# Supplementary material for: Deciphering the spatiotemporal transcriptional and chromatin accessibility of human retinal organoid development at the single-cell level
Source: iScience. 2024 Mar 4;27(4):109397. doi: 10.1016/j.isci.2024.109397 (PMC10952046; doi:10.1016/j.isci.2024.109397)
Supplement: Table S2. Spatial transcriptomic analysis of ROs at day 10–210, related to Figures 1, 2, and 3 — Cluster annotations and highly expressed genes for each cluster and are shown on separate spreadsheets for each sample. [file mmc3.xlsx]

## Sheet: Sample Overview
	WT2-derived retinal organoids
Cell Line	Day Of Differentiation	Section	Number Of Spot per Section	Median Number Of Genes per Spot	Mean Number Reads per Spots
WT3	10	A1	1077	797	1112.01
		B1	1132	287.5	478.29
		C1	1122	162	407.15
		D1	934	138	340.22
WT3	20	A1	893	464	1390.86
		B1	849	501	1377.75
		C1	871	648	1434.52
		D1	817	697	1594.23
WT3	35	A1	695	1740	3658.3
		B1	935	1767	3470.55
		C1	864	1732.5	3724.94
		D1	900	1488.5	3082.22
WT3	45	A1	1570	1248.5	2501.17
		B1	1781	1443	3162.7
		C1	1486	1311.5	2496.18
		D1	1512	1240.5	2448.15
WT3	60	A1	1414	520	1250.64
		B1	1921	501	923.89
		C1	1639	542	1096.18
		D1	2112	461	1120.25
WT3	90	A1	882	2697	5252.04
		B1	1185	2609	4908.88
		C1	1279	1621	2842.01
		D1	1088	2150	3832.97
WT3	150	A1	1285	1788	3100.88
		B1	1362	1270.5	2024.34
		C1	1301	1761	2992.02
		D1	1323	2169	3951.9
WT3	210	A1	878	1863.5	3555.49
		B1	902	1112.5	1998.64
		C1	929	1102	1716.71
		D1	879	1085	1739.8

## Sheet: Day10
WT2-derived retinal organoids, day 10
	p_val	avg_log2FC	pct.1	pct.2	p_val_adj	cluster	Symbol	gene	cell fate
1	1.49e-34	1.13786	0.195	0.042	5.01e-30	0	ENSG00000111057	KRT18	optic vesicle epithelium
2	9.25e-20	1.00569	0.124	0.03	3.1e-15	0	ENSG00000198786	MT-ND5	optic vesicle epithelium
3	3.65e-17	0.997853	0.101	0.022	1.22e-12	0	ENSG00000136810	TXN	optic vesicle epithelium
4	5.68e-19	0.948715	0.117	0.028	1.9e-14	0	ENSG00000143549	TPM3	optic vesicle epithelium
5	6.87e-28	0.91688	0.183	0.048	2.3e-23	0	ENSG00000163399	ATP1A1	optic vesicle epithelium
6	2.14e-18	0.902364	0.121	0.032	7.17e-14	0	ENSG00000010244	ZNF207	optic vesicle epithelium
7	8.02e-44	0.887835	0.286	0.08	2.69e-39	0	ENSG00000149257	SERPINH1	optic vesicle epithelium
8	7.13e-24	0.866802	0.164	0.046	2.39e-19	0	ENSG00000054148	PHPT1	optic vesicle epithelium
9	6.82e-18	0.865654	0.117	0.03	2.29e-13	0	ENSG00000104290	FZD3	optic vesicle epithelium
10	6.54e-70	0.823804	0.406	0.106	2.19e-65	0	ENSG00000172809	RPL38	optic vesicle epithelium
11	3.9e-30	0.821209	0.209	0.06	1.31e-25	0	ENSG00000109971	HSPA8	optic vesicle epithelium
12	1.43e-111	0.814864	0.613	0.167	4.8e-107	0	ENSG00000134419	RPS15A	optic vesicle epithelium
13	8.62e-112	0.788252	0.624	0.175	2.89e-107	0	ENSG00000109475	RPL34	optic vesicle epithelium
14	8.72e-20	0.786423	0.131	0.034	2.92e-15	0	ENSG00000159140	SON	optic vesicle epithelium
15	2.29e-30	0.775662	0.189	0.046	7.68e-26	0	ENSG00000113558	SKP1	optic vesicle epithelium
16	1.12e-98	0.764992	0.547	0.146	3.75e-94	0	ENSG00000168028	RPSA	optic vesicle epithelium
17	2.48e-15	0.764512	0.105	0.029	8.31e-11	0	ENSG00000105699	LSR	optic vesicle epithelium
18	6.28e-25	0.759505	0.134	0.025	2.11e-20	0	ENSG00000114867	EIF4G1	optic vesicle epithelium
19	7.31e-18	0.75539	0.1	0.019	2.45e-13	0	ENSG00000055070	SZRD1	optic vesicle epithelium
20	9.49e-20	0.752119	0.101	0.017	3.18e-15	0	ENSG00000171530	TBCA	optic vesicle epithelium
21	1.84e-61	0.739094	0.408	0.12	6.19e-57	0	ENSG00000167815	PRDX2	optic vesicle epithelium
22	1.28e-18	0.738391	0.114	0.026	4.29e-14	0	ENSG00000133706	LARS	optic vesicle epithelium
23	2.03e-18	0.721901	0.116	0.029	6.82e-14	0	ENSG00000253729	PRKDC	optic vesicle epithelium
24	3.2e-23	0.720386	0.176	0.054	1.07e-18	0	ENSG00000134825	TMEM258	optic vesicle epithelium
25	3.12e-17	0.715588	0.111	0.028	1.05e-12	0	ENSG00000155368	DBI	optic vesicle epithelium
26	2.33e-22	0.697238	0.146	0.038	7.82e-18	0	ENSG00000090273	NUDC	optic vesicle epithelium
27	7.17e-27	0.696567	0.18	0.049	2.41e-22	0	ENSG00000067560	RHOA	optic vesicle epithelium
28	4.35e-15	0.691816	0.101	0.027	1.46e-10	0	ENSG00000077232	DNAJC10	optic vesicle epithelium
29	1.27e-18	0.678642	0.143	0.046	4.25e-14	0	ENSG00000122565	CBX3	optic vesicle epithelium
30	3.93e-33	0.678085	0.206	0.05	1.32e-28	0	ENSG00000163191	S100A11	optic vesicle epithelium
31	5.83e-98	0.674569	0.557	0.153	1.96e-93	0	ENSG00000087086	FTL	optic vesicle epithelium
32	7.3e-19	0.664927	0.139	0.041	2.45e-14	0	ENSG00000108773	KAT2A	optic vesicle epithelium
33	1.35e-16	0.664657	0.112	0.03	4.53e-12	0	ENSG00000101294	HM13	optic vesicle epithelium
34	4.45e-110	0.662237	0.63	0.179	1.49e-105	0	ENSG00000144713	RPL32	optic vesicle epithelium
35	4.13e-15	0.66073	0.11	0.032	1.39e-10	0	ENSG00000142453	CARM1	optic vesicle epithelium
36	2.88e-17	0.657408	0.138	0.046	9.67e-13	0	ENSG00000118816	CCNI	optic vesicle epithelium
37	4.21e-27	0.65499	0.205	0.065	1.41e-22	0	ENSG00000196419	XRCC6	optic vesicle epithelium
38	6.36e-23	0.65322	0.15	0.039	2.13e-18	0	ENSG00000183648	NDUFB1	optic vesicle epithelium
39	2.45e-18	0.6529	0.136	0.04	8.21e-14	0	ENSG00000011485	PPP5C	optic vesicle epithelium
40	3.78e-17	0.646268	0.112	0.029	1.27e-12	0	ENSG00000257727	CNPY2	optic vesicle epithelium
41	5.33e-25	0.639599	0.163	0.043	1.79e-20	0	ENSG00000143198	MGST3	optic vesicle epithelium
42	1.4e-35	0.638384	0.235	0.065	4.7e-31	0	ENSG00000170421	KRT8	optic vesicle epithelium
43	2.41e-45	0.636398	0.278	0.073	8.08e-41	0	ENSG00000171617	ENC1	optic vesicle epithelium
44	1.07e-23	0.633939	0.158	0.042	3.58e-19	0	ENSG00000137497	NUMA1	optic vesicle epithelium
45	7.39e-20	0.631858	0.122	0.028	2.48e-15	0	ENSG00000136238	RAC1	optic vesicle epithelium
46	6.54e-17	0.612697	0.123	0.036	2.19e-12	0	ENSG00000144749	LRIG1	optic vesicle epithelium
47	1.21e-18	0.608571	0.131	0.037	4.05e-14	0	ENSG00000125356	NDUFA1	optic vesicle epithelium
48	1e-110	0.608396	0.665	0.203	3.36e-106	0	ENSG00000137818	RPLP1	optic vesicle epithelium
49	1.8e-61	0.601144	0.374	0.1	6.05e-57	0	ENSG00000131469	RPL27	optic vesicle epithelium
50	2.6e-20	0.601127	0.148	0.045	8.74e-16	0	ENSG00000117906	RCN2	optic vesicle epithelium
51	4.17e-16	0.599746	0.108	0.029	1.4e-11	0	ENSG00000147677	EIF3H	optic vesicle epithelium
52	9.13e-18	0.594059	0.123	0.034	3.06e-13	0	ENSG00000171159	C9orf16	optic vesicle epithelium
53	1.04e-30	0.580551	0.186	0.044	3.48e-26	0	ENSG00000164405	UQCRQ	optic vesicle epithelium
54	2.06e-12	0.577472	0.106	0.037	6.9e-08	0	ENSG00000165916	PSMC3	optic vesicle epithelium
55	5.74e-17	0.574273	0.107	0.026	1.93e-12	0	ENSG00000173457	PPP1R14B	optic vesicle epithelium
56	9.88e-12	0.573843	0.103	0.038	3.31e-07	0	ENSG00000058262	SEC61A1	optic vesicle epithelium
57	4.18e-19	0.57017	0.116	0.026	1.4e-14	0	ENSG00000111678	C12orf57	optic vesicle epithelium
58	5.95e-106	0.570091	0.626	0.184	2e-101	0	ENSG00000112306	RPS12	optic vesicle epithelium
59	1.46e-21	0.565276	0.148	0.041	4.88e-17	0	ENSG00000145494	NDUFS6	optic vesicle epithelium
60	1.06e-36	0.564146	0.225	0.054	3.57e-32	0	ENSG00000104904	OAZ1	optic vesicle epithelium
61	2.24e-22	0.563209	0.152	0.041	7.5e-18	0	ENSG00000180304	OAZ2	optic vesicle epithelium
62	1.05e-21	0.562361	0.136	0.032	3.53e-17	0	ENSG00000115484	CCT4	optic vesicle epithelium
63	3.07e-19	0.560225	0.145	0.045	1.03e-14	0	ENSG00000126214	KLC1	optic vesicle epithelium
64	2.28e-26	0.560171	0.183	0.053	7.64e-22	0	ENSG00000111775	COX6A1	optic vesicle epithelium
65	4.68e-78	0.558367	0.42	0.103	1.57e-73	0	ENSG00000196262	PPIA	optic vesicle epithelium
66	5.22e-16	0.558325	0.127	0.041	1.75e-11	0	ENSG00000178035	IMPDH2	optic vesicle epithelium
67	8.26e-25	0.554474	0.194	0.061	2.77e-20	0	ENSG00000140391	TSPAN3	optic vesicle epithelium
68	1.09e-23	0.55329	0.147	0.035	3.65e-19	0	ENSG00000101335	MYL9	optic vesicle epithelium
69	3.72e-40	0.552828	0.315	0.104	1.25e-35	0	ENSG00000197746	PSAP	optic vesicle epithelium
70	6.13e-40	0.552674	0.294	0.089	2.05e-35	0	ENSG00000165821	SALL2	optic vesicle epithelium
71	2.81e-24	0.552404	0.148	0.034	9.44e-20	0	ENSG00000104341	LAPTM4B	optic vesicle epithelium
72	5.54e-27	0.5511	0.17	0.042	1.86e-22	0	ENSG00000163430	FSTL1	optic vesicle epithelium
73	1.12e-57	0.547066	0.37	0.106	3.77e-53	0	ENSG00000080824	HSP90AA1	optic vesicle epithelium
74	3.99e-28	0.542453	0.194	0.053	1.34e-23	0	ENSG00000124172	ATP5F1E	optic vesicle epithelium
75	5.11e-18	0.541442	0.112	0.026	1.71e-13	0	ENSG00000125970	RALY	optic vesicle epithelium
76	1.69e-14	0.534008	0.101	0.028	5.67e-10	0	ENSG00000082153	BZW1	optic vesicle epithelium
77	1.64e-21	0.533389	0.122	0.025	5.51e-17	0	ENSG00000086061	DNAJA1	optic vesicle epithelium
78	5.85e-29	0.528055	0.222	0.071	1.96e-24	0	ENSG00000099783	HNRNPM	optic vesicle epithelium
79	2.84e-17	0.526617	0.1	0.021	9.52e-13	0	ENSG00000139726	DENR	optic vesicle epithelium
80	1.02e-31	0.524496	0.22	0.064	3.43e-27	0	ENSG00000230989	HSBP1	optic vesicle epithelium
81	1.04e-20	0.515759	0.133	0.033	3.49e-16	0	ENSG00000167085	PHB	optic vesicle epithelium
82	1.28e-25	0.512436	0.153	0.034	4.3e-21	0	ENSG00000165588	OTX2	optic vesicle epithelium
83	3.66e-25	0.512073	0.167	0.044	1.23e-20	0	ENSG00000241837	ATP5PO	optic vesicle epithelium
84	2.46e-18	0.511184	0.127	0.035	8.25e-14	0	ENSG00000115307	AUP1	optic vesicle epithelium
85	1.32e-24	0.509108	0.182	0.055	4.41e-20	0	ENSG00000166508	MCM7	optic vesicle epithelium
86	7.48e-23	0.507252	0.144	0.035	2.51e-18	0	ENSG00000138829	FBN2	optic vesicle epithelium
87	3.9e-34	0.506627	0.244	0.071	1.31e-29	0	ENSG00000145423	SFRP2	optic vesicle epithelium
88	1.16e-20	0.503795	0.138	0.036	3.9e-16	0	ENSG00000184640	2009-09-01	optic vesicle epithelium
89	1.01e-05	1.87041	0.099	0.195	0.339192	1	ENSG00000189180	ZNF33A	neuroepithelium
90	3.81e-14	1.48196	0.06	0.21	1.28e-09	1	ENSG00000123144	TRIR	neuroepithelium
91	0.000204454	1.47135	0.084	0.156	1	1	ENSG00000181350	LRRC75A	neuroepithelium
92	1.15e-10	1.47043	0.017	0.106	3.85e-06	1	ENSG00000183495	EP400	neuroepithelium
93	2.47e-12	1.41246	0.049	0.176	8.28e-08	1	ENSG00000125458	NT5C	neuroepithelium
94	1.33e-10	1.41074	0.028	0.126	4.47e-06	1	ENSG00000105701	FKBP8	neuroepithelium
95	1.67e-09	1.40809	0.022	0.107	5.59e-05	1	ENSG00000184787	UBE2G2	neuroepithelium
96	2.97e-18	1.29784	0.079	0.274	9.97e-14	1	ENSG00000125534	PPDPF	neuroepithelium
97	4.1e-05	1.29614	0.054	0.12	1	1	ENSG00000115486	GGCX	neuroepithelium
98	1.78e-18	1.29189	0.099	0.315	5.96e-14	1	ENSG00000182944	EWSR1	neuroepithelium
99	4.31e-10	1.29017	0.03	0.125	1.45e-05	1	ENSG00000108840	HDAC5	neuroepithelium
100	1.14e-09	1.25663	0.03	0.121	3.83e-05	1	ENSG00000162585	FAAP20	neuroepithelium
101	5.5e-14	1.23074	0.032	0.158	1.85e-09	1	ENSG00000010322	NISCH	neuroepithelium
102	2e-10	1.21962	0.032	0.131	6.72e-06	1	ENSG00000136156	ITM2B	neuroepithelium
103	1.04e-09	1.2155	0.021	0.105	3.5e-05	1	ENSG00000141556	TBCD	neuroepithelium
104	3.3e-11	1.20624	0.034	0.141	1.11e-06	1	ENSG00000182534	MXRA7	neuroepithelium
105	1.38e-14	1.1809	0.084	0.256	4.63e-10	1	ENSG00000251562	MALAT1	neuroepithelium
106	6.03e-10	1.1453	0.017	0.1	2.02e-05	1	ENSG00000154380	ENAH	neuroepithelium
107	1.38e-19	1.14263	0.077	0.283	4.63e-15	1	ENSG00000196405	EVL	neuroepithelium
108	8.12e-13	1.12508	0.028	0.143	2.72e-08	1	ENSG00000179271	GADD45GIP1	neuroepithelium
109	6.03e-17	1.12392	0.026	0.17	2.02e-12	1	ENSG00000167088	SNRPD1	neuroepithelium
110	4.54e-18	1.11673	0.019	0.162	1.52e-13	1	ENSG00000145741	BTF3	neuroepithelium
111	8.63e-13	1.10855	0.036	0.156	2.89e-08	1	ENSG00000111752	PHC1	neuroepithelium
112	2.68e-12	1.10577	0.028	0.139	8.98e-08	1	ENSG00000175455	CCDC14	neuroepithelium
113	1.78e-19	1.09584	0.037	0.208	5.99e-15	1	ENSG00000259439	LINC01833	neuroepithelium
114	1.44e-12	1.06991	0.017	0.12	4.81e-08	1	ENSG00000141002	TCF25	neuroepithelium
115	3.4e-30	1.03856	0.075	0.351	1.14e-25	1	ENSG00000164032	H2AFZ	neuroepithelium
116	2.72e-12	1.0312	0.024	0.132	9.13e-08	1	ENSG00000072071	ADGRL1	neuroepithelium
117	1.7e-16	1.01997	0.028	0.17	5.7e-12	1	ENSG00000104964	AES	neuroepithelium
118	1.84e-13	1.01861	0.05	0.188	6.17e-09	1	ENSG00000116906	GNPAT	neuroepithelium
119	2.91e-11	0.989642	0.013	0.103	9.76e-07	1	ENSG00000130479	MAP1S	neuroepithelium
120	2.61e-16	0.970625	0.019	0.151	8.75e-12	1	ENSG00000127922	SEM1	neuroepithelium
121	1.48e-17	0.958889	0.03	0.181	4.97e-13	1	ENSG00000130811	EIF3G	neuroepithelium
122	2.68e-13	0.955354	0.017	0.126	8.99e-09	1	ENSG00000124766	SOX4	neuroepithelium
123	2.95e-10	0.953998	0.022	0.113	9.9e-06	1	ENSG00000188153	COL4A5	neuroepithelium
124	1.4e-09	0.953734	0.024	0.111	4.7e-05	1	ENSG00000121413	ZSCAN18	neuroepithelium
125	1.11e-11	0.942113	0.032	0.141	3.74e-07	1	ENSG00000110092	CCND1	neuroepithelium
126	4.57e-13	0.925065	0.021	0.131	1.53e-08	1	ENSG00000104824	HNRNPL	neuroepithelium
127	9.26e-23	0.918457	0.107	0.36	3.11e-18	1	ENSG00000109046	WSB1	neuroepithelium
128	3.34e-10	0.915485	0.024	0.116	1.12e-05	1	ENSG00000090060	PAPOLA	neuroepithelium
129	1.74e-20	0.912102	0.065	0.267	5.84e-16	1	ENSG00000265681	RPL17	neuroepithelium
130	3.36e-25	0.90223	0.099	0.36	1.13e-20	1	ENSG00000134884	ARGLU1	neuroepithelium
131	5.8e-24	0.902144	0.017	0.199	1.95e-19	1	ENSG00000115053	NCL	neuroepithelium
132	5e-07	0.894662	0.039	0.115	0.0167711	1	ENSG00000162520	SYNC	neuroepithelium
133	2.85e-16	0.893935	0.026	0.165	9.57e-12	1	ENSG00000071894	CPSF1	neuroepithelium
134	1.11e-17	0.879884	0.019	0.161	3.72e-13	1	ENSG00000137409	MTCH1	neuroepithelium
135	1e-11	0.873226	0.021	0.121	3.36e-07	1	ENSG00000175390	EIF3F	neuroepithelium
136	3.14e-20	0.871265	0.017	0.174	1.05e-15	1	ENSG00000135940	COX5B	neuroepithelium
137	1.32e-09	0.857456	0.03	0.121	4.42e-05	1	ENSG00000107281	NPDC1	neuroepithelium
138	7.59e-13	0.853093	0.021	0.129	2.54e-08	1	ENSG00000237441	RGL2	neuroepithelium
139	1.74e-12	0.84539	0.007	0.102	5.82e-08	1	ENSG00000177732	SOX12	neuroepithelium
140	4.78e-12	0.844511	0.011	0.106	1.6e-07	1	ENSG00000099624	ATP5F1D	neuroepithelium
141	1.69e-10	0.842697	0.017	0.105	5.67e-06	1	ENSG00000173726	TOMM20	neuroepithelium
142	1.57e-16	0.833091	0.034	0.181	5.26e-12	1	ENSG00000164548	TRA2A	neuroepithelium
143	1.16e-15	0.813857	0.015	0.139	3.9e-11	1	ENSG00000197102	DYNC1H1	neuroepithelium
144	2.28e-10	0.803672	0.015	0.1	7.66e-06	1	ENSG00000130560	UBAC1	neuroepithelium
145	1.92e-43	0.803071	0.077	0.429	6.45e-39	1	ENSG00000171863	RPS7	neuroepithelium
146	2.38e-13	0.796841	0.022	0.137	7.98e-09	1	ENSG00000088325	TPX2	neuroepithelium
147	1.63e-38	0.793051	0.142	0.534	5.45e-34	1	ENSG00000198727	MT-CYB	neuroepithelium
148	1.3e-19	0.79109	0.056	0.244	4.35e-15	1	ENSG00000127586	CHTF18	neuroepithelium
149	2.85e-22	0.788571	0.037	0.227	9.54e-18	1	ENSG00000182871	COL18A1	neuroepithelium
150	9.11e-17	0.787571	0.022	0.16	3.06e-12	1	ENSG00000163468	CCT3	neuroepithelium
151	3.47e-13	0.776586	0.009	0.11	1.17e-08	1	ENSG00000099795	NDUFB7	neuroepithelium
152	1.28e-16	0.776564	0.021	0.156	4.28e-12	1	ENSG00000118418	HMGN3	neuroepithelium
153	2.58e-21	0.7646	0.022	0.192	8.64e-17	1	ENSG00000130821	SLC6A8	neuroepithelium
154	1.01e-12	0.759659	0.024	0.135	3.4e-08	1	ENSG00000138443	ABI2	neuroepithelium
155	2.87e-12	0.744891	0.034	0.148	9.62e-08	1	ENSG00000183087	GAS6	neuroepithelium
156	4.52e-11	0.734642	0.017	0.109	1.52e-06	1	ENSG00000130305	NSUN5	neuroepithelium
157	2.09e-15	0.722452	0.026	0.159	7.02e-11	1	ENSG00000124222	STX16	neuroepithelium
158	2.88e-12	0.718261	0.007	0.1	9.67e-08	1	ENSG00000130177	CDC16	neuroepithelium
159	5.98e-11	0.713364	0.019	0.112	2.01e-06	1	ENSG00000115310	RTN4	neuroepithelium
160	9.23e-14	0.694435	0.021	0.136	3.09e-09	1	ENSG00000120802	TMPO	neuroepithelium
161	2.14e-13	0.692365	0.03	0.149	7.19e-09	1	ENSG00000168066	SF1	neuroepithelium
162	4.23e-11	0.688952	0.034	0.139	1.42e-06	1	ENSG00000120948	TARDBP	neuroepithelium
163	5.13e-11	0.676766	0.021	0.115	1.72e-06	1	ENSG00000059588	TARBP1	neuroepithelium
164	3.83e-14	0.665149	0.019	0.135	1.28e-09	1	ENSG00000135097	MSI1	neuroepithelium
165	7.11e-18	0.66017	0.049	0.218	2.38e-13	1	ENSG00000110955	ATP5F1B	neuroepithelium
166	2.87e-17	0.655162	0.028	0.175	9.63e-13	1	ENSG00000142864	SERBP1	neuroepithelium
167	9.72e-25	0.653337	0.026	0.223	3.26e-20	1	ENSG00000168036	CTNNB1	neuroepithelium
168	5.71e-14	0.652659	0.021	0.137	1.91e-09	1	ENSG00000135404	CD63	neuroepithelium
169	5.8e-12	0.65147	0.017	0.116	1.95e-07	1	ENSG00000167930	FAM234A	neuroepithelium
170	2.6e-27	0.650583	0.034	0.253	8.7e-23	1	ENSG00000140319	SRP14	neuroepithelium
171	2.46e-10	0.64395	0.019	0.107	8.23e-06	1	ENSG00000166012	TAF1D	neuroepithelium
172	5.9e-15	0.640457	0.026	0.154	1.98e-10	1	ENSG00000118971	CCND2	neuroepithelium
173	4.19e-19	0.635846	0.022	0.178	1.41e-14	1	ENSG00000162878	PKDCC	neuroepithelium
174	1.05e-17	0.634712	0.021	0.164	3.53e-13	1	ENSG00000102144	PGK1	neuroepithelium
175	8.71e-46	0.63384	0.191	0.661	2.92e-41	1	ENSG00000198886	MT-ND4	neuroepithelium
176	2.38e-19	0.63238	0.036	0.204	8e-15	1	ENSG00000128050	PAICS	neuroepithelium
177	1.27e-12	0.622784	0.013	0.113	4.24e-08	1	ENSG00000109180	OCIAD1	neuroepithelium
178	1.96e-13	0.618715	0.021	0.133	6.57e-09	1	ENSG00000130522	JUND	neuroepithelium
179	2.23e-09	0.613175	0.021	0.102	7.46e-05	1	ENSG00000004534	RBM6	neuroepithelium
180	2.91e-24	0.613161	0.041	0.248	9.75e-20	1	ENSG00000135390	ATP5MC2	neuroepithelium
181	1.43e-12	0.611716	0.019	0.124	4.79e-08	1	ENSG00000131473	ACLY	neuroepithelium
182	1.36e-26	0.6051	0.03	0.24	4.57e-22	1	ENSG00000143320	CRABP2	neuroepithelium
183	2.84e-17	0.600542	0.03	0.179	9.54e-13	1	ENSG00000205531	NAP1L4	neuroepithelium
184	2.1e-19	0.5957	0.039	0.211	7.03e-15	1	ENSG00000127616	SMARCA4	neuroepithelium
185	1.62e-21	0.59472	0.019	0.187	5.44e-17	1	ENSG00000162521	RBBP4	neuroepithelium
186	2.77e-12	0.594092	0.015	0.114	9.28e-08	1	ENSG00000183255	PTTG1IP	neuroepithelium
187	4e-12	0.593707	0.013	0.11	1.34e-07	1	ENSG00000091527	CDV3	neuroepithelium
188	2.92e-14	0.590563	0.024	0.146	9.79e-10	1	ENSG00000103365	GGA2	neuroepithelium
189	4.31e-12	0.587616	0.013	0.11	1.45e-07	1	ENSG00000163479	SSR2	neuroepithelium
190	2.06e-11	0.58739	0.03	0.135	6.9e-07	1	ENSG00000197694	SPTAN1	neuroepithelium
191	1.98e-12	0.587245	0.009	0.105	6.64e-08	1	ENSG00000145687	SSBP2	neuroepithelium
192	9.02e-15	0.583034	0.021	0.144	3.03e-10	1	ENSG00000174886	NDUFA11	neuroepithelium
193	1.73e-14	0.580733	0.024	0.148	5.81e-10	1	ENSG00000185650	ZFP36L1	neuroepithelium
194	9.34e-11	0.577084	0.017	0.106	3.13e-06	1	ENSG00000154723	ATP5PF	neuroepithelium
195	5.05e-12	0.575311	0.013	0.109	1.69e-07	1	ENSG00000106976	DNM1	neuroepithelium
196	2.3e-11	0.572146	0.017	0.111	7.73e-07	1	ENSG00000006118	TMEM132A	neuroepithelium
197	2.28e-19	0.57115	0.047	0.225	7.63e-15	1	ENSG00000116001	TIA1	neuroepithelium
198	9.96e-10	0.56915	0.022	0.109	3.34e-05	1	ENSG00000206053	JPT2	neuroepithelium
199	7.28e-17	0.569029	0.028	0.173	2.44e-12	1	ENSG00000102225	CDK16	neuroepithelium
200	8.11e-11	0.56787	0.017	0.107	2.72e-06	1	ENSG00000143924	EML4	neuroepithelium
201	2.57e-08	0.565479	0.032	0.114	0.000862443	1	ENSG00000159592	GPBP1L1	neuroepithelium
202	1.46e-24	0.563443	0.045	0.256	4.88e-20	1	ENSG00000100650	SRSF5	neuroepithelium
203	1.41e-09	0.562403	0.021	0.104	4.73e-05	1	ENSG00000147454	SLC25A37	neuroepithelium
204	3.96e-17	0.557946	0.019	0.156	1.33e-12	1	ENSG00000125995	ROMO1	neuroepithelium
205	3.09e-11	0.557332	0.013	0.103	1.04e-06	1	ENSG00000204394	VARS	neuroepithelium
206	2.5e-28	0.549886	0.082	0.351	8.38e-24	1	ENSG00000169045	HNRNPH1	neuroepithelium
207	1.75e-15	0.548834	0.041	0.187	5.88e-11	1	ENSG00000134824	FADS2	neuroepithelium
208	4.68e-16	0.547996	0.011	0.135	1.57e-11	1	ENSG00000071626	DAZAP1	neuroepithelium
209	1.68e-10	0.54388	0.015	0.101	5.65e-06	1	ENSG00000113649	TCERG1	neuroepithelium
210	3.72e-17	0.542265	0.015	0.149	1.25e-12	1	ENSG00000119772	DNMT3A	neuroepithelium
211	1.66e-11	0.542197	0.017	0.112	5.57e-07	1	ENSG00000239306	RBM14	neuroepithelium
212	1.17e-15	0.542137	0.015	0.139	3.93e-11	1	ENSG00000214078	CPNE1	neuroepithelium
213	1.29e-10	0.540933	0.026	0.122	4.33e-06	1	ENSG00000026025	VIM	neuroepithelium
214	1.92e-24	0.539148	0.022	0.213	6.45e-20	1	ENSG00000167468	GPX4	neuroepithelium
215	1.72e-15	0.530419	0.028	0.162	5.77e-11	1	ENSG00000100345	MYH9	neuroepithelium
216	7.58e-57	0.525337	0.146	0.632	2.54e-52	1	ENSG00000142534	RPS11	neuroepithelium
217	1.61e-15	0.525017	0.007	0.123	5.4e-11	1	ENSG00000107372	ZFAND5	neuroepithelium
218	9.16e-57	0.524754	0.064	0.468	3.07e-52	1	ENSG00000182899	RPL35A	neuroepithelium
219	7.25e-18	0.523922	0.037	0.197	2.43e-13	1	ENSG00000159692	CTBP1	neuroepithelium
220	1.89e-12	0.523773	0.017	0.119	6.35e-08	1	ENSG00000169855	ROBO1	neuroepithelium
221	8.32e-12	0.523016	0.019	0.118	2.79e-07	1	ENSG00000089248	ERP29	neuroepithelium
222	2.53e-12	0.520634	0.013	0.111	8.48e-08	1	ENSG00000135829	DHX9	neuroepithelium
223	3.93e-27	0.518356	0.052	0.286	1.32e-22	1	ENSG00000179218	CALR	neuroepithelium
224	2.35e-13	0.516839	0.022	0.136	7.88e-09	1	ENSG00000052841	TTC17	neuroepithelium
225	3.93e-12	0.513697	0.017	0.116	1.32e-07	1	ENSG00000109736	MFSD10	neuroepithelium
226	3.99e-14	0.512013	0.024	0.146	1.34e-09	1	ENSG00000111676	ATN1	neuroepithelium
227	5.01e-13	0.511785	0.022	0.134	1.68e-08	1	ENSG00000169992	NLGN2	neuroepithelium
228	4.74e-15	0.509444	0.017	0.138	1.59e-10	1	ENSG00000167770	OTUB1	neuroepithelium
229	1.17e-20	0.507409	0.026	0.196	3.92e-16	1	ENSG00000105568	PPP2R1A	neuroepithelium
230	3.65e-10	0.506034	0.021	0.109	1.22e-05	1	ENSG00000160679	CHTOP	neuroepithelium
231	1.41e-14	0.504523	0.013	0.128	4.73e-10	1	ENSG00000105669	COPE	neuroepithelium
232	1.43e-11	0.501335	0.017	0.112	4.79e-07	1	ENSG00000108468	CBX1	neuroepithelium
233	0.00060514	1.47735	0.093	0.166	1	2	ENSG00000240972	MIF	optic vesicle epithelium
234	0.000827006	0.968582	0.162	0.108	1	2	ENSG00000115486	GGCX	optic vesicle epithelium
235	0.00886683	0.919982	0.066	0.111	1	2	ENSG00000113328	CCNG1	optic vesicle epithelium
236	0.00849994	0.655971	0.084	0.136	1	2	ENSG00000160014	CALM3	optic vesicle epithelium
237	0.000780213	0.784277	0.048	0.115	1	3	ENSG00000131473	ACLY	optic vesicle epithelium
238	0.00111017	0.711774	0.165	0.264	1	3	ENSG00000131914	LIN28A	optic vesicle epithelium
239	0.00144654	0.70157	0.07	0.142	1	3	ENSG00000115694	STK25	optic vesicle epithelium
240	0.00413561	0.691624	0.117	0.191	1	3	ENSG00000149090	PAMR1	optic vesicle epithelium
241	0.00766681	0.652196	0.062	0.116	1	3	ENSG00000173915	ATP5MD	optic vesicle epithelium
242	0.00458696	0.624347	0.11	0.182	1	3	ENSG00000115524	SF3B1	optic vesicle epithelium
243	0.00183288	0.620027	0.106	0.187	1	3	ENSG00000156467	UQCRB	optic vesicle epithelium
244	0.00535314	0.600581	0.125	0.196	1	3	ENSG00000124193	SRSF6	optic vesicle epithelium
245	0.00876308	0.600019	0.059	0.11	1	3	ENSG00000145907	G3BP1	optic vesicle epithelium
246	0.00502364	0.514441	0.114	0.188	1	3	ENSG00000131051	RBM39	optic vesicle epithelium

## Sheet: Day20
WT2-derived retinal organoids, day 20
	p_val	avg_log2FC	pct.1	pct.2	p_val_adj	cluster	Symbol	gene	cell fate
1	1.62e-122	1.05682	0.911	0.677	5.45e-118	0	ENSG00000251562	MALAT1	proliferating retinal progenitor cells (RPCs)
2	5.34e-19	0.870354	0.342	0.223	1.79e-14	0	ENSG00000125148	MT2A	proliferating retinal progenitor cells (RPCs)
3	3.84e-14	0.780456	0.241	0.149	1.29e-09	0	ENSG00000168209	DDIT4	proliferating retinal progenitor cells (RPCs)
4	8.84e-31	0.66946	0.573	0.429	2.97e-26	0	ENSG00000117394	SLC2A1	proliferating retinal progenitor cells (RPCs)
5	7.69e-13	0.639576	0.425	0.336	2.58e-08	0	ENSG00000187193	MT1X	proliferating retinal progenitor cells (RPCs)
6	1e-23	0.601846	0.581	0.469	3.35e-19	0	ENSG00000173812	EIF1	proliferating retinal progenitor cells (RPCs)
7	3.47e-14	0.560484	0.331	0.227	1.16e-09	0	ENSG00000114023	FAM162A	proliferating retinal progenitor cells (RPCs)
8	2.28e-12	0.54751	0.2	0.118	7.64e-08	0	ENSG00000112715	VEGFA	proliferating retinal progenitor cells (RPCs)
9	3.78e-17	0.5268	0.641	0.54	1.27e-12	0	ENSG00000132475	H3F3B	proliferating retinal progenitor cells (RPCs)
10	3.14e-19	0.888233	0.321	0.177	1.05e-14	1	ENSG00000175063	UBE2C	proliferating retinal progenitor cells (RPCs)
11	2.29e-47	0.856936	0.781	0.537	7.69e-43	1	ENSG00000198899	MT-ATP6	proliferating retinal progenitor cells (RPCs)
12	2.81e-19	0.789404	0.373	0.219	9.42e-15	1	ENSG00000077942	FBLN1	proliferating retinal progenitor cells (RPCs)
13	5.29e-19	0.755522	0.275	0.138	1.77e-14	1	ENSG00000149090	PAMR1	proliferating retinal progenitor cells (RPCs)
14	3.5e-46	0.752522	0.849	0.643	1.17e-41	1	ENSG00000198938	MT-CO3	proliferating retinal progenitor cells (RPCs)
15	3.91e-50	0.730128	0.909	0.716	1.31e-45	1	ENSG00000198712	MT-CO2	proliferating retinal progenitor cells (RPCs)
16	4.93e-31	0.724092	0.654	0.448	1.65e-26	1	ENSG00000198727	MT-CYB	proliferating retinal progenitor cells (RPCs)
17	1.28e-12	0.69681	0.156	0.071	4.29e-08	1	ENSG00000105894	PTN	proliferating retinal progenitor cells (RPCs)
18	3.9e-51	0.657065	0.949	0.788	1.31e-46	1	ENSG00000198804	MT-CO1	proliferating retinal progenitor cells (RPCs)
19	1.93e-09	0.654882	0.142	0.071	6.47e-05	1	ENSG00000109339	MAPK10	proliferating retinal progenitor cells (RPCs)
20	6.32e-11	0.647777	0.35	0.24	2.12e-06	1	ENSG00000123975	CKS2	proliferating retinal progenitor cells (RPCs)
21	1.37e-16	0.639887	0.31	0.175	4.6e-12	1	ENSG00000164611	PTTG1	proliferating retinal progenitor cells (RPCs)
22	9.71e-09	0.633371	0.162	0.089	0.000325715	1	ENSG00000203760	CENPW	proliferating retinal progenitor cells (RPCs)
23	9.99e-28	0.61131	0.738	0.559	3.35e-23	1	ENSG00000198840	MT-ND3	proliferating retinal progenitor cells (RPCs)
24	6.5e-18	0.598835	0.424	0.266	2.18e-13	1	ENSG00000146242	TPBG	proliferating retinal progenitor cells (RPCs)
25	8.14e-30	0.585689	0.728	0.56	2.73e-25	1	ENSG00000123416	TUBA1B	proliferating retinal progenitor cells (RPCs)
26	2.45e-25	0.572893	0.769	0.586	8.21e-21	1	ENSG00000198888	MT-ND1	proliferating retinal progenitor cells (RPCs)
27	2.73e-08	0.566222	0.298	0.205	0.00091552	1	ENSG00000131747	TOP2A	proliferating retinal progenitor cells (RPCs)
28	1.45e-07	0.528854	0.282	0.197	0.00486272	1	ENSG00000158164	TMSB15A	proliferating retinal progenitor cells (RPCs)
29	1.6e-10	0.520258	0.386	0.272	5.38e-06	1	ENSG00000163251	FZD5	proliferating retinal progenitor cells (RPCs)
30	1.31e-08	0.503004	0.19	0.111	0.000440042	1	ENSG00000137804	NUSAP1	proliferating retinal progenitor cells (RPCs)
31	2.42e-123	1.69969	0.437	0.078	8.13e-119	2	ENSG00000145681	HAPLN1	ocular surface epithelium progenitors (proliferating)
32	4.98e-106	1.51664	0.525	0.14	1.67e-101	2	ENSG00000163191	S100A11	ocular surface epithelium progenitors (proliferating)
33	5.07e-91	1.26204	0.294	0.042	1.7e-86	2	ENSG00000105880	DLX5	ocular surface epithelium progenitors (proliferating)
34	3.47e-76	1.20903	0.361	0.084	1.16e-71	2	ENSG00000189143	CLDN4	ocular surface epithelium progenitors (proliferating)
35	4.86e-95	1.10508	0.896	0.527	1.63e-90	2	ENSG00000198840	MT-ND3	ocular surface epithelium progenitors (proliferating)
36	8.79e-100	1.10334	0.933	0.628	2.95e-95	2	ENSG00000198938	MT-CO3	ocular surface epithelium progenitors (proliferating)
37	3.92e-77	1.07509	0.248	0.034	1.32e-72	2	ENSG00000039068	CDH1	ocular surface epithelium progenitors (proliferating)
38	9.34e-97	1.04078	0.976	0.704	3.13e-92	2	ENSG00000198712	MT-CO2	ocular surface epithelium progenitors (proliferating)
39	6.5e-73	1.04032	0.633	0.261	2.18e-68	2	ENSG00000111057	KRT18	ocular surface epithelium progenitors (proliferating)
40	8.32e-62	1.02902	0.392	0.118	2.79e-57	2	ENSG00000160932	LY6E	ocular surface epithelium progenitors (proliferating)
41	5.07e-61	1.02763	0.343	0.091	1.7e-56	2	ENSG00000112378	PERP	ocular surface epithelium progenitors (proliferating)
42	4e-77	0.999129	0.861	0.523	1.34e-72	2	ENSG00000198899	MT-ATP6	ocular surface epithelium progenitors (proliferating)
43	1.37e-60	0.972884	0.662	0.311	4.6e-56	2	ENSG00000170421	KRT8	ocular surface epithelium progenitors (proliferating)
44	2.69e-76	0.948974	0.891	0.562	9.02e-72	2	ENSG00000198888	MT-ND1	ocular surface epithelium progenitors (proliferating)
45	2.23e-70	0.945639	0.785	0.422	7.49e-66	2	ENSG00000198727	MT-CYB	ocular surface epithelium progenitors (proliferating)
46	1.99e-89	0.913603	0.98	0.783	6.67e-85	2	ENSG00000198804	MT-CO1	ocular surface epithelium progenitors (proliferating)
47	3.27e-63	0.898721	0.52	0.19	1.1e-58	2	ENSG00000171345	KRT19	ocular surface epithelium progenitors (proliferating)
48	5.42e-55	0.898234	0.313	0.083	1.82e-50	2	ENSG00000184697	CLDN6	ocular surface epithelium progenitors (proliferating)
49	1.33e-41	0.835142	0.246	0.066	4.45e-37	2	ENSG00000107438	PDLIM1	ocular surface epithelium progenitors (proliferating)
50	7.6e-53	0.825934	0.261	0.06	2.55e-48	2	ENSG00000150893	FREM2	ocular surface epithelium progenitors (proliferating)
51	8.17e-49	0.82279	0.246	0.058	2.74e-44	2	ENSG00000052344	PRSS8	ocular surface epithelium progenitors (proliferating)
52	5.67e-45	0.822533	0.241	0.06	1.9e-40	2	ENSG00000121900	TMEM54	ocular surface epithelium progenitors (proliferating)
53	2.18e-61	0.819768	0.214	0.032	7.3e-57	2	ENSG00000181885	CLDN7	ocular surface epithelium progenitors (proliferating)
54	2.3e-44	0.818136	0.295	0.087	7.72e-40	2	ENSG00000148175	STOM	ocular surface epithelium progenitors (proliferating)
55	1.45e-65	0.798666	0.915	0.622	4.87e-61	2	ENSG00000198886	MT-ND4	ocular surface epithelium progenitors (proliferating)
56	1.27e-30	0.794073	0.344	0.146	4.25e-26	2	ENSG00000249532	AC106864.1	ocular surface epithelium progenitors (proliferating)
57	9.27e-51	0.742701	0.698	0.371	3.11e-46	2	ENSG00000198763	MT-ND2	ocular surface epithelium progenitors (proliferating)
58	2.05e-35	0.708258	0.361	0.143	6.87e-31	2	ENSG00000180730	SHISA2	ocular surface epithelium progenitors (proliferating)
59	4.17e-31	0.680269	0.401	0.182	1.4e-26	2	ENSG00000130066	SAT1	ocular surface epithelium progenitors (proliferating)
60	1.18e-37	0.669832	0.739	0.441	3.96e-33	2	ENSG00000205542	TMSB4X	ocular surface epithelium progenitors (proliferating)
61	6e-34	0.669654	0.235	0.071	2.01e-29	2	ENSG00000182718	ANXA2	ocular surface epithelium progenitors (proliferating)
62	9.35e-34	0.666279	0.157	0.033	3.14e-29	2	ENSG00000188643	S100A16	ocular surface epithelium progenitors (proliferating)
63	2.47e-38	0.648063	0.15	0.026	8.28e-34	2	ENSG00000041982	TNC	ocular surface epithelium progenitors (proliferating)
64	1.68e-35	0.629571	0.406	0.174	5.63e-31	2	ENSG00000155380	SLC16A1	ocular surface epithelium progenitors (proliferating)
65	3.08e-31	0.610933	0.127	0.023	1.03e-26	2	ENSG00000145824	CXCL14	ocular surface epithelium progenitors (proliferating)
66	1.76e-33	0.603933	0.131	0.023	5.9e-29	2	ENSG00000137203	TFAP2A	ocular surface epithelium progenitors (proliferating)
67	2.8e-32	0.603715	0.475	0.231	9.4e-28	2	ENSG00000163430	FSTL1	ocular surface epithelium progenitors (proliferating)
68	5.13e-38	0.601944	0.104	0.011	1.72e-33	2	ENSG00000146904	EPHA1	ocular surface epithelium progenitors (proliferating)
69	9.96e-40	0.598338	0.693	0.394	3.34e-35	2	ENSG00000059804	SLC2A3	ocular surface epithelium progenitors (proliferating)
70	4.64e-29	0.592905	0.401	0.186	1.56e-24	2	ENSG00000162878	PKDCC	ocular surface epithelium progenitors (proliferating)
71	5.74e-29	0.581795	0.423	0.199	1.92e-24	2	ENSG00000140545	MFGE8	ocular surface epithelium progenitors (proliferating)
72	1.14e-19	0.579005	0.116	0.031	3.81e-15	2	ENSG00000125378	BMP4	ocular surface epithelium progenitors (proliferating)
73	2.83e-31	0.569883	0.189	0.051	9.5e-27	2	ENSG00000132698	RAB25	ocular surface epithelium progenitors (proliferating)
74	5.4e-27	0.567588	0.168	0.047	1.81e-22	2	ENSG00000124145	SDC4	ocular surface epithelium progenitors (proliferating)
75	1.51e-29	0.564914	0.106	0.017	5.06e-25	2	ENSG00000185847	LINC01405	ocular surface epithelium progenitors (proliferating)
76	7.92e-17	0.546893	0.14	0.049	2.66e-12	2	ENSG00000128567	PODXL	ocular surface epithelium progenitors (proliferating)
77	8.35e-38	0.540862	0.858	0.61	2.8e-33	2	ENSG00000087460	GNAS	ocular surface epithelium progenitors (proliferating)
78	1.21e-25	0.537899	0.104	0.019	4.07e-21	2	ENSG00000042980	ADAM28	ocular surface epithelium progenitors (proliferating)
79	1.41e-25	0.537795	0.148	0.039	4.72e-21	2	ENSG00000095596	CYP26A1	ocular surface epithelium progenitors (proliferating)
80	1.74e-20	0.533758	0.121	0.032	5.85e-16	2	ENSG00000160796	NBEAL2	ocular surface epithelium progenitors (proliferating)
81	2.73e-27	0.533078	0.152	0.038	9.17e-23	2	ENSG00000062038	CDH3	ocular surface epithelium progenitors (proliferating)
82	2.91e-30	0.52901	0.675	0.406	9.77e-26	2	ENSG00000272398	CD24	ocular surface epithelium progenitors (proliferating)
83	5.12e-20	0.520861	0.312	0.149	1.72e-15	2	ENSG00000112118	MCM3	ocular surface epithelium progenitors (proliferating)
84	6.14e-16	0.52048	0.233	0.11	2.06e-11	2	ENSG00000142798	HSPG2	ocular surface epithelium progenitors (proliferating)
85	9.46e-22	0.516896	0.181	0.062	3.17e-17	2	ENSG00000169764	UGP2	ocular surface epithelium progenitors (proliferating)
86	2.84e-24	0.51042	0.356	0.168	9.52e-20	2	ENSG00000091527	CDV3	ocular surface epithelium progenitors (proliferating)
87	3.62e-25	0.506657	0.367	0.169	1.21e-20	2	ENSG00000175063	UBE2C	ocular surface epithelium progenitors (proliferating)
88	7.47e-08	1.10989	0.043	0.133	0.00250517	3	ENSG00000128463	EMC4	retinal progenitor cells (RPCs)
89	0.000102566	1.07171	0.1	0.186	1	3	ENSG00000189180	ZNF33A	retinal progenitor cells (RPCs)
90	5.79e-10	0.963511	0.049	0.16	1.94e-05	3	ENSG00000140905	GCSH	retinal progenitor cells (RPCs)
91	5.69e-08	0.937757	0.092	0.207	0.00190698	3	ENSG00000126768	TIMM17B	retinal progenitor cells (RPCs)
92	1.04e-10	0.935536	0.137	0.308	3.5e-06	3	ENSG00000123144	TRIR	retinal progenitor cells (RPCs)
93	1.54e-05	0.8985	0.056	0.129	0.515163	3	ENSG00000116350	SRSF4	retinal progenitor cells (RPCs)
94	6.69e-13	0.883298	0.103	0.27	2.24e-08	3	ENSG00000163479	SSR2	retinal progenitor cells (RPCs)
95	2.12e-09	0.877167	0.203	0.392	7.1e-05	3	ENSG00000134884	ARGLU1	retinal progenitor cells (RPCs)
96	3.27e-07	0.860838	0.062	0.157	0.0109833	3	ENSG00000108840	HDAC5	retinal progenitor cells (RPCs)
97	1.06e-05	0.840682	0.064	0.144	0.354692	3	ENSG00000250337	PURPL	retinal progenitor cells (RPCs)
98	6.64e-09	0.839678	0.152	0.311	0.000222641	3	ENSG00000136156	ITM2B	retinal progenitor cells (RPCs)
99	2.27e-06	0.832146	0.081	0.172	0.0761914	3	ENSG00000164548	TRA2A	retinal progenitor cells (RPCs)
100	0.000327538	0.812831	0.075	0.139	1	3	ENSG00000071894	CPSF1	retinal progenitor cells (RPCs)
101	3.04e-10	0.811386	0.799	0.966	1.02e-05	3	ENSG00000174444	RPL4	retinal progenitor cells (RPCs)
102	1.5e-07	0.794912	0.03	0.109	0.00503616	3	ENSG00000175029	CTBP2	retinal progenitor cells (RPCs)
103	2.76e-06	0.783383	0.049	0.126	0.0927085	3	ENSG00000165775	FUNDC2	retinal progenitor cells (RPCs)
104	9e-15	0.762935	0.077	0.245	3.02e-10	3	ENSG00000114315	HES1	retinal progenitor cells (RPCs)
105	8.26e-06	0.739373	0.038	0.107	0.277017	3	ENSG00000259956	RBM15B	retinal progenitor cells (RPCs)
106	6.99e-05	0.733526	0.073	0.145	1	3	ENSG00000107281	NPDC1	retinal progenitor cells (RPCs)
107	2.03e-06	0.731695	0.036	0.111	0.0680139	3	ENSG00000183828	NUDT14	retinal progenitor cells (RPCs)
108	1.58e-08	0.713472	0.053	0.153	0.000528808	3	ENSG00000114120	SLC25A36	retinal progenitor cells (RPCs)
109	0.000452188	0.71334	0.049	0.102	1	3	ENSG00000176978	DPP7	retinal progenitor cells (RPCs)
110	6.6e-06	0.708658	0.066	0.148	0.221187	3	ENSG00000103145	HCFC1R1	retinal progenitor cells (RPCs)
111	1.25e-05	0.695347	0.053	0.126	0.418179	3	ENSG00000128610	FEZF1	retinal progenitor cells (RPCs)
112	0.000234937	0.693613	0.045	0.1	1	3	ENSG00000185619	PCGF3	retinal progenitor cells (RPCs)
113	5.13e-08	0.691291	0.036	0.123	0.00171916	3	ENSG00000114739	ACVR2B	retinal progenitor cells (RPCs)
114	0.000619062	0.688306	0.049	0.1	1	3	ENSG00000183020	AP2A2	retinal progenitor cells (RPCs)
115	1.51e-10	0.683909	0.053	0.178	5.06e-06	3	ENSG00000143256	PFDN2	retinal progenitor cells (RPCs)
116	1.09e-08	0.680065	0.019	0.102	0.000364945	3	ENSG00000160551	TAOK1	retinal progenitor cells (RPCs)
117	5.8e-06	0.679034	0.053	0.128	0.194452	3	ENSG00000061676	NCKAP1	retinal progenitor cells (RPCs)
118	0.000361538	0.676841	0.047	0.102	1	3	ENSG00000258890	CEP95	retinal progenitor cells (RPCs)
119	3.98e-08	0.668927	0.085	0.196	0.00133468	3	ENSG00000160888	IER2	retinal progenitor cells (RPCs)
120	1.98e-07	0.668884	0.028	0.105	0.00663248	3	ENSG00000184014	DENND5A	retinal progenitor cells (RPCs)
121	2.9e-15	0.668132	0.271	0.59	9.71e-11	3	ENSG00000164032	H2AFZ	retinal progenitor cells (RPCs)
122	8.74e-07	0.661632	0.034	0.11	0.029298	3	ENSG00000225921	NOL7	retinal progenitor cells (RPCs)
123	1.68e-08	0.659336	0.077	0.19	0.000564717	3	ENSG00000178952	TUFM	retinal progenitor cells (RPCs)
124	5.11e-08	0.654448	0.077	0.187	0.00171271	3	ENSG00000102309	PIN4	retinal progenitor cells (RPCs)
125	1.2e-06	0.653019	0.045	0.123	0.040318	3	ENSG00000111371	SLC38A1	retinal progenitor cells (RPCs)
126	2.49e-06	0.652528	0.053	0.133	0.0835649	3	ENSG00000173598	NUDT4	retinal progenitor cells (RPCs)
127	1.88e-12	0.650435	0.041	0.169	6.3e-08	3	ENSG00000155096	AZIN1	retinal progenitor cells (RPCs)
128	1.3e-05	0.647318	0.045	0.113	0.435162	3	ENSG00000127837	AAMP	retinal progenitor cells (RPCs)
129	1.18e-07	0.646247	0.045	0.133	0.00395692	3	ENSG00000101199	ARFGAP1	retinal progenitor cells (RPCs)
130	2.1e-06	0.643225	0.056	0.135	0.0705827	3	ENSG00000159593	NAE1	retinal progenitor cells (RPCs)
131	3.76e-11	0.641933	0.109	0.267	1.26e-06	3	ENSG00000189159	JPT1	retinal progenitor cells (RPCs)
132	3.22e-05	0.639544	0.049	0.116	1	3	ENSG00000157851	DPYSL5	retinal progenitor cells (RPCs)
133	2.93e-11	0.637943	0.09	0.233	9.84e-07	3	ENSG00000101361	NOP56	retinal progenitor cells (RPCs)
134	1.36e-11	0.634025	0.118	0.283	4.57e-07	3	ENSG00000177733	HNRNPA0	retinal progenitor cells (RPCs)
135	3.57e-06	0.631933	0.06	0.142	0.119641	3	ENSG00000142599	RERE	retinal progenitor cells (RPCs)
136	0.000416394	0.631382	0.083	0.151	1	3	ENSG00000150593	PDCD4	retinal progenitor cells (RPCs)
137	1.84e-09	0.628839	0.041	0.143	6.17e-05	3	ENSG00000152767	FARP1	retinal progenitor cells (RPCs)
138	0.000260492	0.628029	0.058	0.115	1	3	ENSG00000062822	POLD1	retinal progenitor cells (RPCs)
139	2.94e-06	0.62667	0.06	0.141	0.0987068	3	ENSG00000158195	WASF2	retinal progenitor cells (RPCs)
140	1.27e-09	0.626502	0.064	0.183	4.25e-05	3	ENSG00000148730	EIF4EBP2	retinal progenitor cells (RPCs)
141	2.21e-06	0.626297	0.068	0.157	0.074218	3	ENSG00000034713	GABARAPL2	retinal progenitor cells (RPCs)
142	1.64e-09	0.622439	0.06	0.173	5.49e-05	3	ENSG00000168439	STIP1	retinal progenitor cells (RPCs)
143	4.35e-15	0.620868	0.122	0.324	1.46e-10	3	ENSG00000189060	H1F0	retinal progenitor cells (RPCs)
144	6.49e-08	0.619035	0.034	0.12	0.00217637	3	ENSG00000001617	SEMA3F	retinal progenitor cells (RPCs)
145	3.48e-05	0.61419	0.038	0.1	1	3	ENSG00000204713	TRIM27	retinal progenitor cells (RPCs)
146	1.24e-05	0.608319	0.043	0.111	0.415333	3	ENSG00000137161	CNPY3	retinal progenitor cells (RPCs)
147	7.08e-05	0.608028	0.056	0.119	1	3	ENSG00000111602	TIMELESS	retinal progenitor cells (RPCs)
148	5.79e-11	0.60479	0.075	0.212	1.94e-06	3	ENSG00000180304	OAZ2	retinal progenitor cells (RPCs)
149	8.39e-08	0.604125	0.049	0.14	0.0028147	3	ENSG00000092201	SUPT16H	retinal progenitor cells (RPCs)
150	2.43e-07	0.603662	0.075	0.177	0.00813337	3	ENSG00000197912	SPG7	retinal progenitor cells (RPCs)
151	3.95e-08	0.601943	0.03	0.113	0.0013248	3	ENSG00000069998	HDHD5	retinal progenitor cells (RPCs)
152	3.81e-09	0.600019	0.047	0.15	0.000127727	3	ENSG00000130725	UBE2M	retinal progenitor cells (RPCs)
153	8.1e-07	0.594557	0.041	0.119	0.0271573	3	ENSG00000106245	BUD31	retinal progenitor cells (RPCs)
154	7.9e-12	0.593885	0.068	0.209	2.65e-07	3	ENSG00000105700	KXD1	retinal progenitor cells (RPCs)
155	5.98e-08	0.5893	0.036	0.122	0.00200487	3	ENSG00000119383	PTPA	retinal progenitor cells (RPCs)
156	0.000210398	0.584515	0.056	0.116	1	3	ENSG00000115307	AUP1	retinal progenitor cells (RPCs)
157	4.99e-05	0.574895	0.049	0.113	1	3	ENSG00000125445	MRPS7	retinal progenitor cells (RPCs)
158	2.04e-16	0.569496	0.207	0.474	6.84e-12	3	ENSG00000117318	ID3	retinal progenitor cells (RPCs)
159	1.06e-06	0.567525	0.03	0.102	0.0354551	3	ENSG00000124212	PTGIS	retinal progenitor cells (RPCs)
160	1.72e-11	0.562646	0.105	0.261	5.77e-07	3	ENSG00000196465	MYL6B	retinal progenitor cells (RPCs)
161	4.53e-14	0.56257	0.077	0.239	1.52e-09	3	ENSG00000105438	KDELR1	retinal progenitor cells (RPCs)
162	0.000434476	0.562239	0.049	0.103	1	3	ENSG00000185324	CDK10	retinal progenitor cells (RPCs)
163	7.23e-11	0.559606	0.075	0.208	2.42e-06	3	ENSG00000106153	CHCHD2	retinal progenitor cells (RPCs)
164	3e-12	0.559312	0.115	0.289	1.01e-07	3	ENSG00000198467	TPM2	retinal progenitor cells (RPCs)
165	2.19e-13	0.5586	0.115	0.298	7.35e-09	3	ENSG00000119655	NPC2	retinal progenitor cells (RPCs)
166	3.17e-07	0.558103	0.071	0.17	0.0106259	3	ENSG00000168894	RNF181	retinal progenitor cells (RPCs)
167	1.29e-05	0.554848	0.041	0.107	0.433589	3	ENSG00000196498	NCOR2	retinal progenitor cells (RPCs)
168	3.17e-13	0.548137	0.113	0.294	1.06e-08	3	ENSG00000130522	JUND	retinal progenitor cells (RPCs)
169	1.18e-07	0.539468	0.028	0.107	0.00394821	3	ENSG00000120686	UFM1	retinal progenitor cells (RPCs)
170	1.05e-10	0.53873	0.06	0.185	3.52e-06	3	ENSG00000138430	OLA1	retinal progenitor cells (RPCs)
171	3.76e-07	0.538594	0.032	0.109	0.0126123	3	ENSG00000114650	SCAP	retinal progenitor cells (RPCs)
172	2.52e-13	0.538218	0.132	0.323	8.44e-09	3	ENSG00000185664	PMEL	retinal progenitor cells (RPCs)
173	1.05e-07	0.535735	0.03	0.111	0.00353411	3	ENSG00000149485	FADS1	retinal progenitor cells (RPCs)
174	2.44e-13	0.535376	0.256	0.527	8.17e-09	3	ENSG00000109046	WSB1	retinal progenitor cells (RPCs)
175	2.06e-12	0.533619	0.083	0.238	6.92e-08	3	ENSG00000138829	FBN2	retinal progenitor cells (RPCs)
176	1.04e-07	0.532563	0.064	0.163	0.00348186	3	ENSG00000112308	C6orf62	retinal progenitor cells (RPCs)
177	5.35e-07	0.529464	0.036	0.115	0.017931	3	ENSG00000147548	NSD3	retinal progenitor cells (RPCs)
178	1.12e-11	0.525256	0.045	0.172	3.75e-07	3	ENSG00000126067	PSMB2	retinal progenitor cells (RPCs)
179	4.61e-14	0.52468	0.064	0.221	1.55e-09	3	ENSG00000130724	CHMP2A	retinal progenitor cells (RPCs)
180	3.93e-06	0.524175	0.053	0.13	0.131679	3	ENSG00000102030	NAA10	retinal progenitor cells (RPCs)
181	1.5e-22	0.521582	0.256	0.61	5.03e-18	3	ENSG00000265681	RPL17	retinal progenitor cells (RPCs)
182	8.83e-10	0.520015	0.06	0.179	2.96e-05	3	ENSG00000002586	CD99	retinal progenitor cells (RPCs)
183	2.97e-07	0.519347	0.026	0.1	0.00995651	3	ENSG00000162384	C1orf123	retinal progenitor cells (RPCs)
184	5.13e-08	0.517371	0.026	0.106	0.00172097	3	ENSG00000151131	C12orf45	retinal progenitor cells (RPCs)
185	3.43e-05	0.517039	0.041	0.103	1	3	ENSG00000100241	SBF1	retinal progenitor cells (RPCs)
186	9.54e-14	0.515201	0.058	0.204	3.2e-09	3	ENSG00000111481	COPZ1	retinal progenitor cells (RPCs)
187	1.23e-06	0.513001	0.049	0.128	0.0412055	3	ENSG00000174720	LARP7	retinal progenitor cells (RPCs)
188	9.51e-05	0.512473	0.056	0.12	1	3	ENSG00000134590	RTL8C	retinal progenitor cells (RPCs)
189	4.41e-05	0.511022	0.053	0.121	1	3	ENSG00000144730	IL17RD	retinal progenitor cells (RPCs)
190	6.93e-09	0.508523	0.111	0.246	0.000232378	3	ENSG00000221978	CCNL2	retinal progenitor cells (RPCs)
191	1.02e-07	0.507717	0.058	0.154	0.00341056	3	ENSG00000113575	PPP2CA	retinal progenitor cells (RPCs)
192	4.72e-11	0.507286	0.085	0.224	1.58e-06	3	ENSG00000124193	SRSF6	retinal progenitor cells (RPCs)
193	1.69e-14	0.504776	0.124	0.317	5.67e-10	3	ENSG00000138668	HNRNPD	retinal progenitor cells (RPCs)
194	2.53e-07	0.502774	0.071	0.171	0.00847451	3	ENSG00000124222	STX16	retinal progenitor cells (RPCs)
195	3.14e-71	2.03979	0.338	0.046	1.05e-66	4	ENSG00000163331	DAPL1	optic cup
196	5.35e-59	1.70221	0.846	0.471	1.79e-54	4	ENSG00000166426	CRABP1	optic cup
197	1.06e-56	1.6462	0.346	0.061	3.56e-52	4	ENSG00000108691	CCL2	optic cup
198	1.88e-35	1.42746	0.296	0.068	6.32e-31	4	ENSG00000175745	NR2F1	optic cup
199	1.49e-31	1.40131	0.254	0.057	5e-27	4	ENSG00000184254	ALDH1A3	optic cup
200	1.57e-51	1.39847	0.267	0.038	5.26e-47	4	ENSG00000176170	SPHK1	optic cup
201	9.46e-30	1.20121	0.579	0.264	3.17e-25	4	ENSG00000139219	COL2A1	optic cup
202	1.57e-30	1.1246	0.162	0.024	5.26e-26	4	ENSG00000119614	VSX2	optic cup
203	1.11e-32	1.11445	0.196	0.033	3.71e-28	4	ENSG00000152377	SPOCK1	optic cup
204	2.48e-35	1.02587	0.842	0.58	8.32e-31	4	ENSG00000145423	SFRP2	optic cup
205	1.45e-20	0.95556	0.154	0.032	4.87e-16	4	ENSG00000169436	COL22A1	optic cup
206	7.88e-24	0.954586	0.404	0.156	2.64e-19	4	ENSG00000114115	RBP1	optic cup
207	1.57e-11	0.908451	0.217	0.087	5.28e-07	4	ENSG00000101198	NKAIN4	optic cup
208	1.01e-26	0.894511	0.167	0.029	3.39e-22	4	ENSG00000080166	DCT	optic cup
209	4.22e-11	0.827137	0.117	0.032	1.41e-06	4	ENSG00000171533	MAP6	optic cup
210	7.41e-08	0.789152	0.204	0.096	0.0024864	4	ENSG00000132635	PCED1A	optic cup
211	3.89e-18	0.779924	0.342	0.14	1.3e-13	4	ENSG00000113140	SPARC	optic cup
212	6.45e-14	0.695418	0.367	0.177	2.16e-09	4	ENSG00000007372	PAX6	optic cup
213	5.54e-34	0.690152	0.104	0.008	1.86e-29	4	ENSG00000086696	HSD17B2	optic cup
214	0.000513923	0.687981	0.121	0.064	1	4	ENSG00000145632	PLK2	optic cup
215	0.000194712	0.687456	0.117	0.058	1	4	ENSG00000105705	SUGP1	optic cup
216	5.42e-07	0.687223	0.438	0.286	0.0181843	4	ENSG00000185664	PMEL	optic cup
217	9.27e-13	0.686608	0.175	0.056	3.11e-08	4	ENSG00000125869	LAMP5	optic cup
218	0.000357715	0.661338	0.279	0.189	1	4	ENSG00000182149	IST1	optic cup
219	4.17e-06	0.660173	0.283	0.171	0.139836	4	ENSG00000239672	NME1	optic cup
220	1.3e-08	0.646689	0.5	0.328	0.000434523	4	ENSG00000115758	ODC1	optic cup
221	3.41e-05	0.643651	0.192	0.106	1	4	ENSG00000136026	CKAP4	optic cup
222	0.00389193	0.635362	0.208	0.143	1	4	ENSG00000099624	ATP5F1D	optic cup
223	9.31e-10	0.621616	0.108	0.032	3.12e-05	4	ENSG00000110148	CCKBR	optic cup
224	0.00632761	0.621218	0.108	0.064	1	4	ENSG00000174684	B4GAT1	optic cup
225	3.45e-07	0.616321	0.217	0.108	0.0115658	4	ENSG00000101439	CST3	optic cup
226	1.8e-10	0.616145	0.162	0.059	6.03e-06	4	ENSG00000138061	CYP1B1	optic cup
227	7.71e-16	0.61282	0.238	0.082	2.58e-11	4	ENSG00000064309	CDON	optic cup
228	9.53e-07	0.612306	0.108	0.041	0.0319673	4	ENSG00000061987	MON2	optic cup
229	0.000369318	0.597057	0.175	0.101	1	4	ENSG00000122218	COPA	optic cup
230	0.00053549	0.592115	0.146	0.082	1	4	ENSG00000168264	IRF2BP2	optic cup
231	7.35e-07	0.591917	0.433	0.287	0.0246518	4	ENSG00000118418	HMGN3	optic cup
232	1.3e-05	0.582792	0.129	0.059	0.437423	4	ENSG00000145725	PPIP5K2	optic cup
233	0.000227697	0.576647	0.204	0.122	1	4	ENSG00000175928	LRRN1	optic cup
234	3.16e-08	0.568063	0.246	0.12	0.00105863	4	ENSG00000108515	ENO3	optic cup
235	0.00511502	0.559779	0.204	0.141	1	4	ENSG00000179950	PUF60	optic cup
236	0.00107311	0.547861	0.171	0.103	1	4	ENSG00000153250	RBMS1	optic cup
237	1.97e-07	0.539961	0.162	0.071	0.00662055	4	ENSG00000165238	WNK2	optic cup
238	0.000691003	0.53749	0.138	0.078	1	4	ENSG00000167325	RRM1	optic cup
239	0.00145518	0.535169	0.15	0.089	1	4	ENSG00000143294	PRCC	optic cup
240	1.65e-06	0.533182	0.233	0.125	0.0554375	4	ENSG00000196776	CD47	optic cup
241	4.14e-06	0.530091	0.138	0.061	0.138868	4	ENSG00000188343	FAM92A	optic cup
242	2.12e-05	0.524242	0.221	0.125	0.710816	4	ENSG00000129946	SHC2	optic cup
243	1.81e-07	0.523501	0.158	0.067	0.00607199	4	ENSG00000091592	NLRP1	optic cup
244	4.5e-14	0.522723	0.183	0.057	1.51e-09	4	ENSG00000184302	SIX6	optic cup
245	4.15e-07	0.515715	0.192	0.091	0.0139249	4	ENSG00000103154	NECAB2	optic cup
246	0.000478253	0.51072	0.217	0.136	1	4	ENSG00000087274	ADD1	optic cup
247	0.00638657	0.509807	0.154	0.1	1	4	ENSG00000120699	EXOSC8	optic cup
248	0.00193051	0.502602	0.162	0.1	1	4	ENSG00000141027	NCOR1	optic cup
249	0.000444132	0.501321	0.125	0.066	1	4	ENSG00000138834	MAPK8IP3	optic cup
250	3.79e-78	1.95276	0.514	0.054	1.27e-73	5	ENSG00000116729	WLS	optic cup
251	5.58e-113	1.87998	0.393	0.018	1.87e-108	5	ENSG00000007171	NOS2	optic cup
252	6.57e-33	1.67109	0.673	0.209	2.2e-28	5	ENSG00000257935	LHX5-AS1	optic cup
253	3.24e-27	1.28312	0.421	0.096	1.09e-22	5	ENSG00000134363	FST	optic cup
254	3.71e-25	1.17434	0.346	0.072	1.25e-20	5	ENSG00000109472	CPE	optic cup
255	4.98e-22	1.09593	0.71	0.283	1.67e-17	5	ENSG00000146242	TPBG	optic cup
256	8.04e-21	1.08754	0.29	0.06	2.7e-16	5	ENSG00000115507	OTX1	optic cup
257	6.99e-18	1.05594	0.748	0.377	2.34e-13	5	ENSG00000147257	GPC3	optic cup
258	1.13e-38	1.02674	0.252	0.026	3.79e-34	5	ENSG00000166923	GREM1	optic cup
259	7.3e-18	1.01964	0.262	0.057	2.45e-13	5	ENSG00000091656	ZFHX4	optic cup
260	2.1e-21	0.893177	0.14	0.014	7.05e-17	5	ENSG00000170370	EMX2	optic cup
261	6.08e-33	0.889058	0.206	0.02	2.04e-28	5	ENSG00000135333	EPHA7	optic cup
262	2.84e-09	0.851857	0.364	0.15	9.51e-05	5	ENSG00000164904	ALDH7A1	optic cup
263	2.61e-63	0.838892	0.131	0.002	8.76e-59	5	ENSG00000175356	SCUBE2	optic cup
264	1.47e-12	0.834248	0.43	0.165	4.94e-08	5	ENSG00000165672	PRDX3	optic cup
265	1.07e-12	0.831307	0.224	0.056	3.6e-08	5	ENSG00000156299	TIAM1	optic cup
266	2.59e-09	0.802375	0.364	0.15	8.7e-05	5	ENSG00000170558	CDH2	optic cup
267	7.93e-12	0.796647	0.355	0.125	2.66e-07	5	ENSG00000069188	SDK2	optic cup
268	1.23e-14	0.774404	0.187	0.036	4.11e-10	5	ENSG00000101384	JAG1	optic cup
269	0.000100212	0.773937	0.206	0.09	1	5	ENSG00000129515	SNX6	optic cup
270	1.93e-06	0.771404	0.121	0.034	0.0648027	5	ENSG00000170260	ZNF212	optic cup
271	1.59e-06	0.768531	0.206	0.076	0.0532062	5	ENSG00000203880	PCMTD2	optic cup
272	2.48e-08	0.767527	0.318	0.127	0.000831297	5	ENSG00000160679	CHTOP	optic cup
273	2.4e-10	0.767433	0.252	0.077	8.06e-06	5	ENSG00000135596	MICAL1	optic cup
274	0.00179085	0.766161	0.15	0.071	1	5	ENSG00000143641	GALNT2	optic cup
275	1.04e-08	0.756171	0.336	0.134	0.00034787	5	ENSG00000113269	RNF130	optic cup
276	7.07e-10	0.733392	0.43	0.183	2.37e-05	5	ENSG00000007372	PAX6	optic cup
277	0.000419231	0.710864	0.215	0.107	1	5	ENSG00000116898	MRPS15	optic cup
278	1.25e-09	0.69872	0.336	0.129	4.21e-05	5	ENSG00000116106	EPHA4	optic cup
279	1.26e-09	0.697991	0.411	0.171	4.23e-05	5	ENSG00000170540	ARL6IP1	optic cup
280	2.55e-05	0.696458	0.252	0.118	0.856222	5	ENSG00000104886	PLEKHJ1	optic cup
281	4.34e-11	0.695123	0.346	0.122	1.46e-06	5	ENSG00000149212	SESN3	optic cup
282	7.01e-06	0.689684	0.196	0.076	0.234966	5	ENSG00000148358	GPR107	optic cup
283	5.4e-05	0.685573	0.178	0.071	1	5	ENSG00000125266	EFNB2	optic cup
284	0.000261987	0.684583	0.121	0.045	1	5	ENSG00000124098	FAM210B	optic cup
285	7.6e-05	0.681791	0.103	0.032	1	5	ENSG00000158717	RNF166	optic cup
286	5.5e-06	0.666954	0.159	0.054	0.184514	5	ENSG00000147854	UHRF2	optic cup
287	0.000268611	0.66219	0.178	0.078	1	5	ENSG00000090316	MAEA	optic cup
288	5.66e-07	0.661733	0.159	0.049	0.0189874	5	ENSG00000164902	PHAX	optic cup
289	1.53e-05	0.660688	0.103	0.029	0.514516	5	ENSG00000170085	SIMC1	optic cup
290	2.4e-28	0.656211	0.15	0.012	8.04e-24	5	ENSG00000135903	PAX3	optic cup
291	0.00016777	0.646696	0.14	0.054	1	5	ENSG00000162980	ARL5A	optic cup
292	3.31e-20	0.644077	0.252	0.047	1.11e-15	5	ENSG00000137573	SULF1	optic cup
293	2.11e-05	0.641834	0.159	0.057	0.706627	5	ENSG00000120253	NUP43	optic cup
294	5.22e-09	0.637528	0.364	0.154	0.000175233	5	ENSG00000154639	CXADR	optic cup
295	1.35e-06	0.635754	0.131	0.037	0.0451335	5	ENSG00000040933	INPP4A	optic cup
296	0.000818773	0.631491	0.112	0.044	1	5	ENSG00000161800	RACGAP1	optic cup
297	1.89e-14	0.630938	0.224	0.05	6.33e-10	5	ENSG00000127578	WFIKKN1	optic cup
298	0.0016196	0.625113	0.103	0.04	1	5	ENSG00000132199	ENOSF1	optic cup
299	0.00285515	0.621725	0.215	0.119	1	5	ENSG00000117713	ARID1A	optic cup
300	1.72e-05	0.62132	0.131	0.042	0.576448	5	ENSG00000162408	NOL9	optic cup
301	5.77e-05	0.611475	0.103	0.032	1	5	ENSG00000182973	CNOT10	optic cup
302	0.00955969	0.61122	0.112	0.053	1	5	ENSG00000114982	KANSL3	optic cup
303	0.00157326	0.610015	0.15	0.069	1	5	ENSG00000176393	RNPEP	optic cup
304	4.12e-06	0.609526	0.15	0.049	0.138151	5	ENSG00000046651	OFD1	optic cup
305	0.000590363	0.606342	0.131	0.053	1	5	ENSG00000128915	ICE2	optic cup
306	9.09e-20	0.604462	0.28	0.057	3.05e-15	5	ENSG00000173852	DPY19L1	optic cup
307	2.17e-05	0.598371	0.252	0.112	0.729058	5	ENSG00000066117	SMARCD1	optic cup
308	1.14e-06	0.597224	0.224	0.085	0.0383837	5	ENSG00000165819	METTL3	optic cup
309	4.29e-07	0.596985	0.355	0.165	0.0143914	5	ENSG00000173207	CKS1B	optic cup
310	4.8e-06	0.590406	0.178	0.064	0.160863	5	ENSG00000168883	USP39	optic cup
311	0.00138421	0.589637	0.131	0.056	1	5	ENSG00000069345	DNAJA2	optic cup
312	0.00207778	0.588462	0.159	0.076	1	5	ENSG00000134697	GNL2	optic cup
313	1.62e-06	0.587094	0.43	0.222	0.054415	5	ENSG00000189171	S100A13	optic cup
314	2.86e-12	0.587003	0.234	0.061	9.6e-08	5	ENSG00000164442	CITED2	optic cup
315	8.09e-05	0.58376	0.196	0.085	1	5	ENSG00000112739	PRPF4B	optic cup
316	1.16e-05	0.583196	0.355	0.181	0.38959	5	ENSG00000130702	LAMA5	optic cup
317	2.24e-08	0.581878	0.523	0.265	0.000750432	5	ENSG00000277443	MARCKS	optic cup
318	0.00136564	0.581802	0.215	0.113	1	5	ENSG00000230724	LINC01001	optic cup
319	8.77e-05	0.577654	0.159	0.063	1	5	ENSG00000141380	SS18	optic cup
320	0.00071181	0.57567	0.196	0.095	1	5	ENSG00000171148	TADA3	optic cup
321	4.06e-08	0.5737	0.131	0.032	0.00136305	5	ENSG00000140511	HAPLN3	optic cup
322	0.000213336	0.568206	0.215	0.1	1	5	ENSG00000143570	SLC39A1	optic cup
323	0.00102563	0.566296	0.121	0.05	1	5	ENSG00000109184	DCUN1D4	optic cup
324	0.000318013	0.564693	0.234	0.116	1	5	ENSG00000111752	PHC1	optic cup
325	0.00589408	0.564484	0.103	0.045	1	5	ENSG00000161021	MAML1	optic cup
326	7.61e-11	0.563769	0.869	0.589	2.55e-06	5	ENSG00000145423	SFRP2	optic cup
327	7.74e-06	0.562161	0.15	0.051	0.259427	5	ENSG00000156504	FAM122B	optic cup
328	1.28e-09	0.557016	0.28	0.097	4.29e-05	5	ENSG00000188895	MSL1	optic cup
329	0.000119601	0.552784	0.14	0.053	1	5	ENSG00000179387	ELMOD2	optic cup
330	0.00028477	0.550223	0.262	0.132	1	5	ENSG00000103145	HCFC1R1	optic cup
331	4.1e-07	0.550106	0.318	0.137	0.013744	5	ENSG00000175265	GOLGA8A	optic cup
332	7.35e-06	0.549631	0.159	0.054	0.24653	5	ENSG00000060718	COL11A1	optic cup
333	1.99e-09	0.546288	0.187	0.051	6.67e-05	5	ENSG00000087095	NLK	optic cup
334	2.94e-05	0.545199	0.196	0.08	0.985232	5	ENSG00000012660	ELOVL5	optic cup
335	0.000606178	0.544528	0.121	0.047	1	5	ENSG00000126458	RRAS	optic cup
336	8.96e-07	0.543265	0.112	0.028	0.0300371	5	ENSG00000130958	SLC35D2	optic cup
337	3.64e-05	0.541372	0.187	0.075	1	5	ENSG00000167771	RCOR2	optic cup
338	9.58e-10	0.539929	0.159	0.038	3.21e-05	5	ENSG00000176399	DMRTA1	optic cup
339	1.36e-07	0.537964	0.103	0.022	0.00456553	5	ENSG00000156687	UNC5D	optic cup
340	0.000135103	0.537702	0.178	0.076	1	5	ENSG00000105355	PLIN3	optic cup
341	0.000581276	0.536557	0.112	0.043	1	5	ENSG00000107745	MICU1	optic cup
342	4.32e-08	0.535584	0.131	0.032	0.00144754	5	ENSG00000172247	C1QTNF4	optic cup
343	1.38e-08	0.533491	0.168	0.046	0.000464183	5	ENSG00000154813	DPH3	optic cup
344	0.00108199	0.532994	0.15	0.067	1	5	ENSG00000019144	PHLDB1	optic cup
345	0.00107395	0.53228	0.103	0.039	1	5	ENSG00000137871	ZNF280D	optic cup
346	0.000814694	0.531915	0.178	0.084	1	5	ENSG00000166847	DCTN5	optic cup
347	1.07e-07	0.528801	0.271	0.104	0.00357751	5	ENSG00000123384	LRP1	optic cup
348	4.04e-07	0.527779	0.131	0.035	0.0135559	5	ENSG00000166394	CYB5R2	optic cup
349	2.23e-07	0.52688	0.15	0.042	0.00749087	5	ENSG00000186166	CCDC84	optic cup
350	0.000421294	0.524	0.224	0.112	1	5	ENSG00000179085	DPM3	optic cup
351	1.23e-06	0.521046	0.131	0.037	0.0413197	5	ENSG00000160991	ORAI2	optic cup
352	2.11e-08	0.52093	0.178	0.051	0.000708255	5	ENSG00000169740	ZNF32	optic cup
353	1.12e-06	0.519972	0.224	0.085	0.0376718	5	ENSG00000158470	B4GALT5	optic cup
354	3.94e-07	0.519747	0.411	0.197	0.0132197	5	ENSG00000125944	HNRNPR	optic cup
355	6.76e-05	0.514962	0.178	0.072	1	5	ENSG00000115091	ACTR3	optic cup
356	0.00748033	0.51215	0.103	0.046	1	5	ENSG00000204590	GNL1	optic cup
357	1.83e-08	0.511951	0.187	0.054	0.000613171	5	ENSG00000066032	CTNNA2	optic cup
358	6.91e-08	0.509905	0.187	0.058	0.00231912	5	ENSG00000143514	TP53BP2	optic cup
359	0.00150354	0.509248	0.112	0.045	1	5	ENSG00000156735	BAG4	optic cup
360	0.00100972	0.507482	0.159	0.073	1	5	ENSG00000090061	CCNK	optic cup
361	8.17e-05	0.507076	0.178	0.074	1	5	ENSG00000166900	STX3	optic cup
362	1.6e-14	0.506022	0.14	0.021	5.36e-10	5	ENSG00000106537	TSPAN13	optic cup
363	0.000355877	0.505819	0.131	0.051	1	5	ENSG00000122958	VPS26A	optic cup
364	2.65e-07	0.504494	0.402	0.19	0.00887211	5	ENSG00000171159	C9orf16	optic cup
365	3.39e-05	0.504352	0.159	0.06	1	5	ENSG00000126012	KDM5C	optic cup
366	7.84e-11	0.50299	0.252	0.075	2.63e-06	5	ENSG00000092068	SLC7A8	optic cup
367	9.6e-05	0.500032	0.187	0.08	1	5	ENSG00000171940	ZNF217	optic cup
368	1.42e-30	3.42437	0.541	0.068	4.77e-26	6	ENSG00000115414	FN1	ocular surface epithelium
369	8.85e-24	2.25364	0.432	0.054	2.97e-19	6	ENSG00000146674	IGFBP3	ocular surface epithelium
370	4.9e-86	2.2288	0.297	0.005	1.64e-81	6	ENSG00000163453	IGFBP7	ocular surface epithelium
371	2.34e-37	2.13709	0.405	0.03	7.85e-33	6	ENSG00000197747	S100A10	ocular surface epithelium
372	5.98e-37	2.10236	0.541	0.053	2.01e-32	6	ENSG00000135046	ANXA1	ocular surface epithelium
373	3.76e-20	2.08954	0.297	0.03	1.26e-15	6	ENSG00000120708	TGFBI	ocular surface epithelium
374	7.74e-12	1.94586	0.622	0.204	2.6e-07	6	ENSG00000163191	S100A11	ocular surface epithelium
375	2.04e-06	1.78497	0.622	0.324	0.06846	6	ENSG00000111057	KRT18	ocular surface epithelium
376	1.15e-05	1.73972	0.162	0.032	0.385785	6	ENSG00000104419	NDRG1	ocular surface epithelium
377	0.000649682	1.72329	0.135	0.034	1	6	ENSG00000168301	KCTD6	ocular surface epithelium
378	2.75e-07	1.6416	0.676	0.37	0.00920632	6	ENSG00000170421	KRT8	ocular surface epithelium
379	5.35e-65	1.55933	0.243	0.005	1.79e-60	6	ENSG00000116016	EPAS1	ocular surface epithelium
380	1.85e-10	1.53444	0.324	0.064	6.22e-06	6	ENSG00000124942	AHNAK	ocular surface epithelium
381	8.63e-07	1.47559	0.27	0.066	0.0289442	6	ENSG00000159251	ACTC1	ocular surface epithelium
382	0.000345811	1.44801	0.162	0.042	1	6	ENSG00000160299	PCNT	ocular surface epithelium
383	1.03e-13	1.43961	0.216	0.024	3.46e-09	6	ENSG00000010278	CD9	ocular surface epithelium
384	5.56e-14	1.43372	0.459	0.097	1.86e-09	6	ENSG00000182718	ANXA2	ocular surface epithelium
385	0.00257736	1.42388	0.162	0.052	1	6	ENSG00000146197	SCUBE3	ocular surface epithelium
386	6.8e-64	1.41039	0.27	0.006	2.28e-59	6	ENSG00000094755	GABRP	ocular surface epithelium
387	3.31e-14	1.39145	0.162	0.013	1.11e-09	6	ENSG00000163220	S100A9	ocular surface epithelium
388	1.31e-09	1.38811	0.324	0.072	4.39e-05	6	ENSG00000096696	DSP	ocular surface epithelium
389	6.94e-41	1.38503	0.189	0.005	2.33e-36	6	ENSG00000115221	ITGB6	ocular surface epithelium
390	0.00364527	1.37356	0.189	0.068	1	6	ENSG00000136146	MED4	ocular surface epithelium
391	6.3e-24	1.36804	0.162	0.007	2.11e-19	6	ENSG00000175315	CST6	ocular surface epithelium
392	0.00366678	1.35849	0.243	0.1	1	6	ENSG00000083896	YTHDC1	ocular surface epithelium
393	0.000991656	1.33386	0.189	0.06	1	6	ENSG00000070010	UFD1	ocular surface epithelium
394	3.49e-06	1.32531	0.297	0.085	0.116933	6	ENSG00000105894	PTN	ocular surface epithelium
395	1.88e-05	1.29458	0.135	0.024	0.630101	6	ENSG00000108384	RAD51C	ocular surface epithelium
396	0.00484417	1.27393	0.162	0.055	1	6	ENSG00000122783	CYREN	ocular surface epithelium
397	7.66e-44	1.2698	0.216	0.006	2.57e-39	6	ENSG00000013588	GPRC5A	ocular surface epithelium
398	0.00359441	1.221	0.135	0.04	1	6	ENSG00000163125	RPRD2	ocular surface epithelium
399	4.97e-62	1.20763	0.243	0.005	1.67e-57	6	ENSG00000142910	TINAGL1	ocular surface epithelium
400	0.000592733	1.20452	0.243	0.085	1	6	ENSG00000145901	TNIP1	ocular surface epithelium
401	0.000181705	1.19887	0.216	0.067	1	6	ENSG00000124145	SDC4	ocular surface epithelium
402	2.32e-07	1.19081	0.568	0.246	0.00779216	6	ENSG00000171345	KRT19	ocular surface epithelium
403	0.00374312	1.16876	0.189	0.067	1	6	ENSG00000108821	COL1A1	ocular surface epithelium
404	0.00198343	1.15395	0.324	0.143	1	6	ENSG00000131473	ACLY	ocular surface epithelium
405	3.46e-20	1.14885	0.135	0.006	1.16e-15	6	ENSG00000164879	CA3	ocular surface epithelium
406	2.14e-17	1.14713	0.135	0.007	7.16e-13	6	ENSG00000176907	TCIM	ocular surface epithelium
407	2.34e-05	1.14296	0.703	0.445	0.784071	6	ENSG00000059804	SLC2A3	ocular surface epithelium
408	5.11e-05	1.14259	0.189	0.048	1	6	ENSG00000167112	TRUB2	ocular surface epithelium
409	3.25e-07	1.12938	0.351	0.102	0.0109114	6	ENSG00000092820	EZR	ocular surface epithelium
410	0.000904414	1.10902	0.216	0.073	1	6	ENSG00000255112	CHMP1B	ocular surface epithelium
411	0.00645088	1.10618	0.108	0.03	1	6	ENSG00000107020	PLGRKT	ocular surface epithelium
412	1.57e-05	1.09889	0.108	0.016	0.524954	6	ENSG00000130164	LDLR	ocular surface epithelium
413	1.59e-23	1.07635	0.108	0.003	5.32e-19	6	ENSG00000163993	S100P	ocular surface epithelium
414	5.52e-06	1.05302	0.297	0.084	0.185037	6	ENSG00000115306	SPTBN1	ocular surface epithelium
415	0.00103286	1.02476	0.162	0.048	1	6	ENSG00000214706	IFRD2	ocular surface epithelium
416	8.6e-06	1.01882	0.297	0.087	0.288539	6	ENSG00000149591	TAGLN	ocular surface epithelium
417	6.8e-05	1.01874	0.297	0.098	1	6	ENSG00000100220	RTCB	ocular surface epithelium
418	0.0005062	1.01621	0.351	0.152	1	6	ENSG00000113140	SPARC	ocular surface epithelium
419	8.74e-31	1.01292	0.243	0.012	2.93e-26	6	ENSG00000135480	KRT7	ocular surface epithelium
420	1.72e-05	0.996599	0.216	0.055	0.577941	6	ENSG00000120675	DNAJC15	ocular surface epithelium
421	2.36e-19	0.995357	0.108	0.004	7.93e-15	6	ENSG00000120937	NPPB	ocular surface epithelium
422	0.00118207	0.987762	0.27	0.11	1	6	ENSG00000177156	TALDO1	ocular surface epithelium
423	9.98e-05	0.982543	0.243	0.075	1	6	ENSG00000180370	PAK2	ocular surface epithelium
424	3.14e-25	0.979068	0.108	0.003	1.05e-20	6	ENSG00000250742	LINC02381	ocular surface epithelium
425	0.00189646	0.977851	0.162	0.05	1	6	ENSG00000054965	FAM168A	ocular surface epithelium
426	4.94e-07	0.973064	0.324	0.089	0.0165627	6	ENSG00000052344	PRSS8	ocular surface epithelium
427	0.00110158	0.963217	0.189	0.059	1	6	ENSG00000197343	ZNF655	ocular surface epithelium
428	1.14e-05	0.958047	0.162	0.032	0.383754	6	ENSG00000170545	SMAGP	ocular surface epithelium
429	1.37e-23	0.94512	0.216	0.013	4.6e-19	6	ENSG00000169550	MUC15	ocular surface epithelium
430	0.00798987	0.941824	0.108	0.031	1	6	ENSG00000048392	RRM2B	ocular surface epithelium
431	0.00142755	0.940837	0.162	0.049	1	6	ENSG00000138771	SHROOM3	ocular surface epithelium
432	2.67e-05	0.938939	0.108	0.017	0.894002	6	ENSG00000100299	ARSA	ocular surface epithelium
433	0.00265786	0.936292	0.27	0.112	1	6	ENSG00000134871	COL4A2	ocular surface epithelium
434	3.67e-12	0.935434	0.162	0.015	1.23e-07	6	ENSG00000111846	GCNT2	ocular surface epithelium
435	1.11e-06	0.932423	0.162	0.028	0.0371486	6	ENSG00000065183	WDR3	ocular surface epithelium
436	0.000935509	0.931925	0.108	0.024	1	6	ENSG00000125144	MT1G	ocular surface epithelium
437	0.00304505	0.930301	0.189	0.067	1	6	ENSG00000214160	ALG3	ocular surface epithelium
438	4.41e-06	0.925115	0.243	0.06	0.14783	6	ENSG00000119801	YPEL5	ocular surface epithelium
439	6.67e-56	0.924284	0.162	0.002	2.24e-51	6	ENSG00000233056	ERVH48-1	ocular surface epithelium
440	0.000219578	0.922646	0.243	0.08	1	6	ENSG00000179933	C14orf119	ocular surface epithelium
441	0.00957892	0.919311	0.162	0.059	1	6	ENSG00000185608	MRPL40	ocular surface epithelium
442	0.000671129	0.913754	0.243	0.086	1	6	ENSG00000118523	CTGF	ocular surface epithelium
443	1.19e-09	0.905894	0.189	0.026	4e-05	6	ENSG00000163435	ELF3	ocular surface epithelium
444	0.00160025	0.902427	0.324	0.145	1	6	ENSG00000124767	GLO1	ocular surface epithelium
445	0.00464856	0.901408	0.162	0.056	1	6	ENSG00000116285	ERRFI1	ocular surface epithelium
446	0.00201285	0.891052	0.541	0.297	1	6	ENSG00000174021	GNG5	ocular surface epithelium
447	7.15e-09	0.889909	0.27	0.052	0.000239862	6	ENSG00000162772	ATF3	ocular surface epithelium
448	0.00155573	0.887855	0.432	0.218	1	6	ENSG00000136238	RAC1	ocular surface epithelium
449	0.0064337	0.885741	0.486	0.278	1	6	ENSG00000110958	PTGES3	ocular surface epithelium
450	4.2e-05	0.880967	0.811	0.483	1	6	ENSG00000084207	GSTP1	ocular surface epithelium
451	0.00038091	0.878213	0.243	0.082	1	6	ENSG00000164692	COL1A2	ocular surface epithelium
452	0.000286573	0.872529	0.135	0.03	1	6	ENSG00000111737	RAB35	ocular surface epithelium
453	0.00116085	0.864922	0.135	0.035	1	6	ENSG00000213347	MXD3	ocular surface epithelium
454	0.00034505	0.864354	0.514	0.272	1	6	ENSG00000163430	FSTL1	ocular surface epithelium
455	0.000977658	0.862461	0.324	0.142	1	6	ENSG00000029993	HMGB3	ocular surface epithelium
456	7.5e-06	0.860826	0.297	0.087	0.251543	6	ENSG00000158470	B4GALT5	ocular surface epithelium
457	1.09e-15	0.850286	0.162	0.011	3.67e-11	6	ENSG00000131981	LGALS3	ocular surface epithelium
458	0.000430008	0.838239	0.108	0.022	1	6	ENSG00000205517	RGL3	ocular surface epithelium
459	9.94e-06	0.831385	0.243	0.063	0.333407	6	ENSG00000183696	UPP1	ocular surface epithelium
460	0.00801611	0.831153	0.189	0.075	1	6	ENSG00000064961	HMG20B	ocular surface epithelium
461	0.000109844	0.830397	0.243	0.074	1	6	ENSG00000178449	COX14	ocular surface epithelium
462	0.00237913	0.830088	0.378	0.185	1	6	ENSG00000136938	ANP32B	ocular surface epithelium
463	6.56e-05	0.827305	0.351	0.131	1	6	ENSG00000189143	CLDN4	ocular surface epithelium
464	1.8e-05	0.822087	0.216	0.054	0.602279	6	ENSG00000158710	TAGLN2	ocular surface epithelium
465	1.81e-06	0.821219	0.135	0.02	0.0608065	6	ENSG00000112234	FBXL4	ocular surface epithelium
466	0.00618336	0.821044	0.189	0.073	1	6	ENSG00000078114	NEBL	ocular surface epithelium
467	0.000197063	0.820906	0.162	0.04	1	6	ENSG00000087510	TFAP2C	ocular surface epithelium
468	6.97e-47	0.816894	0.108	0.001	2.34e-42	6	ENSG00000170290	SLN	ocular surface epithelium
469	0.00332103	0.815685	0.378	0.2	1	6	ENSG00000091527	CDV3	ocular surface epithelium
470	1.6e-20	0.806969	0.108	0.004	5.37e-16	6	ENSG00000165507	DEPP1	ocular surface epithelium
471	0.00649893	0.800055	0.162	0.057	1	6	ENSG00000184220	CMSS1	ocular surface epithelium
472	0.0032509	0.79719	0.108	0.028	1	6	ENSG00000139977	NAA30	ocular surface epithelium
473	0.00834022	0.796697	0.514	0.32	1	6	ENSG00000179218	CALR	ocular surface epithelium
474	0.00722377	0.791995	0.486	0.301	1	6	ENSG00000167460	TPM4	ocular surface epithelium
475	0.00321855	0.791634	0.216	0.084	1	6	ENSG00000141543	EIF4A3	ocular surface epithelium
476	1.46e-05	0.791243	0.892	0.672	0.49039	6	ENSG00000198886	MT-ND4	ocular surface epithelium
477	0.000783549	0.78411	0.216	0.072	1	6	ENSG00000023191	RNH1	ocular surface epithelium
478	2.35e-05	0.783812	0.297	0.093	0.789287	6	ENSG00000166986	MARS	ocular surface epithelium
479	1.28e-06	0.783665	0.108	0.013	0.043048	6	ENSG00000196352	CD55	ocular surface epithelium
480	4.03e-46	0.782983	0.135	0.002	1.35e-41	6	ENSG00000168542	COL3A1	ocular surface epithelium
481	8.72e-09	0.779344	0.108	0.01	0.000292438	6	ENSG00000236859	NIFK-AS1	ocular surface epithelium
482	0.0027047	0.764495	0.459	0.246	1	6	ENSG00000077942	FBLN1	ocular surface epithelium
483	0.00151995	0.762824	0.135	0.037	1	6	ENSG00000163866	SMIM12	ocular surface epithelium
484	9.37e-08	0.759796	0.189	0.031	0.00314211	6	ENSG00000032389	EIPR1	ocular surface epithelium
485	0.00108255	0.755927	0.135	0.035	1	6	ENSG00000138835	RGS3	ocular surface epithelium
486	0.00870264	0.752287	0.216	0.087	1	6	ENSG00000168672	FAM84B	ocular surface epithelium
487	6.07e-05	0.750284	0.189	0.047	1	6	ENSG00000108774	RAB5C	ocular surface epithelium
488	0.0019354	0.748548	0.243	0.094	1	6	ENSG00000150893	FREM2	ocular surface epithelium
489	0.00704188	0.748322	0.405	0.227	1	6	ENSG00000189171	S100A13	ocular surface epithelium
490	1.29e-06	0.746448	0.162	0.027	0.0431576	6	ENSG00000131037	EPS8L1	ocular surface epithelium
491	4.37e-06	0.746298	0.108	0.014	0.146482	6	ENSG00000013392	RWDD2A	ocular surface epithelium
492	2.34e-05	0.745421	0.135	0.025	0.785133	6	ENSG00000138772	ANXA3	ocular surface epithelium
493	1.25e-06	0.738668	0.351	0.102	0.042012	6	ENSG00000102024	PLS3	ocular surface epithelium
494	0.000116583	0.733064	0.162	0.038	1	6	ENSG00000084636	COL16A1	ocular surface epithelium
495	8.09e-05	0.729225	0.324	0.116	1	6	ENSG00000164111	ANXA5	ocular surface epithelium
496	0.00675562	0.725449	0.324	0.163	1	6	ENSG00000213639	PPP1CB	ocular surface epithelium
497	0.000578043	0.725163	0.162	0.045	1	6	ENSG00000135677	GNS	ocular surface epithelium
498	0.000779255	0.720544	0.135	0.034	1	6	ENSG00000234745	HLA-B	ocular surface epithelium
499	0.00262028	0.706682	0.162	0.052	1	6	ENSG00000104081	BMF	ocular surface epithelium
500	1.52e-05	0.703966	0.135	0.024	0.508268	6	ENSG00000169692	AGPAT2	ocular surface epithelium
501	0.000938534	0.702615	0.216	0.073	1	6	ENSG00000169919	GUSB	ocular surface epithelium
502	0.00100608	0.70213	0.216	0.073	1	6	ENSG00000092148	HECTD1	ocular surface epithelium
503	0.000764096	0.701731	0.189	0.058	1	6	ENSG00000173327	MAP3K11	ocular surface epithelium
504	2.58e-05	0.69706	0.162	0.034	0.866663	6	ENSG00000006327	TNFRSF12A	ocular surface epithelium
505	2.79e-25	0.693231	0.135	0.004	9.36e-21	6	ENSG00000134258	VTCN1	ocular surface epithelium
506	2.5e-05	0.691258	0.135	0.025	0.838615	6	ENSG00000186767	SPIN4	ocular surface epithelium
507	0.0077931	0.688323	0.514	0.304	1	6	ENSG00000178980	SELENOW	ocular surface epithelium
508	0.00117058	0.683909	0.162	0.047	1	6	ENSG00000197713	RPE	ocular surface epithelium
509	0.000116568	0.68101	0.919	0.775	1	6	ENSG00000167996	FTH1	ocular surface epithelium
510	2.71e-14	0.67722	0.108	0.006	9.1e-10	6	ENSG00000118785	SPP1	ocular surface epithelium
511	0.000129231	0.676644	0.865	0.58	1	6	ENSG00000198899	MT-ATP6	ocular surface epithelium
512	0.00102811	0.675754	0.108	0.024	1	6	ENSG00000172216	CEBPB	ocular surface epithelium
513	0.00437832	0.673891	0.135	0.041	1	6	ENSG00000120149	MSX2	ocular surface epithelium
514	0.000500299	0.673856	0.162	0.044	1	6	ENSG00000136943	CTSV	ocular surface epithelium
515	0.0009754	0.673492	0.108	0.024	1	6	ENSG00000127955	GNAI1	ocular surface epithelium
516	0.00180301	0.658227	0.189	0.063	1	6	ENSG00000181885	CLDN7	ocular surface epithelium
517	0.00424416	0.657797	0.216	0.085	1	6	ENSG00000114686	MRPL3	ocular surface epithelium
518	4.47e-08	0.656261	0.108	0.011	0.0014983	6	ENSG00000003989	SLC7A2	ocular surface epithelium
519	0.00597614	0.653154	0.162	0.057	1	6	ENSG00000147164	SNX12	ocular surface epithelium
520	0.00411403	0.649148	0.676	0.492	1	6	ENSG00000205542	TMSB4X	ocular surface epithelium
521	1.01e-16	0.64633	0.135	0.007	3.4e-12	6	ENSG00000138119	MYOF	ocular surface epithelium
522	2.09e-07	0.645394	0.108	0.012	0.00699716	6	ENSG00000150961	SEC24D	ocular surface epithelium
523	0.00174567	0.645281	0.432	0.213	1	6	ENSG00000269893	SNHG8	ocular surface epithelium
524	0.000535757	0.643175	0.297	0.115	1	6	ENSG00000160710	ADAR	ocular surface epithelium
525	0.000364262	0.642729	0.189	0.053	1	6	ENSG00000187634	SAMD11	ocular surface epithelium
526	3.69e-05	0.641994	0.108	0.017	1	6	ENSG00000119139	TJP2	ocular surface epithelium
527	0.000872096	0.639514	0.27	0.104	1	6	ENSG00000136068	FLNB	ocular surface epithelium
528	0.000950594	0.639209	0.135	0.035	1	6	ENSG00000112419	PHACTR2	ocular surface epithelium
529	0.00923637	0.639203	0.162	0.06	1	6	ENSG00000228594	FNDC10	ocular surface epithelium
530	0.00521436	0.63549	0.324	0.161	1	6	ENSG00000002586	CD99	ocular surface epithelium
531	0.00979129	0.633535	0.216	0.093	1	6	ENSG00000169715	MT1E	ocular surface epithelium
532	4.49e-09	0.63164	0.108	0.009	0.000150575	6	ENSG00000118922	KLF12	ocular surface epithelium
533	3e-05	0.63063	0.162	0.034	1	6	ENSG00000067082	KLF6	ocular surface epithelium
534	0.00071483	0.63042	0.108	0.023	1	6	ENSG00000154642	C21orf91	ocular surface epithelium
535	0.00332385	0.629947	0.162	0.053	1	6	ENSG00000161091	MFSD12	ocular surface epithelium
536	9.85e-29	0.629343	0.162	0.006	3.3e-24	6	ENSG00000198959	TGM2	ocular surface epithelium
537	0.000116563	0.628665	0.189	0.049	1	6	ENSG00000143061	IGSF3	ocular surface epithelium
538	0.000378052	0.627451	0.189	0.054	1	6	ENSG00000141627	DYM	ocular surface epithelium
539	0.00987994	0.625952	0.108	0.033	1	6	ENSG00000123213	NLN	ocular surface epithelium
540	0.00297695	0.622673	0.162	0.053	1	6	ENSG00000278540	ACACA	ocular surface epithelium
541	1.07e-07	0.62066	0.135	0.017	0.0035949	6	ENSG00000137331	IER3	ocular surface epithelium
542	0.00596388	0.61794	0.27	0.121	1	6	ENSG00000078618	NRDC	ocular surface epithelium
543	3.74e-05	0.615439	0.189	0.045	1	6	ENSG00000096401	CDC5L	ocular surface epithelium
544	0.000303565	0.614668	0.324	0.125	1	6	ENSG00000212907	MT-ND4L	ocular surface epithelium
545	0.00343212	0.61144	0.514	0.294	1	6	ENSG00000154723	ATP5PF	ocular surface epithelium
546	0.000486381	0.610761	0.135	0.032	1	6	ENSG00000170915	PAQR8	ocular surface epithelium
547	0.001469	0.610609	0.459	0.221	1	6	ENSG00000107372	ZFAND5	ocular surface epithelium
548	8.53e-05	0.610316	0.162	0.038	1	6	ENSG00000146072	TNFRSF21	ocular surface epithelium
549	0.00724772	0.607663	0.162	0.058	1	6	ENSG00000183765	CHEK2	ocular surface epithelium
550	0.00577469	0.607109	0.216	0.087	1	6	ENSG00000062716	VMP1	ocular surface epithelium
551	7.52e-06	0.606916	0.189	0.041	0.252115	6	ENSG00000086062	B4GALT1	ocular surface epithelium
552	0.00835665	0.605664	0.324	0.164	1	6	ENSG00000146386	ABRACL	ocular surface epithelium
553	7.36e-13	0.600547	0.162	0.014	2.47e-08	6	ENSG00000116774	OLFML3	ocular surface epithelium
554	4.37e-05	0.600155	0.108	0.017	1	6	ENSG00000120690	ELF1	ocular surface epithelium
555	0.00698739	0.599601	0.108	0.03	1	6	ENSG00000029364	SLC39A9	ocular surface epithelium
556	0.00477334	0.598375	0.27	0.116	1	6	ENSG00000142871	CYR61	ocular surface epithelium
557	0.000545073	0.598099	0.162	0.044	1	6	ENSG00000196839	ADA	ocular surface epithelium
558	0.00616047	0.598096	0.135	0.042	1	6	ENSG00000136754	ABI1	ocular surface epithelium
559	0.00609795	0.594317	0.432	0.243	1	6	ENSG00000180879	SSR4	ocular surface epithelium
560	0.00122285	0.591467	0.703	0.452	1	6	ENSG00000272398	CD24	ocular surface epithelium
561	0.000614842	0.59095	0.135	0.032	1	6	ENSG00000163848	ZNF148	ocular surface epithelium
562	4.02e-08	0.586469	0.135	0.016	0.0013482	6	ENSG00000138623	SEMA7A	ocular surface epithelium
563	3.43e-06	0.586407	0.135	0.021	0.115001	6	ENSG00000126016	AMOT	ocular surface epithelium
564	7.44e-07	0.578535	0.108	0.013	0.024964	6	ENSG00000189120	SP6	ocular surface epithelium
565	5.6e-41	0.576124	0.108	0.001	1.88e-36	6	ENSG00000116183	PAPPA2	ocular surface epithelium
566	0.000180474	0.574399	0.189	0.05	1	6	ENSG00000101052	IFT52	ocular surface epithelium
567	3.98e-08	0.574166	0.216	0.038	0.00133453	6	ENSG00000100744	GSKIP	ocular surface epithelium
568	0.000169446	0.570656	0.324	0.118	1	6	ENSG00000101558	VAPA	ocular surface epithelium
569	0.00208058	0.569077	0.162	0.05	1	6	ENSG00000145730	PAM	ocular surface epithelium
570	0.00402334	0.568053	0.243	0.101	1	6	ENSG00000149532	CPSF7	ocular surface epithelium
571	0.000381911	0.567474	0.216	0.067	1	6	ENSG00000213551	DNAJC9	ocular surface epithelium
572	3.37e-06	0.566152	0.108	0.014	0.112958	6	ENSG00000163637	PRICKLE2	ocular surface epithelium
573	4.8e-09	0.563435	0.135	0.014	0.000161094	6	ENSG00000095739	BAMBI	ocular surface epithelium
574	4.23e-20	0.562949	0.135	0.006	1.42e-15	6	ENSG00000065618	COL17A1	ocular surface epithelium
575	0.00281686	0.561615	0.27	0.11	1	6	ENSG00000114019	AMOTL2	ocular surface epithelium
576	8.06e-05	0.560736	0.108	0.018	1	6	ENSG00000183044	ABAT	ocular surface epithelium
577	0.00120768	0.559962	0.162	0.047	1	6	ENSG00000104522	TSTA3	ocular surface epithelium
578	0.00449077	0.557169	0.162	0.055	1	6	ENSG00000185551	NR2F2	ocular surface epithelium
579	0.00437498	0.556203	0.162	0.054	1	6	ENSG00000094880	CDC23	ocular surface epithelium
580	0.00659825	0.555065	0.216	0.088	1	6	ENSG00000165516	KLHDC2	ocular surface epithelium
581	0.00500735	0.552876	0.162	0.054	1	6	ENSG00000101004	NINL	ocular surface epithelium
582	5.55e-05	0.552505	0.946	0.824	1	6	ENSG00000034510	TMSB10	ocular surface epithelium
583	0.000288811	0.551155	0.865	0.68	1	6	ENSG00000198938	MT-CO3	ocular surface epithelium
584	1.59e-10	0.549528	0.108	0.008	5.32e-06	6	ENSG00000152137	HSPB8	ocular surface epithelium
585	0.00906306	0.54859	0.108	0.032	1	6	ENSG00000114859	CLCN2	ocular surface epithelium
586	6.02e-06	0.547862	0.108	0.015	0.201738	6	ENSG00000130513	GDF15	ocular surface epithelium
587	0.00166507	0.540629	0.135	0.037	1	6	ENSG00000159363	ATP13A2	ocular surface epithelium
588	3.39e-06	0.539209	0.108	0.014	0.113825	6	ENSG00000198892	SHISA4	ocular surface epithelium
589	3.41e-18	0.539096	0.108	0.004	1.14e-13	6	ENSG00000181143	MUC16	ocular surface epithelium
590	3.32e-06	0.534176	1	0.868	0.111428	6	ENSG00000177954	RPS27	ocular surface epithelium
591	0.00192138	0.532965	0.108	0.026	1	6	ENSG00000095485	CWF19L1	ocular surface epithelium
592	0.00725057	0.528295	0.135	0.044	1	6	ENSG00000166025	AMOTL1	ocular surface epithelium
593	0.000132625	0.527541	0.135	0.028	1	6	ENSG00000228253	MT-ATP8	ocular surface epithelium
594	0.00222019	0.527126	0.297	0.127	1	6	ENSG00000106400	ZNHIT1	ocular surface epithelium
595	2.01e-06	0.525739	0.189	0.037	0.0675482	6	ENSG00000130635	COL5A1	ocular surface epithelium
596	0.00152381	0.525158	0.189	0.06	1	6	ENSG00000143514	TP53BP2	ocular surface epithelium
597	1.18e-07	0.523956	0.324	0.079	0.00395897	6	ENSG00000109062	SLC9A3R1	ocular surface epithelium
598	0.00834051	0.522589	0.459	0.272	1	6	ENSG00000109332	UBE2D3	ocular surface epithelium
599	0.00389754	0.520483	0.162	0.054	1	6	ENSG00000188643	S100A16	ocular surface epithelium
600	0.000595743	0.519427	0.135	0.032	1	6	ENSG00000140992	PDPK1	ocular surface epithelium
601	0.000476942	0.517738	0.189	0.055	1	6	ENSG00000196865	NHLRC2	ocular surface epithelium
602	0.00959623	0.516303	0.27	0.128	1	6	ENSG00000149212	SESN3	ocular surface epithelium
603	0.00513665	0.514618	0.135	0.042	1	6	ENSG00000117697	NSL1	ocular surface epithelium
604	0.000319662	0.513918	0.108	0.021	1	6	ENSG00000163867	ZMYM6	ocular surface epithelium
605	3.63e-05	0.51221	0.162	0.034	1	6	ENSG00000165322	ARHGAP12	ocular surface epithelium
606	5.38e-09	0.51201	0.162	0.02	0.000180324	6	ENSG00000132434	LANCL2	ocular surface epithelium
607	0.00992058	0.511093	0.108	0.032	1	6	ENSG00000198663	C6orf89	ocular surface epithelium
608	0.000462187	0.509457	0.162	0.042	1	6	ENSG00000117020	AKT3	ocular surface epithelium
609	0.0095276	0.506437	0.216	0.092	1	6	ENSG00000163634	THOC7	ocular surface epithelium
610	0.00756283	0.506281	0.27	0.125	1	6	ENSG00000076604	TRAF4	ocular surface epithelium
611	0.0046669	0.504828	0.135	0.042	1	6	ENSG00000135047	CTSL	ocular surface epithelium
612	0.00301296	0.503367	0.162	0.052	1	6	ENSG00000029725	RABEP1	ocular surface epithelium
613	0.00883295	0.503119	0.216	0.091	1	6	ENSG00000181026	AEN	ocular surface epithelium
614	0.0024545	0.502947	0.135	0.038	1	6	ENSG00000170619	COMMD5	ocular surface epithelium
615	0.000443162	0.502363	0.135	0.031	1	6	ENSG00000162337	LRP5	ocular surface epithelium

## Sheet: Day35
WT2-derived retinal organoids, day 35
	p_val	avg_log2FC	pct.1	pct.2	p_val_adj	cluster	Symbol	gene	cell fate
1	2.02e-65	0.836428	0.636	0.354	6.77e-61	0	ENSG00000139445	FOXN4	retinal progenitor cells (RPCs)
2	2.59e-73	0.828196	0.827	0.635	8.7e-69	0	ENSG00000162878	PKDCC	retinal progenitor cells (RPCs)
3	2.6e-52	0.762264	0.592	0.344	8.72e-48	0	ENSG00000258498	DIO3OS	retinal progenitor cells (RPCs)
4	1.46e-68	0.756221	0.865	0.721	4.9e-64	0	ENSG00000215612	HMX1	retinal progenitor cells (RPCs)
5	5.54e-29	0.708715	0.326	0.169	1.86e-24	0	ENSG00000116039	ATP6V1B1	retinal progenitor cells (RPCs)
6	6.33e-49	0.700285	0.584	0.351	2.12e-44	0	ENSG00000110042	DTX4	retinal progenitor cells (RPCs)
7	1.3e-48	0.693086	0.601	0.374	4.37e-44	0	ENSG00000163251	FZD5	retinal progenitor cells (RPCs)
8	5.32e-105	0.680563	0.978	0.886	1.78e-100	0	ENSG00000166165	CKB	retinal progenitor cells (RPCs)
9	9.46e-37	0.644576	0.561	0.361	3.17e-32	0	ENSG00000106070	GRB10	retinal progenitor cells (RPCs)
10	6.32e-65	0.641895	0.911	0.759	2.12e-60	0	ENSG00000160111	CPAMD8	retinal progenitor cells (RPCs)
11	3.17e-118	0.559034	0.999	0.967	1.06e-113	0	ENSG00000166426	CRABP1	retinal progenitor cells (RPCs)
12	6.05e-29	0.548716	0.25	0.105	2.03e-24	0	ENSG00000152672	CLEC4F	retinal progenitor cells (RPCs)
13	1.39e-19	0.54049	0.293	0.166	4.65e-15	0	ENSG00000140839	CLEC18B	retinal progenitor cells (RPCs)
14	6.81e-23	0.511186	0.408	0.25	2.28e-18	0	ENSG00000196562	SULF2	retinal progenitor cells (RPCs)
15	2.62e-32	0.507014	0.7	0.496	8.77e-28	0	ENSG00000225783	MIAT	retinal progenitor cells (RPCs)
16	1.02e-23	0.501621	0.541	0.373	3.4e-19	0	ENSG00000197467	COL13A1	retinal progenitor cells (RPCs)
17	2.21e-19	0.509351	0.595	0.476	7.42e-15	1	ENSG00000131711	MAP1B	NRPCs
18	1.95e-79	1.02855	0.697	0.375	6.54e-75	2	ENSG00000185664	PMEL	RPE
19	1.63e-64	0.930804	0.661	0.355	5.48e-60	2	ENSG00000108691	CCL2	RPE
20	1.18e-57	0.895015	0.652	0.356	3.94e-53	2	ENSG00000049089	COL9A2	RPE
21	1.22e-42	0.751561	0.383	0.157	4.1e-38	2	ENSG00000086696	HSD17B2	RPE
22	5.88e-42	0.729877	0.386	0.16	1.97e-37	2	ENSG00000083067	TRPM3	RPE
23	8.9e-31	0.686609	0.362	0.174	2.99e-26	2	ENSG00000163347	CLDN1	RPE
24	6.62e-35	0.683305	0.712	0.503	2.22e-30	2	ENSG00000152661	GJA1	RPE
25	6.77e-29	0.657147	0.546	0.36	2.27e-24	2	ENSG00000163754	GYG1	RPE
26	2.53e-31	0.656229	0.496	0.283	8.48e-27	2	ENSG00000130203	APOE	RPE
27	8.66e-31	0.655624	0.558	0.348	2.9e-26	2	ENSG00000184349	EFNA5	RPE
28	6.88e-45	0.636826	0.843	0.671	2.31e-40	2	ENSG00000117318	ID3	RPE
29	2.24e-39	0.61042	0.839	0.673	7.51e-35	2	ENSG00000125968	ID1	RPE
30	9.95e-32	0.605261	0.469	0.25	3.34e-27	2	ENSG00000145632	PLK2	RPE
31	6.51e-23	0.584688	0.232	0.097	2.18e-18	2	ENSG00000149591	TAGLN	RPE
32	7.29e-28	0.555084	0.277	0.113	2.44e-23	2	ENSG00000248746	ACTN3	RPE
33	2.45e-13	0.53142	0.29	0.174	8.22e-09	2	ENSG00000101335	MYL9	RPE
34	3.68e-19	0.531015	0.354	0.202	1.23e-14	2	ENSG00000183798	EMILIN3	RPE
35	1.22e-21	0.528594	0.314	0.158	4.09e-17	2	ENSG00000124762	CDKN1A	RPE
36	5.91e-19	0.513028	0.459	0.299	1.98e-14	2	ENSG00000134574	DDB2	RPE
37	1.45e-22	0.51041	0.286	0.136	4.86e-18	2	ENSG00000145335	SNCA	RPE
38	1.86e-18	0.504155	0.49	0.326	6.23e-14	2	ENSG00000250337	PURPL	RPE
39	8.96e-25	0.502333	0.172	0.055	3e-20	2	ENSG00000134160	TRPM1	RPE
40	2.75e-148	1.88499	0.884	0.235	9.24e-144	3	ENSG00000163191	S100A11	ocular surface epithelium
41	7.16e-88	1.34006	0.648	0.162	2.4e-83	3	ENSG00000171345	KRT19	ocular surface epithelium
42	6.07e-83	1.30583	0.736	0.232	2.03e-78	3	ENSG00000111057	KRT18	ocular surface epithelium
43	1.72e-94	1.27803	0.486	0.083	5.77e-90	3	ENSG00000233429	HOTAIRM1	ocular surface epithelium
44	5.59e-59	1.22429	0.785	0.378	1.87e-54	3	ENSG00000170421	KRT8	ocular surface epithelium
45	4.86e-88	1.18056	0.451	0.076	1.63e-83	3	ENSG00000189143	CLDN4	ocular surface epithelium
46	3.41e-58	1.17245	0.665	0.244	1.14e-53	3	ENSG00000115461	IGFBP5	ocular surface epithelium
47	9.51e-51	1.10259	0.792	0.407	3.19e-46	3	ENSG00000143320	CRABP2	ocular surface epithelium
48	3.14e-80	1.03903	0.401	0.062	1.05e-75	3	ENSG00000197747	S100A10	ocular surface epithelium
49	4.3e-50	0.939635	0.979	0.84	1.44e-45	3	ENSG00000198840	MT-ND3	ocular surface epithelium
50	2.2e-90	0.900465	0.313	0.031	7.36e-86	3	ENSG00000184697	CLDN6	ocular surface epithelium
51	2.99e-39	0.8723	0.391	0.113	1e-34	3	ENSG00000135046	ANXA1	ocular surface epithelium
52	7.58e-66	0.850361	0.363	0.063	2.54e-61	3	ENSG00000150893	FREM2	ocular surface epithelium
53	3.39e-71	0.846427	0.296	0.037	1.14e-66	3	ENSG00000214049	UCA1	ocular surface epithelium
54	6.94e-73	0.838669	0.352	0.052	2.33e-68	3	ENSG00000119888	EPCAM	ocular surface epithelium
55	3.65e-24	0.832693	0.408	0.164	1.22e-19	3	ENSG00000115414	FN1	ocular surface epithelium
56	1.26e-75	0.828788	0.327	0.043	4.23e-71	3	ENSG00000052344	PRSS8	ocular surface epithelium
57	3.38e-46	0.822436	0.451	0.129	1.13e-41	3	ENSG00000091136	LAMB1	ocular surface epithelium
58	6.18e-56	0.820091	1	0.963	2.07e-51	3	ENSG00000198804	MT-CO1	ocular surface epithelium
59	1.57e-40	0.786918	0.363	0.097	5.27e-36	3	ENSG00000107438	PDLIM1	ocular surface epithelium
60	4.42e-84	0.783636	0.299	0.03	1.48e-79	3	ENSG00000181885	CLDN7	ocular surface epithelium
61	2.16e-38	0.773394	0.299	0.071	7.25e-34	3	ENSG00000146674	IGFBP3	ocular surface epithelium
62	3.62e-24	0.760529	0.831	0.572	1.21e-19	3	ENSG00000198763	MT-ND2	ocular surface epithelium
63	1.58e-50	0.753632	1	0.948	5.3e-46	3	ENSG00000198938	MT-CO3	ocular surface epithelium
64	3.5e-42	0.738055	0.986	0.941	1.17e-37	3	ENSG00000198886	MT-ND4	ocular surface epithelium
65	4.76e-35	0.721692	0.94	0.786	1.6e-30	3	ENSG00000198888	MT-ND1	ocular surface epithelium
66	1.2e-45	0.715865	0.275	0.052	4.03e-41	3	ENSG00000145431	PDGFC	ocular surface epithelium
67	3.08e-35	0.685261	0.986	0.916	1.03e-30	3	ENSG00000198899	MT-ATP6	ocular surface epithelium
68	9.65e-45	0.683535	0.25	0.043	3.24e-40	3	ENSG00000167779	IGFBP6	ocular surface epithelium
69	8.25e-29	0.682301	0.366	0.125	2.77e-24	3	ENSG00000149131	SERPING1	ocular surface epithelium
70	9.81e-58	0.668949	0.246	0.032	3.29e-53	3	ENSG00000137203	TFAP2A	ocular surface epithelium
71	2.35e-31	0.663071	0.986	0.852	7.88e-27	3	ENSG00000198727	MT-CYB	ocular surface epithelium
72	2.24e-42	0.653444	0.211	0.032	7.5e-38	3	ENSG00000163435	ELF3	ocular surface epithelium
73	5.51e-23	0.632708	0.62	0.338	1.85e-18	3	ENSG00000167642	SPINT2	ocular surface epithelium
74	2.38e-53	0.627767	0.289	0.048	7.99e-49	3	ENSG00000166145	SPINT1	ocular surface epithelium
75	1.05e-20	0.626675	0.799	0.512	3.5e-16	3	ENSG00000140416	TPM1	ocular surface epithelium
76	6.78e-72	0.621863	0.261	0.027	2.27e-67	3	ENSG00000039068	CDH1	ocular surface epithelium
77	8.4e-27	0.607947	0.349	0.118	2.82e-22	3	ENSG00000112378	PERP	ocular surface epithelium
78	1.91e-21	0.601319	0.606	0.324	6.39e-17	3	ENSG00000174498	IGDCC3	ocular surface epithelium
79	1.2e-26	0.598458	0.236	0.06	4.03e-22	3	ENSG00000124942	AHNAK	ocular surface epithelium
80	2.81e-16	0.581796	0.426	0.211	9.44e-12	3	ENSG00000197956	S100A6	ocular surface epithelium
81	4.26e-31	0.573095	0.331	0.096	1.43e-26	3	ENSG00000161249	DMKN	ocular surface epithelium
82	5.76e-18	0.568907	0.493	0.251	1.93e-13	3	ENSG00000092820	EZR	ocular surface epithelium
83	7.02e-23	0.567973	0.356	0.135	2.35e-18	3	ENSG00000134755	DSC2	ocular surface epithelium
84	4.72e-36	0.567576	0.201	0.034	1.58e-31	3	ENSG00000151617	EDNRA	ocular surface epithelium
85	8.45e-56	0.565913	0.194	0.019	2.83e-51	3	ENSG00000054598	FOXC1	ocular surface epithelium
86	4.45e-17	0.563634	0.609	0.351	1.49e-12	3	ENSG00000059804	SLC2A3	ocular surface epithelium
87	1.43e-52	0.555002	0.225	0.029	4.78e-48	3	ENSG00000120094	HOXB1	ocular surface epithelium
88	1.67e-26	0.539846	0.968	0.827	5.59e-22	3	ENSG00000205542	TMSB4X	ocular surface epithelium
89	1.61e-19	0.528787	0.475	0.231	5.39e-15	3	ENSG00000173402	DAG1	ocular surface epithelium
90	5.45e-22	0.527231	0.415	0.171	1.83e-17	3	ENSG00000102024	PLS3	ocular surface epithelium
91	4.22e-26	0.523583	0.208	0.049	1.42e-21	3	ENSG00000145824	CXCL14	ocular surface epithelium
92	2.4e-17	0.523093	0.345	0.151	8.04e-13	3	ENSG00000046604	DSG2	ocular surface epithelium
93	7.48e-38	0.522874	0.243	0.047	2.51e-33	3	ENSG00000173917	HOXB2	ocular surface epithelium
94	8.24e-24	0.520396	0.363	0.132	2.76e-19	3	ENSG00000160932	LY6E	ocular surface epithelium
95	3.7e-41	0.51813	1	0.982	1.24e-36	3	ENSG00000198712	MT-CO2	ocular surface epithelium
96	3.87e-15	0.517266	0.542	0.305	1.3e-10	3	ENSG00000130203	APOE	ocular surface epithelium
97	5.62e-32	0.510039	0.285	0.073	1.89e-27	3	ENSG00000096696	DSP	ocular surface epithelium
98	3.33e-45	0.504483	0.239	0.038	1.12e-40	3	ENSG00000062038	CDH3	ocular surface epithelium
99	6.37e-30	0.50446	0.264	0.068	2.14e-25	3	ENSG00000162496	DHRS3	ocular surface epithelium
100	6.35e-23	0.503458	0.299	0.102	2.13e-18	3	ENSG00000183779	ZNF703	ocular surface epithelium
101	7.35e-24	0.502259	0.268	0.081	2.47e-19	3	ENSG00000104081	BMF	ocular surface epithelium
102	0.00499395	4.02668	0.259	0.363	1	4	ENSG00000130702	LAMA5	mesenchymal cells
103	0.00812449	1.90978	0.057	0.109	1	4	ENSG00000117500	TMED5	mesenchymal cells
104	0.0018336	1.59055	0.129	0.212	1	4	ENSG00000113643	RARS	mesenchymal cells
105	0.00585831	1.46493	0.087	0.148	1	4	ENSG00000113369	ARRDC3	mesenchymal cells
106	0.00155304	1.38841	0.095	0.17	1	4	ENSG00000072422	RHOBTB1	mesenchymal cells
107	0.0023726	1.33803	0.141	0.221	1	4	ENSG00000147027	TMEM47	mesenchymal cells
108	0.000105046	1.3339	0.042	0.121	1	4	ENSG00000114302	PRKAR2A	mesenchymal cells
109	0.00546482	1.31578	0.076	0.136	1	4	ENSG00000077942	FBLN1	mesenchymal cells
110	2.68e-05	1.2316	0.099	0.209	0.897248	4	ENSG00000225921	NOL7	mesenchymal cells
111	0.00350533	1.21069	0.091	0.159	1	4	ENSG00000136908	DPM2	mesenchymal cells
112	0.000110142	1.18669	0.247	0.382	1	4	ENSG00000179195	ZNF664	mesenchymal cells
113	6.95e-05	1.16594	0.224	0.369	1	4	ENSG00000099624	ATP5F1D	mesenchymal cells
114	8.22e-05	1.15674	0.202	0.314	1	4	ENSG00000004455	AK2	mesenchymal cells
115	9.36e-07	1.11992	0.228	0.398	0.0313944	4	ENSG00000129562	DAD1	mesenchymal cells
116	0.00018046	1.11665	0.213	0.339	1	4	ENSG00000184117	NIPSNAP1	mesenchymal cells
117	3.29e-05	1.08422	0.19	0.317	1	4	ENSG00000138071	ACTR2	mesenchymal cells
118	0.000327818	1.08068	0.205	0.314	1	4	ENSG00000077232	DNAJC10	mesenchymal cells
119	0.00866982	1.06414	0.129	0.198	1	4	ENSG00000100225	FBXO7	mesenchymal cells
120	0.000152624	1.0529	0.08	0.173	1	4	ENSG00000271601	LIX1L	mesenchymal cells
121	0.00294495	1.03879	0.114	0.185	1	4	ENSG00000185728	YTHDF3	mesenchymal cells
122	9.02e-07	0.99004	0.16	0.312	0.0302363	4	ENSG00000144857	BOC	mesenchymal cells
123	0.00735927	0.967419	0.247	0.332	1	4	ENSG00000206557	TRIM71	mesenchymal cells
124	0.000380598	0.961029	0.262	0.385	1	4	ENSG00000184752	NDUFA12	mesenchymal cells
125	1.93e-07	0.946448	0.281	0.488	0.00645725	4	ENSG00000137726	FXYD6	mesenchymal cells
126	4.04e-13	0.941876	0.673	0.938	1.35e-08	4	ENSG00000265681	RPL17	mesenchymal cells
127	0.000343084	0.932798	0.11	0.205	1	4	ENSG00000140374	ETFA	mesenchymal cells
128	0.00852213	0.930408	0.163	0.237	1	4	ENSG00000123159	GIPC1	mesenchymal cells
129	0.00954895	0.928256	0.141	0.214	1	4	ENSG00000050767	COL23A1	mesenchymal cells
130	0.00607598	0.923215	0.068	0.128	1	4	ENSG00000148291	SURF2	mesenchymal cells
131	4.09e-06	0.90805	0.19	0.337	0.137291	4	ENSG00000162191	UBXN1	mesenchymal cells
132	7.93e-07	0.904605	0.087	0.214	0.0265877	4	ENSG00000184254	ALDH1A3	mesenchymal cells
133	0.00175558	0.889843	0.202	0.299	1	4	ENSG00000116906	GNPAT	mesenchymal cells
134	0.000212684	0.878509	0.278	0.413	1	4	ENSG00000163430	FSTL1	mesenchymal cells
135	9.13e-05	0.876315	0.323	0.478	1	4	ENSG00000141562	NARF	mesenchymal cells
136	1.23e-05	0.872434	0.156	0.285	0.411103	4	ENSG00000128245	YWHAH	mesenchymal cells
137	1.4e-07	0.869146	0.293	0.499	0.00468384	4	ENSG00000165283	STOML2	mesenchymal cells
138	0.00399562	0.85993	0.046	0.1	1	4	ENSG00000152683	SLC30A6	mesenchymal cells
139	0.00340246	0.857094	0.24	0.346	1	4	ENSG00000189180	ZNF33A	mesenchymal cells
140	0.0074261	0.856783	0.285	0.379	1	4	ENSG00000052841	TTC17	mesenchymal cells
141	5.24e-06	0.855513	0.433	0.668	0.17586	4	ENSG00000136156	ITM2B	mesenchymal cells
142	4.78e-05	0.849101	0.24	0.383	1	4	ENSG00000187193	MT1X	mesenchymal cells
143	0.00876737	0.848093	0.236	0.327	1	4	ENSG00000126698	DNAJC8	mesenchymal cells
144	0.000103727	0.845967	0.3	0.452	1	4	ENSG00000172590	MRPL52	mesenchymal cells
145	0.00322179	0.834985	0.11	0.185	1	4	ENSG00000164751	PEX2	mesenchymal cells
146	1.17e-08	0.821214	0.217	0.406	0.000393972	4	ENSG00000180817	PPA1	mesenchymal cells
147	0.000107828	0.802442	0.24	0.366	1	4	ENSG00000075292	ZNF638	mesenchymal cells
148	0.00594612	0.79566	0.19	0.271	1	4	ENSG00000178498	DTX3	mesenchymal cells
149	0.000201422	0.780177	0.452	0.691	1	4	ENSG00000011304	PTBP1	mesenchymal cells
150	0.000157761	0.775952	0.186	0.301	1	4	ENSG00000149532	CPSF7	mesenchymal cells
151	0.000275266	0.773103	0.179	0.293	1	4	ENSG00000185825	BCAP31	mesenchymal cells
152	0.00109976	0.769156	0.171	0.263	1	4	ENSG00000079805	DNM2	mesenchymal cells
153	2.91e-07	0.766129	0.122	0.265	0.00975691	4	ENSG00000116209	TMEM59	mesenchymal cells
154	0.000815587	0.758784	0.365	0.516	1	4	ENSG00000175745	NR2F1	mesenchymal cells
155	1.12e-09	0.756327	0.529	0.801	3.77e-05	4	ENSG00000100129	EIF3L	mesenchymal cells
156	6.79e-05	0.753736	0.357	0.536	1	4	ENSG00000179222	MAGED1	mesenchymal cells
157	0.0072595	0.746172	0.171	0.254	1	4	ENSG00000112977	DAP	mesenchymal cells
158	0.000264212	0.737069	0.16	0.268	1	4	ENSG00000167005	NUDT21	mesenchymal cells
159	0.00439828	0.725541	0.084	0.148	1	4	ENSG00000146872	TLK2	mesenchymal cells
160	0.000664315	0.72416	0.179	0.273	1	4	ENSG00000117139	KDM5B	mesenchymal cells
161	0.00813716	0.719075	0.354	0.496	1	4	ENSG00000159692	CTBP1	mesenchymal cells
162	1.26e-05	0.710997	0.601	0.874	0.421855	4	ENSG00000164032	H2AFZ	mesenchymal cells
163	0.000108298	0.702794	0.304	0.47	1	4	ENSG00000205213	LGR4	mesenchymal cells
164	0.0053167	0.697513	0.068	0.127	1	4	ENSG00000145715	RASA1	mesenchymal cells
165	5.86e-07	0.695762	0.232	0.395	0.0196462	4	ENSG00000113328	CCNG1	mesenchymal cells
166	2.74e-09	0.689061	0.251	0.476	9.19e-05	4	ENSG00000115484	CCT4	mesenchymal cells
167	0.00111703	0.684641	0.19	0.293	1	4	ENSG00000129128	SPCS3	mesenchymal cells
168	0.00519661	0.682301	0.384	0.542	1	4	ENSG00000168268	NT5DC2	mesenchymal cells
169	5.3e-06	0.680584	0.373	0.577	0.177878	4	ENSG00000213722	DDAH2	mesenchymal cells
170	0.00769315	0.672085	0.076	0.13	1	4	ENSG00000088205	DDX18	mesenchymal cells
171	0.00154467	0.665114	0.224	0.33	1	4	ENSG00000127445	PIN1	mesenchymal cells
172	1.28e-05	0.663628	0.072	0.175	0.42784	4	ENSG00000123091	RNF11	mesenchymal cells
173	3.12e-07	0.662106	0.129	0.274	0.0104703	4	ENSG00000089472	HEPH	mesenchymal cells
174	2.94e-08	0.658915	0.331	0.54	0.000985198	4	ENSG00000172428	COPS9	mesenchymal cells
175	2.78e-08	0.655878	0.327	0.569	0.000933113	4	ENSG00000009307	CSDE1	mesenchymal cells
176	0.00195581	0.649576	0.042	0.101	1	4	ENSG00000149557	FEZ1	mesenchymal cells
177	0.00888512	0.646449	0.087	0.145	1	4	ENSG00000176022	B3GALT6	mesenchymal cells
178	0.00716001	0.645305	0.365	0.512	1	4	ENSG00000142156	COL6A1	mesenchymal cells
179	0.00446343	0.633282	0.091	0.155	1	4	ENSG00000205268	PDE7A	mesenchymal cells
180	0.000392499	0.631292	0.148	0.25	1	4	ENSG00000168958	MFF	mesenchymal cells
181	6.04e-05	0.631264	0.103	0.204	1	4	ENSG00000122884	P4HA1	mesenchymal cells
182	3.55e-06	0.630622	0.289	0.451	0.118919	4	ENSG00000185664	PMEL	mesenchymal cells
183	0.000781595	0.628695	0.327	0.469	1	4	ENSG00000125991	ERGIC3	mesenchymal cells
184	3.87e-05	0.627081	0.156	0.278	1	4	ENSG00000180992	MRPL14	mesenchymal cells
185	0.000132743	0.624939	0.118	0.22	1	4	ENSG00000130005	GAMT	mesenchymal cells
186	1.71e-06	0.621789	0.342	0.55	0.0574539	4	ENSG00000143621	ILF2	mesenchymal cells
187	0.00801086	0.615867	0.144	0.215	1	4	ENSG00000072062	PRKACA	mesenchymal cells
188	0.00231571	0.611445	0.137	0.22	1	4	ENSG00000186193	SAPCD2	mesenchymal cells
189	0.000789638	0.610004	0.144	0.245	1	4	ENSG00000107949	BCCIP	mesenchymal cells
190	0.0068303	0.607493	0.106	0.172	1	4	ENSG00000196712	NF1	mesenchymal cells
191	1.92e-08	0.603947	0.274	0.484	0.000642909	4	ENSG00000142669	SH3BGRL3	mesenchymal cells
192	0.00636659	0.600274	0.122	0.192	1	4	ENSG00000116221	MRPL37	mesenchymal cells
193	6.56e-06	0.599947	0.213	0.353	0.219957	4	ENSG00000057019	DCBLD2	mesenchymal cells
194	3.27e-07	0.598202	0.175	0.329	0.0109731	4	ENSG00000106400	ZNHIT1	mesenchymal cells
195	0.00032408	0.592581	0.163	0.267	1	4	ENSG00000198816	ZNF358	mesenchymal cells
196	8.14e-06	0.589708	0.3	0.481	0.272951	4	ENSG00000102225	CDK16	mesenchymal cells
197	0.0011475	0.589308	0.133	0.221	1	4	ENSG00000091164	TXNL1	mesenchymal cells
198	0.000610958	0.587459	0.167	0.277	1	4	ENSG00000055130	CUL1	mesenchymal cells
199	0.00032642	0.584392	0.525	0.791	1	4	ENSG00000167468	GPX4	mesenchymal cells
200	0.00103233	0.583607	0.232	0.348	1	4	ENSG00000151640	DPYSL4	mesenchymal cells
201	2.21e-07	0.577561	0.194	0.375	0.00739981	4	ENSG00000084623	EIF3I	mesenchymal cells
202	0.0021131	0.575158	0.11	0.186	1	4	ENSG00000162923	WDR26	mesenchymal cells
203	5.92e-05	0.568231	0.259	0.405	1	4	ENSG00000143198	MGST3	mesenchymal cells
204	3.45e-07	0.561528	0.163	0.318	0.0115632	4	ENSG00000061676	NCKAP1	mesenchymal cells
205	0.0032134	0.558179	0.319	0.449	1	4	ENSG00000151923	TIAL1	mesenchymal cells
206	0.000601363	0.555904	0.156	0.249	1	4	ENSG00000066032	CTNNA2	mesenchymal cells
207	0.00182219	0.555841	0.129	0.211	1	4	ENSG00000164934	DCAF13	mesenchymal cells
208	7.9e-05	0.555199	0.24	0.381	1	4	ENSG00000130638	ATXN10	mesenchymal cells
209	0.0015094	0.552038	0.148	0.238	1	4	ENSG00000119185	ITGB1BP1	mesenchymal cells
210	3.62e-08	0.550965	0.741	0.981	0.00121318	4	ENSG00000171863	RPS7	mesenchymal cells
211	0.00276474	0.54981	0.11	0.182	1	4	ENSG00000136518	ACTL6A	mesenchymal cells
212	8.25e-05	0.542448	0.144	0.251	1	4	ENSG00000182199	SHMT2	mesenchymal cells
213	0.000646976	0.540011	0.259	0.391	1	4	ENSG00000179271	GADD45GIP1	mesenchymal cells
214	0.000396559	0.538803	0.114	0.206	1	4	ENSG00000125818	PSMF1	mesenchymal cells
215	2.95e-13	0.537743	0.262	0.51	9.88e-09	4	ENSG00000143870	PDIA6	mesenchymal cells
216	2.88e-05	0.536673	0.316	0.471	0.966171	4	ENSG00000107372	ZFAND5	mesenchymal cells
217	0.00480535	0.529947	0.43	0.603	1	4	ENSG00000130741	EIF2S3	mesenchymal cells
218	1.08e-06	0.529815	0.338	0.537	0.0361169	4	ENSG00000126432	PRDX5	mesenchymal cells
219	2.11e-07	0.529721	0.335	0.54	0.00708189	4	ENSG00000111642	CHD4	mesenchymal cells
220	7.92e-05	0.528691	0.19	0.317	1	4	ENSG00000169021	UQCRFS1	mesenchymal cells
221	8.4e-06	0.527319	0.422	0.656	0.281681	4	ENSG00000138668	HNRNPD	mesenchymal cells
222	2.24e-08	0.524403	0.205	0.387	0.000749618	4	ENSG00000059804	SLC2A3	mesenchymal cells
223	3.8e-05	0.523385	0.156	0.28	1	4	ENSG00000107581	EIF3A	mesenchymal cells
224	0.0014227	0.522766	0.129	0.21	1	4	ENSG00000157837	SPPL3	mesenchymal cells
225	0.000839884	0.519735	0.186	0.292	1	4	ENSG00000204356	NELFE	mesenchymal cells
226	1.74e-07	0.516296	0.319	0.531	0.00583767	4	ENSG00000108424	KPNB1	mesenchymal cells
227	0.00132485	0.513209	0.236	0.35	1	4	ENSG00000084754	HADHA	mesenchymal cells
228	0.000309717	0.511566	0.08	0.162	1	4	ENSG00000166340	TPP1	mesenchymal cells
229	4.14e-05	0.508341	0.186	0.307	1	4	ENSG00000150593	PDCD4	mesenchymal cells
230	7.38e-06	0.502553	0.221	0.372	0.24735	4	ENSG00000111229	ARPC3	mesenchymal cells
231	8.73e-06	0.500841	0.555	0.833	0.292667	4	ENSG00000165119	HNRNPK	mesenchymal cells
232	0.00492218	0.500574	0.11	0.173	1	4	ENSG00000057757	PITHD1	mesenchymal cells
233	1.07e-68	3.84417	0.642	0.123	3.58e-64	5	ENSG00000100122	CRYBB1	lens
234	3.07e-65	3.49261	0.583	0.104	1.03e-60	5	ENSG00000145692	BHMT	lens
235	1.59e-54	3.38124	0.533	0.098	5.34e-50	5	ENSG00000196431	CRYBA4	lens
236	2.03e-109	3.36193	0.625	0.066	6.8e-105	5	ENSG00000109846	CRYAB	lens
237	8.3e-43	2.79085	0.383	0.062	2.78e-38	5	ENSG00000108255	CRYBA1	lens
238	1.26e-88	2.65568	0.575	0.071	4.24e-84	5	ENSG00000100053	CRYBB3	lens
239	2e-53	1.83455	0.417	0.058	6.72e-49	5	ENSG00000213139	CRYGS	lens
240	2.58e-74	1.79663	0.408	0.039	8.65e-70	5	ENSG00000105370	LIM2	lens
241	1.18e-77	1.62673	0.4	0.035	3.96e-73	5	ENSG00000163254	CRYGC	lens
242	3.23e-49	1.5798	0.233	0.018	1.08e-44	5	ENSG00000244752	CRYBB2	lens
243	2.2e-51	1.4697	0.208	0.013	7.36e-47	5	ENSG00000163499	CRYBA2	lens
244	3.74e-41	1.29234	0.658	0.184	1.25e-36	5	ENSG00000101384	JAG1	lens
245	5.99e-35	1.12074	0.225	0.025	2.01e-30	5	ENSG00000118231	CRYGD	lens
246	2.15e-30	1.08532	0.467	0.119	7.21e-26	5	ENSG00000166033	HTRA1	lens
247	4.47e-25	1.05169	0.958	0.734	1.5e-20	5	ENSG00000117394	SLC2A1	lens
248	1.3e-27	1.00874	0.542	0.168	4.36e-23	5	ENSG00000123989	CHPF	lens
249	1.46e-93	0.963725	0.292	0.012	4.91e-89	5	ENSG00000175445	LPL	lens
250	2.91e-11	0.923068	0.475	0.234	9.76e-07	5	ENSG00000095596	CYP26A1	lens
251	8.83e-17	0.91962	0.583	0.264	2.96e-12	5	ENSG00000129757	CDKN1C	lens
252	1.99e-26	0.896883	0.275	0.049	6.68e-22	5	ENSG00000143882	ATP6V1C2	lens
253	2.87e-36	0.857755	0.317	0.048	9.64e-32	5	ENSG00000003436	TFPI	lens
254	1.9e-29	0.847295	0.433	0.103	6.38e-25	5	ENSG00000090530	P3H2	lens
255	3e-14	0.809078	0.458	0.185	1.01e-09	5	ENSG00000178573	MAF	lens
256	2.06e-20	0.801866	0.575	0.216	6.92e-16	5	ENSG00000197956	S100A6	lens
257	4.82e-17	0.770115	0.35	0.104	1.62e-12	5	ENSG00000150938	CRIM1	lens
258	4.55e-22	0.758035	0.425	0.119	1.52e-17	5	ENSG00000130720	FIBCD1	lens
259	7.77e-20	0.745322	0.442	0.139	2.6e-15	5	ENSG00000092068	SLC7A8	lens
260	1.1e-36	0.711311	0.333	0.051	3.7e-32	5	ENSG00000132205	EMILIN2	lens
261	5.21e-17	0.700089	0.517	0.194	1.75e-12	5	ENSG00000083067	TRPM3	lens
262	8.56e-16	0.676178	0.392	0.132	2.87e-11	5	ENSG00000163638	ADAMTS9	lens
263	1.15e-21	0.671878	0.275	0.057	3.86e-17	5	ENSG00000186790	FOXE3	lens
264	5.18e-20	0.666713	0.342	0.09	1.74e-15	5	ENSG00000198756	COLGALT2	lens
265	4.74e-16	0.651645	0.95	0.654	1.59e-11	5	ENSG00000165092	ALDH1A1	lens
266	1.79e-32	0.636823	0.108	0.005	6e-28	5	ENSG00000135517	MIP	lens
267	6.69e-14	0.63414	0.9	0.698	2.25e-09	5	ENSG00000117318	ID3	lens
268	4.7e-10	0.623314	0.675	0.402	1.58e-05	5	ENSG00000165238	WNK2	lens
269	1.35e-10	0.616713	0.367	0.151	4.52e-06	5	ENSG00000147257	GPC3	lens
270	7.37e-12	0.604616	0.367	0.139	2.47e-07	5	ENSG00000087884	AAMDC	lens
271	4.14e-14	0.597381	0.658	0.33	1.39e-09	5	ENSG00000057019	DCBLD2	lens
272	1.17e-10	0.593797	0.775	0.523	3.94e-06	5	ENSG00000124006	OBSL1	lens
273	6.26e-37	0.59329	0.233	0.025	2.1e-32	5	ENSG00000108231	LGI1	lens
274	2.91e-17	0.576494	0.4	0.126	9.76e-13	5	ENSG00000135046	ANXA1	lens
275	5.36e-13	0.576003	0.95	0.836	1.8e-08	5	ENSG00000026025	VIM	lens
276	2.09e-07	0.563223	0.592	0.391	0.00700155	5	ENSG00000164687	FABP5	lens
277	6.14e-12	0.554929	0.308	0.105	2.06e-07	5	ENSG00000150556	LYPD6B	lens
278	1.4e-09	0.54624	0.908	0.683	4.71e-05	5	ENSG00000102144	PGK1	lens
279	1.09e-14	0.539178	0.225	0.054	3.65e-10	5	ENSG00000116729	WLS	lens
280	5.52e-08	0.53426	0.542	0.32	0.00184988	5	ENSG00000150093	ITGB1	lens
281	9.61e-11	0.526321	0.242	0.077	3.22e-06	5	ENSG00000107984	DKK1	lens
282	2.53e-11	0.520889	0.958	0.777	8.49e-07	5	ENSG00000134333	LDHA	lens
283	5.99e-30	0.51003	0.208	0.025	2.01e-25	5	ENSG00000134853	PDGFRA	lens
284	1.83e-14	0.507984	0.242	0.062	6.13e-10	5	ENSG00000137463	MGARP	lens
285	1.17e-63	2.3594	0.451	0.042	3.91e-59	6	ENSG00000157005	SST	RGCs
286	4.51e-91	2.2966	0.866	0.124	1.51e-86	6	ENSG00000104435	STMN2	RGCs
287	6.64e-56	2.09215	0.854	0.208	2.23e-51	6	ENSG00000184144	CNTN2	RGCs
288	1.48e-89	1.67137	0.634	0.059	4.96e-85	6	ENSG00000104722	NEFM	RGCs
289	6.87e-31	1.60296	0.89	0.37	2.3e-26	6	ENSG00000090097	PCBP4	RGCs
290	2.04e-68	1.57647	0.5	0.048	6.85e-64	6	ENSG00000277586	NEFL	RGCs
291	1.32e-41	1.39581	0.476	0.072	4.42e-37	6	ENSG00000168824	NSG1	RGCs
292	5.37e-42	1.36879	0.488	0.074	1.8e-37	6	ENSG00000172020	GAP43	RGCs
293	6.47e-50	1.3329	0.5	0.066	2.17e-45	6	ENSG00000173267	SNCG	RGCs
294	1.8e-32	1.31014	0.524	0.107	6.03e-28	6	ENSG00000069482	GAL	RGCs
295	1.83e-29	1.30119	0.622	0.164	6.12e-25	6	ENSG00000072832	CRMP1	RGCs
296	6.92e-29	1.2817	0.988	0.677	2.32e-24	6	ENSG00000137285	TUBB2B	RGCs
297	2.97e-31	1.27682	0.963	0.876	9.97e-27	6	ENSG00000167552	TUBA1A	RGCs
298	2.75e-29	1.22607	0.573	0.136	9.22e-25	6	ENSG00000144834	TAGLN3	RGCs
299	5.94e-24	1.22541	0.207	0.023	1.99e-19	6	ENSG00000106341	PPP1R17	RGCs
300	1.79e-49	1.17598	0.512	0.068	6.02e-45	6	ENSG00000132872	SYT4	RGCs
301	3.43e-32	1.15779	0.463	0.085	1.15e-27	6	ENSG00000077279	DCX	RGCs
302	1.89e-28	1.14656	0.427	0.084	6.36e-24	6	ENSG00000148798	INA	RGCs
303	2.28e-55	1.13932	0.488	0.054	7.66e-51	6	ENSG00000187122	SLIT1	RGCs
304	2.71e-63	1.10999	0.378	0.028	9.1e-59	6	ENSG00000135406	PRPH	RGCs
305	1.06e-54	1.09457	0.427	0.041	3.55e-50	6	ENSG00000253230	LINC00599	RGCs
306	6.42e-17	1.09096	0.927	0.553	2.15e-12	6	ENSG00000225783	MIAT	RGCs
307	1.81e-27	1.07031	0.378	0.066	6.08e-23	6	ENSG00000139970	RTN1	RGCs
308	2.03e-17	1.01418	0.841	0.496	6.81e-13	6	ENSG00000131711	MAP1B	RGCs
309	4.04e-31	0.964969	0.988	0.977	1.36e-26	6	ENSG00000166426	CRABP1	RGCs
310	4.56e-17	0.960646	0.415	0.112	1.53e-12	6	ENSG00000179774	ATOH7	RGCs
311	2.81e-25	0.950692	0.415	0.084	9.43e-21	6	ENSG00000149926	FAM57B	RGCs
312	5.54e-12	0.939205	0.622	0.325	1.86e-07	6	ENSG00000213190	MLLT11	RGCs
313	3.52e-23	0.890551	0.439	0.097	1.18e-18	6	ENSG00000198910	L1CAM	RGCs
314	5.35e-34	0.876763	0.317	0.038	1.8e-29	6	ENSG00000162188	GNG3	RGCs
315	1.13e-17	0.870879	0.402	0.103	3.78e-13	6	ENSG00000015592	STMN4	RGCs
316	2.56e-16	0.865475	0.402	0.111	8.59e-12	6	ENSG00000090932	DLL3	RGCs
317	1.21e-35	0.863882	0.354	0.045	4.07e-31	6	ENSG00000259436	AC010247.2	RGCs
318	2.5e-15	0.861835	0.744	0.35	8.37e-11	6	ENSG00000053438	NNAT	RGCs
319	5.37e-12	0.860274	0.744	0.382	1.8e-07	6	ENSG00000144485	HES6	RGCs
320	2.49e-35	0.859644	0.402	0.057	8.35e-31	6	ENSG00000149243	KLHL35	RGCs
321	7.88e-53	0.836436	0.256	0.014	2.64e-48	6	ENSG00000108001	EBF3	RGCs
322	2.82e-13	0.828954	0.488	0.176	9.47e-09	6	ENSG00000160097	FNDC5	RGCs
323	1.37e-26	0.823378	0.268	0.035	4.59e-22	6	ENSG00000145920	CPLX2	RGCs
324	1.39e-18	0.81951	0.488	0.141	4.67e-14	6	ENSG00000258947	TUBB3	RGCs
325	4.57e-25	0.81942	0.28	0.039	1.53e-20	6	ENSG00000159409	CELF3	RGCs
326	7.88e-12	0.789872	0.512	0.209	2.64e-07	6	ENSG00000137267	TUBB2A	RGCs
327	6.38e-33	0.782729	0.305	0.036	2.14e-28	6	ENSG00000162374	ELAVL4	RGCs
328	1.11e-29	0.761196	0.28	0.034	3.72e-25	6	ENSG00000171786	NHLH1	RGCs
329	7.27e-43	0.755503	0.268	0.021	2.44e-38	6	ENSG00000151615	POU4F2	RGCs
330	3.84e-11	0.729015	0.768	0.46	1.29e-06	6	ENSG00000142669	SH3BGRL3	RGCs
331	1.48e-09	0.711307	0.39	0.153	4.96e-05	6	ENSG00000121966	CXCR4	RGCs
332	1.22e-15	0.704494	0.341	0.084	4.11e-11	6	ENSG00000162992	NEUROD1	RGCs
333	2.69e-13	0.69982	0.39	0.119	9.02e-09	6	ENSG00000136854	STXBP1	RGCs
334	6.3e-12	0.698107	0.463	0.171	2.11e-07	6	ENSG00000075340	ADD2	RGCs
335	2.84e-09	0.690208	0.756	0.476	9.52e-05	6	ENSG00000176887	SOX11	RGCs
336	1.82e-10	0.676873	0.11	0.016	6.11e-06	6	ENSG00000164330	EBF1	RGCs
337	8.94e-14	0.671025	0.976	0.914	3e-09	6	ENSG00000166165	CKB	RGCs
338	1.93e-13	0.655352	0.329	0.088	6.48e-09	6	ENSG00000169783	LINGO1	RGCs
339	2.21e-10	0.652964	0.244	0.065	7.41e-06	6	ENSG00000078804	TP53INP2	RGCs
340	2.56e-27	0.646687	0.22	0.022	8.57e-23	6	ENSG00000163531	NFASC	RGCs
341	3.08e-42	0.646273	0.207	0.012	1.03e-37	6	ENSG00000016082	ISL1	RGCs
342	2.34e-10	0.642241	0.939	0.768	7.85e-06	6	ENSG00000114115	RBP1	RGCs
343	2.78e-06	0.641645	0.524	0.301	0.0931962	6	ENSG00000176788	BASP1	RGCs
344	6.35e-08	0.640757	0.488	0.236	0.00212883	6	ENSG00000213420	GPC2	RGCs
345	1.65e-10	0.636705	0.366	0.125	5.55e-06	6	ENSG00000073670	ADAM11	RGCs
346	4.12e-11	0.630949	0.366	0.119	1.38e-06	6	ENSG00000110881	ASIC1	RGCs
347	4.6e-11	0.630689	0.256	0.066	1.54e-06	6	ENSG00000204624	DISP3	RGCs
348	5.68e-12	0.626605	0.232	0.054	1.9e-07	6	ENSG00000143333	RGS16	RGCs
349	7.87e-08	0.617456	0.463	0.215	0.00264096	6	ENSG00000167771	RCOR2	RGCs
350	1.12e-08	0.615296	0.5	0.225	0.000376437	6	ENSG00000133169	BEX1	RGCs
351	5.06e-10	0.606601	0.524	0.228	1.7e-05	6	ENSG00000149294	NCAM1	RGCs
352	5.91e-09	0.600427	0.341	0.125	0.000198338	6	ENSG00000135596	MICAL1	RGCs
353	3.39e-08	0.59645	0.5	0.236	0.00113829	6	ENSG00000078018	MAP2	RGCs
354	1.31e-09	0.595817	0.427	0.168	4.4e-05	6	ENSG00000116717	GADD45A	RGCs
355	3.51e-06	0.592436	0.244	0.094	0.117692	6	ENSG00000135447	PPP1R1A	RGCs
356	8.07e-09	0.590772	0.915	0.742	0.000270715	6	ENSG00000143933	CALM2	RGCs
357	2.54e-11	0.589144	0.427	0.15	8.5e-07	6	ENSG00000123560	PLP1	RGCs
358	2.55e-09	0.588207	0.317	0.106	8.54e-05	6	ENSG00000213626	LBH	RGCs
359	3.19e-48	0.581663	0.22	0.011	1.07e-43	6	ENSG00000152784	PRDM8	RGCs
360	4.71e-07	0.577084	0.28	0.106	0.0157801	6	ENSG00000120875	DUSP4	RGCs
361	5.22e-07	0.575444	0.244	0.086	0.0175159	6	ENSG00000156298	TSPAN7	RGCs
362	1.14e-05	0.574335	0.305	0.139	0.383528	6	ENSG00000038382	TRIO	RGCs
363	8.81e-09	0.574242	0.232	0.067	0.000295522	6	ENSG00000116852	KIF21B	RGCs
364	1.05e-15	0.572613	0.244	0.046	3.54e-11	6	ENSG00000198400	NTRK1	RGCs
365	0.000598008	0.567125	0.366	0.221	1	6	ENSG00000113657	DPYSL3	RGCs
366	1.2e-34	0.566485	0.122	0.005	4.04e-30	6	ENSG00000215397	SCRT2	RGCs
367	1.98e-13	0.565284	0.39	0.114	6.63e-09	6	ENSG00000115266	APC2	RGCs
368	6.26e-15	0.563683	1	0.968	2.1e-10	6	ENSG00000034510	TMSB10	RGCs
369	4.38e-22	0.562906	0.256	0.037	1.47e-17	6	ENSG00000104112	SCG3	RGCs
370	7.83e-13	0.559143	0.256	0.059	2.62e-08	6	ENSG00000107105	ELAVL2	RGCs
371	1.23e-06	0.558702	0.28	0.109	0.0413349	6	ENSG00000145362	ANK2	RGCs
372	7.59e-26	0.552152	0.171	0.014	2.55e-21	6	ENSG00000186868	MAPT	RGCs
373	5.54e-07	0.548726	0.402	0.184	0.018572	6	ENSG00000170525	PFKFB3	RGCs
374	2.58e-10	0.535572	0.317	0.099	8.66e-06	6	ENSG00000154917	RAB6B	RGCs
375	5.15e-05	0.531616	0.61	0.404	1	6	ENSG00000114023	FAM162A	RGCs
376	1.02e-13	0.528146	0.268	0.061	3.44e-09	6	ENSG00000108387	2004-09-01	RGCs
377	5.28e-05	0.525336	0.756	0.577	1	6	ENSG00000105220	GPI	RGCs
378	4.22e-06	0.516917	0.707	0.489	0.141581	6	ENSG00000092964	DPYSL2	RGCs
379	3.67e-11	0.511399	0.244	0.06	1.23e-06	6	ENSG00000100314	CABP7	RGCs
380	3.44e-05	0.50883	0.341	0.165	1	6	ENSG00000109107	ALDOC	RGCs
381	2.82e-05	0.502709	0.732	0.518	0.946778	6	ENSG00000166136	NDUFB8	RGCs
382	1.28e-07	0.502577	0.256	0.087	0.0042921	6	ENSG00000198963	RORB	RGCs
383	1.26e-12	0.501409	0.207	0.042	4.24e-08	6	ENSG00000080644	CHRNA3	RGCs
384	1.29e-83	4.37659	0.894	0.138	4.34e-79	7	ENSG00000168542	COL3A1	ocular surface stroma
385	2.31e-38	4.0558	0.333	0.031	7.75e-34	7	ENSG00000135346	CGA	ocular surface stroma
386	1.62e-206	2.72505	0.712	0.022	5.45e-202	7	ENSG00000011465	DCN	ocular surface stroma
387	6.26e-212	2.66648	0.667	0.017	2.1e-207	7	ENSG00000133110	POSTN	ocular surface stroma
388	4.61e-172	2.65255	0.697	0.027	1.55e-167	7	ENSG00000139329	LUM	ocular surface stroma
389	2.43e-81	2.58933	0.788	0.094	8.14e-77	7	ENSG00000108821	COL1A1	ocular surface stroma
390	1.23e-39	2.53231	0.894	0.296	4.14e-35	7	ENSG00000164692	COL1A2	ocular surface stroma
391	1.53e-39	2.47064	0.864	0.262	5.12e-35	7	ENSG00000111057	KRT18	ocular surface stroma
392	7.99e-89	2.36018	0.758	0.077	2.68e-84	7	ENSG00000197747	S100A10	ocular surface stroma
393	1.05e-42	2.35013	0.758	0.173	3.5e-38	7	ENSG00000115414	FN1	ocular surface stroma
394	4e-222	2.30042	0.621	0.013	1.34e-217	7	ENSG00000163359	COL6A3	ocular surface stroma
395	7.73e-27	2.21841	0.864	0.403	2.59e-22	7	ENSG00000170421	KRT8	ocular surface stroma
396	7.64e-09	2.20559	0.182	0.04	0.000256202	7	ENSG00000119630	PGF	ocular surface stroma
397	1.62e-61	1.90654	0.773	0.119	5.43e-57	7	ENSG00000077942	FBLN1	ocular surface stroma
398	2.67e-214	1.88922	0.561	0.01	8.95e-210	7	ENSG00000113196	HAND1	ocular surface stroma
399	2.4e-37	1.83451	0.758	0.192	8.06e-33	7	ENSG00000171345	KRT19	ocular surface stroma
400	1.49e-115	1.82259	0.606	0.032	5e-111	7	ENSG00000167874	TMEM88	ocular surface stroma
401	6.74e-19	1.80814	0.5	0.129	2.26e-14	7	ENSG00000135046	ANXA1	ocular surface stroma
402	5.43e-41	1.78971	0.545	0.081	1.82e-36	7	ENSG00000146674	IGFBP3	ocular surface stroma
403	1.83e-36	1.74806	0.636	0.127	6.15e-32	7	ENSG00000130635	COL5A1	ocular surface stroma
404	7.21e-30	1.74745	0.833	0.279	2.42e-25	7	ENSG00000163191	S100A11	ocular surface stroma
405	1e-47	1.71322	0.53	0.067	3.36e-43	7	ENSG00000128567	PODXL	ocular surface stroma
406	7.36e-33	1.65907	0.621	0.137	2.47e-28	7	ENSG00000109062	SLC9A3R1	ocular surface stroma
407	8.06e-99	1.61653	0.515	0.027	2.7e-94	7	ENSG00000094755	GABRP	ocular surface stroma
408	3.88e-135	1.55453	0.485	0.015	1.3e-130	7	ENSG00000069011	PITX1	ocular surface stroma
409	2.46e-85	1.52771	0.53	0.035	8.25e-81	7	ENSG00000143248	RGS5	ocular surface stroma
410	5.98e-59	1.48346	0.53	0.052	2.01e-54	7	ENSG00000204262	COL5A2	ocular surface stroma
411	2.08e-56	1.46082	0.455	0.039	6.96e-52	7	ENSG00000087303	NID2	ocular surface stroma
412	9.76e-163	1.41781	0.409	0.007	3.27e-158	7	ENSG00000117152	RGS4	ocular surface stroma
413	7.28e-124	1.41679	0.424	0.012	2.44e-119	7	ENSG00000116016	EPAS1	ocular surface stroma
414	5.15e-47	1.41133	0.53	0.066	1.73e-42	7	ENSG00000124942	AHNAK	ocular surface stroma
415	3.28e-29	1.40033	0.545	0.112	1.1e-24	7	ENSG00000095739	BAMBI	ocular surface stroma
416	2.25e-37	1.366	0.212	0.012	7.54e-33	7	ENSG00000181649	PHLDA2	ocular surface stroma
417	5.31e-70	1.36046	0.424	0.027	1.78e-65	7	ENSG00000145681	HAPLN1	ocular surface stroma
418	1.01e-163	1.33823	0.47	0.01	3.39e-159	7	ENSG00000168743	NPNT	ocular surface stroma
419	5.51e-23	1.30204	0.833	0.315	1.85e-18	7	ENSG00000130203	APOE	ocular surface stroma
420	8.26e-53	1.26868	0.409	0.034	2.77e-48	7	ENSG00000163453	IGFBP7	ocular surface stroma
421	1.64e-48	1.23677	0.47	0.049	5.49e-44	7	ENSG00000003436	TFPI	ocular surface stroma
422	3.46e-16	1.22589	0.606	0.222	1.16e-11	7	ENSG00000038427	VCAN	ocular surface stroma
423	1.38e-16	1.22281	0.682	0.266	4.64e-12	7	ENSG00000182718	ANXA2	ocular surface stroma
424	2e-15	1.20493	0.515	0.158	6.72e-11	7	ENSG00000142173	COL6A2	ocular surface stroma
425	6.56e-14	1.15284	0.727	0.366	2.2e-09	7	ENSG00000059804	SLC2A3	ocular surface stroma
426	5.52e-51	1.14782	0.439	0.04	1.85e-46	7	ENSG00000120708	TGFBI	ocular surface stroma
427	3.23e-17	1.14385	0.939	0.697	1.08e-12	7	ENSG00000113140	SPARC	ocular surface stroma
428	2.59e-16	1.12687	0.848	0.53	8.68e-12	7	ENSG00000140416	TPM1	ocular surface stroma
429	3.19e-23	1.11794	0.576	0.143	1.07e-18	7	ENSG00000160932	LY6E	ocular surface stroma
430	4.53e-11	1.07833	0.606	0.264	1.52e-06	7	ENSG00000092820	EZR	ocular surface stroma
431	9.33e-26	1.07128	0.545	0.118	3.13e-21	7	ENSG00000134352	IL6ST	ocular surface stroma
432	8.14e-17	1.06885	0.939	0.796	2.73e-12	7	ENSG00000198888	MT-ND1	ocular surface stroma
433	8.85e-78	1.03128	0.348	0.015	2.97e-73	7	ENSG00000164093	PITX2	ocular surface stroma
434	1.34e-16	1.02523	1	0.849	4.51e-12	7	ENSG00000198840	MT-ND3	ocular surface stroma
435	1.49e-13	1.00155	0.379	0.101	5e-09	7	ENSG00000105894	PTN	ocular surface stroma
436	3.57e-31	1.00007	0.409	0.057	1.2e-26	7	ENSG00000154734	ADAMTS1	ocular surface stroma
437	1.18e-20	0.99127	0.5	0.118	3.96e-16	7	ENSG00000166347	CYB5A	ocular surface stroma
438	1.11e-23	0.971797	0.439	0.084	3.74e-19	7	ENSG00000125170	DOK4	ocular surface stroma
439	5.63e-65	0.962116	0.273	0.011	1.89e-60	7	ENSG00000138449	SLC40A1	ocular surface stroma
440	2.49e-12	0.953598	0.909	0.588	8.36e-08	7	ENSG00000198763	MT-ND2	ocular surface stroma
441	1.46e-37	0.953032	0.333	0.032	4.89e-33	7	ENSG00000170542	SERPINB9	ocular surface stroma
442	2.65e-10	0.947603	0.742	0.459	8.88e-06	7	ENSG00000142089	IFITM3	ocular surface stroma
443	1.06e-33	0.946438	0.439	0.061	3.57e-29	7	ENSG00000066468	FGFR2	ocular surface stroma
444	1.25e-31	0.943497	0.5	0.083	4.18e-27	7	ENSG00000096696	DSP	ocular surface stroma
445	8.27e-113	0.939556	0.227	0.002	2.77e-108	7	ENSG00000171476	HOPX	ocular surface stroma
446	1.76e-147	0.920723	0.288	0.002	5.89e-143	7	ENSG00000122176	FMOD	ocular surface stroma
447	1.18e-45	0.91194	0.106	0.002	3.95e-41	7	ENSG00000249861	LGALS16	ocular surface stroma
448	3.29e-20	0.910318	1	0.951	1.1e-15	7	ENSG00000198938	MT-CO3	ocular surface stroma
449	9.19e-47	0.905726	0.455	0.046	3.08e-42	7	ENSG00000163132	MSX1	ocular surface stroma
450	1.85e-16	0.903116	1	0.943	6.21e-12	7	ENSG00000198886	MT-ND4	ocular surface stroma
451	1.74e-09	0.900535	0.682	0.369	5.85e-05	7	ENSG00000136240	KDELR2	ocular surface stroma
452	1.6e-43	0.885317	0.409	0.041	5.36e-39	7	ENSG00000250742	LINC02381	ocular surface stroma
453	3.29e-35	0.870625	0.379	0.044	1.1e-30	7	ENSG00000125378	BMP4	ocular surface stroma
454	2.4e-26	0.867619	0.439	0.076	8.05e-22	7	ENSG00000137573	SULF1	ocular surface stroma
455	2.65e-95	0.852202	0.273	0.006	8.9e-91	7	ENSG00000019549	SNAI2	ocular surface stroma
456	1.41e-45	0.847699	0.333	0.026	4.73e-41	7	ENSG00000091986	CCDC80	ocular surface stroma
457	3.26e-08	0.842185	0.591	0.296	0.00109173	7	ENSG00000242265	PEG10	ocular surface stroma
458	1.23e-119	0.840756	0.364	0.008	4.12e-115	7	ENSG00000196549	MME	ocular surface stroma
459	8.51e-10	0.828467	0.833	0.538	2.85e-05	7	ENSG00000185624	P4HB	ocular surface stroma
460	3.43e-18	0.826048	1	0.965	1.15e-13	7	ENSG00000198804	MT-CO1	ocular surface stroma
461	3.27e-08	0.822921	0.167	0.036	0.00109552	7	ENSG00000152137	HSPB8	ocular surface stroma
462	1.23e-38	0.82235	0.379	0.039	4.14e-34	7	ENSG00000182224	CYB5D1	ocular surface stroma
463	2.07e-08	0.814618	0.742	0.434	0.000694381	7	ENSG00000143320	CRABP2	ocular surface stroma
464	5.08e-18	0.807931	0.242	0.035	1.7e-13	7	ENSG00000259001	AL355075.4	ocular surface stroma
465	8.84e-12	0.804358	0.591	0.226	2.96e-07	7	ENSG00000166450	PRTG	ocular surface stroma
466	2.31e-87	0.780471	0.303	0.009	7.74e-83	7	ENSG00000106631	MYL7	ocular surface stroma
467	1.17e-11	0.780177	0.515	0.185	3.91e-07	7	ENSG00000102024	PLS3	ocular surface stroma
468	3.78e-11	0.779226	0.576	0.232	1.27e-06	7	ENSG00000187840	EIF4EBP1	ocular surface stroma
469	7.07e-22	0.778418	0.136	0.009	2.37e-17	7	ENSG00000138166	DUSP5	ocular surface stroma
470	3.66e-60	0.775012	0.227	0.008	1.23e-55	7	ENSG00000102755	FLT1	ocular surface stroma
471	2.09e-20	0.773923	0.197	0.021	7.03e-16	7	ENSG00000135480	KRT7	ocular surface stroma
472	1.63e-25	0.773703	0.455	0.081	5.47e-21	7	ENSG00000150893	FREM2	ocular surface stroma
473	6.86e-10	0.769062	0.576	0.248	2.3e-05	7	ENSG00000166794	PPIB	ocular surface stroma
474	2.6e-13	0.744334	0.47	0.139	8.72e-09	7	ENSG00000149131	SERPING1	ocular surface stroma
475	6.14e-08	0.739433	0.561	0.264	0.00205757	7	ENSG00000122786	CALD1	ocular surface stroma
476	3.62e-37	0.736261	0.212	0.012	1.21e-32	7	ENSG00000134258	VTCN1	ocular surface stroma
477	6.35e-13	0.733321	0.561	0.197	2.13e-08	7	ENSG00000143153	ATP1B1	ocular surface stroma
478	1.89e-56	0.729272	0.318	0.018	6.34e-52	7	ENSG00000103196	CRISPLD2	ocular surface stroma
479	2.89e-08	0.725752	0.364	0.128	0.000967657	7	ENSG00000135047	CTSL	ocular surface stroma
480	3.55e-28	0.723452	0.303	0.035	1.19e-23	7	ENSG00000138772	ANXA3	ocular surface stroma
481	7.77e-18	0.718971	0.212	0.027	2.61e-13	7	ENSG00000166482	MFAP4	ocular surface stroma
482	8.77e-06	0.716853	0.47	0.239	0.294186	7	ENSG00000130066	SAT1	ocular surface stroma
483	1.18e-16	0.710369	0.348	0.072	3.97e-12	7	ENSG00000119888	EPCAM	ocular surface stroma
484	2.3e-07	0.703704	0.576	0.262	0.00770852	7	ENSG00000112335	SNX3	ocular surface stroma
485	4.97e-35	0.699856	0.121	0.004	1.67e-30	7	ENSG00000266010	GATA6-AS1	ocular surface stroma
486	3.3e-67	0.698207	0.227	0.006	1.11e-62	7	ENSG00000178726	THBD	ocular surface stroma
487	1.72e-13	0.697024	0.379	0.097	5.76e-09	7	ENSG00000087245	MMP2	ocular surface stroma
488	8.32e-06	0.692748	0.333	0.14	0.278903	7	ENSG00000072274	TFRC	ocular surface stroma
489	3.63e-21	0.687483	0.394	0.072	1.22e-16	7	ENSG00000121900	TMEM54	ocular surface stroma
490	0.000431425	0.687084	0.348	0.182	1	7	ENSG00000115884	SDC1	ocular surface stroma
491	4.13e-20	0.686325	0.318	0.051	1.39e-15	7	ENSG00000169242	EFNA1	ocular surface stroma
492	1.4e-08	0.68603	0.576	0.253	0.00046959	7	ENSG00000163527	STT3B	ocular surface stroma
493	8.59e-26	0.685349	0.212	0.019	2.88e-21	7	ENSG00000159173	TNNI1	ocular surface stroma
494	3.1e-122	0.680763	0.258	0.003	1.04e-117	7	ENSG00000164107	HAND2	ocular surface stroma
495	2.21e-31	0.680416	0.242	0.02	7.4e-27	7	ENSG00000082438	COBLL1	ocular surface stroma
496	1.6e-07	0.675116	0.182	0.044	0.00535542	7	ENSG00000130222	GADD45G	ocular surface stroma
497	1.5e-26	0.673638	0.242	0.023	5.01e-22	7	ENSG00000170290	SLN	ocular surface stroma
498	7.85e-11	0.673022	0.409	0.13	2.63e-06	7	ENSG00000244187	TMEM141	ocular surface stroma
499	4.44e-21	0.6691	0.318	0.05	1.49e-16	7	ENSG00000062038	CDH3	ocular surface stroma
500	8.83e-100	0.668695	0.242	0.004	2.96e-95	7	ENSG00000161905	ALOX15	ocular surface stroma
501	1.3e-08	0.668322	0.348	0.114	0.000435055	7	ENSG00000140564	FURIN	ocular surface stroma
502	5.57e-17	0.662871	1	0.983	1.87e-12	7	ENSG00000198712	MT-CO2	ocular surface stroma
503	0.000493202	0.661289	0.697	0.496	1	7	ENSG00000142156	COL6A1	ocular surface stroma
504	2.98e-09	0.6607	0.439	0.162	0.00010001	7	ENSG00000046604	DSG2	ocular surface stroma
505	1.92e-09	0.659395	0.97	0.792	6.43e-05	7	ENSG00000124172	ATP5F1E	ocular surface stroma
506	1.34e-06	0.658432	0.485	0.233	0.0448651	7	ENSG00000197965	MPZL1	ocular surface stroma
507	1.18e-12	0.655274	0.273	0.057	3.97e-08	7	ENSG00000172216	CEBPB	ocular surface stroma
508	2.88e-07	0.65468	0.667	0.346	0.00964651	7	ENSG00000135916	ITM2C	ocular surface stroma
509	4.6e-11	0.653032	0.697	0.3	1.54e-06	7	ENSG00000138071	ACTR2	ocular surface stroma
510	1.33e-10	0.649519	0.576	0.216	4.46e-06	7	ENSG00000103145	HCFC1R1	ocular surface stroma
511	1.42e-32	0.645089	0.273	0.024	4.75e-28	7	ENSG00000123191	ATP7B	ocular surface stroma
512	9.24e-10	0.644342	0.47	0.171	3.1e-05	7	ENSG00000197043	ANXA6	ocular surface stroma
513	8.91e-57	0.643665	0.318	0.018	2.99e-52	7	ENSG00000128052	KDR	ocular surface stroma
514	1.09e-07	0.642935	0.864	0.671	0.0036642	7	ENSG00000179218	CALR	ocular surface stroma
515	1.04e-16	0.640666	0.167	0.018	3.48e-12	7	ENSG00000179348	GATA2	ocular surface stroma
516	1.66e-09	0.638796	0.424	0.151	5.55e-05	7	ENSG00000091136	LAMB1	ocular surface stroma
517	1.27e-10	0.634244	0.424	0.135	4.25e-06	7	ENSG00000163638	ADAMTS9	ocular surface stroma
518	5.91e-18	0.631082	0.273	0.043	1.98e-13	7	ENSG00000153071	DAB2	ocular surface stroma
519	3.08e-63	0.631062	0.197	0.005	1.03e-58	7	ENSG00000141448	GATA6	ocular surface stroma
520	2.92e-05	0.628887	0.197	0.066	0.979785	7	ENSG00000174718	KIAA1551	ocular surface stroma
521	2.26e-32	0.627546	0.227	0.017	7.57e-28	7	ENSG00000099250	NRP1	ocular surface stroma
522	1.98e-29	0.62714	0.197	0.014	6.63e-25	7	ENSG00000173068	BNC2	ocular surface stroma
523	3.44e-14	0.623586	0.333	0.076	1.16e-09	7	ENSG00000178695	KCTD12	ocular surface stroma
524	1.2e-15	0.622522	0.273	0.049	4.03e-11	7	ENSG00000145721	LIX1	ocular surface stroma
525	8.88e-17	0.621164	0.242	0.037	2.98e-12	7	ENSG00000110660	SLC35F2	ocular surface stroma
526	4.63e-08	0.616895	0.652	0.314	0.00155427	7	ENSG00000128595	CALU	ocular surface stroma
527	4.49e-21	0.6167	0.303	0.045	1.5e-16	7	ENSG00000170412	GPRC5C	ocular surface stroma
528	4.04e-06	0.615185	0.742	0.471	0.135594	7	ENSG00000002586	CD99	ocular surface stroma
529	6.2e-06	0.613427	0.273	0.103	0.207995	7	ENSG00000138835	RGS3	ocular surface stroma
530	1.35e-16	0.613097	0.242	0.038	4.52e-12	7	ENSG00000184347	SLIT3	ocular surface stroma
531	1.43e-06	0.611248	0.591	0.319	0.0479956	7	ENSG00000164733	CTSB	ocular surface stroma
532	3.25e-07	0.610347	0.409	0.167	0.010895	7	ENSG00000187498	COL4A1	ocular surface stroma
533	6.41e-09	0.608719	0.576	0.241	0.00021483	7	ENSG00000142798	HSPG2	ocular surface stroma
534	4.39e-12	0.608232	0.985	0.891	1.47e-07	7	ENSG00000166441	RPL27A	ocular surface stroma
535	2.51e-12	0.60678	0.439	0.132	8.42e-08	7	ENSG00000112378	PERP	ocular surface stroma
536	2.16e-06	0.605972	0.788	0.517	0.0722946	7	ENSG00000168036	CTNNB1	ocular surface stroma
537	1.39e-05	0.605893	0.591	0.339	0.46509	7	ENSG00000119318	RAD23B	ocular surface stroma
538	3.45e-10	0.603285	0.348	0.104	1.16e-05	7	ENSG00000103257	SLC7A5	ocular surface stroma
539	8.98e-32	0.601283	0.121	0.004	3.01e-27	7	ENSG00000163993	S100P	ocular surface stroma
540	6.7e-13	0.599783	0.258	0.051	2.25e-08	7	ENSG00000112210	RAB23	ocular surface stroma
541	6.72e-05	0.597952	0.485	0.274	1	7	ENSG00000127314	RAP1B	ocular surface stroma
542	6.69e-34	0.593968	0.258	0.02	2.24e-29	7	ENSG00000104368	PLAT	ocular surface stroma
543	1.72e-05	0.591072	0.288	0.115	0.577723	7	ENSG00000065613	SLK	ocular surface stroma
544	1.18e-16	0.59095	0.258	0.042	3.96e-12	7	ENSG00000039068	CDH1	ocular surface stroma
545	3.83e-10	0.589538	0.985	0.921	1.29e-05	7	ENSG00000198899	MT-ATP6	ocular surface stroma
546	3.61e-79	0.588688	0.182	0.002	1.21e-74	7	ENSG00000204291	COL15A1	ocular surface stroma
547	6.51e-13	0.587297	0.258	0.051	2.18e-08	7	ENSG00000186469	GNG2	ocular surface stroma
548	1.51e-12	0.584974	0.439	0.129	5.07e-08	7	ENSG00000138801	PAPSS1	ocular surface stroma
549	6.23e-09	0.58331	0.439	0.163	0.000208984	7	ENSG00000213977	TAX1BP3	ocular surface stroma
550	1.18e-08	0.582913	0.97	0.861	0.000395696	7	ENSG00000198727	MT-CYB	ocular surface stroma
551	1.67e-08	0.582828	0.485	0.192	0.000559688	7	ENSG00000101335	MYL9	ocular surface stroma
552	4.2e-07	0.582655	0.303	0.103	0.014079	7	ENSG00000189143	CLDN4	ocular surface stroma
553	2.87e-07	0.582541	0.167	0.039	0.00963245	7	ENSG00000269028	MTRNR2L12	ocular surface stroma
554	5.81e-05	0.582336	0.182	0.059	1	7	ENSG00000127955	GNAI1	ocular surface stroma
555	5e-05	0.578601	0.621	0.367	1	7	ENSG00000118680	MYL12B	ocular surface stroma
556	7.59e-11	0.577977	0.379	0.114	2.55e-06	7	ENSG00000082781	ITGB5	ocular surface stroma
557	8.81e-08	0.576975	0.47	0.194	0.00295445	7	ENSG00000086598	TMED2	ocular surface stroma
558	1.3e-24	0.575836	0.288	0.035	4.37e-20	7	ENSG00000134363	FST	ocular surface stroma
559	0.00013774	0.575719	0.197	0.072	1	7	ENSG00000156273	BACH1	ocular surface stroma
560	9.33e-09	0.575552	0.985	0.752	0.000312902	7	ENSG00000110321	EIF4G2	ocular surface stroma
561	1.38e-11	0.575215	0.333	0.087	4.63e-07	7	ENSG00000010278	CD9	ocular surface stroma
562	8.15e-08	0.572238	0.455	0.189	0.00273456	7	ENSG00000030582	GRN	ocular surface stroma
563	2.58e-29	0.569481	0.303	0.033	8.64e-25	7	ENSG00000120149	MSX2	ocular surface stroma
564	6.91e-18	0.56562	0.136	0.011	2.32e-13	7	ENSG00000189120	SP6	ocular surface stroma
565	1.91e-10	0.564153	0.97	0.88	6.41e-06	7	ENSG00000198242	RPL23A	ocular surface stroma
566	3.06e-15	0.563821	0.439	0.111	1.03e-10	7	ENSG00000124145	SDC4	ocular surface stroma
567	9.51e-09	0.563267	0.318	0.097	0.000318814	7	ENSG00000130208	APOC1	ocular surface stroma
568	8.12e-07	0.56271	0.364	0.145	0.0272324	7	ENSG00000164402	2008-09-01	ocular surface stroma
569	0.000154716	0.562165	0.455	0.26	1	7	ENSG00000135535	CD164	ocular surface stroma
570	7.88e-36	0.561677	0.258	0.019	2.64e-31	7	ENSG00000116774	OLFML3	ocular surface stroma
571	2.1e-05	0.560483	0.758	0.589	0.705469	7	ENSG00000228474	OST4	ocular surface stroma
572	3.72e-15	0.560053	0.258	0.045	1.25e-10	7	ENSG00000137203	TFAP2A	ocular surface stroma
573	1.76e-05	0.559959	0.591	0.343	0.589144	7	ENSG00000174498	IGDCC3	ocular surface stroma
574	3.23e-11	0.559164	0.985	0.967	1.08e-06	7	ENSG00000231500	RPS18	ocular surface stroma
575	8.84e-09	0.557944	0.515	0.202	0.000296327	7	ENSG00000073921	PICALM	ocular surface stroma
576	2.73e-26	0.556213	0.273	0.03	9.14e-22	7	ENSG00000057294	PKP2	ocular surface stroma
577	5.71e-12	0.554915	0.394	0.111	1.91e-07	7	ENSG00000161249	DMKN	ocular surface stroma
578	4.31e-10	0.554889	0.364	0.111	1.45e-05	7	ENSG00000164294	GPX8	ocular surface stroma
579	4.5e-06	0.551713	0.439	0.195	0.151071	7	ENSG00000104695	PPP2CB	ocular surface stroma
580	2.78e-11	0.549773	1	0.968	9.31e-07	7	ENSG00000177954	RPS27	ocular surface stroma
581	3.01e-11	0.548967	0.394	0.114	1.01e-06	7	ENSG00000107438	PDLIM1	ocular surface stroma
582	5.45e-65	0.548871	0.121	0.001	1.83e-60	7	ENSG00000260034	LCMT1-AS2	ocular surface stroma
583	1.3e-07	0.548292	0.258	0.078	0.00435137	7	ENSG00000135269	TES	ocular surface stroma
584	2.04e-22	0.54728	0.242	0.028	6.84e-18	7	ENSG00000118640	VAMP8	ocular surface stroma
585	5.64e-14	0.54674	0.242	0.044	1.89e-09	7	ENSG00000136859	ANGPTL2	ocular surface stroma
586	4.05e-08	0.544513	0.47	0.183	0.00135697	7	ENSG00000124762	CDKN1A	ocular surface stroma
587	1.83e-05	0.543533	0.652	0.373	0.612982	7	ENSG00000142192	APP	ocular surface stroma
588	1.22e-18	0.541984	0.303	0.05	4.1e-14	7	ENSG00000184697	CLDN6	ocular surface stroma
589	8.47e-11	0.5412	0.985	0.956	2.84e-06	7	ENSG00000133112	TPT1	ocular surface stroma
590	1.3e-08	0.539901	0.318	0.101	0.000434813	7	ENSG00000185201	IFITM2	ocular surface stroma
591	9.58e-05	0.538535	0.242	0.094	1	7	ENSG00000104081	BMF	ocular surface stroma
592	2.37e-27	0.538143	0.258	0.026	7.96e-23	7	ENSG00000113594	LIFR	ocular surface stroma
593	4.7e-06	0.534963	0.333	0.131	0.157636	7	ENSG00000117118	SDHB	ocular surface stroma
594	3.2e-07	0.53245	0.955	0.711	0.0107323	7	ENSG00000108518	PFN1	ocular surface stroma
595	7.05e-60	0.53129	0.227	0.008	2.37e-55	7	ENSG00000162733	DDR2	ocular surface stroma
596	1.04e-06	0.53051	0.424	0.185	0.0348441	7	ENSG00000104388	RAB2A	ocular surface stroma
597	8.75e-08	0.530193	0.409	0.158	0.00293384	7	ENSG00000128534	LSM8	ocular surface stroma
598	1.72e-30	0.529035	0.197	0.013	5.78e-26	7	ENSG00000164946	FREM1	ocular surface stroma
599	2.3e-05	0.525203	0.364	0.172	0.769999	7	ENSG00000101132	PFDN4	ocular surface stroma
600	1.16e-06	0.524146	0.303	0.109	0.0390347	7	ENSG00000158270	COLEC12	ocular surface stroma
601	4.63e-05	0.52324	0.561	0.305	1	7	ENSG00000173674	EIF1AX	ocular surface stroma
602	0.000214482	0.521552	0.273	0.118	1	7	ENSG00000100364	KIAA0930	ocular surface stroma
603	2.07e-09	0.521192	0.485	0.18	6.94e-05	7	ENSG00000157110	RBPMS	ocular surface stroma
604	4.87e-21	0.520619	0.197	0.02	1.63e-16	7	ENSG00000262655	SPON1	ocular surface stroma
605	9.04e-13	0.520079	0.424	0.12	3.03e-08	7	ENSG00000070961	ATP2B1	ocular surface stroma
606	3.78e-23	0.519598	0.182	0.015	1.27e-18	7	ENSG00000041982	TNC	ocular surface stroma
607	3.05e-05	0.516488	0.652	0.4	1	7	ENSG00000167460	TPM4	ocular surface stroma
608	3.65e-06	0.516254	0.364	0.151	0.122474	7	ENSG00000185262	UBALD2	ocular surface stroma
609	2.5e-07	0.515844	0.379	0.139	0.00838759	7	ENSG00000125844	RRBP1	ocular surface stroma
610	6.78e-63	0.514569	0.182	0.004	2.27e-58	7	ENSG00000182752	PAPPA	ocular surface stroma
611	1.62e-13	0.513566	0.273	0.054	5.43e-09	7	ENSG00000254087	LYN	ocular surface stroma
612	2e-06	0.512965	0.455	0.205	0.0672402	7	ENSG00000101608	MYL12A	ocular surface stroma
613	0.00116256	0.512278	0.212	0.094	1	7	ENSG00000119718	EIF2B2	ocular surface stroma
614	9e-07	0.508919	0.439	0.185	0.0301988	7	ENSG00000067064	IDI1	ocular surface stroma
615	0.000199328	0.505878	0.379	0.18	1	7	ENSG00000138413	IDH1	ocular surface stroma
616	7.55e-09	0.505088	0.318	0.094	0.000253244	7	ENSG00000120656	TAF12	ocular surface stroma
617	8.49e-07	0.504748	0.591	0.292	0.0284739	7	ENSG00000167553	TUBA1C	ocular surface stroma
618	3.38e-05	0.504369	0.833	0.563	1	7	ENSG00000067560	RHOA	ocular surface stroma
619	2.23e-06	0.503226	0.364	0.144	0.0749381	7	ENSG00000013375	PGM3	ocular surface stroma
620	2.01e-07	0.50288	0.485	0.2	0.00673748	7	ENSG00000204525	HLA-C	ocular surface stroma
621	2.88e-36	0.502645	0.106	0.002	9.67e-32	7	ENSG00000176046	NUPR1	ocular surface stroma
622	3.25e-13	0.502115	0.182	0.027	1.09e-08	7	ENSG00000146250	PRSS35	ocular surface stroma
623	9.86e-06	0.501914	0.409	0.184	0.330782	7	ENSG00000106105	GARS	ocular surface stroma
624	7.47e-07	0.501037	0.788	0.485	0.0250429	7	ENSG00000143870	PDIA6	ocular surface stroma
									retinal progenitor cells (RPCs)
									retinal progenitor cells (RPCs)
									retinal progenitor cells (RPCs)
									retinal progenitor cells (RPCs)
									retinal progenitor cells (RPCs)
									retinal progenitor cells (RPCs)
									retinal progenitor cells (RPCs)
									retinal progenitor cells (RPCs)
									retinal progenitor cells (RPCs)
									retinal progenitor cells (RPCs)
									retinal progenitor cells (RPCs)
									retinal progenitor cells (RPCs)
									retinal progenitor cells (RPCs)
									retinal progenitor cells (RPCs)
									retinal progenitor cells (RPCs)
									retinal progenitor cells (RPCs)
									retinal progenitor cells (RPCs)
									retinal progenitor cells (RPCs)
									retinal progenitor cells (RPCs)
									retinal progenitor cells (RPCs)
									retinal progenitor cells (RPCs)
									retinal progenitor cells (RPCs)
									retinal progenitor cells (RPCs)
									retinal progenitor cells (RPCs)
									retinal progenitor cells (RPCs)
									retinal progenitor cells (RPCs)
									retinal progenitor cells (RPCs)
									retinal progenitor cells (RPCs)
									retinal progenitor cells (RPCs)
									retinal progenitor cells (RPCs)
									retinal progenitor cells (RPCs)
									retinal progenitor cells (RPCs)
									retinal progenitor cells (RPCs)
									retinal progenitor cells (RPCs)
									retinal progenitor cells (RPCs)
									retinal progenitor cells (RPCs)
									retinal progenitor cells (RPCs)
									retinal progenitor cells (RPCs)
									retinal progenitor cells (RPCs)
									retinal progenitor cells (RPCs)
									retinal progenitor cells (RPCs)
									retinal progenitor cells (RPCs)
									retinal progenitor cells (RPCs)
									retinal progenitor cells (RPCs)
									retinal progenitor cells (RPCs)
									retinal progenitor cells (RPCs)
									retinal progenitor cells (RPCs)
									retinal progenitor cells (RPCs)
									retinal progenitor cells (RPCs)
									retinal progenitor cells (RPCs)
									retinal progenitor cells (RPCs)
									retinal progenitor cells (RPCs)
									retinal progenitor cells (RPCs)
									retinal progenitor cells (RPCs)
									retinal progenitor cells (RPCs)
									retinal progenitor cells (RPCs)
									retinal progenitor cells (RPCs)
									retinal progenitor cells (RPCs)
									retinal progenitor cells (RPCs)
									retinal progenitor cells (RPCs)
									retinal progenitor cells (RPCs)
									retinal progenitor cells (RPCs)
									retinal progenitor cells (RPCs)
									retinal progenitor cells (RPCs)
									retinal progenitor cells (RPCs)
									retinal progenitor cells (RPCs)
									retinal progenitor cells (RPCs)
									retinal progenitor cells (RPCs)
									retinal progenitor cells (RPCs)
									retinal progenitor cells (RPCs)
									retinal progenitor cells (RPCs)
									retinal progenitor cells (RPCs)
									retinal progenitor cells (RPCs)
									retinal progenitor cells (RPCs)
									retinal progenitor cells (RPCs)
									retinal progenitor cells (RPCs)
									retinal progenitor cells (RPCs)
									retinal progenitor cells (RPCs)
									retinal progenitor cells (RPCs)
									retinal progenitor cells (RPCs)
									retinal progenitor cells (RPCs)
									retinal progenitor cells (RPCs)
									retinal progenitor cells (RPCs)
									retinal progenitor cells (RPCs)
									retinal progenitor cells (RPCs)
									retinal progenitor cells (RPCs)
									retinal progenitor cells (RPCs)
									retinal progenitor cells (RPCs)
									retinal progenitor cells (RPCs)
									retinal progenitor cells (RPCs)
									retinal progenitor cells (RPCs)
									retinal progenitor cells (RPCs)
									retinal progenitor cells (RPCs)
									retinal progenitor cells (RPCs)
									retinal progenitor cells (RPCs)
									retinal progenitor cells (RPCs)
									retinal progenitor cells (RPCs)
									retinal progenitor cells (RPCs)
									retinal progenitor cells (RPCs)
									retinal progenitor cells (RPCs)
									retinal progenitor cells (RPCs)
									retinal progenitor cells (RPCs)
									retinal progenitor cells (RPCs)
									retinal progenitor cells (RPCs)
									retinal progenitor cells (RPCs)
									retinal progenitor cells (RPCs)
									retinal progenitor cells (RPCs)
									retinal progenitor cells (RPCs)
									retinal progenitor cells (RPCs)
									retinal progenitor cells (RPCs)
									retinal progenitor cells (RPCs)
									retinal progenitor cells (RPCs)
									retinal progenitor cells (RPCs)
									retinal progenitor cells (RPCs)
									retinal progenitor cells (RPCs)
									retinal progenitor cells (RPCs)
									retinal progenitor cells (RPCs)
									retinal progenitor cells (RPCs)
									retinal progenitor cells (RPCs)
									retinal progenitor cells (RPCs)
									retinal progenitor cells (RPCs)
									retinal progenitor cells (RPCs)
									retinal progenitor cells (RPCs)
									retinal progenitor cells (RPCs)
									retinal progenitor cells (RPCs)
									retinal progenitor cells (RPCs)
									retinal progenitor cells (RPCs)
									retinal progenitor cells (RPCs)
									retinal progenitor cells (RPCs)
									retinal progenitor cells (RPCs)
									retinal progenitor cells (RPCs)
									retinal progenitor cells (RPCs)
									retinal progenitor cells (RPCs)
									retinal progenitor cells (RPCs)
									retinal progenitor cells (RPCs)
									retinal progenitor cells (RPCs)
									retinal progenitor cells (RPCs)
									retinal progenitor cells (RPCs)
									retinal progenitor cells (RPCs)
									retinal progenitor cells (RPCs)
									retinal progenitor cells (RPCs)
									retinal progenitor cells (RPCs)
									retinal progenitor cells (RPCs)
									retinal progenitor cells (RPCs)
									retinal progenitor cells (RPCs)
									retinal progenitor cells (RPCs)
									retinal progenitor cells (RPCs)
									retinal progenitor cells (RPCs)
									retinal progenitor cells (RPCs)
									retinal progenitor cells (RPCs)
									retinal progenitor cells (RPCs)
									retinal progenitor cells (RPCs)
									retinal progenitor cells (RPCs)
									retinal progenitor cells (RPCs)
									retinal progenitor cells (RPCs)
									retinal progenitor cells (RPCs)
									retinal progenitor cells (RPCs)
									retinal progenitor cells (RPCs)
									retinal progenitor cells (RPCs)
									retinal progenitor cells (RPCs)
									retinal progenitor cells (RPCs)
									retinal progenitor cells (RPCs)
									retinal progenitor cells (RPCs)
									retinal progenitor cells (RPCs)
									retinal progenitor cells (RPCs)
									retinal progenitor cells (RPCs)
									retinal progenitor cells (RPCs)
									retinal progenitor cells (RPCs)
									retinal progenitor cells (RPCs)
									retinal progenitor cells (RPCs)
									retinal progenitor cells (RPCs)
									retinal progenitor cells (RPCs)
									retinal progenitor cells (RPCs)
									retinal progenitor cells (RPCs)
									retinal progenitor cells (RPCs)
									retinal progenitor cells (RPCs)
									retinal progenitor cells (RPCs)
									retinal progenitor cells (RPCs)
									retinal progenitor cells (RPCs)
									retinal progenitor cells (RPCs)
									retinal progenitor cells (RPCs)
									retinal progenitor cells (RPCs)
									retinal progenitor cells (RPCs)
									retinal progenitor cells (RPCs)
									retinal progenitor cells (RPCs)
									retinal progenitor cells (RPCs)
									retinal progenitor cells (RPCs)
									retinal progenitor cells (RPCs)
									retinal progenitor cells (RPCs)
									retinal progenitor cells (RPCs)
									retinal progenitor cells (RPCs)
									retinal progenitor cells (RPCs)
									retinal progenitor cells (RPCs)
									retinal progenitor cells (RPCs)
									retinal progenitor cells (RPCs)
									retinal progenitor cells (RPCs)
									retinal progenitor cells (RPCs)
									retinal progenitor cells (RPCs)
									retinal progenitor cells (RPCs)
									retinal progenitor cells (RPCs)
									retinal progenitor cells (RPCs)
									retinal progenitor cells (RPCs)
									retinal progenitor cells (RPCs)
									retinal progenitor cells (RPCs)
									retinal progenitor cells (RPCs)
									retinal progenitor cells (RPCs)
									retinal progenitor cells (RPCs)
									retinal progenitor cells (RPCs)
									retinal progenitor cells (RPCs)
									retinal progenitor cells (RPCs)
									retinal progenitor cells (RPCs)
									retinal progenitor cells (RPCs)
									retinal progenitor cells (RPCs)
									retinal progenitor cells (RPCs)
									retinal progenitor cells (RPCs)
									retinal progenitor cells (RPCs)
									retinal progenitor cells (RPCs)
									retinal progenitor cells (RPCs)
									retinal progenitor cells (RPCs)
									retinal progenitor cells (RPCs)
									retinal progenitor cells (RPCs)
									retinal progenitor cells (RPCs)
									retinal progenitor cells (RPCs)
									retinal progenitor cells (RPCs)
									retinal progenitor cells (RPCs)
									retinal progenitor cells (RPCs)
									retinal progenitor cells (RPCs)
									retinal progenitor cells (RPCs)
									retinal progenitor cells (RPCs)
									retinal progenitor cells (RPCs)
									retinal progenitor cells (RPCs)
									retinal progenitor cells (RPCs)
									retinal progenitor cells (RPCs)
									retinal progenitor cells (RPCs)
									retinal progenitor cells (RPCs)
									retinal progenitor cells (RPCs)
									retinal progenitor cells (RPCs)
									retinal progenitor cells (RPCs)
									retinal progenitor cells (RPCs)
									retinal progenitor cells (RPCs)
									retinal progenitor cells (RPCs)
									retinal progenitor cells (RPCs)
									retinal progenitor cells (RPCs)
									retinal progenitor cells (RPCs)
									retinal progenitor cells (RPCs)
									retinal progenitor cells (RPCs)
									retinal progenitor cells (RPCs)
									retinal progenitor cells (RPCs)
									retinal progenitor cells (RPCs)
									retinal progenitor cells (RPCs)
									retinal progenitor cells (RPCs)
									retinal progenitor cells (RPCs)
									retinal progenitor cells (RPCs)
									retinal progenitor cells (RPCs)
									retinal progenitor cells (RPCs)
									retinal progenitor cells (RPCs)
									retinal progenitor cells (RPCs)
									retinal progenitor cells (RPCs)
									retinal progenitor cells (RPCs)
									retinal progenitor cells (RPCs)
									retinal progenitor cells (RPCs)
									retinal progenitor cells (RPCs)
									retinal progenitor cells (RPCs)
									retinal progenitor cells (RPCs)
									retinal progenitor cells (RPCs)
									retinal progenitor cells (RPCs)
									retinal progenitor cells (RPCs)
									retinal progenitor cells (RPCs)
									retinal progenitor cells (RPCs)
									retinal progenitor cells (RPCs)
									retinal progenitor cells (RPCs)
									retinal progenitor cells (RPCs)
									retinal progenitor cells (RPCs)
									retinal progenitor cells (RPCs)
									retinal progenitor cells (RPCs)
									retinal progenitor cells (RPCs)
									retinal progenitor cells (RPCs)
									retinal progenitor cells (RPCs)
									retinal progenitor cells (RPCs)
									retinal progenitor cells (RPCs)
									retinal progenitor cells (RPCs)
									retinal progenitor cells (RPCs)
									retinal progenitor cells (RPCs)
									retinal progenitor cells (RPCs)
									retinal progenitor cells (RPCs)
									retinal progenitor cells (RPCs)
									retinal progenitor cells (RPCs)
									retinal progenitor cells (RPCs)
									retinal progenitor cells (RPCs)
									retinal progenitor cells (RPCs)
									retinal progenitor cells (RPCs)
									retinal progenitor cells (RPCs)
									retinal progenitor cells (RPCs)
									retinal progenitor cells (RPCs)
									retinal progenitor cells (RPCs)
									retinal progenitor cells (RPCs)
									retinal progenitor cells (RPCs)
									retinal progenitor cells (RPCs)
									retinal progenitor cells (RPCs)
									retinal progenitor cells (RPCs)
									retinal progenitor cells (RPCs)
									retinal progenitor cells (RPCs)
									retinal progenitor cells (RPCs)
									retinal progenitor cells (RPCs)
									retinal progenitor cells (RPCs)
									retinal progenitor cells (RPCs)
									retinal progenitor cells (RPCs)
									retinal progenitor cells (RPCs)
									retinal progenitor cells (RPCs)
									retinal progenitor cells (RPCs)
									retinal progenitor cells (RPCs)
									retinal progenitor cells (RPCs)
									retinal progenitor cells (RPCs)
									retinal progenitor cells (RPCs)
									retinal progenitor cells (RPCs)
									retinal progenitor cells (RPCs)
									retinal progenitor cells (RPCs)
									retinal progenitor cells (RPCs)
									retinal progenitor cells (RPCs)
									retinal progenitor cells (RPCs)
									retinal progenitor cells (RPCs)
									retinal progenitor cells (RPCs)
									retinal progenitor cells (RPCs)
									retinal progenitor cells (RPCs)
									retinal progenitor cells (RPCs)
									retinal progenitor cells (RPCs)
									retinal progenitor cells (RPCs)
									retinal progenitor cells (RPCs)
									retinal progenitor cells (RPCs)
									retinal progenitor cells (RPCs)
									retinal progenitor cells (RPCs)
									retinal progenitor cells (RPCs)
									retinal progenitor cells (RPCs)
									retinal progenitor cells (RPCs)
									retinal progenitor cells (RPCs)
									retinal progenitor cells (RPCs)
									retinal progenitor cells (RPCs)
									retinal progenitor cells (RPCs)
									retinal progenitor cells (RPCs)
									retinal progenitor cells (RPCs)
									retinal progenitor cells (RPCs)
									retinal progenitor cells (RPCs)
									retinal progenitor cells (RPCs)
									retinal progenitor cells (RPCs)
									retinal progenitor cells (RPCs)
									retinal progenitor cells (RPCs)
									retinal progenitor cells (RPCs)
									retinal progenitor cells (RPCs)
									retinal progenitor cells (RPCs)
									retinal progenitor cells (RPCs)
									retinal progenitor cells (RPCs)
									retinal progenitor cells (RPCs)
									retinal progenitor cells (RPCs)
									retinal progenitor cells (RPCs)
									retinal progenitor cells (RPCs)
									retinal progenitor cells (RPCs)
									retinal progenitor cells (RPCs)
									retinal progenitor cells (RPCs)
									retinal progenitor cells (RPCs)
									retinal progenitor cells (RPCs)
									retinal progenitor cells (RPCs)
									retinal progenitor cells (RPCs)
									retinal progenitor cells (RPCs)
									retinal progenitor cells (RPCs)
									retinal progenitor cells (RPCs)
									retinal progenitor cells (RPCs)
									retinal progenitor cells (RPCs)
									retinal progenitor cells (RPCs)
									retinal progenitor cells (RPCs)
									retinal progenitor cells (RPCs)
									retinal progenitor cells (RPCs)
									retinal progenitor cells (RPCs)
									retinal progenitor cells (RPCs)
									retinal progenitor cells (RPCs)
									retinal progenitor cells (RPCs)
									retinal progenitor cells (RPCs)
									retinal progenitor cells (RPCs)
									retinal progenitor cells (RPCs)
									retinal progenitor cells (RPCs)
									retinal progenitor cells (RPCs)
									retinal progenitor cells (RPCs)
									retinal progenitor cells (RPCs)
									retinal progenitor cells (RPCs)
									retinal progenitor cells (RPCs)
									retinal progenitor cells (RPCs)
									retinal progenitor cells (RPCs)
									retinal progenitor cells (RPCs)
									retinal progenitor cells (RPCs)
									retinal progenitor cells (RPCs)
									retinal progenitor cells (RPCs)
									retinal progenitor cells (RPCs)
									retinal progenitor cells (RPCs)
									retinal progenitor cells (RPCs)
									retinal progenitor cells (RPCs)
									retinal progenitor cells (RPCs)
									retinal progenitor cells (RPCs)
									retinal progenitor cells (RPCs)
									retinal progenitor cells (RPCs)
									retinal progenitor cells (RPCs)
									retinal progenitor cells (RPCs)
									retinal progenitor cells (RPCs)
									retinal progenitor cells (RPCs)
									retinal progenitor cells (RPCs)
									retinal progenitor cells (RPCs)
									retinal progenitor cells (RPCs)
									retinal progenitor cells (RPCs)
									retinal progenitor cells (RPCs)
									retinal progenitor cells (RPCs)
									retinal progenitor cells (RPCs)
									retinal progenitor cells (RPCs)
									retinal progenitor cells (RPCs)
									retinal progenitor cells (RPCs)
									retinal progenitor cells (RPCs)
									retinal progenitor cells (RPCs)
									retinal progenitor cells (RPCs)
									retinal progenitor cells (RPCs)
									retinal progenitor cells (RPCs)
									retinal progenitor cells (RPCs)
									retinal progenitor cells (RPCs)
									retinal progenitor cells (RPCs)
									retinal progenitor cells (RPCs)
									retinal progenitor cells (RPCs)
									retinal progenitor cells (RPCs)
									retinal progenitor cells (RPCs)
									retinal progenitor cells (RPCs)
									retinal progenitor cells (RPCs)
									retinal progenitor cells (RPCs)
									retinal progenitor cells (RPCs)
									retinal progenitor cells (RPCs)
									retinal progenitor cells (RPCs)
									retinal progenitor cells (RPCs)
									retinal progenitor cells (RPCs)
									retinal progenitor cells (RPCs)
									retinal progenitor cells (RPCs)
									retinal progenitor cells (RPCs)
									retinal progenitor cells (RPCs)
									retinal progenitor cells (RPCs)
									retinal progenitor cells (RPCs)
									retinal progenitor cells (RPCs)
									retinal progenitor cells (RPCs)
									retinal progenitor cells (RPCs)
									retinal progenitor cells (RPCs)
									retinal progenitor cells (RPCs)
									retinal progenitor cells (RPCs)
									retinal progenitor cells (RPCs)
									retinal progenitor cells (RPCs)
									retinal progenitor cells (RPCs)
									retinal progenitor cells (RPCs)
									retinal progenitor cells (RPCs)
									retinal progenitor cells (RPCs)
									retinal progenitor cells (RPCs)
									retinal progenitor cells (RPCs)
									retinal progenitor cells (RPCs)
									retinal progenitor cells (RPCs)
									retinal progenitor cells (RPCs)
									retinal progenitor cells (RPCs)
									retinal progenitor cells (RPCs)
									retinal progenitor cells (RPCs)
									retinal progenitor cells (RPCs)
									retinal progenitor cells (RPCs)
									retinal progenitor cells (RPCs)
									retinal progenitor cells (RPCs)
									retinal progenitor cells (RPCs)
									retinal progenitor cells (RPCs)
									retinal progenitor cells (RPCs)
									retinal progenitor cells (RPCs)
									retinal progenitor cells (RPCs)
									retinal progenitor cells (RPCs)
									retinal progenitor cells (RPCs)
									retinal progenitor cells (RPCs)
									retinal progenitor cells (RPCs)
									retinal progenitor cells (RPCs)
									retinal progenitor cells (RPCs)
									retinal progenitor cells (RPCs)
									retinal progenitor cells (RPCs)
									retinal progenitor cells (RPCs)
									retinal progenitor cells (RPCs)
									retinal progenitor cells (RPCs)
									retinal progenitor cells (RPCs)
									retinal progenitor cells (RPCs)
									retinal progenitor cells (RPCs)
									retinal progenitor cells (RPCs)
									retinal progenitor cells (RPCs)
									retinal progenitor cells (RPCs)
									retinal progenitor cells (RPCs)
									retinal progenitor cells (RPCs)
									retinal progenitor cells (RPCs)
									retinal progenitor cells (RPCs)
									retinal progenitor cells (RPCs)
									retinal progenitor cells (RPCs)
									retinal progenitor cells (RPCs)
									retinal progenitor cells (RPCs)
									retinal progenitor cells (RPCs)
									retinal progenitor cells (RPCs)
									retinal progenitor cells (RPCs)
									retinal progenitor cells (RPCs)
									retinal progenitor cells (RPCs)
									retinal progenitor cells (RPCs)
									retinal progenitor cells (RPCs)
									retinal progenitor cells (RPCs)
									retinal progenitor cells (RPCs)
									retinal progenitor cells (RPCs)
									retinal progenitor cells (RPCs)
									retinal progenitor cells (RPCs)
									retinal progenitor cells (RPCs)
									retinal progenitor cells (RPCs)
									retinal progenitor cells (RPCs)
									retinal progenitor cells (RPCs)
									retinal progenitor cells (RPCs)
									retinal progenitor cells (RPCs)
									retinal progenitor cells (RPCs)
									retinal progenitor cells (RPCs)
									retinal progenitor cells (RPCs)
									retinal progenitor cells (RPCs)
									retinal progenitor cells (RPCs)
									retinal progenitor cells (RPCs)
									retinal progenitor cells (RPCs)
									retinal progenitor cells (RPCs)
									retinal progenitor cells (RPCs)
									retinal progenitor cells (RPCs)
									retinal progenitor cells (RPCs)
									retinal progenitor cells (RPCs)
									retinal progenitor cells (RPCs)
									retinal progenitor cells (RPCs)
									retinal progenitor cells (RPCs)
									retinal progenitor cells (RPCs)
									retinal progenitor cells (RPCs)
									retinal progenitor cells (RPCs)
									retinal progenitor cells (RPCs)
									retinal progenitor cells (RPCs)
									retinal progenitor cells (RPCs)
									retinal progenitor cells (RPCs)
									retinal progenitor cells (RPCs)
									retinal progenitor cells (RPCs)
									retinal progenitor cells (RPCs)
									retinal progenitor cells (RPCs)
									retinal progenitor cells (RPCs)
									retinal progenitor cells (RPCs)
									retinal progenitor cells (RPCs)
									retinal progenitor cells (RPCs)
									retinal progenitor cells (RPCs)
									retinal progenitor cells (RPCs)
									retinal progenitor cells (RPCs)
									retinal progenitor cells (RPCs)
									retinal progenitor cells (RPCs)
									retinal progenitor cells (RPCs)
									retinal progenitor cells (RPCs)
									retinal progenitor cells (RPCs)
									retinal progenitor cells (RPCs)
									retinal progenitor cells (RPCs)
									retinal progenitor cells (RPCs)
									retinal progenitor cells (RPCs)
									retinal progenitor cells (RPCs)
									retinal progenitor cells (RPCs)
									retinal progenitor cells (RPCs)
									retinal progenitor cells (RPCs)
									retinal progenitor cells (RPCs)
									retinal progenitor cells (RPCs)
									retinal progenitor cells (RPCs)
									retinal progenitor cells (RPCs)
									retinal progenitor cells (RPCs)
									retinal progenitor cells (RPCs)
									retinal progenitor cells (RPCs)
									retinal progenitor cells (RPCs)
									retinal progenitor cells (RPCs)
									retinal progenitor cells (RPCs)
									retinal progenitor cells (RPCs)
									retinal progenitor cells (RPCs)
									retinal progenitor cells (RPCs)
									retinal progenitor cells (RPCs)
									retinal progenitor cells (RPCs)
									retinal progenitor cells (RPCs)
									retinal progenitor cells (RPCs)
									retinal progenitor cells (RPCs)
									retinal progenitor cells (RPCs)
									retinal progenitor cells (RPCs)
									retinal progenitor cells (RPCs)
									retinal progenitor cells (RPCs)
									retinal progenitor cells (RPCs)
									retinal progenitor cells (RPCs)
									retinal progenitor cells (RPCs)
									retinal progenitor cells (RPCs)
									retinal progenitor cells (RPCs)

## Sheet: Day45
WT2-derived retinal organoids, day 45
	p_val	avg_log2FC	pct.1	pct.2	p_val_adj	cluster	Symbol	gene	cell fate
1	1.62e-272	1.37559	0.762	0.239	5.44e-268	0	ENSG00000135406	PRPH	RGCs
2	1.26e-278	1.36015	0.959	0.524	4.21e-274	0	ENSG00000184144	CNTN2	RGCs
3	1.94e-227	1.24445	0.777	0.288	6.52e-223	0	ENSG00000168824	NSG1	RGCs
4	8.42e-249	1.2274	0.928	0.489	2.82e-244	0	ENSG00000104435	STMN2	RGCs
5	6.82e-205	1.11911	0.781	0.306	2.29e-200	0	ENSG00000072832	CRMP1	RGCs
6	6.51e-205	1.04819	0.934	0.518	2.18e-200	0	ENSG00000090097	PCBP4	RGCs
7	9.79e-199	1.04431	0.593	0.164	3.28e-194	0	ENSG00000198910	L1CAM	RGCs
8	1.98e-182	1.04269	0.768	0.321	6.66e-178	0	ENSG00000137267	TUBB2A	RGCs
9	1.02e-186	1.03735	0.682	0.237	3.41e-182	0	ENSG00000172020	GAP43	RGCs
10	1.39e-197	1.00751	0.566	0.148	4.65e-193	0	ENSG00000187122	SLIT1	RGCs
11	1.73e-187	0.999646	0.58	0.162	5.8e-183	0	ENSG00000104722	NEFM	RGCs
12	4.34e-298	0.995489	1	0.902	1.46e-293	0	ENSG00000167552	TUBA1A	RGCs
13	1.93e-165	0.992106	0.629	0.22	6.49e-161	0	ENSG00000132872	SYT4	RGCs
14	1.04e-187	0.989111	0.619	0.191	3.5e-183	0	ENSG00000015592	STMN4	RGCs
15	2.59e-214	0.981408	0.974	0.707	8.67e-210	0	ENSG00000137285	TUBB2B	RGCs
16	7.62e-166	0.922397	0.617	0.202	2.56e-161	0	ENSG00000173267	SNCG	RGCs
17	1.87e-163	0.913302	0.548	0.16	6.26e-159	0	ENSG00000253230	LINC00599	RGCs
18	3.97e-159	0.886133	0.96	0.619	1.33e-154	0	ENSG00000225783	MIAT	RGCs
19	3.56e-137	0.884856	0.683	0.29	1.19e-132	0	ENSG00000113657	DPYSL3	RGCs
20	3.89e-154	0.861268	0.494	0.137	1.3e-149	0	ENSG00000139970	RTN1	RGCs
21	9.49e-142	0.838302	0.585	0.2	3.18e-137	0	ENSG00000277586	NEFL	RGCs
22	2.25e-135	0.836803	0.583	0.209	7.56e-131	0	ENSG00000130558	OLFM1	RGCs
23	8.9e-144	0.830208	0.7	0.287	2.98e-139	0	ENSG00000077279	DCX	RGCs
24	2.69e-151	0.812121	0.419	0.099	9.03e-147	0	ENSG00000108309	RUNDC3A	RGCs
25	7.46e-127	0.804505	0.797	0.405	2.5e-122	0	ENSG00000213190	MLLT11	RGCs
26	1.19e-125	0.784109	0.603	0.23	3.99e-121	0	ENSG00000144834	TAGLN3	RGCs
27	4.33e-141	0.770604	0.408	0.1	1.45e-136	0	ENSG00000159409	CELF3	RGCs
28	5.04e-125	0.767114	0.562	0.206	1.69e-120	0	ENSG00000148798	INA	RGCs
29	1.36e-110	0.761577	0.565	0.226	4.55e-106	0	ENSG00000133169	BEX1	RGCs
30	1.24e-120	0.753052	0.82	0.447	4.16e-116	0	ENSG00000154277	UCHL1	RGCs
31	8.83e-122	0.733629	0.445	0.134	2.96e-117	0	ENSG00000162374	ELAVL4	RGCs
32	7.25e-120	0.732603	0.461	0.144	2.43e-115	0	ENSG00000135596	MICAL1	RGCs
33	6.86e-120	0.726059	0.638	0.262	2.3e-115	0	ENSG00000078018	MAP2	RGCs
34	1.76e-119	0.723965	0.45	0.138	5.89e-115	0	ENSG00000156298	TSPAN7	RGCs
35	1.95e-124	0.717911	0.499	0.161	6.55e-120	0	ENSG00000073670	ADAM11	RGCs
36	1.55e-133	0.716415	0.353	0.078	5.19e-129	0	ENSG00000165646	SLC18A2	RGCs
37	6.64e-120	0.712661	0.412	0.118	2.23e-115	0	ENSG00000162188	GNG3	RGCs
38	6.18e-115	0.702486	0.354	0.091	2.07e-110	0	ENSG00000116852	KIF21B	RGCs
39	3.46e-242	0.695135	1	0.958	1.16e-237	0	ENSG00000034510	TMSB10	RGCs
40	2.01e-109	0.694927	0.338	0.087	6.74e-105	0	ENSG00000080644	CHRNA3	RGCs
41	1e-102	0.681756	0.85	0.52	3.37e-98	0	ENSG00000111674	ENO2	RGCs
42	2.14e-94	0.673205	0.44	0.157	7.16e-90	0	ENSG00000170525	PFKFB3	RGCs
43	2.15e-109	0.670966	0.446	0.144	7.2e-105	0	ENSG00000151615	POU4F2	RGCs
44	1.25e-107	0.66918	0.453	0.15	4.19e-103	0	ENSG00000111664	GNB3	RGCs
45	2.5e-109	0.662754	0.271	0.056	8.39e-105	0	ENSG00000163531	NFASC	RGCs
46	5.94e-101	0.6485	0.524	0.2	1.99e-96	0	ENSG00000103034	NDRG4	RGCs
47	2.71e-100	0.643101	0.641	0.284	9.1e-96	0	ENSG00000149926	FAM57B	RGCs
48	2.15e-102	0.636089	0.291	0.068	7.19e-98	0	ENSG00000139220	PPFIA2	RGCs
49	8.52e-98	0.633538	0.528	0.205	2.86e-93	0	ENSG00000160097	FNDC5	RGCs
50	1.42e-118	0.628909	0.323	0.073	4.75e-114	0	ENSG00000170091	NSG2	RGCs
51	2.45e-93	0.623181	0.755	0.402	8.2e-89	0	ENSG00000176788	BASP1	RGCs
52	2.17e-94	0.619651	0.453	0.163	7.28e-90	0	ENSG00000135447	PPP1R1A	RGCs
53	6.46e-106	0.609894	0.264	0.054	2.17e-101	0	ENSG00000016082	ISL1	RGCs
54	1.24e-81	0.609774	0.696	0.364	4.18e-77	0	ENSG00000126214	KLC1	RGCs
55	4.94e-103	0.604829	0.393	0.12	1.66e-98	0	ENSG00000105409	ATP1A3	RGCs
56	6.71e-86	0.602799	0.528	0.22	2.25e-81	0	ENSG00000121966	CXCR4	RGCs
57	7.51e-96	0.597979	0.435	0.149	2.52e-91	0	ENSG00000145920	CPLX2	RGCs
58	5.93e-95	0.597177	0.445	0.156	1.99e-90	0	ENSG00000075340	ADD2	RGCs
59	1.4e-86	0.594691	0.368	0.119	4.7e-82	0	ENSG00000198400	NTRK1	RGCs
60	5.66e-106	0.594393	0.459	0.15	1.9e-101	0	ENSG00000108387	2004-09-01	RGCs
61	2.94e-100	0.58221	0.246	0.049	9.86e-96	0	ENSG00000164330	EBF1	RGCs
62	7.86e-101	0.574975	0.383	0.115	2.64e-96	0	ENSG00000115266	APC2	RGCs
63	2.54e-83	0.57102	0.507	0.208	8.53e-79	0	ENSG00000168280	KIF5C	RGCs
64	2.66e-83	0.56731	0.452	0.173	8.93e-79	0	ENSG00000109107	ALDOC	RGCs
65	1.13e-75	0.561828	0.448	0.182	3.79e-71	0	ENSG00000163539	CLASP2	RGCs
66	9.7e-94	0.555786	0.345	0.1	3.25e-89	0	ENSG00000017483	SLC38A5	RGCs
67	5.69e-68	0.552697	0.433	0.184	1.91e-63	0	ENSG00000067057	PFKP	RGCs
68	8.19e-83	0.545639	0.347	0.112	2.75e-78	0	ENSG00000167081	PBX3	RGCs
69	3.79e-87	0.543047	0.297	0.081	1.27e-82	0	ENSG00000107105	ELAVL2	RGCs
70	1.56e-80	0.535906	0.939	0.704	5.22e-76	0	ENSG00000143933	CALM2	RGCs
71	2.81e-67	0.5349	0.555	0.274	9.44e-63	0	ENSG00000109103	UNC119	RGCs
72	8.79e-91	0.527823	0.253	0.057	2.95e-86	0	ENSG00000139053	PDE6H	RGCs
73	4.93e-80	0.525287	0.431	0.164	1.65e-75	0	ENSG00000154917	RAB6B	RGCs
74	3.6e-65	0.520781	0.417	0.176	1.21e-60	0	ENSG00000136854	STXBP1	RGCs
75	6.09e-76	0.520537	0.852	0.552	2.04e-71	0	ENSG00000131711	MAP1B	RGCs
76	3.81e-79	0.520537	0.502	0.207	1.28e-74	0	ENSG00000131584	ACAP3	RGCs
77	6.61e-75	0.518372	0.521	0.228	2.22e-70	0	ENSG00000213420	GPC2	RGCs
78	7.44e-63	0.517816	0.858	0.58	2.49e-58	0	ENSG00000102144	PGK1	RGCs
79	1.93e-80	0.516401	0.332	0.105	6.48e-76	0	ENSG00000117016	RIMS3	RGCs
80	8.55e-77	0.512578	0.372	0.13	2.87e-72	0	ENSG00000258947	TUBB3	RGCs
81	7.19e-85	0.512552	0.252	0.061	2.41e-80	0	ENSG00000186868	MAPT	RGCs
82	1.23e-68	0.510082	0.744	0.444	4.12e-64	0	ENSG00000203879	GDI1	RGCs
83	1.16e-131	0.509401	1	0.98	3.89e-127	0	ENSG00000166426	CRABP1	RGCs
84	1.25e-66	0.508116	0.798	0.491	4.21e-62	0	ENSG00000176887	SOX11	RGCs
85	5.44e-70	0.506305	0.319	0.108	1.82e-65	0	ENSG00000174136	RGMB	RGCs
86	3.92e-75	0.505851	0.256	0.07	1.32e-70	0	ENSG00000130540	SULT4A1	RGCs
87	2.85e-78	0.50285	0.272	0.075	9.56e-74	0	ENSG00000184545	DUSP8	RGCs
88	7.29e-61	0.502696	0.419	0.18	2.45e-56	0	ENSG00000137942	FNBP1L	RGCs
89	1.04e-85	0.502551	0.197	0.036	3.5e-81	0	ENSG00000120251	GRIA2	RGCs
90	2.22e-88	0.901662	0.779	0.536	7.44e-84	1	ENSG00000215612	HMX1	retinal progenitor cells (RPCs)
91	3.65e-73	0.835205	0.564	0.298	1.22e-68	1	ENSG00000110042	DTX4	retinal progenitor cells (RPCs)
92	6.2e-104	0.830186	0.743	0.44	2.08e-99	1	ENSG00000162878	PKDCC	retinal progenitor cells (RPCs)
93	6.42e-64	0.754187	0.574	0.324	2.15e-59	1	ENSG00000163251	FZD5	retinal progenitor cells (RPCs)
94	3.52e-71	0.726059	0.668	0.413	1.18e-66	1	ENSG00000139219	COL2A1	retinal progenitor cells (RPCs)
95	1.7e-71	0.66946	0.7	0.433	5.69e-67	1	ENSG00000160111	CPAMD8	retinal progenitor cells (RPCs)
96	1.2e-54	0.658888	0.59	0.367	4.03e-50	1	ENSG00000119614	VSX2	retinal progenitor cells (RPCs)
97	1.97e-36	0.651384	0.206	0.08	6.62e-32	1	ENSG00000140839	CLEC18B	retinal progenitor cells (RPCs)
98	5.29e-53	0.639428	0.489	0.265	1.78e-48	1	ENSG00000106070	GRB10	retinal progenitor cells (RPCs)
99	3.12e-65	0.636347	0.503	0.245	1.05e-60	1	ENSG00000139445	FOXN4	retinal progenitor cells (RPCs)
100	1.04e-63	0.629112	0.432	0.194	3.48e-59	1	ENSG00000258498	DIO3OS	retinal progenitor cells (RPCs)
101	4.31e-48	0.620763	0.506	0.29	1.44e-43	1	ENSG00000259439	LINC01833	retinal progenitor cells (RPCs)
102	6.31e-62	0.598194	0.63	0.372	2.11e-57	1	ENSG00000176170	SPHK1	retinal progenitor cells (RPCs)
103	1.65e-100	0.567731	0.97	0.915	5.53e-96	1	ENSG00000166165	CKB	retinal progenitor cells (RPCs)
104	8.4e-60	0.567244	0.815	0.63	2.82e-55	1	ENSG00000134438	RAX	retinal progenitor cells (RPCs)
105	1.66e-45	0.551834	0.331	0.15	5.56e-41	1	ENSG00000188517	COL25A1	retinal progenitor cells (RPCs)
106	1.09e-38	0.549645	0.532	0.33	3.65e-34	1	ENSG00000197921	HES5	retinal progenitor cells (RPCs)
107	1.05e-37	0.533357	0.299	0.139	3.51e-33	1	ENSG00000197406	DIO3	retinal progenitor cells (RPCs)
108	7.49e-29	0.53232	0.518	0.359	2.51e-24	1	ENSG00000138061	CYP1B1	retinal progenitor cells (RPCs)
109	9.51e-38	0.52598	0.381	0.201	3.19e-33	1	ENSG00000181449	SOX2	retinal progenitor cells (RPCs)
110	1.66e-47	0.523556	0.366	0.171	5.56e-43	1	ENSG00000223749	MIR503HG	retinal progenitor cells (RPCs)
111	1.67e-46	0.504063	0.445	0.232	5.61e-42	1	ENSG00000197467	COL13A1	retinal progenitor cells (RPCs)
112	7.83e-88	0.503447	0.955	0.913	2.63e-83	1	ENSG00000110492	MDK	retinal progenitor cells (RPCs)
113	8.7e-20	1.25808	0.351	0.278	2.92e-15	2	ENSG00000139445	FOXN4	neurogenic RPCs
114	1.24e-67	1.2165	0.715	0.674	4.16e-63	2	ENSG00000225783	MIAT	neurogenic RPCs
115	0.000249974	1.18325	0.261	0.262	1	2	ENSG00000189180	ZNF33A	neurogenic RPCs
116	3.15e-05	1.13845	0.207	0.182	1	2	ENSG00000115486	GGCX	neurogenic RPCs
117	3.99e-20	1.12286	0.485	0.477	1.34e-15	2	ENSG00000160111	CPAMD8	neurogenic RPCs
118	4.98e-08	1.11424	0.239	0.198	0.00166988	2	ENSG00000223749	MIR503HG	neurogenic RPCs
119	9.42e-61	1.09427	0.714	0.748	3.16e-56	2	ENSG00000109046	WSB1	neurogenic RPCs
120	1e-08	1.09141	0.266	0.228	0.000335767	2	ENSG00000258498	DIO3OS	neurogenic RPCs
121	6.71e-10	1.08903	0.396	0.412	2.25e-05	2	ENSG00000182087	TMEM259	neurogenic RPCs
122	0.000419489	1.03904	0.193	0.173	1	2	ENSG00000142102	PGGHG	neurogenic RPCs
123	6.67e-11	1.03316	0.439	0.476	2.24e-06	2	ENSG00000221978	CCNL2	neurogenic RPCs
124	2.46e-08	1.00418	0.449	0.509	0.000823792	2	ENSG00000134884	ARGLU1	neurogenic RPCs
125	3.45e-06	1.00239	0.359	0.387	0.11563	2	ENSG00000007392	LUC7L	neurogenic RPCs
126	1.25e-10	1.00231	0.419	0.441	4.21e-06	2	ENSG00000108465	CDK5RAP3	neurogenic RPCs
127	2.93e-10	1.00029	0.44	0.475	9.83e-06	2	ENSG00000132780	NASP	neurogenic RPCs
128	5.01e-09	0.979185	0.451	0.499	0.000168109	2	ENSG00000162878	PKDCC	neurogenic RPCs
129	1.79e-13	0.947178	0.49	0.542	6.02e-09	2	ENSG00000100650	SRSF5	neurogenic RPCs
130	0.000185621	0.931816	0.312	0.329	1	2	ENSG00000259439	LINC01833	neurogenic RPCs
131	2.43e-07	0.92467	0.445	0.518	0.00813903	2	ENSG00000108848	LUC7L3	neurogenic RPCs
132	3.53e-11	0.899255	0.497	0.581	1.19e-06	2	ENSG00000167978	SRRM2	neurogenic RPCs
133	0.0099857	0.888971	0.236	0.243	1	2	ENSG00000140400	MAN2C1	neurogenic RPCs
134	0.00111312	0.880103	0.203	0.189	1	2	ENSG00000158106	RHPN1	neurogenic RPCs
135	2.12e-20	0.87229	0.61	0.718	7.1e-16	2	ENSG00000100201	DDX17	neurogenic RPCs
136	0.00674749	0.852413	0.357	0.425	1	2	ENSG00000130508	PXDN	neurogenic RPCs
137	0.00769141	0.847927	0.361	0.425	1	2	ENSG00000176170	SPHK1	neurogenic RPCs
138	0.00847093	0.844795	0.139	0.123	1	2	ENSG00000161996	WDR90	neurogenic RPCs
139	0.00131757	0.816608	0.366	0.424	1	2	ENSG00000100836	PABPN1	neurogenic RPCs
140	2.31e-06	0.79233	0.515	0.656	0.0774479	2	ENSG00000196405	EVL	neurogenic RPCs
141	0.00457127	0.781198	0.161	0.145	1	2	ENSG00000127586	CHTF18	neurogenic RPCs
142	5.5e-74	0.771926	0.869	0.935	1.84e-69	2	ENSG00000166165	CKB	neurogenic RPCs
143	2.49e-15	0.758681	0.607	0.703	8.35e-11	2	ENSG00000144485	HES6	neurogenic RPCs
144	0.000162813	0.672823	0.539	0.703	1	2	ENSG00000169045	HNRNPH1	neurogenic RPCs
145	1.17e-06	0.656233	0.542	0.689	0.0392756	2	ENSG00000099622	CIRBP	neurogenic RPCs
146	0.000548488	0.641364	0.48	0.607	1	2	ENSG00000116560	SFPQ	neurogenic RPCs
147	6.3e-05	0.636001	0.198	0.314	1	2	ENSG00000124181	PLCG1	neurogenic RPCs
148	0.0060951	0.630335	0.216	0.319	1	2	ENSG00000010322	NISCH	neurogenic RPCs
149	0.00908839	0.630236	0.274	0.406	1	2	ENSG00000003756	RBM5	neurogenic RPCs
150	0.00897436	0.61518	0.232	0.339	1	2	ENSG00000267280	TBX2-AS1	neurogenic RPCs
151	0.00813202	0.610942	0.18	0.26	1	2	ENSG00000071894	CPSF1	neurogenic RPCs
152	0.00122285	0.610206	0.109	0.165	1	2	ENSG00000137804	NUSAP1	neurogenic RPCs
153	0.0048895	0.608401	0.215	0.316	1	2	ENSG00000160953	MUM1	neurogenic RPCs
154	0.00184112	0.608052	0.174	0.257	1	2	ENSG00000116906	GNPAT	neurogenic RPCs
155	7.88e-05	0.59683	0.559	0.738	1	2	ENSG00000164032	H2AFZ	neurogenic RPCs
156	6.93e-21	0.595693	0.701	0.816	2.32e-16	2	ENSG00000122566	HNRNPA2B1	neurogenic RPCs
157	0.000209104	0.593377	0.285	0.45	1	2	ENSG00000167614	TTYH1	neurogenic RPCs
158	0.00686131	0.592988	0.186	0.27	1	2	ENSG00000178761	FAM219B	neurogenic RPCs
159	0.00214831	0.589149	0.268	0.412	1	2	ENSG00000161547	SRSF2	neurogenic RPCs
160	0.00742761	0.57425	0.115	0.166	1	2	ENSG00000103168	TAF1C	neurogenic RPCs
161	0.00158608	0.562732	0.195	0.291	1	2	ENSG00000004534	RBM6	neurogenic RPCs
162	0.00803775	0.558992	0.153	0.219	1	2	ENSG00000196123	KIAA0895L	neurogenic RPCs
163	0.00290993	0.545581	0.263	0.393	1	2	ENSG00000197694	SPTAN1	neurogenic RPCs
164	0.00498149	0.544967	0.242	0.356	1	2	ENSG00000124006	OBSL1	neurogenic RPCs
165	0.00621332	0.541781	0.325	0.486	1	2	ENSG00000135097	MSI1	neurogenic RPCs
166	9.78e-06	0.541318	0.247	0.403	0.3281	2	ENSG00000108106	UBE2S	neurogenic RPCs
167	6.07e-07	0.540108	0.646	0.819	0.0203647	2	ENSG00000251562	MALAT1	neurogenic RPCs
168	8.58e-05	0.535668	0.15	0.238	1	2	ENSG00000182473	EXOC7	neurogenic RPCs
169	0.0063859	0.531294	0.111	0.161	1	2	ENSG00000120915	EPHX2	neurogenic RPCs
170	0.00129444	0.528934	0.197	0.296	1	2	ENSG00000213420	GPC2	neurogenic RPCs
171	0.00200876	0.52838	0.262	0.395	1	2	ENSG00000110697	PITPNM1	neurogenic RPCs
172	0.000127778	0.525149	0.123	0.195	1	2	ENSG00000237441	RGL2	neurogenic RPCs
173	0.00457965	0.51997	0.163	0.238	1	2	ENSG00000052841	TTC17	neurogenic RPCs
174	0.000745515	0.517	0.143	0.217	1	2	ENSG00000108387	2004-09-01	neurogenic RPCs
175	0.0011843	0.516435	0.141	0.213	1	2	ENSG00000125458	NT5C	neurogenic RPCs
176	0.00120803	0.514982	0.203	0.306	1	2	ENSG00000127054	INTS11	neurogenic RPCs
177	0.000816297	0.513602	0.164	0.249	1	2	ENSG00000183087	GAS6	neurogenic RPCs
178	0.00899383	0.512838	0.114	0.164	1	2	ENSG00000182378	PLCXD1	neurogenic RPCs
179	0.000804261	0.51202	0.203	0.301	1	2	ENSG00000139625	MAP3K12	neurogenic RPCs
180	0.00136426	0.506198	0.15	0.224	1	2	ENSG00000100106	TRIOBP	neurogenic RPCs
181	9.14e-05	0.505391	0.16	0.253	1	2	ENSG00000161682	FAM171A2	neurogenic RPCs
182	1.43e-07	0.502743	0.203	0.35	0.00480511	2	ENSG00000130731	METTL26	neurogenic RPCs
183	9.56e-141	1.60928	0.73	0.412	3.21e-136	3	ENSG00000136938	ANP32B	dying RGCs
184	5.47e-108	1.26975	0.623	0.3	1.83e-103	3	ENSG00000269028	MTRNR2L12	dying RGCs
185	5.17e-68	1.23903	0.302	0.102	1.73e-63	3	ENSG00000281508	AL078639.1	dying RGCs
186	4.92e-73	1.19814	0.469	0.229	1.65e-68	3	ENSG00000143545	RAB13	dying RGCs
187	1.59e-94	1.19137	0.619	0.332	5.33e-90	3	ENSG00000198786	MT-ND5	dying RGCs
188	4.1e-157	0.967031	0.985	0.867	1.37e-152	3	ENSG00000198886	MT-ND4	dying RGCs
189	1.03e-120	0.895749	0.935	0.803	3.46e-116	3	ENSG00000187109	NAP1L1	dying RGCs
190	2.83e-53	0.883445	0.418	0.208	9.49e-49	3	ENSG00000212907	MT-ND4L	dying RGCs
191	2.71e-146	0.859863	0.977	0.847	9.09e-142	3	ENSG00000008988	RPS20	dying RGCs
192	2.5e-208	0.833449	1	0.955	8.38e-204	3	ENSG00000177954	RPS27	dying RGCs
193	2.74e-178	0.81528	0.993	0.956	9.2e-174	3	ENSG00000198918	RPL39	dying RGCs
194	3.31e-126	0.807929	0.975	0.841	1.11e-121	3	ENSG00000131469	RPL27	dying RGCs
195	4.51e-126	0.786596	0.98	0.864	1.51e-121	3	ENSG00000172809	RPL38	dying RGCs
196	1.07e-71	0.781598	0.874	0.731	3.58e-67	3	ENSG00000070756	PABPC1	dying RGCs
197	1.95e-28	0.78037	0.284	0.149	6.54e-24	3	ENSG00000198162	MAN1A2	dying RGCs
198	4.39e-103	0.777061	0.927	0.729	1.47e-98	3	ENSG00000198840	MT-ND3	dying RGCs
199	2.73e-148	0.772796	0.989	0.911	9.17e-144	3	ENSG00000147604	RPL7	dying RGCs
200	2.64e-38	0.765362	0.249	0.105	8.86e-34	3	ENSG00000255823	MTRNR2L8	dying RGCs
201	8.64e-129	0.75376	0.979	0.899	2.9e-124	3	ENSG00000125691	RPL23	dying RGCs
202	2.51e-165	0.749202	0.997	0.946	8.43e-161	3	ENSG00000163682	RPL9	dying RGCs
203	5.14e-167	0.747394	0.996	0.931	1.72e-162	3	ENSG00000122026	RPL21	dying RGCs
204	1.48e-155	0.735441	1	0.973	4.96e-151	3	ENSG00000138326	RPS24	dying RGCs
205	2.99e-112	0.730452	0.995	0.931	1e-107	3	ENSG00000198804	MT-CO1	dying RGCs
206	1.92e-46	0.726227	0.658	0.48	6.43e-42	3	ENSG00000104408	EIF3E	dying RGCs
207	2.74e-178	0.72358	1	0.96	9.18e-174	3	ENSG00000213741	RPS29	dying RGCs
208	3.16e-140	0.719728	0.985	0.916	1.06e-135	3	ENSG00000118181	RPS25	dying RGCs
209	1.51e-170	0.717728	0.999	0.96	5.07e-166	3	ENSG00000145592	RPL37	dying RGCs
210	4.97e-88	0.715686	0.939	0.802	1.67e-83	3	ENSG00000198899	MT-ATP6	dying RGCs
211	3.97e-160	0.714865	0.996	0.955	1.33e-155	3	ENSG00000089009	RPL6	dying RGCs
212	8.25e-224	0.706646	1	0.995	2.77e-219	3	ENSG00000156508	EEF1A1	dying RGCs
213	6.59e-147	0.699985	0.991	0.941	2.21e-142	3	ENSG00000231500	RPS18	dying RGCs
214	8.35e-167	0.69375	0.999	0.976	2.8e-162	3	ENSG00000145425	RPS3A	dying RGCs
215	1.14e-136	0.693107	0.992	0.919	3.82e-132	3	ENSG00000071082	RPL31	dying RGCs
216	9.29e-141	0.689669	0.993	0.933	3.12e-136	3	ENSG00000171858	RPS21	dying RGCs
217	2.01e-103	0.68588	0.971	0.848	6.74e-99	3	ENSG00000198242	RPL23A	dying RGCs
218	6.82e-126	0.678101	0.982	0.922	2.29e-121	3	ENSG00000168028	RPSA	dying RGCs
219	4.36e-103	0.674583	0.979	0.881	1.46e-98	3	ENSG00000198938	MT-CO3	dying RGCs
220	1.96e-157	0.67301	0.998	0.976	6.58e-153	3	ENSG00000144713	RPL32	dying RGCs
221	2.82e-116	0.67281	0.993	0.93	9.47e-112	3	ENSG00000161970	RPL26	dying RGCs
222	8.92e-116	0.670031	0.98	0.923	2.99e-111	3	ENSG00000197958	RPL12	dying RGCs
223	2.42e-185	0.668881	0.999	0.974	8.1e-181	3	ENSG00000197756	RPL37A	dying RGCs
224	6.18e-28	0.667284	0.399	0.247	2.07e-23	3	ENSG00000277586	NEFL	dying RGCs
225	1.65e-155	0.66715	0.996	0.964	5.55e-151	3	ENSG00000156482	RPL30	dying RGCs
226	3.14e-58	0.666288	0.837	0.671	1.05e-53	3	ENSG00000177410	ZFAS1	dying RGCs
227	8.15e-166	0.663582	0.999	0.978	2.73e-161	3	ENSG00000167526	RPL13	dying RGCs
228	1.78e-153	0.660405	0.997	0.965	5.98e-149	3	ENSG00000186468	RPS23	dying RGCs
229	3.3e-160	0.657245	0.998	0.967	1.11e-155	3	ENSG00000105372	RPS19	dying RGCs
230	1.04e-154	0.646047	0.996	0.956	3.48e-150	3	ENSG00000142534	RPS11	dying RGCs
231	1.44e-110	0.645528	0.973	0.89	4.83e-106	3	ENSG00000083845	RPS5	dying RGCs
232	1.56e-123	0.639079	0.99	0.955	5.22e-119	3	ENSG00000137154	RPS6	dying RGCs
233	1.17e-94	0.63409	0.956	0.875	3.91e-90	3	ENSG00000198755	RPL10A	dying RGCs
234	1.25e-132	0.633725	0.989	0.938	4.2e-128	3	ENSG00000089157	RPLP0	dying RGCs
235	4.32e-111	0.6328	0.98	0.921	1.45e-106	3	ENSG00000114391	RPL24	dying RGCs
236	1.69e-162	0.629619	0.999	0.978	5.65e-158	3	ENSG00000142541	RPL13A	dying RGCs
237	5.04e-131	0.625862	0.989	0.952	1.69e-126	3	ENSG00000182899	RPL35A	dying RGCs
238	9.7e-149	0.623446	0.992	0.965	3.25e-144	3	ENSG00000134419	RPS15A	dying RGCs
239	4.09e-22	0.621165	0.217	0.11	1.37e-17	3	ENSG00000123200	ZC3H13	dying RGCs
240	1.88e-87	0.616801	0.967	0.878	6.31e-83	3	ENSG00000182774	RPS17	dying RGCs
241	4.07e-83	0.612346	0.961	0.897	1.37e-78	3	ENSG00000135486	HNRNPA1	dying RGCs
242	7.44e-60	0.610118	0.891	0.741	2.5e-55	3	ENSG00000198727	MT-CYB	dying RGCs
243	2.66e-49	0.610042	0.763	0.536	8.91e-45	3	ENSG00000104435	STMN2	dying RGCs
244	1.75e-149	0.608423	0.996	0.97	5.88e-145	3	ENSG00000109475	RPL34	dying RGCs
245	1.22e-108	0.604325	0.985	0.926	4.09e-104	3	ENSG00000241343	RPL36A	dying RGCs
246	1.16e-99	0.604229	0.983	0.912	3.9e-95	3	ENSG00000105193	RPS16	dying RGCs
247	2.41e-96	0.602438	0.984	0.891	8.09e-92	3	ENSG00000133112	TPT1	dying RGCs
248	9.89e-35	0.600767	0.636	0.479	3.32e-30	3	ENSG00000198763	MT-ND2	dying RGCs
249	9.78e-130	0.599486	0.996	0.957	3.28e-125	3	ENSG00000105640	RPL18A	dying RGCs
250	2.33e-109	0.59465	0.987	0.937	7.8e-105	3	ENSG00000171863	RPS7	dying RGCs
251	4.67e-70	0.58916	0.933	0.85	1.57e-65	3	ENSG00000197111	PCBP2	dying RGCs
252	1.22e-144	0.580382	0.998	0.971	4.08e-140	3	ENSG00000229117	RPL41	dying RGCs
253	2.87e-126	0.578156	0.996	0.969	9.63e-122	3	ENSG00000177600	RPLP2	dying RGCs
254	2.21e-27	0.569076	0.579	0.448	7.42e-23	3	ENSG00000147677	EIF3H	dying RGCs
255	1.45e-100	0.568602	0.973	0.926	4.86e-96	3	ENSG00000174748	RPL15	dying RGCs
256	3.16e-21	0.562383	0.635	0.536	1.06e-16	3	ENSG00000115053	NCL	dying RGCs
257	3.98e-38	0.554949	0.804	0.678	1.33e-33	3	ENSG00000188243	COMMD6	dying RGCs
258	2.06e-125	0.550277	0.998	0.975	6.9e-121	3	ENSG00000147403	RPL10	dying RGCs
259	7.03e-67	0.547799	0.954	0.875	2.36e-62	3	ENSG00000166441	RPL27A	dying RGCs
260	4.53e-126	0.544149	0.998	0.963	1.52e-121	3	ENSG00000233927	RPS28	dying RGCs
261	4.11e-102	0.54192	0.991	0.95	1.38e-97	3	ENSG00000100316	RPL3	dying RGCs
262	2.17e-118	0.540248	0.997	0.967	7.27e-114	3	ENSG00000140988	RPS2	dying RGCs
263	3.28e-103	0.537658	0.99	0.944	1.1e-98	3	ENSG00000130255	RPL36	dying RGCs
264	1.11e-20	0.536167	0.472	0.342	3.71e-16	3	ENSG00000077279	DCX	dying RGCs
265	9e-19	0.532462	0.443	0.333	3.02e-14	3	ENSG00000164346	NSA2	dying RGCs
266	4.98e-85	0.528642	0.978	0.912	1.67e-80	3	ENSG00000136942	RPL35	dying RGCs
267	3.94e-93	0.526262	0.99	0.954	1.32e-88	3	ENSG00000110700	RPS13	dying RGCs
268	1.32e-88	0.515214	0.988	0.94	4.43e-84	3	ENSG00000124614	RPS10	dying RGCs
269	2.28e-76	0.514858	0.978	0.933	7.64e-72	3	ENSG00000204628	RACK1	dying RGCs
270	5.58e-113	0.5107	0.995	0.984	1.87e-108	3	ENSG00000142937	RPS8	dying RGCs
271	1.62e-96	0.509612	0.993	0.953	5.42e-92	3	ENSG00000164587	RPS14	dying RGCs
272	4.27e-114	0.501125	0.997	0.971	1.43e-109	3	ENSG00000137818	RPLP1	dying RGCs
273	2.69e-112	1.11572	0.843	0.588	9.01e-108	4	ENSG00000117394	SLC2A1	putative ciliary margin
274	3.43e-98	1.09898	0.575	0.256	1.15e-93	4	ENSG00000152661	GJA1	putative ciliary margin
275	1.13e-72	0.970001	0.405	0.158	3.78e-68	4	ENSG00000049089	COL9A2	putative ciliary margin
276	3.61e-71	0.883857	0.742	0.506	1.21e-66	4	ENSG00000117318	ID3	putative ciliary margin
277	7.51e-63	0.871911	0.332	0.121	2.52e-58	4	ENSG00000145632	PLK2	putative ciliary margin
278	1.33e-53	0.871473	0.362	0.156	4.45e-49	4	ENSG00000239922	AC092958.1	putative ciliary margin
279	7.72e-66	0.866386	0.406	0.171	2.59e-61	4	ENSG00000185664	PMEL	putative ciliary margin
280	1.68e-55	0.837648	0.54	0.306	5.62e-51	4	ENSG00000102804	TSC22D1	putative ciliary margin
281	8.11e-47	0.800864	0.346	0.156	2.72e-42	4	ENSG00000184349	EFNA5	putative ciliary margin
282	7.57e-46	0.731918	0.667	0.463	2.54e-41	4	ENSG00000125968	ID1	putative ciliary margin
283	2.57e-57	0.722659	0.757	0.527	8.62e-53	4	ENSG00000165092	ALDH1A1	putative ciliary margin
284	4.98e-56	0.721014	0.191	0.048	1.67e-51	4	ENSG00000086696	HSD17B2	putative ciliary margin
285	1.44e-42	0.687943	0.347	0.159	4.82e-38	4	ENSG00000250337	PURPL	putative ciliary margin
286	8.39e-88	0.676549	0.956	0.856	2.81e-83	4	ENSG00000145423	SFRP2	putative ciliary margin
287	2.49e-49	0.620438	0.21	0.063	8.34e-45	4	ENSG00000163347	CLDN1	putative ciliary margin
288	1.28e-31	0.608653	0.317	0.161	4.3e-27	4	ENSG00000149948	HMGA2	putative ciliary margin
289	1.54e-34	0.605984	0.233	0.095	5.18e-30	4	ENSG00000180447	GAS1	putative ciliary margin
290	3.85e-31	0.60363	0.611	0.452	1.29e-26	4	ENSG00000168209	DDIT4	putative ciliary margin
291	1.51e-28	0.60332	0.332	0.181	5.08e-24	4	ENSG00000059804	SLC2A3	putative ciliary margin
292	1.11e-30	0.602016	0.334	0.175	3.72e-26	4	ENSG00000130303	BST2	putative ciliary margin
293	1.84e-33	0.599442	0.596	0.409	6.16e-29	4	ENSG00000106211	HSPB1	putative ciliary margin
294	6.6e-10	0.595113	0.342	0.252	2.21e-05	4	ENSG00000187193	MT1X	putative ciliary margin
295	9.37e-36	0.590447	0.6	0.403	3.14e-31	4	ENSG00000182871	COL18A1	putative ciliary margin
296	5.03e-34	0.57262	0.178	0.061	1.69e-29	4	ENSG00000083067	TRPM3	putative ciliary margin
297	9.11e-33	0.568769	0.308	0.149	3.06e-28	4	ENSG00000124762	CDKN1A	putative ciliary margin
298	3.1e-36	0.55686	0.698	0.515	1.04e-31	4	ENSG00000136156	ITM2B	putative ciliary margin
299	1.55e-21	0.5523	0.293	0.166	5.21e-17	4	ENSG00000189056	RELN	putative ciliary margin
300	1.13e-22	0.547228	0.467	0.326	3.8e-18	4	ENSG00000163931	TKT	putative ciliary margin
301	5.54e-27	0.542543	0.479	0.31	1.86e-22	4	ENSG00000119655	NPC2	putative ciliary margin
302	6.47e-53	0.540372	0.987	0.917	2.17e-48	4	ENSG00000087086	FTL	putative ciliary margin
303	1.15e-30	0.527905	0.178	0.065	3.87e-26	4	ENSG00000108691	CCL2	putative ciliary margin
304	4.22e-29	0.502711	0.243	0.11	1.42e-24	4	ENSG00000108515	ENO3	putative ciliary margin
305	1.39e-58	0.50268	0.131	0.021	4.66e-54	4	ENSG00000251095	AC097478.1	putative ciliary margin
306	7.39e-306	2.52684	0.763	0.114	2.48e-301	5	ENSG00000163191	S100A11	ocular surface epithelium
307	1.32e-157	2.45091	0.639	0.154	4.41e-153	5	ENSG00000111341	MGP	ocular surface epithelium
308	4.66e-182	2.13045	0.347	0.03	1.56e-177	5	ENSG00000163220	S100A9	ocular surface epithelium
309	5.84e-176	1.82894	0.864	0.301	1.96e-171	5	ENSG00000168542	COL3A1	ocular surface epithelium
310	2.36e-193	1.73716	0.517	0.073	7.92e-189	5	ENSG00000171345	KRT19	ocular surface epithelium
311	2.82e-166	1.68026	0.44	0.06	9.46e-162	5	ENSG00000135046	ANXA1	ocular surface epithelium
312	9.91e-113	1.5445	0.773	0.319	3.32e-108	5	ENSG00000164692	COL1A2	ocular surface epithelium
313	2.49e-196	1.5392	0.402	0.039	8.34e-192	5	ENSG00000145824	CXCL14	ocular surface epithelium
314	4.89e-103	1.50953	0.581	0.166	1.64e-98	5	ENSG00000108821	COL1A1	ocular surface epithelium
315	4.72e-133	1.46448	0.407	0.064	1.58e-128	5	ENSG00000178695	KCTD12	ocular surface epithelium
316	7.04e-148	1.46205	0.44	0.067	2.36e-143	5	ENSG00000197747	S100A10	ocular surface epithelium
317	2e-95	1.44513	0.536	0.158	6.71e-91	5	ENSG00000115461	IGFBP5	ocular surface epithelium
318	2.34e-149	1.40347	0.5	0.084	7.85e-145	5	ENSG00000146674	IGFBP3	ocular surface epithelium
319	3.92e-142	1.32309	0.428	0.064	1.32e-137	5	ENSG00000120708	TGFBI	ocular surface epithelium
320	2.45e-54	1.30117	0.557	0.247	8.2e-50	5	ENSG00000197956	S100A6	ocular surface epithelium
321	3.57e-127	1.2753	0.225	0.017	1.2e-122	5	ENSG00000143546	S100A8	ocular surface epithelium
322	6.2e-75	1.24413	0.548	0.191	2.08e-70	5	ENSG00000170421	KRT8	ocular surface epithelium
323	2.66e-72	1.16254	0.445	0.13	8.93e-68	5	ENSG00000038427	VCAN	ocular surface epithelium
324	5.41e-60	1.14272	0.663	0.328	1.81e-55	5	ENSG00000143320	CRABP2	ocular surface epithelium
325	8.73e-89	1.14029	0.376	0.076	2.93e-84	5	ENSG00000139329	LUM	ocular surface epithelium
326	9.37e-98	1.11682	0.301	0.046	3.14e-93	5	ENSG00000163453	IGFBP7	ocular surface epithelium
327	5.64e-110	1.1012	0.541	0.131	1.89e-105	5	ENSG00000115414	FN1	ocular surface epithelium
328	2.74e-119	1.09031	0.323	0.043	9.19e-115	5	ENSG00000100097	LGALS1	ocular surface epithelium
329	6.14e-95	1.09023	0.354	0.066	2.06e-90	5	ENSG00000091136	LAMB1	ocular surface epithelium
330	6.39e-75	1.08944	0.354	0.082	2.14e-70	5	ENSG00000162496	DHRS3	ocular surface epithelium
331	3.27e-63	1.08465	0.572	0.226	1.1e-58	5	ENSG00000077942	FBLN1	ocular surface epithelium
332	1.27e-108	1.08181	0.273	0.033	4.26e-104	5	ENSG00000189143	CLDN4	ocular surface epithelium
333	5.75e-67	1.06065	0.38	0.102	1.93e-62	5	ENSG00000109861	CTSC	ocular surface epithelium
334	8.49e-121	1.05712	0.278	0.03	2.85e-116	5	ENSG00000101825	MXRA5	ocular surface epithelium
335	2.95e-73	1.04787	0.39	0.099	9.91e-69	5	ENSG00000111057	KRT18	ocular surface epithelium
336	7.38e-70	1.04656	0.282	0.056	2.48e-65	5	ENSG00000122691	TWIST1	ocular surface epithelium
337	6.22e-85	1.02792	0.373	0.081	2.09e-80	5	ENSG00000115884	SDC1	ocular surface epithelium
338	7.06e-81	1.02626	0.356	0.075	2.37e-76	5	ENSG00000204262	COL5A2	ocular surface epithelium
339	3.5e-59	0.993757	0.615	0.273	1.17e-54	5	ENSG00000117122	MFAP2	ocular surface epithelium
340	1.94e-58	0.976478	0.634	0.276	6.49e-54	5	ENSG00000152661	GJA1	ocular surface epithelium
341	3.35e-54	0.968655	0.6	0.265	1.12e-49	5	ENSG00000166710	B2M	ocular surface epithelium
342	1.03e-61	0.961987	0.318	0.078	3.47e-57	5	ENSG00000166147	FBN1	ocular surface epithelium
343	5.43e-56	0.959709	0.474	0.172	1.82e-51	5	ENSG00000163430	FSTL1	ocular surface epithelium
344	1.55e-56	0.925462	0.402	0.128	5.19e-52	5	ENSG00000102024	PLS3	ocular surface epithelium
345	1.52e-48	0.921338	0.565	0.252	5.1e-44	5	ENSG00000149257	SERPINH1	ocular surface epithelium
346	3.51e-48	0.916177	0.553	0.247	1.18e-43	5	ENSG00000182718	ANXA2	ocular surface epithelium
347	2.49e-93	0.910058	0.392	0.077	8.36e-89	5	ENSG00000011465	DCN	ocular surface epithelium
348	1.21e-116	0.906219	0.244	0.023	4.04e-112	5	ENSG00000094755	GABRP	ocular surface epithelium
349	4.08e-70	0.90493	0.306	0.065	1.37e-65	5	ENSG00000112378	PERP	ocular surface epithelium
350	3.16e-138	0.903644	0.194	0.01	1.06e-133	5	ENSG00000128422	KRT17	ocular surface epithelium
351	1.31e-121	0.899131	0.232	0.019	4.41e-117	5	ENSG00000167779	IGFBP6	ocular surface epithelium
352	2.5e-60	0.890202	0.309	0.074	8.38e-56	5	ENSG00000087245	MMP2	ocular surface epithelium
353	1.73e-116	0.889077	0.246	0.024	5.81e-112	5	ENSG00000151617	EDNRA	ocular surface epithelium
354	3.05e-50	0.871319	0.306	0.085	1.02e-45	5	ENSG00000046604	DSG2	ocular surface epithelium
355	8.94e-36	0.851905	0.488	0.231	3e-31	5	ENSG00000164733	CTSB	ocular surface epithelium
356	2.14e-38	0.846522	0.593	0.305	7.16e-34	5	ENSG00000142089	IFITM3	ocular surface epithelium
357	2.77e-44	0.839851	0.478	0.194	9.29e-40	5	ENSG00000142173	COL6A2	ocular surface epithelium
358	5.24e-109	0.838893	0.232	0.022	1.76e-104	5	ENSG00000078596	ITM2A	ocular surface epithelium
359	3.76e-111	0.833332	0.196	0.015	1.26e-106	5	ENSG00000214049	UCA1	ocular surface epithelium
360	2.08e-113	0.821586	0.177	0.011	6.96e-109	5	ENSG00000170477	KRT4	ocular surface epithelium
361	1.53e-54	0.809233	0.268	0.062	5.14e-50	5	ENSG00000115380	EFEMP1	ocular surface epithelium
362	4.78e-29	0.803314	0.411	0.194	1.6e-24	5	ENSG00000141753	IGFBP4	ocular surface epithelium
363	3.91e-25	0.795034	0.33	0.147	1.31e-20	5	ENSG00000158747	NBL1	ocular surface epithelium
364	5.67e-111	0.790043	0.199	0.015	1.9e-106	5	ENSG00000008196	TFAP2B	ocular surface epithelium
365	3.79e-53	0.785147	0.95	0.824	1.27e-48	5	ENSG00000205542	TMSB4X	ocular surface epithelium
366	6.21e-70	0.778974	0.184	0.023	2.08e-65	5	ENSG00000131981	LGALS3	ocular surface epithelium
367	4.25e-41	0.771647	0.323	0.105	1.43e-36	5	ENSG00000160932	LY6E	ocular surface epithelium
368	2.11e-90	0.771143	0.172	0.014	7.06e-86	5	ENSG00000181143	MUC16	ocular surface epithelium
369	4.15e-110	0.770098	0.156	0.008	1.39e-105	5	ENSG00000109193	SULT1E1	ocular surface epithelium
370	1.76e-51	0.763308	0.263	0.063	5.9e-47	5	ENSG00000163520	FBLN2	ocular surface epithelium
371	5.48e-112	0.752094	0.196	0.014	1.84e-107	5	ENSG00000115596	WNT6	ocular surface epithelium
372	1.6e-41	0.751232	0.294	0.09	5.38e-37	5	ENSG00000082781	ITGB5	ocular surface epithelium
373	8.77e-27	0.744011	0.354	0.156	2.94e-22	5	ENSG00000106333	PCOLCE	ocular surface epithelium
374	8.76e-28	0.741757	0.404	0.187	2.94e-23	5	ENSG00000059804	SLC2A3	ocular surface epithelium
375	2.43e-62	0.741354	0.227	0.04	8.14e-58	5	ENSG00000124942	AHNAK	ocular surface epithelium
376	3.03e-64	0.737891	0.232	0.04	1.02e-59	5	ENSG00000182492	BGN	ocular surface epithelium
377	6.88e-107	0.721958	0.199	0.016	2.31e-102	5	ENSG00000119888	EPCAM	ocular surface epithelium
378	7.85e-33	0.721682	0.397	0.171	2.63e-28	5	ENSG00000122786	CALD1	ocular surface epithelium
379	4.29e-32	0.719488	0.194	0.052	1.44e-27	5	ENSG00000084636	COL16A1	ocular surface epithelium
380	5.01e-36	0.718244	0.261	0.08	1.68e-31	5	ENSG00000075213	SEMA3A	ocular surface epithelium
381	1.72e-18	0.717312	0.232	0.101	5.76e-14	5	ENSG00000154856	APCDD1	ocular surface epithelium
382	1.07e-86	0.713693	0.182	0.017	3.6e-82	5	ENSG00000163435	ELF3	ocular surface epithelium
383	2.75e-61	0.707591	0.189	0.028	9.22e-57	5	ENSG00000166145	SPINT1	ocular surface epithelium
384	1.46e-105	0.697846	0.187	0.014	4.89e-101	5	ENSG00000181885	CLDN7	ocular surface epithelium
385	2.72e-38	0.69598	0.368	0.135	9.12e-34	5	ENSG00000145632	PLK2	ocular surface epithelium
386	7.9e-70	0.692302	0.167	0.019	2.65e-65	5	ENSG00000054598	FOXC1	ocular surface epithelium
387	5.93e-41	0.687882	0.215	0.052	1.99e-36	5	ENSG00000157227	MMP14	ocular surface epithelium
388	1.29e-32	0.686448	0.543	0.274	4.33e-28	5	ENSG00000140416	TPM1	ocular surface epithelium
389	7.07e-96	0.685652	0.124	0.005	2.37e-91	5	ENSG00000136999	NOV	ocular surface epithelium
390	6.48e-56	0.684569	0.199	0.034	2.17e-51	5	ENSG00000161249	DMKN	ocular surface epithelium
391	7.64e-30	0.673894	0.354	0.143	2.56e-25	5	ENSG00000130203	APOE	ocular surface epithelium
392	1.79e-26	0.671147	0.555	0.318	5.99e-22	5	ENSG00000136240	KDELR2	ocular surface epithelium
393	4.89e-32	0.6689	0.679	0.417	1.64e-27	5	ENSG00000106211	HSPB1	ocular surface epithelium
394	2.72e-107	0.667461	0.151	0.007	9.11e-103	5	ENSG00000180318	ALX1	ocular surface epithelium
395	1.77e-66	0.661379	0.222	0.036	5.93e-62	5	ENSG00000189184	PCDH18	ocular surface epithelium
396	1.29e-28	0.653951	0.222	0.07	4.33e-24	5	ENSG00000108691	CCL2	ocular surface epithelium
397	8.26e-66	0.645813	0.222	0.036	2.77e-61	5	ENSG00000096696	DSP	ocular surface epithelium
398	2.73e-78	0.644658	0.153	0.013	9.17e-74	5	ENSG00000204866	IGFL2	ocular surface epithelium
399	9.37e-63	0.644257	0.194	0.029	3.14e-58	5	ENSG00000172819	RARG	ocular surface epithelium
400	1.13e-27	0.639493	0.452	0.225	3.78e-23	5	ENSG00000128595	CALU	ocular surface epithelium
401	1.1e-26	0.635939	0.574	0.339	3.7e-22	5	ENSG00000002586	CD99	ocular surface epithelium
402	3.01e-54	0.63067	0.754	0.409	1.01e-49	5	ENSG00000113140	SPARC	ocular surface epithelium
403	8.46e-67	0.627939	0.167	0.02	2.84e-62	5	ENSG00000165272	AQP3	ocular surface epithelium
404	1.02e-23	0.623869	0.239	0.089	3.43e-19	5	ENSG00000148180	GSN	ocular surface epithelium
405	7.94e-49	0.622883	0.175	0.03	2.66e-44	5	ENSG00000138735	PDE5A	ocular surface epithelium
406	6.28e-88	0.620519	0.179	0.016	2.11e-83	5	ENSG00000052344	PRSS8	ocular surface epithelium
407	1.51e-30	0.618274	0.234	0.073	5.07e-26	5	ENSG00000104870	FCGRT	ocular surface epithelium
408	2.19e-60	0.617995	0.182	0.026	7.33e-56	5	ENSG00000104368	PLAT	ocular surface epithelium
409	1.69e-83	0.617509	0.144	0.01	5.67e-79	5	ENSG00000116132	PRRX1	ocular surface epithelium
410	5.5e-98	0.614228	0.172	0.013	1.85e-93	5	ENSG00000039068	CDH1	ocular surface epithelium
411	4.38e-37	0.607233	0.23	0.062	1.47e-32	5	ENSG00000018408	WWTR1	ocular surface epithelium
412	2.21e-29	0.606884	0.297	0.111	7.4e-25	5	ENSG00000100234	TIMP3	ocular surface epithelium
413	1.11e-28	0.606879	0.467	0.224	3.72e-24	5	ENSG00000130635	COL5A1	ocular surface epithelium
414	6.07e-32	0.597913	0.27	0.091	2.03e-27	5	ENSG00000144476	ACKR3	ocular surface epithelium
415	4.09e-44	0.594705	0.244	0.06	1.37e-39	5	ENSG00000163359	COL6A3	ocular surface epithelium
416	1.63e-31	0.594063	0.127	0.025	5.48e-27	5	ENSG00000186340	THBS2	ocular surface epithelium
417	5.94e-25	0.593491	0.299	0.123	1.99e-20	5	ENSG00000136068	FLNB	ocular surface epithelium
418	2.85e-72	0.591536	0.146	0.013	9.55e-68	5	ENSG00000147676	MAL2	ocular surface epithelium
419	4.91e-87	0.585004	0.148	0.01	1.65e-82	5	ENSG00000102554	KLF5	ocular surface epithelium
420	2.68e-37	0.582668	0.208	0.052	8.97e-33	5	ENSG00000010278	CD9	ocular surface epithelium
421	1.66e-23	0.580883	0.531	0.306	5.55e-19	5	ENSG00000068697	LAPTM4A	ocular surface epithelium
422	1.05e-28	0.576115	0.27	0.096	3.54e-24	5	ENSG00000142798	HSPG2	ocular surface epithelium
423	9.78e-19	0.573951	0.45	0.259	3.28e-14	5	ENSG00000149212	SESN3	ocular surface epithelium
424	2.09e-18	0.556793	0.505	0.314	7.03e-14	5	ENSG00000135916	ITM2C	ocular surface epithelium
425	1.17e-25	0.555593	0.648	0.405	3.92e-21	5	ENSG00000185624	P4HB	ocular surface epithelium
426	1.04e-18	0.551882	0.294	0.138	3.49e-14	5	ENSG00000113721	PDGFRB	ocular surface epithelium
427	6.83e-19	0.550953	0.397	0.213	2.29e-14	5	ENSG00000083444	PLOD1	ocular surface epithelium
428	1.73e-25	0.55026	0.373	0.169	5.8e-21	5	ENSG00000149948	HMGA2	ocular surface epithelium
429	3.43e-24	0.549958	0.196	0.064	1.15e-19	5	ENSG00000107438	PDLIM1	ocular surface epithelium
430	4.14e-17	0.547549	0.132	0.042	1.39e-12	5	ENSG00000149591	TAGLN	ocular surface epithelium
431	2.12e-80	0.541218	0.124	0.007	7.11e-76	5	ENSG00000171346	KRT15	ocular surface epithelium
432	4.85e-47	0.538795	0.134	0.018	1.63e-42	5	ENSG00000079257	LXN	ocular surface epithelium
433	1.06e-69	0.538309	0.148	0.014	3.55e-65	5	ENSG00000013588	GPRC5A	ocular surface epithelium
434	3.36e-62	0.534665	0.141	0.015	1.13e-57	5	ENSG00000042493	CAPG	ocular surface epithelium
435	2.13e-62	0.533557	0.144	0.015	7.13e-58	5	ENSG00000134531	EMP1	ocular surface epithelium
436	4.56e-18	0.532822	0.347	0.179	1.53e-13	5	ENSG00000117984	CTSD	ocular surface epithelium
437	2.03e-19	0.532566	0.297	0.137	6.8e-15	5	ENSG00000196628	TCF4	ocular surface epithelium
438	1.49e-16	0.531473	0.242	0.11	5e-12	5	ENSG00000101443	WFDC2	ocular surface epithelium
439	3.14e-71	0.530673	0.134	0.011	1.05e-66	5	ENSG00000026559	KCNG1	ocular surface epithelium
440	2.23e-22	0.53002	0.313	0.139	7.47e-18	5	ENSG00000101608	MYL12A	ocular surface epithelium
441	9.98e-22	0.529588	0.218	0.08	3.35e-17	5	ENSG00000134755	DSC2	ocular surface epithelium
442	1.53e-22	0.525822	0.16	0.048	5.12e-18	5	ENSG00000145506	NKD2	ocular surface epithelium
443	1.38e-17	0.52538	0.39	0.214	4.63e-13	5	ENSG00000155366	RHOC	ocular surface epithelium
444	2.17e-20	0.52382	0.543	0.326	7.28e-16	5	ENSG00000142192	APP	ocular surface epithelium
445	3.53e-26	0.51252	0.287	0.111	1.18e-21	5	ENSG00000134250	NOTCH2	ocular surface epithelium
446	5.59e-40	0.509669	0.163	0.031	1.88e-35	5	ENSG00000134853	PDGFRA	ocular surface epithelium
447	6.81e-16	0.507133	0.22	0.097	2.28e-11	5	ENSG00000125844	RRBP1	ocular surface epithelium
448	1.71e-52	0.504259	0.108	0.01	5.72e-48	5	ENSG00000255690	TRIL	ocular surface epithelium
449	8.27e-20	0.503063	0.689	0.483	2.77e-15	5	ENSG00000135404	CD63	ocular surface epithelium
450	0	3.73612	0.842	0.126	0	6	ENSG00000100122	CRYBB1	lens
451	0	3.60354	0.783	0.107	0	6	ENSG00000196431	CRYBA4	lens
452	0	2.92774	0.607	0.053	0	6	ENSG00000108255	CRYBA1	lens
453	2.55e-234	2.67189	0.521	0.056	8.57e-230	6	ENSG00000109846	CRYAB	lens
454	0	2.6399	0.497	0.028	0	6	ENSG00000163499	CRYBA2	lens
455	1.92e-289	2.48742	0.503	0.036	6.43e-285	6	ENSG00000163254	CRYGC	lens
456	5.61e-229	2.31629	0.516	0.056	1.88e-224	6	ENSG00000145692	BHMT	lens
457	1.28e-290	2.30122	0.43	0.023	4.28e-286	6	ENSG00000244752	CRYBB2	lens
458	8.64e-256	2.12755	0.495	0.043	2.9e-251	6	ENSG00000100053	CRYBB3	lens
459	9.15e-164	1.91953	0.393	0.044	3.07e-159	6	ENSG00000213139	CRYGS	lens
460	2.01e-220	1.91678	0.377	0.026	6.73e-216	6	ENSG00000105370	LIM2	lens
461	3.54e-175	1.66754	0.31	0.022	1.19e-170	6	ENSG00000118231	CRYGD	lens
462	7.54e-152	0.933397	0.195	0.007	2.53e-147	6	ENSG00000135517	MIP	lens
463	3.48e-30	0.825818	0.251	0.081	1.17e-25	6	ENSG00000095596	CYP26A1	lens
464	3.54e-18	0.80732	0.273	0.122	1.19e-13	6	ENSG00000281508	AL078639.1	lens
465	3.48e-11	0.709387	0.599	0.45	1.17e-06	6	ENSG00000136938	ANP32B	lens
466	8.03e-110	0.705974	0.147	0.006	2.69e-105	6	ENSG00000161798	AQP5	lens
467	4.16e-26	0.616742	0.925	0.791	1.4e-21	6	ENSG00000026025	VIM	lens
468	1.1e-12	0.587267	0.452	0.297	3.68e-08	6	ENSG00000164687	FABP5	lens
469	4.28e-09	0.573407	0.385	0.256	0.000143401	6	ENSG00000143545	RAB13	lens
470	1.94e-13	0.552558	0.479	0.317	6.49e-09	6	ENSG00000129757	CDKN1C	lens
471	1.27e-09	0.54953	0.361	0.231	4.25e-05	6	ENSG00000212907	MT-ND4L	lens
472	6.37e-13	0.5195	0.54	0.366	2.14e-08	6	ENSG00000168824	NSG1	lens
473	2.85e-134	4.16301	0.548	0.127	9.55e-130	7	ENSG00000185559	DLK1	ocular surface stroma
474	1.81e-140	3.86902	0.773	0.311	6.06e-136	7	ENSG00000168542	COL3A1	ocular surface stroma
475	1.25e-167	3.37175	0.612	0.129	4.2e-163	7	ENSG00000115414	FN1	ocular surface stroma
476	7.92e-147	3.23821	0.636	0.166	2.65e-142	7	ENSG00000108821	COL1A1	ocular surface stroma
477	2.01e-85	2.86291	0.687	0.328	6.74e-81	7	ENSG00000164692	COL1A2	ocular surface stroma
478	1.53e-90	2.83973	0.741	0.412	5.14e-86	7	ENSG00000113140	SPARC	ocular surface stroma
479	2.73e-211	2.54212	0.54	0.07	9.14e-207	7	ENSG00000011465	DCN	ocular surface stroma
480	1.09e-159	2.42899	0.516	0.086	3.64e-155	7	ENSG00000146674	IGFBP3	ocular surface stroma
481	2.99e-207	2.31882	0.532	0.068	1e-202	7	ENSG00000139329	LUM	ocular surface stroma
482	0	2.29553	0.463	0.025	0	7	ENSG00000133110	POSTN	ocular surface stroma
483	1.97e-66	1.98395	0.543	0.221	6.59e-62	7	ENSG00000130635	COL5A1	ocular surface stroma
484	3.73e-169	1.95439	0.422	0.05	1.25e-164	7	ENSG00000163359	COL6A3	ocular surface stroma
485	9.45e-252	1.92853	0.302	0.01	3.17e-247	7	ENSG00000122176	FMOD	ocular surface stroma
486	0	1.91281	0.348	0.008	0	7	ENSG00000204291	COL15A1	ocular surface stroma
487	2.64e-163	1.82777	0.481	0.069	8.86e-159	7	ENSG00000204262	COL5A2	ocular surface stroma
488	1.45e-94	1.7924	0.377	0.073	4.85e-90	7	ENSG00000166482	MFAP4	ocular surface stroma
489	9.65e-158	1.62848	0.473	0.068	3.24e-153	7	ENSG00000197747	S100A10	ocular surface stroma
490	3.31e-72	1.57729	0.647	0.304	1.11e-67	7	ENSG00000142089	IFITM3	ocular surface stroma
491	4.29e-108	1.47692	0.548	0.132	1.44e-103	7	ENSG00000163191	S100A11	ocular surface stroma
492	8.35e-71	1.45754	0.337	0.073	2.8e-66	7	ENSG00000120708	TGFBI	ocular surface stroma
493	2.13e-50	1.44048	0.516	0.232	7.14e-46	7	ENSG00000077942	FBLN1	ocular surface stroma
494	1.26e-99	1.41377	0.452	0.097	4.21e-95	7	ENSG00000111057	KRT18	ocular surface stroma
495	2e-72	1.38404	0.388	0.098	6.71e-68	7	ENSG00000134352	IL6ST	ocular surface stroma
496	3.36e-44	1.37258	0.65	0.328	1.13e-39	7	ENSG00000269028	MTRNR2L12	ocular surface stroma
497	2.06e-82	1.35173	0.949	0.746	6.91e-78	7	ENSG00000198840	MT-ND3	ocular surface stroma
498	1.61e-74	1.32496	0.85	0.555	5.39e-70	7	ENSG00000198888	MT-ND1	ocular surface stroma
499	1.81e-62	1.30924	0.824	0.482	6.08e-58	7	ENSG00000198763	MT-ND2	ocular surface stroma
500	1.4e-57	1.30103	0.519	0.195	4.69e-53	7	ENSG00000170421	KRT8	ocular surface stroma
501	2.52e-237	1.29066	0.305	0.012	8.44e-233	7	ENSG00000103196	CRISPLD2	ocular surface stroma
502	6.24e-91	1.24056	0.409	0.083	2.09e-86	7	ENSG00000171345	KRT19	ocular surface stroma
503	1.34e-35	1.21247	0.436	0.198	4.51e-31	7	ENSG00000142173	COL6A2	ocular surface stroma
504	2.82e-52	1.20027	0.564	0.248	9.47e-48	7	ENSG00000182718	ANXA2	ocular surface stroma
505	3.44e-17	1.1791	0.433	0.252	1.15e-12	7	ENSG00000197943	PLCG2	ocular surface stroma
506	1.36e-27	1.16142	0.433	0.21	4.56e-23	7	ENSG00000102265	TIMP1	ocular surface stroma
507	4.03e-271	1.14709	0.31	0.009	1.35e-266	7	ENSG00000117152	RGS4	ocular surface stroma
508	1.97e-52	1.14102	0.275	0.063	6.59e-48	7	ENSG00000162998	FRZB	ocular surface stroma
509	7.09e-68	1.05742	0.976	0.813	2.38e-63	7	ENSG00000198899	MT-ATP6	ocular surface stroma
510	1.46e-222	1.05664	0.281	0.01	4.89e-218	7	ENSG00000069011	PITX1	ocular surface stroma
511	5.6e-77	1.05353	0.987	0.89	1.88e-72	7	ENSG00000198938	MT-CO3	ocular surface stroma
512	9.12e-36	1.05147	0.513	0.258	3.06e-31	7	ENSG00000149257	SERPINH1	ocular surface stroma
513	3.91e-258	1.05128	0.257	0.005	1.31e-253	7	ENSG00000168743	NPNT	ocular surface stroma
514	1.46e-30	1.0469	0.508	0.273	4.91e-26	7	ENSG00000166710	B2M	ocular surface stroma
515	2.47e-155	1.03464	0.259	0.016	8.29e-151	7	ENSG00000116774	OLFML3	ocular surface stroma
516	6.37e-65	1.02746	0.324	0.071	2.14e-60	7	ENSG00000109062	SLC9A3R1	ocular surface stroma
517	7.47e-36	1.02556	0.596	0.331	2.5e-31	7	ENSG00000118971	CCND2	ocular surface stroma
518	3.7e-81	1.01828	0.294	0.048	1.24e-76	7	ENSG00000163453	IGFBP7	ocular surface stroma
519	2.04e-55	1.00009	0.305	0.071	6.83e-51	7	ENSG00000135046	ANXA1	ocular surface stroma
520	9.52e-220	0.995002	0.246	0.007	3.19e-215	7	ENSG00000196549	MME	ocular surface stroma
521	1.16e-55	0.99316	0.914	0.753	3.9e-51	7	ENSG00000198727	MT-CYB	ocular surface stroma
522	4.41e-118	0.991656	0.254	0.023	1.48e-113	7	ENSG00000143248	RGS5	ocular surface stroma
523	5.91e-38	0.959336	0.374	0.137	1.98e-33	7	ENSG00000038427	VCAN	ocular surface stroma
524	4.14e-66	0.958123	0.286	0.056	1.39e-61	7	ENSG00000162493	PDPN	ocular surface stroma
525	1.79e-168	0.942729	0.233	0.01	6.01e-164	7	ENSG00000116016	EPAS1	ocular surface stroma
526	3.39e-151	0.929515	0.23	0.012	1.14e-146	7	ENSG00000262655	SPON1	ocular surface stroma
527	9.63e-36	0.924432	0.422	0.171	3.23e-31	7	ENSG00000111341	MGP	ocular surface stroma
528	5.44e-52	0.911959	0.366	0.104	1.82e-47	7	ENSG00000160932	LY6E	ocular surface stroma
529	1.14e-49	0.907133	0.318	0.085	3.82e-45	7	ENSG00000148180	GSN	ocular surface stroma
530	3.35e-77	0.898863	0.997	0.937	1.12e-72	7	ENSG00000198804	MT-CO1	ocular surface stroma
531	1.58e-39	0.893323	0.289	0.085	5.29e-35	7	ENSG00000187498	COL4A1	ocular surface stroma
532	6.57e-91	0.886554	0.278	0.038	2.2e-86	7	ENSG00000124942	AHNAK	ocular surface stroma
533	6.87e-55	0.88204	0.981	0.878	2.3e-50	7	ENSG00000198886	MT-ND4	ocular surface stroma
534	9.67e-81	0.85671	0.997	0.962	3.24e-76	7	ENSG00000198712	MT-CO2	ocular surface stroma
535	1.62e-103	0.842252	0.249	0.026	5.45e-99	7	ENSG00000184347	SLIT3	ocular surface stroma
536	2.4e-27	0.830012	0.222	0.069	8.03e-23	7	ENSG00000126709	IFI6	ocular surface stroma
537	6.15e-146	0.827393	0.235	0.014	2.06e-141	7	ENSG00000164093	PITX2	ocular surface stroma
538	3.43e-63	0.821559	0.23	0.037	1.15e-58	7	ENSG00000096696	DSP	ocular surface stroma
539	9.52e-53	0.820257	0.307	0.076	3.19e-48	7	ENSG00000087245	MMP2	ocular surface stroma
540	7.62e-226	0.817583	0.222	0.004	2.56e-221	7	ENSG00000113196	HAND1	ocular surface stroma
541	5.94e-26	0.813014	0.316	0.125	1.99e-21	7	ENSG00000204525	HLA-C	ocular surface stroma
542	3.28e-11	0.81192	0.374	0.23	1.1e-06	7	ENSG00000212907	MT-ND4L	ocular surface stroma
543	1.01e-26	0.795761	0.516	0.278	3.4e-22	7	ENSG00000140416	TPM1	ocular surface stroma
544	2.19e-18	0.773495	0.417	0.237	7.36e-14	7	ENSG00000164733	CTSB	ocular surface stroma
545	3.48e-52	0.76691	0.182	0.028	1.17e-47	7	ENSG00000094755	GABRP	ocular surface stroma
546	7.43e-21	0.750116	0.377	0.189	2.49e-16	7	ENSG00000100979	PLTP	ocular surface stroma
547	2.16e-27	0.740462	0.404	0.183	7.23e-23	7	ENSG00000130303	BST2	ocular surface stroma
548	1.26e-127	0.738118	0.12	0.002	4.22e-123	7	ENSG00000054938	CHRDL2	ocular surface stroma
549	9.56e-81	0.734247	0.217	0.025	3.21e-76	7	ENSG00000104368	PLAT	ocular surface stroma
550	2.54e-201	0.732168	0.201	0.004	8.53e-197	7	ENSG00000145681	HAPLN1	ocular surface stroma
551	5.41e-23	0.731622	0.441	0.227	1.81e-18	7	ENSG00000128595	CALU	ocular surface stroma
552	3.94e-13	0.729218	0.254	0.123	1.32e-08	7	ENSG00000281508	AL078639.1	ocular surface stroma
553	1.12e-24	0.729039	0.289	0.112	3.75e-20	7	ENSG00000100234	TIMP3	ocular surface stroma
554	2.61e-55	0.719278	0.23	0.042	8.75e-51	7	ENSG00000154096	THY1	ocular surface stroma
555	4.18e-13	0.718975	0.34	0.193	1.4e-08	7	ENSG00000059804	SLC2A3	ocular surface stroma
556	4.19e-23	0.710512	0.366	0.165	1.41e-18	7	ENSG00000095739	BAMBI	ocular surface stroma
557	8.15e-21	0.710448	0.441	0.237	2.73e-16	7	ENSG00000198856	OSTC	ocular surface stroma
558	2.97e-49	0.704966	0.294	0.072	9.97e-45	7	ENSG00000091136	LAMB1	ocular surface stroma
559	6.92e-21	0.69405	0.521	0.322	2.32e-16	7	ENSG00000136240	KDELR2	ocular surface stroma
560	1.08e-19	0.688651	0.578	0.375	3.62e-15	7	ENSG00000113387	SUB1	ocular surface stroma
561	1.59e-27	0.688489	0.34	0.134	5.32e-23	7	ENSG00000102024	PLS3	ocular surface stroma
562	1.52e-55	0.688177	0.203	0.033	5.09e-51	7	ENSG00000128567	PODXL	ocular surface stroma
563	3.31e-58	0.67177	0.184	0.026	1.11e-53	7	ENSG00000170542	SERPINB9	ocular surface stroma
564	1.69e-20	0.67028	0.246	0.096	5.67e-16	7	ENSG00000072682	P4HA2	ocular surface stroma
565	3.25e-14	0.667353	0.561	0.412	1.09e-09	7	ENSG00000185624	P4HB	ocular surface stroma
566	4.6e-32	0.656075	0.233	0.066	1.54e-27	7	ENSG00000163520	FBLN2	ocular surface stroma
567	3.35e-80	0.654929	0.235	0.03	1.12e-75	7	ENSG00000066468	FGFR2	ocular surface stroma
568	2.42e-52	0.65417	0.209	0.036	8.11e-48	7	ENSG00000101825	MXRA5	ocular surface stroma
569	5.59e-23	0.650004	0.358	0.159	1.87e-18	7	ENSG00000125148	MT2A	ocular surface stroma
570	1.48e-05	0.64926	0.31	0.221	0.496326	7	ENSG00000118785	SPP1	ocular surface stroma
571	2.05e-38	0.642136	0.233	0.058	6.87e-34	7	ENSG00000185201	IFITM2	ocular surface stroma
572	5.47e-19	0.634406	0.126	0.034	1.84e-14	7	ENSG00000197061	HIST1H4C	ocular surface stroma
573	1.93e-86	0.63291	0.179	0.015	6.47e-82	7	ENSG00000091986	CCDC80	ocular surface stroma
574	4.65e-137	0.621972	0.166	0.005	1.56e-132	7	ENSG00000137507	LRRC32	ocular surface stroma
575	1.03e-33	0.618472	0.283	0.088	3.44e-29	7	ENSG00000046604	DSG2	ocular surface stroma
576	5.87e-59	0.616968	0.174	0.023	1.97e-54	7	ENSG00000167874	TMEM88	ocular surface stroma
577	2.91e-15	0.616474	0.425	0.257	9.77e-11	7	ENSG00000166794	PPIB	ocular surface stroma
578	3.71e-42	0.615418	0.968	0.901	1.24e-37	7	ENSG00000133112	TPT1	ocular surface stroma
579	2.92e-22	0.610807	0.725	0.558	9.81e-18	7	ENSG00000108518	PFN1	ocular surface stroma
580	3.97e-29	0.608914	0.176	0.043	1.33e-24	7	ENSG00000163220	S100A9	ocular surface stroma
581	1.87e-65	0.605933	0.152	0.015	6.28e-61	7	ENSG00000221869	CEBPD	ocular surface stroma
582	9.84e-36	0.601445	0.957	0.86	3.3e-31	7	ENSG00000198242	RPL23A	ocular surface stroma
583	3.55e-22	0.599593	0.334	0.145	1.19e-17	7	ENSG00000092820	EZR	ocular surface stroma
584	6.19e-16	0.599413	0.316	0.157	2.08e-11	7	ENSG00000132386	SERPINF1	ocular surface stroma
585	4.64e-72	0.597986	0.174	0.018	1.56e-67	7	ENSG00000134363	FST	ocular surface stroma
586	5.27e-19	0.597684	0.393	0.195	1.77e-14	7	ENSG00000187840	EIF4EBP1	ocular surface stroma
587	1.43e-22	0.597438	0.313	0.13	4.81e-18	7	ENSG00000011028	MRC2	ocular surface stroma
588	6.52e-55	0.589241	0.259	0.052	2.19e-50	7	ENSG00000101335	MYL9	ocular surface stroma
589	1.07e-15	0.58142	0.345	0.184	3.57e-11	7	ENSG00000140937	CDH11	ocular surface stroma
590	4.41e-104	0.576901	0.187	0.013	1.48e-99	7	ENSG00000132561	MATN2	ocular surface stroma
591	4.01e-22	0.57187	0.334	0.146	1.34e-17	7	ENSG00000130203	APOE	ocular surface stroma
592	1.33e-19	0.56867	0.369	0.18	4.47e-15	7	ENSG00000163430	FSTL1	ocular surface stroma
593	2.54e-12	0.564738	0.174	0.072	8.52e-08	7	ENSG00000118271	TTR	ocular surface stroma
594	5.47e-88	0.562993	0.166	0.012	1.83e-83	7	ENSG00000071282	LMCD1	ocular surface stroma
595	1.26e-21	0.562573	0.257	0.1	4.23e-17	7	ENSG00000234745	HLA-B	ocular surface stroma
596	7.46e-15	0.559346	0.305	0.153	2.5e-10	7	ENSG00000242265	PEG10	ocular surface stroma
597	7.87e-86	0.556771	0.187	0.017	2.64e-81	7	ENSG00000003436	TFPI	ocular surface stroma
598	6.74e-13	0.556242	0.511	0.34	2.26e-08	7	ENSG00000143320	CRABP2	ocular surface stroma
599	2.13e-72	0.552463	0.198	0.023	7.14e-68	7	ENSG00000240583	AQP1	ocular surface stroma
600	1.59e-39	0.548899	0.203	0.044	5.34e-35	7	ENSG00000147257	GPC3	ocular surface stroma
601	6.72e-167	0.545461	0.166	0.003	2.25e-162	7	ENSG00000164107	HAND2	ocular surface stroma
602	3.02e-40	0.540054	0.184	0.036	1.01e-35	7	ENSG00000116729	WLS	ocular surface stroma
603	8.75e-33	0.539942	0.136	0.025	2.94e-28	7	ENSG00000113594	LIFR	ocular surface stroma
604	1.13e-34	0.53962	0.211	0.052	3.78e-30	7	ENSG00000100097	LGALS1	ocular surface stroma
605	6.93e-67	0.539375	0.115	0.008	2.33e-62	7	ENSG00000065618	COL17A1	ocular surface stroma
606	2.8e-12	0.535497	0.591	0.425	9.38e-08	7	ENSG00000106211	HSPB1	ocular surface stroma
607	1.05e-70	0.535085	0.152	0.014	3.51e-66	7	ENSG00000162733	DDR2	ocular surface stroma
608	3.91e-10	0.533079	0.463	0.312	1.31e-05	7	ENSG00000068697	LAPTM4A	ocular surface stroma
609	1.74e-38	0.531978	0.201	0.044	5.82e-34	7	ENSG00000182492	BGN	ocular surface stroma
610	1.8e-55	0.531859	0.209	0.034	6.02e-51	7	ENSG00000163638	ADAMTS9	ocular surface stroma
611	2.3e-11	0.528987	0.206	0.097	7.7e-07	7	ENSG00000135919	SERPINE2	ocular surface stroma
612	1.89e-102	0.525363	0.11	0.003	6.34e-98	7	ENSG00000138615	CILP	ocular surface stroma
613	8.41e-19	0.524044	0.342	0.16	2.82e-14	7	ENSG00000124762	CDKN1A	ocular surface stroma
614	9.91e-19	0.523299	0.313	0.142	3.32e-14	7	ENSG00000123989	CHPF	ocular surface stroma
615	5.59e-09	0.522375	0.516	0.399	0.000187583	7	ENSG00000044574	HSPA5	ocular surface stroma
616	3.04e-32	0.521678	0.955	0.925	1.02e-27	7	ENSG00000087086	FTL	ocular surface stroma
617	6.84e-76	0.520947	0.171	0.016	2.29e-71	7	ENSG00000157613	CREB3L1	ocular surface stroma
618	1.4e-13	0.512532	0.31	0.163	4.69e-09	7	ENSG00000112697	TMEM30A	ocular surface stroma
619	6.09e-76	0.511352	0.155	0.013	2.04e-71	7	ENSG00000138449	SLC40A1	ocular surface stroma
620	5.8e-45	0.508924	0.115	0.013	1.94e-40	7	ENSG00000041982	TNC	ocular surface stroma
621	7.22e-26	0.501837	0.262	0.09	2.42e-21	7	ENSG00000244187	TMEM141	ocular surface stroma
622	3.2e-33	0.500831	0.155	0.031	1.07e-28	7	ENSG00000166145	SPINT1	ocular surface stroma
623	5.61e-74	2.68969	0.393	0.067	1.88e-69	8	ENSG00000118271	TTR	RPE
624	1.38e-38	2.09288	0.502	0.175	4.63e-34	8	ENSG00000111341	MGP	RPE
625	7.19e-45	2.04928	0.512	0.172	2.41e-40	8	ENSG00000115461	IGFBP5	RPE
626	4.05e-31	1.75731	0.318	0.09	1.36e-26	8	ENSG00000080166	DCT	RPE
627	4.76e-177	1.70322	0.251	0.007	1.6e-172	8	ENSG00000253117	OC90	RPE
628	5.99e-17	1.62768	0.398	0.197	2.01e-12	8	ENSG00000185664	PMEL	RPE
629	2.29e-56	1.44792	0.256	0.036	7.68e-52	8	ENSG00000049540	ELN	RPE
630	1.08e-30	1.33436	0.194	0.037	3.63e-26	8	ENSG00000134160	TRPM1	RPE
631	3.86e-58	1.3184	0.322	0.054	1.29e-53	8	ENSG00000145824	CXCL14	RPE
632	2.13e-77	1.31138	0.223	0.019	7.16e-73	8	ENSG00000107165	TYRP1	RPE
633	6.58e-27	1.22845	0.365	0.123	2.21e-22	8	ENSG00000281508	AL078639.1	RPE
634	3.69e-44	1.1141	0.374	0.09	1.24e-39	8	ENSG00000162496	DHRS3	RPE
635	5.68e-37	1.09424	0.199	0.032	1.91e-32	8	ENSG00000107317	PTGDS	RPE
636	6.61e-153	1.08007	0.18	0.003	2.22e-148	8	ENSG00000120057	SFRP5	RPE
637	1.07e-36	1.06392	0.351	0.089	3.6e-32	8	ENSG00000011465	DCN	RPE
638	2.28e-31	1.0151	0.673	0.338	7.65e-27	8	ENSG00000164692	COL1A2	RPE
639	4.37e-23	0.994357	0.526	0.253	1.47e-18	8	ENSG00000197943	PLCG2	RPE
640	3.65e-33	0.959277	1	0.924	1.22e-28	8	ENSG00000087086	FTL	RPE
641	4.29e-18	0.944766	0.318	0.123	1.44e-13	8	ENSG00000129596	CDO1	RPE
642	8.54e-101	0.941388	0.156	0.005	2.86e-96	8	ENSG00000077498	TYR	RPE
643	0.00058288	0.926691	0.318	0.246	1	8	ENSG00000006042	TMEM98	RPE
644	5.82e-29	0.888233	0.199	0.04	1.95e-24	8	ENSG00000116729	WLS	RPE
645	3.86e-18	0.878779	0.621	0.365	1.29e-13	8	ENSG00000198786	MT-ND5	RPE
646	3.26e-12	0.876696	0.749	0.618	1.09e-07	8	ENSG00000117394	SLC2A1	RPE
647	1.94e-08	0.871906	0.289	0.162	0.000650522	8	ENSG00000132386	SERPINF1	RPE
648	9.9e-28	0.871656	0.313	0.088	3.32e-23	8	ENSG00000139329	LUM	RPE
649	1.68e-88	0.865137	0.142	0.005	5.63e-84	8	ENSG00000125462	C1orf61	RPE
650	1.16e-32	0.845945	0.185	0.031	3.88e-28	8	ENSG00000078596	ITM2A	RPE
651	1.94e-35	0.845174	0.517	0.182	6.51e-31	8	ENSG00000108821	COL1A1	RPE
652	1.58e-30	0.838217	0.995	0.901	5.3e-26	8	ENSG00000133112	TPT1	RPE
653	3.08e-58	0.832374	0.18	0.016	1.03e-53	8	ENSG00000113083	LOX	RPE
654	2.03e-30	0.8025	0.962	0.793	6.81e-26	8	ENSG00000026025	VIM	RPE
655	4.85e-38	0.802442	0.156	0.019	1.63e-33	8	ENSG00000143882	ATP6V1C2	RPE
656	5.12e-15	0.764849	0.289	0.117	1.72e-10	8	ENSG00000134250	NOTCH2	RPE
657	4e-10	0.762923	0.517	0.343	1.34e-05	8	ENSG00000164346	NSA2	RPE
658	1.03e-15	0.76183	0.327	0.14	3.44e-11	8	ENSG00000102024	PLS3	RPE
659	8.53e-13	0.759084	0.28	0.121	2.86e-08	8	ENSG00000255823	MTRNR2L8	RPE
660	1.6e-16	0.752714	0.299	0.117	5.37e-12	8	ENSG00000100234	TIMP3	RPE
661	3.56e-11	0.752609	0.374	0.21	1.19e-06	8	ENSG00000137575	SDCBP	RPE
662	2.82e-33	0.746493	0.995	0.954	9.45e-29	8	ENSG00000167996	FTH1	RPE
663	3.37e-43	0.729303	0.123	0.01	1.13e-38	8	ENSG00000120075	HOXB5	RPE
664	3.25e-16	0.72527	0.218	0.071	1.09e-11	8	ENSG00000162998	FRZB	RPE
665	8.93e-16	0.721689	0.19	0.057	2.99e-11	8	ENSG00000100097	LGALS1	RPE
666	0.000191459	0.718845	0.536	0.456	1	8	ENSG00000136938	ANP32B	RPE
667	4.29e-11	0.713341	0.445	0.261	1.44e-06	8	ENSG00000182718	ANXA2	RPE
668	4.56e-10	0.703969	0.464	0.294	1.53e-05	8	ENSG00000152661	GJA1	RPE
669	5.49e-63	0.702872	0.128	0.007	1.84e-58	8	ENSG00000176046	NUPR1	RPE
670	1.06e-19	0.699862	0.261	0.082	3.55e-15	8	ENSG00000120708	TGFBI	RPE
671	3.44e-07	0.698188	0.284	0.165	0.0115411	8	ENSG00000198162	MAN1A2	RPE
672	9.56e-14	0.696122	0.346	0.163	3.21e-09	8	ENSG00000122884	P4HA1	RPE
673	1.76e-09	0.68966	0.564	0.422	5.92e-05	8	ENSG00000182670	TTC3	RPE
674	7.93e-15	0.686329	0.493	0.265	2.66e-10	8	ENSG00000149257	SERPINH1	RPE
675	3.66e-14	0.674342	0.171	0.051	1.23e-09	8	ENSG00000168077	SCARA3	RPE
676	2.1e-07	0.673263	0.431	0.291	0.00702917	8	ENSG00000168374	ARF4	RPE
677	1.78e-39	0.670584	0.123	0.011	5.97e-35	8	ENSG00000162599	NFIA	RPE
678	7.79e-15	0.670417	0.578	0.339	2.61e-10	8	ENSG00000269028	MTRNR2L12	RPE
679	1.15e-41	0.670199	0.147	0.015	3.86e-37	8	ENSG00000120899	PTK2B	RPE
680	1.06e-16	0.665843	0.934	0.829	3.56e-12	8	ENSG00000205542	TMSB4X	RPE
681	2.29e-24	0.660262	0.142	0.025	7.66e-20	8	ENSG00000054598	FOXC1	RPE
682	1.92e-16	0.656062	0.166	0.044	6.45e-12	8	ENSG00000189184	PCDH18	RPE
683	9.74e-06	0.655331	0.389	0.281	0.326735	8	ENSG00000112715	VEGFA	RPE
684	2.31e-31	0.653382	0.109	0.011	7.76e-27	8	ENSG00000064989	CALCRL	RPE
685	1.99e-30	0.653257	0.166	0.027	6.67e-26	8	ENSG00000186340	THBS2	RPE
686	1.97e-12	0.65196	0.218	0.082	6.62e-08	8	ENSG00000178695	KCTD12	RPE
687	2.57e-13	0.650129	0.161	0.049	8.62e-09	8	ENSG00000182492	BGN	RPE
688	5.49e-21	0.647823	0.995	0.881	1.84e-16	8	ENSG00000198886	MT-ND4	RPE
689	2.16e-10	0.646674	0.488	0.315	7.25e-06	8	ENSG00000068697	LAPTM4A	RPE
690	2.37e-12	0.639835	0.1	0.023	7.95e-08	8	ENSG00000003137	CYP26B1	RPE
691	2.11e-10	0.636168	0.242	0.106	7.06e-06	8	ENSG00000144674	GOLGA4	RPE
692	4.25e-10	0.634526	0.73	0.591	1.43e-05	8	ENSG00000115457	IGFBP2	RPE
693	3.95e-15	0.632868	0.209	0.068	1.33e-10	8	ENSG00000018408	WWTR1	RPE
694	0.00162082	0.6289	0.213	0.15	1	8	ENSG00000002933	TMEM176A	RPE
695	5.71e-15	0.627863	0.156	0.043	1.92e-10	8	ENSG00000132376	INPP5K	RPE
696	5e-08	0.625408	0.194	0.09	0.0016757	8	ENSG00000120875	DUSP4	RPE
697	1.37e-11	0.623952	0.152	0.049	4.6e-07	8	ENSG00000130513	GDF15	RPE
698	4.94e-09	0.621134	0.327	0.179	0.000165806	8	ENSG00000187735	TCEA1	RPE
699	2.31e-05	0.616331	0.194	0.11	0.776187	8	ENSG00000106565	TMEM176B	RPE
700	5.51e-13	0.61225	0.185	0.062	1.85e-08	8	ENSG00000135929	CYP27A1	RPE
701	8.78e-12	0.610374	0.175	0.061	2.94e-07	8	ENSG00000121005	CRISPLD1	RPE
702	6.62e-09	0.609999	0.479	0.328	0.000221871	8	ENSG00000119655	NPC2	RPE
703	1.26e-13	0.606278	0.232	0.086	4.24e-09	8	ENSG00000159228	CBR1	RPE
704	2.25e-12	0.604874	0.185	0.064	7.54e-08	8	ENSG00000086696	HSD17B2	RPE
705	1.04e-07	0.601934	0.213	0.105	0.00348721	8	ENSG00000234745	HLA-B	RPE
706	1.55e-09	0.600335	0.573	0.415	5.19e-05	8	ENSG00000185624	P4HB	RPE
707	6.3e-85	0.59925	0.123	0.004	2.11e-80	8	ENSG00000144810	COL8A1	RPE
708	4.78e-08	0.598443	0.46	0.322	0.00160169	8	ENSG00000135916	ITM2C	RPE
709	2.42e-15	0.597614	0.882	0.689	8.13e-11	8	ENSG00000181163	NPM1	RPE
710	2.03e-12	0.597247	0.175	0.059	6.79e-08	8	ENSG00000157227	MMP14	RPE
711	1.19e-06	0.595944	0.18	0.088	0.0400462	8	ENSG00000095596	CYP26A1	RPE
712	4.15e-15	0.590729	0.18	0.053	1.39e-10	8	ENSG00000105894	PTN	RPE
713	1.96e-13	0.590212	0.166	0.051	6.59e-09	8	ENSG00000146242	TPBG	RPE
714	4.8e-09	0.588119	0.294	0.152	0.000160923	8	ENSG00000100852	ARHGAP5	RPE
715	2.68e-10	0.586709	0.678	0.5	8.97e-06	8	ENSG00000104408	EIF3E	RPE
716	1.26e-06	0.581186	0.365	0.235	0.0421747	8	ENSG00000212907	MT-ND4L	RPE
717	1.84e-08	0.579765	0.389	0.236	0.000616528	8	ENSG00000161011	SQSTM1	RPE
718	7.38e-12	0.574562	0.848	0.758	2.47e-07	8	ENSG00000150991	UBC	RPE
719	1.55e-07	0.573039	0.227	0.117	0.00521103	8	ENSG00000172667	ZMAT3	RPE
720	7.2e-08	0.571878	0.152	0.062	0.00241582	8	ENSG00000137573	SULF1	RPE
721	9.94e-13	0.571294	0.147	0.043	3.33e-08	8	ENSG00000144791	LIMD1	RPE
722	1.15e-10	0.569442	0.166	0.059	3.86e-06	8	ENSG00000163453	IGFBP7	RPE
723	1.85e-32	0.565635	0.128	0.015	6.21e-28	8	ENSG00000188505	NCCRP1	RPE
724	1.17e-10	0.554514	0.128	0.039	3.91e-06	8	ENSG00000047457	CP	RPE
725	1.03e-08	0.541909	0.19	0.081	0.000346541	8	ENSG00000091136	LAMB1	RPE
726	3.92e-10	0.538838	0.896	0.753	1.31e-05	8	ENSG00000198840	MT-ND3	RPE
727	5.12e-06	0.536121	0.355	0.238	0.171869	8	ENSG00000035862	TIMP2	RPE
728	0.000114655	0.534236	0.123	0.059	1	8	ENSG00000049323	LTBP1	RPE
729	1.66e-16	0.527562	0.123	0.026	5.58e-12	8	ENSG00000171951	SCG2	RPE
730	3.27e-06	0.518543	0.28	0.167	0.109776	8	ENSG00000174238	PITPNA	RPE
731	1.25e-09	0.516937	0.218	0.094	4.19e-05	8	ENSG00000148180	GSN	RPE
732	7.12e-05	0.512823	0.209	0.123	1	8	ENSG00000123200	ZC3H13	RPE
733	3.31e-09	0.509924	0.18	0.073	0.000111152	8	ENSG00000182827	ACBD3	RPE
734	0.000350989	0.509611	0.232	0.151	1	8	ENSG00000095139	ARCN1	RPE
735	1.54e-15	0.506876	0.957	0.884	5.16e-11	8	ENSG00000166441	RPL27A	RPE
736	1.09e-05	0.505783	0.156	0.077	0.365201	8	ENSG00000035403	VCL	RPE
737	9.06e-06	0.505435	0.355	0.236	0.303727	8	ENSG00000128595	CALU	RPE
738	2.63e-06	0.504049	0.673	0.547	0.0883539	8	ENSG00000185787	MORF4L1	RPE

## Sheet: Day60
WT2-derived retinal organoids, day 60
	p_val	avg_log2FC	pct.1	pct.2	p_val_adj	cluster	Symbol	gene	cell fate
1	3.68e-244	1.23816	0.912	0.551	1.23e-239	0	ENSG00000198712	MT-CO2	retinal progenitor cells (RPCs)
2	1.92e-155	1.12885	0.471	0.157	6.44e-151	0	ENSG00000163331	DAPL1	retinal progenitor cells (RPCs)
3	1.42e-186	1.00746	0.884	0.524	4.76e-182	0	ENSG00000198804	MT-CO1	retinal progenitor cells (RPCs)
4	2.52e-151	0.986638	0.686	0.327	8.44e-147	0	ENSG00000198899	MT-ATP6	retinal progenitor cells (RPCs)
5	2.35e-187	0.968117	0.595	0.22	7.88e-183	0	ENSG00000145423	SFRP2	retinal progenitor cells (RPCs)
6	2.49e-143	0.959091	0.379	0.104	8.34e-139	0	ENSG00000167614	TTYH1	retinal progenitor cells (RPCs)
7	1.45e-154	0.943389	0.777	0.437	4.85e-150	0	ENSG00000198938	MT-CO3	retinal progenitor cells (RPCs)
8	4.97e-116	0.927453	0.605	0.294	1.67e-111	0	ENSG00000198840	MT-ND3	retinal progenitor cells (RPCs)
9	6.06e-221	0.92543	0.734	0.304	2.03e-216	0	ENSG00000144485	HES6	retinal progenitor cells (RPCs)
10	8.88e-188	0.907616	0.769	0.397	2.98e-183	0	ENSG00000110492	MDK	retinal progenitor cells (RPCs)
11	2.49e-200	0.833914	0.93	0.618	8.36e-196	0	ENSG00000166426	CRABP1	retinal progenitor cells (RPCs)
12	8.86e-196	0.821696	0.884	0.564	2.97e-191	0	ENSG00000166165	CKB	retinal progenitor cells (RPCs)
13	3.91e-108	0.812649	0.608	0.306	1.31e-103	0	ENSG00000198727	MT-CYB	retinal progenitor cells (RPCs)
14	1.81e-117	0.809078	0.335	0.097	6.06e-113	0	ENSG00000164104	HMGB2	retinal progenitor cells (RPCs)
15	2.04e-123	0.791512	0.797	0.469	6.83e-119	0	ENSG00000198886	MT-ND4	retinal progenitor cells (RPCs)
16	1.54e-123	0.78835	0.474	0.179	5.16e-119	0	ENSG00000110092	CCND1	retinal progenitor cells (RPCs)
17	2.45e-110	0.786366	0.274	0.068	8.22e-106	0	ENSG00000163251	FZD5	retinal progenitor cells (RPCs)
18	6.41e-111	0.75477	0.245	0.053	2.15e-106	0	ENSG00000139445	FOXN4	retinal progenitor cells (RPCs)
19	2.21e-128	0.752858	0.334	0.089	7.42e-124	0	ENSG00000165092	ALDH1A1	retinal progenitor cells (RPCs)
20	3.65e-103	0.75207	0.686	0.4	1.22e-98	0	ENSG00000123416	TUBA1B	retinal progenitor cells (RPCs)
21	1.49e-123	0.752014	0.449	0.16	5e-119	0	ENSG00000134438	RAX	retinal progenitor cells (RPCs)
22	7.68e-91	0.748461	0.259	0.071	2.58e-86	0	ENSG00000197921	HES5	retinal progenitor cells (RPCs)
23	3.4e-82	0.724963	0.237	0.067	1.14e-77	0	ENSG00000164611	PTTG1	retinal progenitor cells (RPCs)
24	7.41e-100	0.697437	0.199	0.038	2.49e-95	0	ENSG00000175063	UBE2C	retinal progenitor cells (RPCs)
25	2.48e-66	0.68179	0.126	0.022	8.3e-62	0	ENSG00000134057	CCNB1	retinal progenitor cells (RPCs)
26	3.76e-65	0.674892	0.145	0.031	1.26e-60	0	ENSG00000197406	DIO3	retinal progenitor cells (RPCs)
27	1.82e-87	0.667936	0.351	0.128	6.1e-83	0	ENSG00000170893	TRH	retinal progenitor cells (RPCs)
28	1.24e-118	0.66783	0.482	0.189	4.15e-114	0	ENSG00000050165	DKK3	retinal progenitor cells (RPCs)
29	5.55e-90	0.664793	0.223	0.054	1.86e-85	0	ENSG00000179774	ATOH7	retinal progenitor cells (RPCs)
30	7.14e-108	0.659836	0.262	0.063	2.39e-103	0	ENSG00000119614	VSX2	retinal progenitor cells (RPCs)
31	2.4e-26	0.629741	0.314	0.181	8.07e-22	0	ENSG00000269028	MTRNR2L12	retinal progenitor cells (RPCs)
32	2.92e-109	0.625894	0.673	0.369	9.79e-105	0	ENSG00000114115	RBP1	retinal progenitor cells (RPCs)
33	1.4e-73	0.625198	0.42	0.195	4.71e-69	0	ENSG00000189403	HMGB1	retinal progenitor cells (RPCs)
34	6.43e-108	0.615854	0.33	0.097	2.16e-103	0	ENSG00000162878	PKDCC	retinal progenitor cells (RPCs)
35	2.79e-92	0.606147	0.221	0.051	9.36e-88	0	ENSG00000160111	CPAMD8	retinal progenitor cells (RPCs)
36	2.53e-48	0.596686	0.121	0.029	8.47e-44	0	ENSG00000170312	CDK1	retinal progenitor cells (RPCs)
37	4.14e-108	0.591498	0.686	0.375	1.39e-103	0	ENSG00000117632	STMN1	retinal progenitor cells (RPCs)
38	2.67e-80	0.585058	0.343	0.13	8.95e-76	0	ENSG00000158164	TMSB15A	retinal progenitor cells (RPCs)
39	3.58e-55	0.584526	0.217	0.076	1.2e-50	0	ENSG00000159713	TPPP3	retinal progenitor cells (RPCs)
40	1.57e-70	0.580594	0.294	0.107	5.28e-66	0	ENSG00000110697	PITPNM1	retinal progenitor cells (RPCs)
41	2.83e-17	0.578501	0.163	0.087	9.5e-13	0	ENSG00000212907	MT-ND4L	retinal progenitor cells (RPCs)
42	1.17e-33	0.576721	0.241	0.116	3.91e-29	0	ENSG00000119705	SLIRP	retinal progenitor cells (RPCs)
43	8.77e-82	0.56921	0.205	0.049	2.94e-77	0	ENSG00000131747	TOP2A	retinal progenitor cells (RPCs)
44	3.46e-53	0.569129	0.253	0.1	1.16e-48	0	ENSG00000155368	DBI	retinal progenitor cells (RPCs)
45	1.85e-52	0.565515	0.114	0.024	6.21e-48	0	ENSG00000188486	H2AFX	retinal progenitor cells (RPCs)
46	2.11e-64	0.56471	0.393	0.181	7.08e-60	0	ENSG00000117318	ID3	retinal progenitor cells (RPCs)
47	1.71e-54	0.553326	0.13	0.03	5.75e-50	0	ENSG00000272449	AL139246.5	retinal progenitor cells (RPCs)
48	3.96e-09	0.53977	0.235	0.167	0.000132956	0	ENSG00000197943	PLCG2	retinal progenitor cells (RPCs)
49	1.52e-93	0.535873	0.7	0.42	5.08e-89	0	ENSG00000163041	H3F3A	retinal progenitor cells (RPCs)
50	5.96e-39	0.533284	0.149	0.051	2e-34	0	ENSG00000078804	TP53INP2	retinal progenitor cells (RPCs)
51	7.53e-95	0.531795	0.302	0.093	2.52e-90	0	ENSG00000184302	SIX6	retinal progenitor cells (RPCs)
52	8.79e-52	0.531537	0.247	0.097	2.95e-47	0	ENSG00000158710	TAGLN2	retinal progenitor cells (RPCs)
53	2.75e-61	0.531481	0.464	0.241	9.21e-57	0	ENSG00000198888	MT-ND1	retinal progenitor cells (RPCs)
54	2.41e-77	0.529811	0.32	0.117	8.09e-73	0	ENSG00000180660	MAB21L1	retinal progenitor cells (RPCs)
55	1.44e-41	0.528104	0.198	0.077	4.84e-37	0	ENSG00000099956	SMARCB1	retinal progenitor cells (RPCs)
56	3.23e-42	0.521587	0.274	0.126	1.08e-37	0	ENSG00000139343	SNRPF	retinal progenitor cells (RPCs)
57	7.42e-49	0.521222	0.181	0.06	2.49e-44	0	ENSG00000165566	AMER2	retinal progenitor cells (RPCs)
58	2.61e-47	0.517781	0.159	0.049	8.74e-43	0	ENSG00000162407	PLPP3	retinal progenitor cells (RPCs)
59	1.24e-83	0.517646	0.405	0.167	4.17e-79	0	ENSG00000106484	MEST	retinal progenitor cells (RPCs)
60	7.55e-60	0.516488	0.104	0.017	2.53e-55	0	ENSG00000162344	FGF19	retinal progenitor cells (RPCs)
61	1.22e-26	0.515015	0.155	0.067	4.11e-22	0	ENSG00000179085	DPM3	retinal progenitor cells (RPCs)
62	4.86e-60	0.514158	0.498	0.275	1.63e-55	0	ENSG00000266402	SNHG25	retinal progenitor cells (RPCs)
63	3.08e-50	0.51293	0.193	0.066	1.03e-45	0	ENSG00000176890	TYMS	retinal progenitor cells (RPCs)
64	6.87e-52	0.512854	0.22	0.08	2.3e-47	0	ENSG00000103260	METRN	retinal progenitor cells (RPCs)
65	1.86e-41	0.509217	0.27	0.126	6.24e-37	0	ENSG00000130511	SSBP4	retinal progenitor cells (RPCs)
66	5.43e-57	0.508881	0.421	0.216	1.82e-52	0	ENSG00000184897	H1FX	retinal progenitor cells (RPCs)
67	4.16e-89	0.507263	0.355	0.127	1.4e-84	0	ENSG00000215612	HMX1	retinal progenitor cells (RPCs)
68	2.18e-70	0.506579	0.48	0.238	7.31e-66	0	ENSG00000188229	TUBB4B	retinal progenitor cells (RPCs)
69	1.22e-52	0.506041	0.198	0.066	4.1e-48	0	ENSG00000143799	PARP1	retinal progenitor cells (RPCs)
70	3.71e-70	0.504792	0.167	0.038	1.25e-65	0	ENSG00000181449	SOX2	retinal progenitor cells (RPCs)
71	1.22e-52	0.50171	0.233	0.088	4.1e-48	0	ENSG00000160953	MUM1	retinal progenitor cells (RPCs)
72	5e-248	1.19859	0.781	0.307	1.68e-243	1	ENSG00000104435	STMN2	RGCs
73	5.22e-217	1.15442	0.608	0.186	1.75e-212	1	ENSG00000168824	NSG1	RGCs
74	3.71e-197	1.12478	0.632	0.218	1.24e-192	1	ENSG00000137267	TUBB2A	RGCs
75	2.57e-244	1.117	0.643	0.187	8.62e-240	1	ENSG00000135406	PRPH	RGCs
76	9.73e-205	1.02392	0.448	0.098	3.26e-200	1	ENSG00000198910	L1CAM	RGCs
77	2.67e-204	0.994078	0.835	0.402	8.96e-200	1	ENSG00000137285	TUBB2B	RGCs
78	8.88e-103	0.9844	0.267	0.065	2.98e-98	1	ENSG00000167508	MVD	RGCs
79	1.89e-149	0.92664	0.506	0.165	6.35e-145	1	ENSG00000072832	CRMP1	RGCs
80	6.16e-189	0.912475	0.933	0.578	2.07e-184	1	ENSG00000167552	TUBA1A	RGCs
81	1.63e-146	0.903419	0.414	0.114	5.47e-142	1	ENSG00000132872	SYT4	RGCs
82	1.2e-110	0.890114	0.278	0.066	4.03e-106	1	ENSG00000277586	NEFL	RGCs
83	6.41e-106	0.848833	0.344	0.102	2.15e-101	1	ENSG00000109107	ALDOC	RGCs
84	6.17e-124	0.845907	0.398	0.121	2.07e-119	1	ENSG00000172020	GAP43	RGCs
85	5.83e-112	0.843706	0.284	0.068	1.96e-107	1	ENSG00000139970	RTN1	RGCs
86	2.5e-84	0.837676	0.243	0.064	8.4e-80	1	ENSG00000105649	RAB3A	RGCs
87	1.81e-92	0.817308	0.294	0.085	6.08e-88	1	ENSG00000173267	SNCG	RGCs
88	5.12e-180	0.79646	0.789	0.355	1.72e-175	1	ENSG00000111674	ENO2	RGCs
89	6.26e-99	0.79503	0.292	0.079	2.1e-94	1	ENSG00000156298	TSPAN7	RGCs
90	2.35e-107	0.792458	0.249	0.053	7.89e-103	1	ENSG00000124194	GDAP1L1	RGCs
91	2.55e-96	0.78608	0.197	0.037	8.54e-92	1	ENSG00000139053	PDE6H	RGCs
92	2.08e-106	0.766303	0.335	0.096	6.98e-102	1	ENSG00000015592	STMN4	RGCs
93	2.12e-122	0.755359	0.444	0.147	7.12e-118	1	ENSG00000113657	DPYSL3	RGCs
94	3.92e-128	0.748696	0.694	0.337	1.32e-123	1	ENSG00000102144	PGK1	RGCs
95	5.11e-87	0.747439	0.261	0.072	1.71e-82	1	ENSG00000162188	GNG3	RGCs
96	5.68e-128	0.745297	0.426	0.132	1.9e-123	1	ENSG00000067057	PFKP	RGCs
97	2.97e-175	0.738244	0.975	0.726	9.96e-171	1	ENSG00000034510	TMSB10	RGCs
98	9.67e-88	0.72597	0.298	0.09	3.24e-83	1	ENSG00000148798	INA	RGCs
99	1.13e-82	0.725467	0.277	0.082	3.8e-78	1	ENSG00000111664	GNB3	RGCs
100	2.63e-127	0.713784	0.695	0.339	8.81e-123	1	ENSG00000105220	GPI	RGCs
101	3.11e-153	0.710295	0.805	0.409	1.04e-148	1	ENSG00000067225	PKM	RGCs
102	2.48e-91	0.67145	0.397	0.144	8.33e-87	1	ENSG00000149926	FAM57B	RGCs
103	3.8e-102	0.670142	0.422	0.151	1.28e-97	1	ENSG00000197694	SPTAN1	RGCs
104	1.94e-89	0.662116	0.211	0.046	6.5e-85	1	ENSG00000116852	KIF21B	RGCs
105	2.55e-59	0.651839	0.16	0.039	8.57e-55	1	ENSG00000132639	SNAP25	RGCs
106	5.68e-75	0.651398	0.188	0.043	1.91e-70	1	ENSG00000170091	NSG2	RGCs
107	1.22e-92	0.651072	0.417	0.158	4.07e-88	1	ENSG00000079459	FDFT1	RGCs
108	6.32e-62	0.650211	0.253	0.087	2.12e-57	1	ENSG00000104549	SQLE	RGCs
109	2.03e-109	0.643268	0.509	0.203	6.81e-105	1	ENSG00000213190	MLLT11	RGCs
110	3.85e-82	0.633264	0.363	0.133	1.29e-77	1	ENSG00000133169	BEX1	RGCs
111	1.74e-49	0.626785	0.135	0.033	5.85e-45	1	ENSG00000163531	NFASC	RGCs
112	3.35e-62	0.622187	0.203	0.058	1.12e-57	1	ENSG00000129355	CDKN2D	RGCs
113	4.37e-71	0.615789	0.177	0.04	1.46e-66	1	ENSG00000185615	PDIA2	RGCs
114	2.66e-93	0.613088	0.525	0.233	8.91e-89	1	ENSG00000184144	CNTN2	RGCs
115	4.29e-62	0.610885	0.318	0.127	1.44e-57	1	ENSG00000109103	UNC119	RGCs
116	1.41e-117	0.609677	0.585	0.251	4.73e-113	1	ENSG00000154277	UCHL1	RGCs
117	1.95e-76	0.603226	0.242	0.068	6.54e-72	1	ENSG00000170525	PFKFB3	RGCs
118	4.94e-78	0.59512	0.281	0.088	1.66e-73	1	ENSG00000121966	CXCR4	RGCs
119	1.1e-79	0.590856	0.24	0.065	3.68e-75	1	ENSG00000105696	TMEM59L	RGCs
120	1.67e-115	0.589621	0.594	0.261	5.6e-111	1	ENSG00000115457	IGFBP2	RGCs
121	1.45e-62	0.586806	0.24	0.078	4.86e-58	1	ENSG00000168280	KIF5C	RGCs
122	2.66e-70	0.585532	0.221	0.061	8.91e-66	1	ENSG00000105613	MAST1	RGCs
123	1.07e-69	0.585353	0.282	0.095	3.59e-65	1	ENSG00000187634	SAMD11	RGCs
124	6.6e-77	0.585305	0.401	0.164	2.21e-72	1	ENSG00000149925	ALDOA	RGCs
125	1.67e-122	0.583014	0.681	0.306	5.6e-118	1	ENSG00000090097	PCBP4	RGCs
126	9.52e-86	0.576049	0.418	0.167	3.19e-81	1	ENSG00000114023	FAM162A	RGCs
127	3.33e-78	0.572221	0.317	0.107	1.12e-73	1	ENSG00000103034	NDRG4	RGCs
128	1.42e-88	0.56645	0.408	0.154	4.77e-84	1	ENSG00000141562	NARF	RGCs
129	1.33e-51	0.564986	0.298	0.125	4.47e-47	1	ENSG00000103145	HCFC1R1	RGCs
130	1.11e-43	0.563373	0.158	0.048	3.71e-39	1	ENSG00000196361	ELAVL3	RGCs
131	2.98e-49	0.561195	0.18	0.056	1e-44	1	ENSG00000177380	PPFIA3	RGCs
132	4.37e-79	0.557363	0.222	0.056	1.47e-74	1	ENSG00000159409	CELF3	RGCs
133	8.22e-101	0.552781	0.394	0.134	2.76e-96	1	ENSG00000077279	DCX	RGCs
134	5.69e-118	0.55239	0.838	0.497	1.91e-113	1	ENSG00000074800	ENO1	RGCs
135	1.55e-73	0.551566	0.336	0.125	5.2e-69	1	ENSG00000078018	MAP2	RGCs
136	5.95e-50	0.55102	0.195	0.064	2e-45	1	ENSG00000250510	GPR162	RGCs
137	8.66e-79	0.54999	0.423	0.175	2.9e-74	1	ENSG00000126214	KLC1	RGCs
138	6e-54	0.549004	0.239	0.085	2.01e-49	1	ENSG00000113161	HMGCR	RGCs
139	2.66e-39	0.544927	0.179	0.065	8.93e-35	1	ENSG00000130956	HABP4	RGCs
140	6.34e-42	0.544563	0.146	0.044	2.13e-37	1	ENSG00000160469	BRSK1	RGCs
141	5.71e-65	0.543902	0.463	0.225	1.92e-60	1	ENSG00000133872	SARAF	RGCs
142	2.11e-68	0.543693	0.263	0.086	7.09e-64	1	ENSG00000151640	DPYSL4	RGCs
143	5.22e-55	0.541118	0.236	0.083	1.75e-50	1	ENSG00000156515	HK1	RGCs
144	2.69e-55	0.537129	0.197	0.06	9.01e-51	1	ENSG00000197457	STMN3	RGCs
145	3.49e-85	0.535761	0.533	0.25	1.17e-80	1	ENSG00000176171	BNIP3	RGCs
146	1.3e-88	0.534993	0.418	0.161	4.35e-84	1	ENSG00000133134	BEX2	RGCs
147	5.1e-101	0.53299	0.539	0.23	1.71e-96	1	ENSG00000203879	GDI1	RGCs
148	4.74e-47	0.528511	0.152	0.043	1.59e-42	1	ENSG00000049759	NEDD4L	RGCs
149	4.63e-40	0.525711	0.14	0.042	1.55e-35	1	ENSG00000121769	FABP3	RGCs
150	6.62e-46	0.522502	0.115	0.026	2.22e-41	1	ENSG00000148408	CACNA1B	RGCs
151	2.52e-34	0.518174	0.125	0.039	8.44e-30	1	ENSG00000076826	CAMSAP3	RGCs
152	2.02e-59	0.511576	0.269	0.097	6.77e-55	1	ENSG00000124357	NAGK	RGCs
153	1.29e-57	0.506764	0.182	0.051	4.33e-53	1	ENSG00000167081	PBX3	RGCs
154	1.43e-84	0.506339	0.255	0.069	4.81e-80	1	ENSG00000108309	RUNDC3A	RGCs
155	1.37e-63	0.505263	0.351	0.145	4.58e-59	1	ENSG00000175203	DCTN2	RGCs
156	1.43e-55	0.501588	0.188	0.055	4.8e-51	1	ENSG00000105409	ATP1A3	RGCs
157	6.51e-15	1.15522	0.476	0.508	2.18e-10	2	ENSG00000225783	MIAT	retinal progenitor cells (RPCs)
158	0.000283243	0.969461	0.145	0.218	1	2	ENSG00000107281	NPDC1	retinal progenitor cells (RPCs)
159	8.1e-09	0.961896	0.086	0.167	0.000271797	2	ENSG00000173598	NUDT4	retinal progenitor cells (RPCs)
160	0.00095399	0.938718	0.1	0.15	1	2	ENSG00000085733	CTTN	retinal progenitor cells (RPCs)
161	0.00468359	0.938322	0.281	0.416	1	2	ENSG00000144485	HES6	retinal progenitor cells (RPCs)
162	3.74e-07	0.918221	0.459	0.539	0.0125504	2	ENSG00000109046	WSB1	retinal progenitor cells (RPCs)
163	0.00327941	0.905916	0.068	0.102	1	2	ENSG00000215252	GOLGA8B	retinal progenitor cells (RPCs)
164	2.07e-08	0.886213	0.05	0.11	0.000695592	2	ENSG00000170558	CDH2	retinal progenitor cells (RPCs)
165	1.86e-05	0.868597	0.087	0.146	0.622327	2	ENSG00000160097	FNDC5	retinal progenitor cells (RPCs)
166	0.000252924	0.861779	0.125	0.19	1	2	ENSG00000175265	GOLGA8A	retinal progenitor cells (RPCs)
167	0.00635676	0.857127	0.092	0.13	1	2	ENSG00000197912	SPG7	retinal progenitor cells (RPCs)
168	0.00188404	0.845486	0.171	0.247	1	2	ENSG00000134884	ARGLU1	retinal progenitor cells (RPCs)
169	1.35e-09	0.840287	0.048	0.112	4.54e-05	2	ENSG00000103657	HERC1	retinal progenitor cells (RPCs)
170	4.04e-06	0.828138	0.137	0.222	0.135591	2	ENSG00000108465	CDK5RAP3	retinal progenitor cells (RPCs)
171	1.45e-06	0.825222	0.052	0.103	0.0485432	2	ENSG00000119185	ITGB1BP1	retinal progenitor cells (RPCs)
172	0.000298275	0.82232	0.066	0.107	1	2	ENSG00000167766	ZNF83	retinal progenitor cells (RPCs)
173	2.75e-06	0.809582	0.123	0.203	0.0923754	2	ENSG00000007392	LUC7L	retinal progenitor cells (RPCs)
174	0.00019754	0.796718	0.06	0.1	1	2	ENSG00000139445	FOXN4	retinal progenitor cells (RPCs)
175	0.000101548	0.782707	0.059	0.101	1	2	ENSG00000175455	CCDC14	retinal progenitor cells (RPCs)
176	3.21e-05	0.782409	0.07	0.12	1	2	ENSG00000140400	MAN2C1	retinal progenitor cells (RPCs)
177	1.01e-05	0.782288	0.188	0.296	0.337883	2	ENSG00000221978	CCNL2	retinal progenitor cells (RPCs)
178	0.00831575	0.780155	0.27	0.393	1	2	ENSG00000090097	PCBP4	retinal progenitor cells (RPCs)
179	7.75e-08	0.777731	0.06	0.122	0.00259809	2	ENSG00000135596	MICAL1	retinal progenitor cells (RPCs)
180	0.00609768	0.776385	0.078	0.113	1	2	ENSG00000073670	ADAM11	retinal progenitor cells (RPCs)
181	2.07e-07	0.765972	0.058	0.116	0.00695497	2	ENSG00000114315	HES1	retinal progenitor cells (RPCs)
182	8.62e-08	0.765665	0.165	0.279	0.00289224	2	ENSG00000108848	LUC7L3	retinal progenitor cells (RPCs)
183	4.17e-08	0.763209	0.06	0.123	0.00140004	2	ENSG00000173486	FKBP2	retinal progenitor cells (RPCs)
184	7.05e-08	0.760735	0.055	0.114	0.00236439	2	ENSG00000119614	VSX2	retinal progenitor cells (RPCs)
185	7.68e-06	0.754703	0.093	0.156	0.257419	2	ENSG00000162878	PKDCC	retinal progenitor cells (RPCs)
186	0.000343159	0.73401	0.061	0.1	1	2	ENSG00000099889	ARVCF	retinal progenitor cells (RPCs)
187	1.1e-08	0.729792	0.092	0.173	0.000367329	2	ENSG00000100836	PABPN1	retinal progenitor cells (RPCs)
188	7.88e-08	0.728458	0.109	0.192	0.0026412	2	ENSG00000168906	MAT2A	retinal progenitor cells (RPCs)
189	0.00190363	0.724566	0.078	0.117	1	2	ENSG00000275023	MLLT6	retinal progenitor cells (RPCs)
190	6.94e-12	0.722346	0.193	0.354	2.33e-07	2	ENSG00000189159	JPT1	retinal progenitor cells (RPCs)
191	9.4e-09	0.708643	0.157	0.274	0.000315368	2	ENSG00000161203	AP2M1	retinal progenitor cells (RPCs)
192	9.45e-05	0.703741	0.094	0.15	1	2	ENSG00000167615	LENG8	retinal progenitor cells (RPCs)
193	3.72e-05	0.700192	0.056	0.1	1	2	ENSG00000049656	CLPTM1L	retinal progenitor cells (RPCs)
194	6.39e-10	0.697488	0.081	0.164	2.14e-05	2	ENSG00000130508	PXDN	retinal progenitor cells (RPCs)
195	0.00152936	0.695517	0.091	0.135	1	2	ENSG00000253230	LINC00599	retinal progenitor cells (RPCs)
196	5.25e-14	0.690192	0.141	0.285	1.76e-09	2	ENSG00000089280	FUS	retinal progenitor cells (RPCs)
197	2.88e-05	0.689256	0.114	0.181	0.964818	2	ENSG00000008710	PKD1	retinal progenitor cells (RPCs)
198	0.000370246	0.68513	0.251	0.379	1	2	ENSG00000123144	TRIR	retinal progenitor cells (RPCs)
199	3.51e-12	0.679914	0.096	0.2	1.18e-07	2	ENSG00000007168	PAFAH1B1	retinal progenitor cells (RPCs)
200	3.52e-08	0.676829	0.109	0.195	0.00117964	2	ENSG00000132424	PNISR	retinal progenitor cells (RPCs)
201	7.56e-10	0.668308	0.15	0.272	2.54e-05	2	ENSG00000100650	SRSF5	retinal progenitor cells (RPCs)
202	1.6e-09	0.660036	0.157	0.28	5.35e-05	2	ENSG00000142156	COL6A1	retinal progenitor cells (RPCs)
203	9.86e-15	0.657791	0.115	0.244	3.31e-10	2	ENSG00000197102	DYNC1H1	retinal progenitor cells (RPCs)
204	4.1e-12	0.653937	0.059	0.142	1.38e-07	2	ENSG00000116717	GADD45A	retinal progenitor cells (RPCs)
205	2.76e-08	0.652828	0.064	0.13	0.00092556	2	ENSG00000144834	TAGLN3	retinal progenitor cells (RPCs)
206	7.93e-08	0.648429	0.049	0.104	0.0026585	2	ENSG00000071894	CPSF1	retinal progenitor cells (RPCs)
207	1.16e-09	0.646329	0.1	0.192	3.89e-05	2	ENSG00000101198	NKAIN4	retinal progenitor cells (RPCs)
208	3.3e-07	0.637395	0.099	0.175	0.0110724	2	ENSG00000116001	TIA1	retinal progenitor cells (RPCs)
209	2.03e-08	0.636774	0.085	0.161	0.000681704	2	ENSG00000088448	ANKRD10	retinal progenitor cells (RPCs)
210	6.14e-08	0.636764	0.181	0.304	0.00205813	2	ENSG00000184144	CNTN2	retinal progenitor cells (RPCs)
211	3.17e-10	0.627166	0.064	0.141	1.06e-05	2	ENSG00000124006	OBSL1	retinal progenitor cells (RPCs)
212	2.03e-17	0.62573	0.157	0.325	6.81e-13	2	ENSG00000145423	SFRP2	retinal progenitor cells (RPCs)
213	2.44e-07	0.621298	0.053	0.109	0.00819825	2	ENSG00000164548	TRA2A	retinal progenitor cells (RPCs)
214	7.85e-10	0.620355	0.05	0.116	2.63e-05	2	ENSG00000164050	PLXNB1	retinal progenitor cells (RPCs)
215	0.00184517	0.617786	0.104	0.152	1	2	ENSG00000182872	RBM10	retinal progenitor cells (RPCs)
216	4.12e-12	0.614464	0.116	0.231	1.38e-07	2	ENSG00000241973	PI4KA	retinal progenitor cells (RPCs)
217	3.01e-06	0.606018	0.076	0.135	0.100818	2	ENSG00000108387	2004-09-01	retinal progenitor cells (RPCs)
218	1.85e-15	0.600676	0.039	0.125	6.21e-11	2	ENSG00000163251	FZD5	retinal progenitor cells (RPCs)
219	1.45e-14	0.595104	0.15	0.301	4.85e-10	2	ENSG00000167978	SRRM2	retinal progenitor cells (RPCs)
220	5.83e-05	0.59301	0.063	0.108	1	2	ENSG00000130827	PLXNA3	retinal progenitor cells (RPCs)
221	7.37e-06	0.592472	0.077	0.133	0.247116	2	ENSG00000196123	KIAA0895L	retinal progenitor cells (RPCs)
222	1.62e-06	0.589437	0.061	0.115	0.0544835	2	ENSG00000111752	PHC1	retinal progenitor cells (RPCs)
223	7.27e-09	0.586496	0.083	0.16	0.000243879	2	ENSG00000132780	NASP	retinal progenitor cells (RPCs)
224	5.77e-09	0.584589	0.086	0.166	0.000193505	2	ENSG00000011347	SYT7	retinal progenitor cells (RPCs)
225	5.45e-11	0.580062	0.053	0.128	1.83e-06	2	ENSG00000138083	SIX3	retinal progenitor cells (RPCs)
226	0.000530613	0.57755	0.074	0.116	1	2	ENSG00000259439	LINC01833	retinal progenitor cells (RPCs)
227	2.81e-15	0.572699	0.039	0.124	9.43e-11	2	ENSG00000132153	DHX30	retinal progenitor cells (RPCs)
228	1.16e-11	0.57251	0.098	0.199	3.89e-07	2	ENSG00000003756	RBM5	retinal progenitor cells (RPCs)
229	1.53e-09	0.571882	0.081	0.162	5.13e-05	2	ENSG00000043355	ZIC2	retinal progenitor cells (RPCs)
230	3.1e-05	0.571198	0.059	0.104	1	2	ENSG00000108773	KAT2A	retinal progenitor cells (RPCs)
231	1.83e-12	0.570124	0.218	0.403	6.13e-08	2	ENSG00000263001	GTF2I	retinal progenitor cells (RPCs)
232	1.9e-11	0.56848	0.059	0.138	6.37e-07	2	ENSG00000160285	LSS	retinal progenitor cells (RPCs)
233	1.04e-08	0.565957	0.067	0.136	0.000347996	2	ENSG00000146083	RNF44	retinal progenitor cells (RPCs)
234	8.71e-08	0.565271	0.053	0.111	0.00292125	2	ENSG00000100918	REC8	retinal progenitor cells (RPCs)
235	2.47e-13	0.56327	0.043	0.121	8.27e-09	2	ENSG00000118785	SPP1	retinal progenitor cells (RPCs)
236	7.35e-08	0.56013	0.098	0.177	0.0024643	2	ENSG00000149294	NCAM1	retinal progenitor cells (RPCs)
237	1.91e-08	0.559029	0.111	0.2	0.000641304	2	ENSG00000002586	CD99	retinal progenitor cells (RPCs)
238	2e-10	0.55521	0.083	0.17	6.7e-06	2	ENSG00000151923	TIAL1	retinal progenitor cells (RPCs)
239	2.97e-06	0.553997	0.065	0.119	0.099556	2	ENSG00000125503	PPP1R12C	retinal progenitor cells (RPCs)
240	2.52e-15	0.553367	0.072	0.179	8.45e-11	2	ENSG00000065000	AP3D1	retinal progenitor cells (RPCs)
241	1.25e-15	0.553268	0.084	0.198	4.21e-11	2	ENSG00000115694	STK25	retinal progenitor cells (RPCs)
242	8.63e-11	0.550077	0.083	0.172	2.89e-06	2	ENSG00000072778	ACADVL	retinal progenitor cells (RPCs)
243	2.27e-16	0.545449	0.066	0.173	7.61e-12	2	ENSG00000152556	PFKM	retinal progenitor cells (RPCs)
244	2.92e-12	0.543253	0.186	0.345	9.79e-08	2	ENSG00000169045	HNRNPH1	retinal progenitor cells (RPCs)
245	1.62e-08	0.540399	0.081	0.156	0.000543957	2	ENSG00000114857	NKTR	retinal progenitor cells (RPCs)
246	1.34e-11	0.53831	0.063	0.146	4.49e-07	2	ENSG00000127054	INTS11	retinal progenitor cells (RPCs)
247	1.27e-11	0.537992	0.181	0.33	4.25e-07	2	ENSG00000182534	MXRA7	retinal progenitor cells (RPCs)
248	4.76e-07	0.532697	0.061	0.119	0.0159504	2	ENSG00000178761	FAM219B	retinal progenitor cells (RPCs)
249	7.62e-13	0.529242	0.143	0.277	2.56e-08	2	ENSG00000118418	HMGN3	retinal progenitor cells (RPCs)
250	5.71e-23	0.525404	0.101	0.26	1.92e-18	2	ENSG00000147140	NONO	retinal progenitor cells (RPCs)
251	6.24e-16	0.523739	0.048	0.142	2.09e-11	2	ENSG00000241685	ARPC1A	retinal progenitor cells (RPCs)
252	2.48e-10	0.522961	0.086	0.175	8.32e-06	2	ENSG00000182871	COL18A1	retinal progenitor cells (RPCs)
253	9.51e-08	0.519635	0.058	0.117	0.00319097	2	ENSG00000215788	TNFRSF25	retinal progenitor cells (RPCs)
254	0.00684488	0.517945	0.166	0.228	1	2	ENSG00000181350	LRRC75A	retinal progenitor cells (RPCs)
255	8.66e-13	0.517546	0.088	0.191	2.91e-08	2	ENSG00000121068	TBX2	retinal progenitor cells (RPCs)
256	7.48e-10	0.511544	0.058	0.128	2.51e-05	2	ENSG00000111664	GNB3	retinal progenitor cells (RPCs)
257	5.59e-15	0.510991	0.145	0.292	1.88e-10	2	ENSG00000135406	PRPH	retinal progenitor cells (RPCs)
258	1.74e-15	0.510841	0.035	0.118	5.84e-11	2	ENSG00000182636	NDN	retinal progenitor cells (RPCs)
259	4.44e-14	0.507565	0.094	0.208	1.49e-09	2	ENSG00000104852	SNRNP70	retinal progenitor cells (RPCs)
260	4.06e-10	0.507083	0.103	0.199	1.36e-05	2	ENSG00000178252	WDR6	retinal progenitor cells (RPCs)
261	1.2e-18	0.506356	0.065	0.181	4.03e-14	2	ENSG00000099901	RANBP1	retinal progenitor cells (RPCs)
262	8.56e-19	0.503333	0.07	0.191	2.87e-14	2	ENSG00000129197	RPAIN	retinal progenitor cells (RPCs)
263	4.48e-11	0.500281	0.094	0.19	1.5e-06	2	ENSG00000129946	SHC2	retinal progenitor cells (RPCs)
264	2.73e-121	1.4734	0.261	0.051	9.15e-117	3	ENSG00000109846	CRYAB	dying cells
265	2.13e-246	1.26209	0.972	0.683	7.16e-242	3	ENSG00000087086	FTL	dying cells
266	1.17e-83	1.2565	0.256	0.071	3.92e-79	3	ENSG00000094975	SUCO	dying cells
267	2.19e-81	1.2517	0.295	0.095	7.36e-77	3	ENSG00000125148	MT2A	dying cells
268	1.66e-232	1.20919	0.962	0.609	5.57e-228	3	ENSG00000133112	TPT1	dying cells
269	1.73e-58	1.14268	0.277	0.105	5.8e-54	3	ENSG00000187193	MT1X	dying cells
270	7.45e-80	1.13717	0.13	0.017	2.5e-75	3	ENSG00000148677	ANKRD1	dying cells
271	2.11e-195	1.06747	0.916	0.574	7.08e-191	3	ENSG00000105193	RPS16	dying cells
272	1.11e-205	1.03562	0.965	0.628	3.72e-201	3	ENSG00000171858	RPS21	dying cells
273	1.23e-85	1.03266	0.36	0.133	4.12e-81	3	ENSG00000128591	FLNC	dying cells
274	1.41e-57	1.0226	0.142	0.031	4.74e-53	3	ENSG00000125144	MT1G	dying cells
275	5.12e-186	1.01642	0.895	0.535	1.72e-181	3	ENSG00000173812	EIF1	dying cells
276	8.95e-64	0.963085	0.163	0.037	3e-59	3	ENSG00000183696	UPP1	dying cells
277	7.18e-191	0.944933	0.978	0.666	2.41e-186	3	ENSG00000177954	RPS27	dying cells
278	6.05e-144	0.932839	0.853	0.491	2.03e-139	3	ENSG00000172809	RPL38	dying cells
279	9.47e-84	0.923853	0.112	0.01	3.18e-79	3	ENSG00000235385	LINC02154	dying cells
280	3.67e-69	0.921754	0.429	0.206	1.23e-64	3	ENSG00000140941	MAP1LC3B	dying cells
281	3.82e-42	0.918174	0.179	0.062	1.28e-37	3	ENSG00000198162	MAN1A2	dying cells
282	1.71e-76	0.917156	0.387	0.158	5.73e-72	3	ENSG00000186395	KRT10	dying cells
283	9.83e-66	0.915623	0.329	0.13	3.3e-61	3	ENSG00000175197	DDIT3	dying cells
284	2e-194	0.90313	0.976	0.713	6.72e-190	3	ENSG00000177600	RPLP2	dying cells
285	2.47e-64	0.899118	0.194	0.051	8.27e-60	3	ENSG00000162772	ATF3	dying cells
286	6.53e-61	0.898826	0.442	0.226	2.19e-56	3	ENSG00000106211	HSPB1	dying cells
287	6.76e-57	0.887043	0.188	0.052	2.27e-52	3	ENSG00000281508	AL078639.1	dying cells
288	6.17e-170	0.886773	0.951	0.621	2.07e-165	3	ENSG00000122026	RPL21	dying cells
289	2.15e-170	0.886646	0.979	0.675	7.21e-166	3	ENSG00000198918	RPL39	dying cells
290	1.31e-178	0.886309	0.976	0.676	4.38e-174	3	ENSG00000105372	RPS19	dying cells
291	1.74e-60	0.864274	0.348	0.151	5.84e-56	3	ENSG00000197943	PLCG2	dying cells
292	6.68e-159	0.858195	0.955	0.654	2.24e-154	3	ENSG00000105640	RPL18A	dying cells
293	5.76e-158	0.852527	0.977	0.737	1.93e-153	3	ENSG00000110700	RPS13	dying cells
294	1.08e-33	0.846305	0.22	0.097	3.63e-29	3	ENSG00000124762	CDKN1A	dying cells
295	2.07e-59	0.831975	0.404	0.199	6.93e-55	3	ENSG00000269893	SNHG8	dying cells
296	1.76e-139	0.829897	0.889	0.556	5.9e-135	3	ENSG00000083845	RPS5	dying cells
297	1.41e-60	0.82687	0.452	0.239	4.73e-56	3	ENSG00000173113	TRMT112	dying cells
298	2.47e-135	0.821308	0.917	0.569	8.3e-131	3	ENSG00000118181	RPS25	dying cells
299	4.46e-136	0.811939	0.928	0.601	1.5e-131	3	ENSG00000071082	RPL31	dying cells
300	3.33e-167	0.802997	0.972	0.707	1.12e-162	3	ENSG00000142541	RPL13A	dying cells
301	3.17e-144	0.802521	0.942	0.614	1.06e-139	3	ENSG00000231500	RPS18	dying cells
302	3.82e-46	0.795988	0.117	0.026	1.28e-41	3	ENSG00000169715	MT1E	dying cells
303	7.41e-128	0.787517	0.928	0.607	2.49e-123	3	ENSG00000161970	RPL26	dying cells
304	1.8e-119	0.779914	0.943	0.631	6.03e-115	3	ENSG00000213741	RPS29	dying cells
305	1.89e-139	0.773035	0.973	0.681	6.33e-135	3	ENSG00000229117	RPL41	dying cells
306	2.72e-145	0.770399	0.943	0.649	9.11e-141	3	ENSG00000114391	RPL24	dying cells
307	2.83e-101	0.7699	0.683	0.373	9.48e-97	3	ENSG00000177410	ZFAS1	dying cells
308	1.46e-151	0.768674	0.983	0.716	4.89e-147	3	ENSG00000197756	RPL37A	dying cells
309	1.06e-80	0.752602	0.512	0.252	3.56e-76	3	ENSG00000100380	ST13	dying cells
310	6.46e-146	0.751313	0.959	0.693	2.17e-141	3	ENSG00000063177	RPL18	dying cells
311	3.15e-40	0.737187	0.132	0.036	1.06e-35	3	ENSG00000169136	ATF5	dying cells
312	4.94e-106	0.734867	0.811	0.489	1.66e-101	3	ENSG00000166441	RPL27A	dying cells
313	1.81e-132	0.723584	0.938	0.633	6.07e-128	3	ENSG00000130255	RPL36	dying cells
314	2.27e-109	0.719679	0.817	0.505	7.6e-105	3	ENSG00000221983	UBA52	dying cells
315	7.46e-131	0.714193	0.97	0.719	2.5e-126	3	ENSG00000138326	RPS24	dying cells
316	6.69e-142	0.708985	0.976	0.727	2.24e-137	3	ENSG00000167526	RPL13	dying cells
317	1.33e-114	0.70487	0.809	0.472	4.45e-110	3	ENSG00000131469	RPL27	dying cells
318	5.98e-109	0.702673	0.927	0.623	2e-104	3	ENSG00000089157	RPLP0	dying cells
319	6.88e-130	0.695104	0.972	0.709	2.31e-125	3	ENSG00000134419	RPS15A	dying cells
320	7.09e-119	0.69396	0.939	0.662	2.38e-114	3	ENSG00000163682	RPL9	dying cells
321	2.93e-80	0.690276	0.725	0.445	9.84e-76	3	ENSG00000182774	RPS17	dying cells
322	2.51e-62	0.684946	0.454	0.231	8.43e-58	3	ENSG00000147677	EIF3H	dying cells
323	7.43e-58	0.680784	0.104	0.015	2.49e-53	3	ENSG00000204472	AIF1	dying cells
324	4.63e-35	0.680379	0.128	0.038	1.55e-30	3	ENSG00000187837	HIST1H1C	dying cells
325	9.57e-68	0.678612	0.58	0.337	3.21e-63	3	ENSG00000181163	NPM1	dying cells
326	5.01e-113	0.676075	0.949	0.674	1.68e-108	3	ENSG00000186468	RPS23	dying cells
327	2.46e-126	0.674203	0.978	0.731	8.26e-122	3	ENSG00000109475	RPL34	dying cells
328	4.38e-180	0.673267	0.997	0.865	1.47e-175	3	ENSG00000156508	EEF1A1	dying cells
329	2.44e-123	0.671632	0.98	0.725	8.18e-119	3	ENSG00000144713	RPL32	dying cells
330	2.34e-106	0.671283	0.904	0.62	7.84e-102	3	ENSG00000188846	RPL14	dying cells
331	7.84e-95	0.665569	0.721	0.407	2.63e-90	3	ENSG00000188243	COMMD6	dying cells
332	7.61e-136	0.662363	0.987	0.767	2.55e-131	3	ENSG00000112306	RPS12	dying cells
333	2.44e-36	0.660497	0.282	0.138	8.17e-32	3	ENSG00000159399	HK2	dying cells
334	2.61e-98	0.65533	0.905	0.609	8.75e-94	3	ENSG00000197958	RPL12	dying cells
335	2.45e-115	0.65492	0.937	0.635	8.22e-111	3	ENSG00000164587	RPS14	dying cells
336	2.64e-91	0.651448	0.886	0.569	8.86e-87	3	ENSG00000241343	RPL36A	dying cells
337	1.56e-131	0.648296	0.989	0.797	5.22e-127	3	ENSG00000142937	RPS8	dying cells
338	1.04e-106	0.646083	0.957	0.675	3.48e-102	3	ENSG00000145592	RPL37	dying cells
339	1.2e-69	0.644797	0.648	0.385	4.03e-65	3	ENSG00000132432	SEC61G	dying cells
340	3.18e-42	0.644071	0.297	0.139	1.07e-37	3	ENSG00000120742	SERP1	dying cells
341	1.99e-90	0.644059	0.783	0.475	6.68e-86	3	ENSG00000008988	RPS20	dying cells
342	3.27e-47	0.637695	0.363	0.182	1.1e-42	3	ENSG00000115944	COX7A2L	dying cells
343	2.7e-48	0.637193	0.377	0.192	9.04e-44	3	ENSG00000168374	ARF4	dying cells
344	1.13e-31	0.633879	0.122	0.038	3.79e-27	3	ENSG00000101255	TRIB3	dying cells
345	3.93e-33	0.631527	0.193	0.08	1.32e-28	3	ENSG00000065911	MTHFD2	dying cells
346	2.54e-36	0.631353	0.163	0.056	8.53e-32	3	ENSG00000130513	GDF15	dying cells
347	1.54e-77	0.627376	0.622	0.356	5.15e-73	3	ENSG00000104529	EEF1D	dying cells
348	2.64e-98	0.625984	0.949	0.675	8.84e-94	3	ENSG00000182899	RPL35A	dying cells
349	8.77e-71	0.623674	0.595	0.341	2.94e-66	3	ENSG00000118816	CCNI	dying cells
350	2.98e-23	0.622924	0.193	0.095	1e-18	3	ENSG00000164111	ANXA5	dying cells
351	8.13e-101	0.619396	0.92	0.641	2.73e-96	3	ENSG00000149806	FAU	dying cells
352	1.35e-113	0.618455	0.944	0.653	4.53e-109	3	ENSG00000142534	RPS11	dying cells
353	1.25e-52	0.611381	0.509	0.296	4.19e-48	3	ENSG00000114942	EEF1B2	dying cells
354	3.09e-47	0.609508	0.396	0.209	1.04e-42	3	ENSG00000044574	HSPA5	dying cells
355	2.32e-21	0.608309	0.2	0.104	7.78e-17	3	ENSG00000128595	CALU	dying cells
356	2.16e-33	0.60264	0.265	0.13	7.25e-29	3	ENSG00000224032	EPB41L4A-AS1	dying cells
357	3.14e-111	0.601159	0.967	0.721	1.05e-106	3	ENSG00000156482	RPL30	dying cells
358	4.71e-28	0.59975	0.151	0.059	1.58e-23	3	ENSG00000052723	SIKE1	dying cells
359	2.39e-22	0.595308	0.107	0.039	8.01e-18	3	ENSG00000189067	LITAF	dying cells
360	1.29e-53	0.591275	0.538	0.315	4.33e-49	3	ENSG00000117394	SLC2A1	dying cells
361	2.66e-55	0.58298	0.549	0.329	8.93e-51	3	ENSG00000128272	ATF4	dying cells
362	2.02e-44	0.580669	0.454	0.262	6.78e-40	3	ENSG00000111678	C12orf57	dying cells
363	1.15e-36	0.580625	0.325	0.172	3.84e-32	3	ENSG00000164346	NSA2	dying cells
364	3.27e-86	0.580336	0.792	0.498	1.1e-81	3	ENSG00000096384	HSP90AB1	dying cells
365	1.64e-87	0.579331	0.935	0.666	5.5e-83	3	ENSG00000108107	RPL28	dying cells
366	2.37e-70	0.574768	0.72	0.449	7.95e-66	3	ENSG00000150991	UBC	dying cells
367	1.71e-77	0.571053	0.863	0.571	5.72e-73	3	ENSG00000136942	RPL35	dying cells
368	1.91e-18	0.570738	0.262	0.16	6.4e-14	3	ENSG00000136938	ANP32B	dying cells
369	1.86e-17	0.566729	0.106	0.044	6.23e-13	3	ENSG00000128590	DNAJB9	dying cells
370	8.88e-27	0.563879	0.249	0.13	2.98e-22	3	ENSG00000197157	SND1	dying cells
371	3.61e-117	0.562033	0.987	0.766	1.21e-112	3	ENSG00000145425	RPS3A	dying cells
372	7.48e-26	0.560906	0.264	0.145	2.51e-21	3	ENSG00000149100	EIF3M	dying cells
373	4.17e-41	0.555966	0.445	0.263	1.4e-36	3	ENSG00000175390	EIF3F	dying cells
374	7.02e-23	0.553899	0.298	0.178	2.36e-18	3	ENSG00000087302	RTRAF	dying cells
375	6.29e-21	0.553444	0.23	0.129	2.11e-16	3	ENSG00000165678	GHITM	dying cells
376	1.16e-86	0.551744	0.904	0.612	3.89e-82	3	ENSG00000174748	RPL15	dying cells
377	5.11e-23	0.549727	0.203	0.103	1.71e-18	3	ENSG00000171490	RSL1D1	dying cells
378	8.96e-85	0.549274	0.952	0.681	3e-80	3	ENSG00000115268	RPS15	dying cells
379	1.92e-64	0.548681	0.729	0.441	6.43e-60	3	ENSG00000198242	RPL23A	dying cells
380	3.73e-28	0.545136	0.203	0.093	1.25e-23	3	ENSG00000198380	GFPT1	dying cells
381	3.36e-65	0.543415	0.762	0.489	1.13e-60	3	ENSG00000127184	COX7C	dying cells
382	7.52e-18	0.542683	0.174	0.091	2.52e-13	3	ENSG00000225921	NOL7	dying cells
383	3.32e-36	0.541713	0.388	0.224	1.11e-31	3	ENSG00000063046	EIF4B	dying cells
384	1.39e-24	0.537084	0.228	0.118	4.65e-20	3	ENSG00000137876	RSL24D1	dying cells
385	4.6e-76	0.534795	0.864	0.585	1.54e-71	3	ENSG00000147604	RPL7	dying cells
386	1.98e-41	0.533501	0.427	0.242	6.65e-37	3	ENSG00000143761	ARF1	dying cells
387	3.4e-86	0.530151	0.908	0.614	1.14e-81	3	ENSG00000100316	RPL3	dying cells
388	1.08e-21	0.528689	0.167	0.078	3.62e-17	3	ENSG00000111832	RWDD1	dying cells
389	1.59e-23	0.528019	0.183	0.086	5.32e-19	3	ENSG00000185043	CIB1	dying cells
390	2.15e-49	0.525109	0.53	0.313	7.2e-45	3	ENSG00000065978	YBX1	dying cells
391	3.09e-37	0.521481	0.345	0.182	1.04e-32	3	ENSG00000149925	ALDOA	dying cells
392	2.37e-57	0.520314	0.686	0.427	7.94e-53	3	ENSG00000170889	RPS9	dying cells
393	8.96e-82	0.515181	0.963	0.721	3.01e-77	3	ENSG00000147403	RPL10	dying cells
394	6.41e-30	0.513045	0.287	0.154	2.15e-25	3	ENSG00000113013	HSPA9	dying cells
395	3.55e-18	0.513024	0.165	0.084	1.19e-13	3	ENSG00000143545	RAB13	dying cells
396	9.35e-97	0.511854	0.957	0.741	3.13e-92	3	ENSG00000161016	RPL8	dying cells
397	2.91e-70	0.508835	0.927	0.657	9.75e-66	3	ENSG00000162244	RPL29	dying cells
398	1.71e-26	0.507117	0.224	0.112	5.72e-22	3	ENSG00000164615	CAMLG	dying cells
399	2.02e-15	0.506032	0.219	0.133	6.79e-11	3	ENSG00000106400	ZNHIT1	dying cells
400	5.03e-36	0.503893	0.389	0.222	1.69e-31	3	ENSG00000165637	VDAC2	dying cells
401	0.000451624	2.59254	0.074	0.124	1	4	ENSG00000139220	PPFIA2	neurogenic RPCs
402	0.00832501	2.23664	0.155	0.227	1	4	ENSG00000181350	LRRC75A	neurogenic RPCs
403	5.06e-11	2.17181	0.195	0.385	1.7e-06	4	ENSG00000136156	ITM2B	neurogenic RPCs
404	3.05e-05	2.0981	0.103	0.178	1	4	ENSG00000189180	ZNF33A	neurogenic RPCs
405	6.54e-23	1.95939	0.153	0.387	2.19e-18	4	ENSG00000123144	TRIR	neurogenic RPCs
406	4.79e-39	1.85438	0.667	0.926	1.61e-34	4	ENSG00000174444	RPL4	neurogenic RPCs
407	1.7e-34	1.85376	0.086	0.319	5.72e-30	4	ENSG00000136240	KDELR2	neurogenic RPCs
408	3.28e-12	1.83954	0.058	0.156	1.1e-07	4	ENSG00000182872	RBM10	neurogenic RPCs
409	1.49e-20	1.81815	0.073	0.228	5.01e-16	4	ENSG00000031698	SARS	neurogenic RPCs
410	5.53e-20	1.7963	0.162	0.385	1.85e-15	4	ENSG00000196405	EVL	neurogenic RPCs
411	1.14e-09	1.75477	0.043	0.116	3.83e-05	4	ENSG00000164609	SLU7	neurogenic RPCs
412	8.69e-16	1.74416	0.073	0.202	2.91e-11	4	ENSG00000002586	CD99	neurogenic RPCs
413	9.83e-26	1.64301	0.227	0.55	3.3e-21	4	ENSG00000164032	H2AFZ	neurogenic RPCs
414	4.98e-22	1.61822	0.05	0.194	1.67e-17	4	ENSG00000182944	EWSR1	neurogenic RPCs
415	2.89e-22	1.60673	0.059	0.211	9.69e-18	4	ENSG00000108840	HDAC5	neurogenic RPCs
416	6.11e-11	1.58717	0.045	0.128	2.05e-06	4	ENSG00000116906	GNPAT	neurogenic RPCs
417	9.24e-18	1.5862	0.097	0.254	3.1e-13	4	ENSG00000134884	ARGLU1	neurogenic RPCs
418	1.74e-31	1.55736	0.102	0.334	5.84e-27	4	ENSG00000182534	MXRA7	neurogenic RPCs
419	1.34e-35	1.50036	0.222	0.595	4.49e-31	4	ENSG00000265681	RPL17	neurogenic RPCs
420	3.8e-26	1.4627	0.06	0.232	1.27e-21	4	ENSG00000102225	CDK16	neurogenic RPCs
421	6.81e-12	1.42705	0.038	0.122	2.28e-07	4	ENSG00000158195	WASF2	neurogenic RPCs
422	5.95e-34	1.37037	0.043	0.235	1.99e-29	4	ENSG00000115128	SF3B6	neurogenic RPCs
423	1.22e-13	1.35172	0.022	0.103	4.08e-09	4	ENSG00000049656	CLPTM1L	neurogenic RPCs
424	6.51e-16	1.31852	0.022	0.114	2.18e-11	4	ENSG00000142188	TMEM50B	neurogenic RPCs
425	1.38e-24	1.31118	0.043	0.194	4.62e-20	4	ENSG00000159692	CTBP1	neurogenic RPCs
426	1e-45	1.306	0.015	0.227	3.37e-41	4	ENSG00000113387	SUB1	neurogenic RPCs
427	3.36e-40	1.29222	0.091	0.351	1.13e-35	4	ENSG00000169045	HNRNPH1	neurogenic RPCs
428	1.35e-39	1.29145	0.097	0.36	4.52e-35	4	ENSG00000189159	JPT1	neurogenic RPCs
429	1.11e-11	1.28938	0.033	0.11	3.73e-07	4	ENSG00000183495	EP400	neurogenic RPCs
430	2.64e-49	1.28176	0.194	0.599	8.84e-45	4	ENSG00000251562	MALAT1	neurogenic RPCs
431	9e-17	1.2758	0.033	0.137	3.02e-12	4	ENSG00000197912	SPG7	neurogenic RPCs
432	3.18e-37	1.26461	0.208	0.571	1.07e-32	4	ENSG00000109046	WSB1	neurogenic RPCs
433	3e-24	1.23938	0.034	0.175	1.01e-19	4	ENSG00000134824	FADS2	neurogenic RPCs
434	2.13e-13	1.23334	0.022	0.102	7.14e-09	4	ENSG00000007516	BAIAP3	neurogenic RPCs
435	2.54e-11	1.21851	0.033	0.108	8.52e-07	4	ENSG00000106609	TMEM248	neurogenic RPCs
436	2.62e-18	1.21417	0.022	0.126	8.77e-14	4	ENSG00000137106	GRHPR	neurogenic RPCs
437	1.68e-13	1.20504	0.034	0.122	5.62e-09	4	ENSG00000275023	MLLT6	neurogenic RPCs
438	1.58e-32	1.20263	0.031	0.206	5.31e-28	4	ENSG00000205531	NAP1L4	neurogenic RPCs
439	1.34e-44	1.17283	0.052	0.297	4.48e-40	4	ENSG00000130741	EIF2S3	neurogenic RPCs
440	4.95e-14	1.16553	0.024	0.109	1.66e-09	4	ENSG00000169992	NLGN2	neurogenic RPCs
441	2.62e-15	1.14885	0.023	0.113	8.78e-11	4	ENSG00000013375	PGM3	neurogenic RPCs
442	7.91e-21	1.13256	0.031	0.155	2.65e-16	4	ENSG00000134686	PHC2	neurogenic RPCs
443	3.19e-25	1.12496	0.041	0.192	1.07e-20	4	ENSG00000196924	FLNA	neurogenic RPCs
444	2.26e-12	1.11945	0.033	0.114	7.57e-08	4	ENSG00000258890	CEP95	neurogenic RPCs
445	1.06e-36	1.08093	0.076	0.307	3.55e-32	4	ENSG00000221978	CCNL2	neurogenic RPCs
446	2e-23	1.07974	0.027	0.158	6.71e-19	4	ENSG00000168036	CTNNB1	neurogenic RPCs
447	1.78e-13	1.07895	0.021	0.1	5.98e-09	4	ENSG00000105443	CYTH2	neurogenic RPCs
448	1.72e-55	1.05392	0.065	0.361	5.78e-51	4	ENSG00000198830	HMGN2	neurogenic RPCs
449	8.37e-33	1.05	0.013	0.171	2.81e-28	4	ENSG00000090615	GOLGA3	neurogenic RPCs
450	2.49e-14	1.04168	0.026	0.112	8.33e-10	4	ENSG00000103657	HERC1	neurogenic RPCs
451	3.78e-39	1.03384	0.03	0.232	1.27e-34	4	ENSG00000101182	PSMA7	neurogenic RPCs
452	1.52e-16	1.02315	0.037	0.144	5.09e-12	4	ENSG00000140983	RHOT2	neurogenic RPCs
453	2.36e-17	1.00019	0.029	0.133	7.9e-13	4	ENSG00000138443	ABI2	neurogenic RPCs
454	9.01e-32	0.992557	0.052	0.243	3.02e-27	4	ENSG00000153944	MSI2	neurogenic RPCs
455	3.77e-52	0.976633	0.079	0.377	1.26e-47	4	ENSG00000135404	CD63	neurogenic RPCs
456	8.29e-16	0.970807	0.021	0.111	2.78e-11	4	ENSG00000086232	EIF2AK1	neurogenic RPCs
457	4.46e-21	0.969776	0.029	0.152	1.5e-16	4	ENSG00000118971	CCND2	neurogenic RPCs
458	3.38e-18	0.963515	0.009	0.1	1.13e-13	4	ENSG00000134313	KIDINS220	neurogenic RPCs
459	6.7e-22	0.948756	0.034	0.164	2.25e-17	4	ENSG00000004534	RBM6	neurogenic RPCs
460	5.54e-27	0.941411	0.028	0.176	1.86e-22	4	ENSG00000143153	ATP1B1	neurogenic RPCs
461	5.93e-17	0.940347	0.029	0.132	1.99e-12	4	ENSG00000242086	MUC20-OT1	neurogenic RPCs
462	3.93e-18	0.931305	0.029	0.137	1.32e-13	4	ENSG00000111605	CPSF6	neurogenic RPCs
463	2.22e-39	0.930974	0.026	0.223	7.43e-35	4	ENSG00000183172	SMDT1	neurogenic RPCs
464	9.53e-21	0.930207	0.014	0.121	3.2e-16	4	ENSG00000205339	IPO7	neurogenic RPCs
465	1.2e-26	0.929468	0.026	0.17	4.02e-22	4	ENSG00000145495	2006-03-01	neurogenic RPCs
466	1.28e-23	0.92946	0.03	0.165	4.3e-19	4	ENSG00000043355	ZIC2	neurogenic RPCs
467	7.16e-26	0.92675	0.017	0.151	2.4e-21	4	ENSG00000175550	DRAP1	neurogenic RPCs
468	4.19e-21	0.918794	0.016	0.127	1.41e-16	4	ENSG00000129235	TXNDC17	neurogenic RPCs
469	3.07e-30	0.917623	0.019	0.172	1.03e-25	4	ENSG00000005075	POLR2J	neurogenic RPCs
470	3.29e-20	0.917218	0.031	0.151	1.1e-15	4	ENSG00000105701	FKBP8	neurogenic RPCs
471	1.44e-25	0.915629	0.027	0.167	4.83e-21	4	ENSG00000162613	FUBP1	neurogenic RPCs
472	7.52e-17	0.908132	0.014	0.103	2.52e-12	4	ENSG00000055917	PUM2	neurogenic RPCs
473	4.64e-15	0.901171	0.027	0.118	1.56e-10	4	ENSG00000111752	PHC1	neurogenic RPCs
474	3e-17	0.900889	0.013	0.103	1.01e-12	4	ENSG00000138078	PREPL	neurogenic RPCs
475	3.82e-17	0.900022	0.021	0.117	1.28e-12	4	ENSG00000078304	PPP2R5C	neurogenic RPCs
476	2.97e-39	0.888184	0.057	0.283	9.95e-35	4	ENSG00000161203	AP2M1	neurogenic RPCs
477	2.77e-17	0.876067	0.015	0.107	9.31e-13	4	ENSG00000183020	AP2A2	neurogenic RPCs
478	7.54e-23	0.870909	0.036	0.173	2.53e-18	4	ENSG00000151923	TIAL1	neurogenic RPCs
479	6.15e-23	0.859112	0.021	0.145	2.06e-18	4	ENSG00000104885	DOT1L	neurogenic RPCs
480	2.29e-64	0.858967	0.05	0.363	7.68e-60	4	ENSG00000108953	YWHAE	neurogenic RPCs
481	2.7e-14	0.85737	0.024	0.11	9.05e-10	4	ENSG00000164548	TRA2A	neurogenic RPCs
482	9.39e-55	0.857286	0.036	0.302	3.15e-50	4	ENSG00000132341	RAN	neurogenic RPCs
483	7e-20	0.855009	0.035	0.156	2.35e-15	4	ENSG00000167615	LENG8	neurogenic RPCs
484	3.55e-54	0.84269	0.053	0.335	1.19e-49	4	ENSG00000131711	MAP1B	neurogenic RPCs
485	1.22e-47	0.831625	0.044	0.292	4.09e-43	4	ENSG00000119335	SET	neurogenic RPCs
486	2.19e-34	0.823848	0.07	0.287	7.34e-30	4	ENSG00000108848	LUC7L3	neurogenic RPCs
487	6.86e-42	0.819085	0.053	0.287	2.3e-37	4	ENSG00000245532	NEAT1	neurogenic RPCs
488	8.41e-38	0.818737	0.02	0.206	2.82e-33	4	ENSG00000069275	NUCKS1	neurogenic RPCs
489	5.25e-24	0.817036	0.027	0.16	1.76e-19	4	ENSG00000120686	UFM1	neurogenic RPCs
490	1.66e-14	0.80816	0.028	0.117	5.58e-10	4	ENSG00000114315	HES1	neurogenic RPCs
491	5.74e-30	0.804441	0.027	0.186	1.92e-25	4	ENSG00000182004	SNRPE	neurogenic RPCs
492	1.46e-26	0.797624	0.019	0.156	4.89e-22	4	ENSG00000099817	POLR2E	neurogenic RPCs
493	2.39e-23	0.792211	0.027	0.157	8e-19	4	ENSG00000152518	ZFP36L2	neurogenic RPCs
494	1.28e-13	0.79104	0.021	0.1	4.28e-09	4	ENSG00000150593	PDCD4	neurogenic RPCs
495	1.7e-18	0.790621	0.009	0.102	5.71e-14	4	ENSG00000166333	ILK	neurogenic RPCs
496	8.78e-25	0.788706	0.027	0.164	2.94e-20	4	ENSG00000121413	ZSCAN18	neurogenic RPCs
497	9.35e-26	0.78752	0.043	0.198	3.13e-21	4	ENSG00000175265	GOLGA8A	neurogenic RPCs
498	2.46e-21	0.780231	0.022	0.139	8.24e-17	4	ENSG00000157216	SSBP3	neurogenic RPCs
499	1.06e-26	0.779028	0.031	0.181	3.54e-22	4	ENSG00000010322	NISCH	neurogenic RPCs
500	8.99e-29	0.773715	0.028	0.184	3.02e-24	4	ENSG00000130811	EIF3G	neurogenic RPCs
501	1.47e-26	0.766996	0.017	0.154	4.93e-22	4	ENSG00000184302	SIX6	neurogenic RPCs
502	5.26e-44	0.766633	0.184	0.547	1.76e-39	4	ENSG00000225783	MIAT	neurogenic RPCs
503	1.47e-24	0.761833	0.006	0.122	4.93e-20	4	ENSG00000137575	SDCBP	neurogenic RPCs
504	4.89e-24	0.759442	0.008	0.124	1.64e-19	4	ENSG00000106105	GARS	neurogenic RPCs
505	8.96e-16	0.757464	0.017	0.105	3e-11	4	ENSG00000118579	MED28	neurogenic RPCs
506	1.7e-15	0.756214	0.02	0.108	5.69e-11	4	ENSG00000132510	KDM6B	neurogenic RPCs
507	1.25e-19	0.755589	0.021	0.13	4.21e-15	4	ENSG00000130702	LAMA5	neurogenic RPCs
508	2.27e-19	0.74948	0.027	0.139	7.61e-15	4	ENSG00000108387	2004-09-01	neurogenic RPCs
509	8.68e-20	0.749225	0.017	0.123	2.91e-15	4	ENSG00000131149	GSE1	neurogenic RPCs
510	1.53e-24	0.747253	0.034	0.176	5.14e-20	4	ENSG00000130635	COL5A1	neurogenic RPCs
511	3.06e-23	0.746276	0.014	0.133	1.03e-18	4	ENSG00000213719	CLIC1	neurogenic RPCs
512	7.13e-30	0.732443	0.013	0.159	2.39e-25	4	ENSG00000044115	CTNNA1	neurogenic RPCs
513	4.14e-42	0.728808	0.053	0.289	1.39e-37	4	ENSG00000142156	COL6A1	neurogenic RPCs
514	1.01e-15	0.727935	0.026	0.119	3.4e-11	4	ENSG00000196776	CD47	neurogenic RPCs
515	2.02e-26	0.727324	0.023	0.164	6.78e-22	4	ENSG00000213639	PPP1CB	neurogenic RPCs
516	1.68e-22	0.726006	0.013	0.127	5.64e-18	4	ENSG00000179195	ZNF664	neurogenic RPCs
517	2.1e-16	0.719535	0.016	0.106	7.05e-12	4	ENSG00000144029	MRPS5	neurogenic RPCs
518	1.6e-19	0.71821	0.017	0.123	5.37e-15	4	ENSG00000268205	AC005261.1	neurogenic RPCs
519	5.43e-21	0.716242	0.033	0.157	1.82e-16	4	ENSG00000085733	CTTN	neurogenic RPCs
520	2.51e-21	0.714712	0.012	0.12	8.4e-17	4	ENSG00000013441	CLK1	neurogenic RPCs
521	3.37e-25	0.714675	0.014	0.142	1.13e-20	4	ENSG00000062485	CS	neurogenic RPCs
522	9.16e-18	0.709661	0.019	0.116	3.07e-13	4	ENSG00000094631	HDAC6	neurogenic RPCs
523	2.88e-17	0.709501	0.015	0.108	9.66e-13	4	ENSG00000139219	COL2A1	neurogenic RPCs
524	1.85e-21	0.708625	0.02	0.135	6.22e-17	4	ENSG00000095059	DHPS	neurogenic RPCs
525	1.64e-23	0.701784	0.029	0.162	5.51e-19	4	ENSG00000141002	TCF25	neurogenic RPCs
526	1.84e-25	0.701357	0.029	0.172	6.16e-21	4	ENSG00000163466	ARPC2	neurogenic RPCs
527	2.66e-15	0.697743	0.019	0.104	8.93e-11	4	ENSG00000132635	PCED1A	neurogenic RPCs
528	6.11e-33	0.69251	0.024	0.195	2.05e-28	4	ENSG00000101294	HM13	neurogenic RPCs
529	7.07e-26	0.687275	0.021	0.157	2.37e-21	4	ENSG00000079332	SAR1A	neurogenic RPCs
530	3.17e-16	0.681161	0.016	0.105	1.06e-11	4	ENSG00000007080	CCDC124	neurogenic RPCs
531	4e-19	0.679686	0.014	0.114	1.34e-14	4	ENSG00000187122	SLIT1	neurogenic RPCs
532	8.47e-77	0.679062	0.171	0.652	2.84e-72	4	ENSG00000075624	ACTB	neurogenic RPCs
533	1.24e-23	0.672693	0.008	0.123	4.16e-19	4	ENSG00000188895	MSL1	neurogenic RPCs
534	1.64e-25	0.667461	0.014	0.142	5.51e-21	4	ENSG00000041357	PSMA4	neurogenic RPCs
535	1.99e-25	0.666747	0.029	0.171	6.67e-21	4	ENSG00000011347	SYT7	neurogenic RPCs
536	5.56e-43	0.661798	0.026	0.237	1.87e-38	4	ENSG00000124422	USP22	neurogenic RPCs
537	4.61e-57	0.655963	0.067	0.372	1.55e-52	4	ENSG00000099194	SCD	neurogenic RPCs
538	1.12e-27	0.654045	0.017	0.159	3.77e-23	4	ENSG00000166295	ANAPC16	neurogenic RPCs
539	1.12e-86	0.646534	0.043	0.42	3.76e-82	4	ENSG00000084207	GSTP1	neurogenic RPCs
540	9.88e-14	0.645935	0.027	0.111	3.32e-09	4	ENSG00000099849	RASSF7	neurogenic RPCs
541	4.38e-24	0.640917	0.013	0.134	1.47e-19	4	ENSG00000136485	DCAF7	neurogenic RPCs
542	2.17e-21	0.639192	0.009	0.115	7.29e-17	4	ENSG00000249915	PDCD6	neurogenic RPCs
543	7.79e-77	0.637617	0.067	0.438	2.61e-72	4	ENSG00000122566	HNRNPA2B1	neurogenic RPCs
544	1.7e-30	0.636766	0.034	0.202	5.7e-26	4	ENSG00000132424	PNISR	neurogenic RPCs
545	1.27e-28	0.634958	0.035	0.196	4.25e-24	4	ENSG00000124486	USP9X	neurogenic RPCs
546	1.51e-20	0.634834	0.023	0.138	5.08e-16	4	ENSG00000196123	KIAA0895L	neurogenic RPCs
547	2.37e-18	0.634538	0.016	0.115	7.96e-14	4	ENSG00000086598	TMED2	neurogenic RPCs
548	2.69e-16	0.631403	0.024	0.12	9.01e-12	4	ENSG00000183087	GAS6	neurogenic RPCs
549	2.87e-43	0.630901	0.049	0.284	9.64e-39	4	ENSG00000118418	HMGN3	neurogenic RPCs
550	9.95e-26	0.630026	0.017	0.15	3.34e-21	4	ENSG00000119048	UBE2B	neurogenic RPCs
551	3.06e-23	0.62659	0.017	0.139	1.03e-18	4	ENSG00000149485	FADS1	neurogenic RPCs
552	6.34e-24	0.625138	0.01	0.128	2.13e-19	4	ENSG00000077380	DYNC1I2	neurogenic RPCs
553	4.2e-17	0.623257	0.022	0.119	1.41e-12	4	ENSG00000136450	SRSF1	neurogenic RPCs
554	6.11e-18	0.618445	0.016	0.113	2.05e-13	4	ENSG00000022840	RNF10	neurogenic RPCs
555	1.03e-20	0.617573	0.013	0.119	3.45e-16	4	ENSG00000100320	RBFOX2	neurogenic RPCs
556	5.71e-22	0.616496	0.017	0.133	1.92e-17	4	ENSG00000091527	CDV3	neurogenic RPCs
557	5.51e-37	0.61414	0.036	0.234	1.85e-32	4	ENSG00000105655	ISYNA1	neurogenic RPCs
558	9.05e-16	0.61286	0.022	0.113	3.04e-11	4	ENSG00000108309	RUNDC3A	neurogenic RPCs
559	1.13e-16	0.612732	0.017	0.109	3.79e-12	4	ENSG00000133606	MKRN1	neurogenic RPCs
560	1.66e-26	0.611101	0.029	0.176	5.57e-22	4	ENSG00000135097	MSI1	neurogenic RPCs
561	2.02e-52	0.609951	0.022	0.265	6.79e-48	4	ENSG00000173726	TOMM20	neurogenic RPCs
562	6.25e-21	0.609564	0.013	0.12	2.09e-16	4	ENSG00000214063	TSPAN4	neurogenic RPCs
563	5.63e-25	0.609218	0.024	0.161	1.89e-20	4	ENSG00000124193	SRSF6	neurogenic RPCs
564	3.92e-25	0.608419	0.027	0.166	1.32e-20	4	ENSG00000088448	ANKRD10	neurogenic RPCs
565	5.07e-43	0.60147	0.044	0.274	1.7e-38	4	ENSG00000112972	HMGCS1	neurogenic RPCs
566	1.98e-24	0.601447	0.021	0.152	6.65e-20	4	ENSG00000125944	HNRNPR	neurogenic RPCs
567	2.57e-25	0.600781	0.015	0.144	8.62e-21	4	ENSG00000100823	APEX1	neurogenic RPCs
568	8.03e-19	0.599955	0.014	0.112	2.69e-14	4	ENSG00000182481	KPNA2	neurogenic RPCs
569	1.05e-19	0.598477	0.026	0.139	3.52e-15	4	ENSG00000100314	CABP7	neurogenic RPCs
570	5.39e-17	0.59817	0.015	0.106	1.81e-12	4	ENSG00000144566	RAB5A	neurogenic RPCs
571	3.19e-23	0.595438	0.02	0.143	1.07e-18	4	ENSG00000124006	OBSL1	neurogenic RPCs
572	2.73e-24	0.5914	0.031	0.171	9.16e-20	4	ENSG00000175745	NR2F1	neurogenic RPCs
573	1.37e-21	0.588331	0.02	0.137	4.6e-17	4	ENSG00000155506	LARP1	neurogenic RPCs
574	2.03e-23	0.587918	0.014	0.133	6.8e-19	4	ENSG00000147044	CASK	neurogenic RPCs
575	4.1e-24	0.587195	0.022	0.152	1.37e-19	4	ENSG00000162992	NEUROD1	neurogenic RPCs
576	2.3e-18	0.584246	0.01	0.103	7.7e-14	4	ENSG00000022277	RTF2	neurogenic RPCs
577	6.71e-31	0.575672	0.023	0.184	2.25e-26	4	ENSG00000149294	NCAM1	neurogenic RPCs
578	1.75e-20	0.574846	0.012	0.115	5.86e-16	4	ENSG00000135829	DHX9	neurogenic RPCs
579	2.88e-30	0.572933	0.026	0.186	9.67e-26	4	ENSG00000135821	GLUL	neurogenic RPCs
580	1.03e-34	0.569943	0.035	0.222	3.47e-30	4	ENSG00000215301	DDX3X	neurogenic RPCs
581	3.45e-38	0.566432	0.041	0.248	1.16e-33	4	ENSG00000197102	DYNC1H1	neurogenic RPCs
582	1.49e-26	0.565708	0.013	0.145	5e-22	4	ENSG00000167470	MIDN	neurogenic RPCs
583	6.65e-34	0.564449	0.023	0.196	2.23e-29	4	ENSG00000215612	HMX1	neurogenic RPCs
584	6.25e-26	0.563817	0.034	0.182	2.09e-21	4	ENSG00000147162	OGT	neurogenic RPCs
585	1.35e-15	0.562207	0.017	0.104	4.54e-11	4	ENSG00000133226	SRRM1	neurogenic RPCs
586	1.93e-40	0.560801	0.043	0.261	6.46e-36	4	ENSG00000176887	SOX11	neurogenic RPCs
587	7.55e-16	0.559862	0.019	0.107	2.53e-11	4	ENSG00000108773	KAT2A	neurogenic RPCs
588	2.28e-17	0.55905	0.015	0.108	7.65e-13	4	ENSG00000140443	IGF1R	neurogenic RPCs
589	3.02e-20	0.554981	0.015	0.121	1.01e-15	4	ENSG00000179051	RCC2	neurogenic RPCs
590	2.75e-36	0.551186	0.027	0.213	9.21e-32	4	ENSG00000114125	RNF7	neurogenic RPCs
591	3.8e-18	0.549912	0.013	0.107	1.27e-13	4	ENSG00000116350	SRSF4	neurogenic RPCs
592	1.86e-17	0.549572	0.014	0.106	6.24e-13	4	ENSG00000057019	DCBLD2	neurogenic RPCs
593	1.2e-18	0.549202	0.012	0.107	4.03e-14	4	ENSG00000264364	DYNLL2	neurogenic RPCs
594	1.72e-51	0.54748	0.049	0.315	5.78e-47	4	ENSG00000130522	JUND	neurogenic RPCs
595	9.36e-24	0.545217	0.014	0.135	3.14e-19	4	ENSG00000137207	YIPF3	neurogenic RPCs
596	1.97e-16	0.544213	0.02	0.112	6.6e-12	4	ENSG00000130827	PLXNA3	neurogenic RPCs
597	1.56e-17	0.543005	0.023	0.124	5.23e-13	4	ENSG00000144711	IQSEC1	neurogenic RPCs
598	1.51e-21	0.538796	0.022	0.14	5.07e-17	4	ENSG00000133612	AGAP3	neurogenic RPCs
599	1.25e-101	0.538021	0.087	0.554	4.18e-97	4	ENSG00000092841	MYL6	neurogenic RPCs
600	2.77e-46	0.537228	0.028	0.255	9.3e-42	4	ENSG00000092964	DPYSL2	neurogenic RPCs
601	1.01e-21	0.533718	0.02	0.137	3.39e-17	4	ENSG00000121966	CXCR4	neurogenic RPCs
602	8.49e-21	0.533188	0.006	0.106	2.85e-16	4	ENSG00000107581	EIF3A	neurogenic RPCs
603	4.19e-41	0.532838	0.01	0.199	1.41e-36	4	ENSG00000172115	CYCS	neurogenic RPCs
604	2.12e-34	0.528962	0.028	0.208	7.11e-30	4	ENSG00000102226	USP11	neurogenic RPCs
605	6.67e-34	0.522877	0.026	0.201	2.24e-29	4	ENSG00000115694	STK25	neurogenic RPCs
606	2.49e-23	0.520059	0.017	0.14	8.36e-19	4	ENSG00000179271	GADD45GIP1	neurogenic RPCs
607	9.21e-39	0.51976	0.028	0.225	3.09e-34	4	ENSG00000151366	NDUFC2	neurogenic RPCs
608	1.95e-16	0.519284	0.017	0.108	6.55e-12	4	ENSG00000239306	RBM14	neurogenic RPCs
609	2.69e-21	0.511379	0.019	0.133	9.02e-17	4	ENSG00000175826	CTDNEP1	neurogenic RPCs
610	4.29e-51	0.510032	0.034	0.284	1.44e-46	4	ENSG00000260032	NORAD	neurogenic RPCs
611	2.99e-20	0.508969	0.023	0.137	1e-15	4	ENSG00000205213	LGR4	neurogenic RPCs
612	3.15e-20	0.504367	0.007	0.105	1.06e-15	4	ENSG00000139112	GABARAPL1	neurogenic RPCs
613	2.73e-26	0.504363	0.017	0.153	9.16e-22	4	ENSG00000157020	SEC13	neurogenic RPCs
614	9.23e-32	0.503841	0.01	0.162	3.1e-27	4	ENSG00000103275	UBE2I	neurogenic RPCs
615	0	4.60273	0.82	0.135	0	5	ENSG00000168542	COL3A1	ocular surface stroma
616	0	4.22818	0.668	0.071	0	5	ENSG00000185559	DLK1	ocular surface stroma
617	0	3.58469	0.675	0.05	0	5	ENSG00000115414	FN1	ocular surface stroma
618	1.56e-265	3.26365	0.765	0.148	5.23e-261	5	ENSG00000113140	SPARC	ocular surface stroma
619	5.95e-245	3.08064	0.758	0.151	2e-240	5	ENSG00000164692	COL1A2	ocular surface stroma
620	2.12e-266	2.93479	0.666	0.094	7.12e-262	5	ENSG00000108821	COL1A1	ocular surface stroma
621	0	2.93381	0.524	0.021	0	5	ENSG00000146674	IGFBP3	ocular surface stroma
622	0	2.51313	0.749	0.104	0	5	ENSG00000142089	IFITM3	ocular surface stroma
623	0	2.47029	0.614	0.053	0	5	ENSG00000163191	S100A11	ocular surface stroma
624	2.56e-252	2.43078	0.261	0.008	8.57e-248	5	ENSG00000171564	FGB	ocular surface stroma
625	5.34e-260	2.39438	0.344	0.018	1.79e-255	5	ENSG00000111341	MGP	ocular surface stroma
626	3.81e-208	2.36326	0.265	0.013	1.28e-203	5	ENSG00000118137	APOA1	ocular surface stroma
627	1.7e-295	2.34445	0.491	0.038	5.69e-291	5	ENSG00000139329	LUM	ocular surface stroma
628	0	2.31345	0.467	0.027	0	5	ENSG00000120708	TGFBI	ocular surface stroma
629	0	2.29799	0.455	0.024	0	5	ENSG00000204262	COL5A2	ocular surface stroma
630	1.34e-279	2.25012	0.481	0.039	4.5e-275	5	ENSG00000111057	KRT18	ocular surface stroma
631	4.27e-265	2.2106	0.453	0.036	1.43e-260	5	ENSG00000011465	DCN	ocular surface stroma
632	3.17e-182	2.15479	0.419	0.05	1.06e-177	5	ENSG00000130513	GDF15	ocular surface stroma
633	1.21e-226	2.12005	0.192	0.003	4.05e-222	5	ENSG00000163631	ALB	ocular surface stroma
634	1.19e-213	2.10319	0.216	0.006	4.01e-209	5	ENSG00000197249	SERPINA1	ocular surface stroma
635	1.22e-100	2.09015	0.455	0.104	4.11e-96	5	ENSG00000125148	MT2A	ocular surface stroma
636	2.98e-212	2.08371	0.192	0.004	1e-207	5	ENSG00000158874	APOA2	ocular surface stroma
637	6.74e-302	2.03091	0.467	0.032	2.26e-297	5	ENSG00000197747	S100A10	ocular surface stroma
638	6.6e-166	2.00576	0.687	0.172	2.21e-161	5	ENSG00000130066	SAT1	ocular surface stroma
639	6.41e-209	2.00514	0.488	0.06	2.15e-204	5	ENSG00000170421	KRT8	ocular surface stroma
640	3.87e-177	2.00188	0.621	0.127	1.3e-172	5	ENSG00000166710	B2M	ocular surface stroma
641	2.41e-260	1.97257	0.422	0.031	8.1e-256	5	ENSG00000171345	KRT19	ocular surface stroma
642	1.8e-143	1.95967	0.68	0.179	6.03e-139	5	ENSG00000269028	MTRNR2L12	ocular surface stroma
643	0	1.95286	0.294	0.003	0	5	ENSG00000204291	COL15A1	ocular surface stroma
644	4.67e-168	1.94672	0.557	0.102	1.57e-163	5	ENSG00000102265	TIMP1	ocular surface stroma
645	3.29e-192	1.9374	0.166	0.003	1.1e-187	5	ENSG00000110245	APOC3	ocular surface stroma
646	4.46e-126	1.91169	0.13	0.004	1.5e-121	5	ENSG00000163586	FABP1	ocular surface stroma
647	4.09e-133	1.90552	0.249	0.022	1.37e-128	5	ENSG00000118271	TTR	ocular surface stroma
648	2e-259	1.83535	0.251	0.006	6.7e-255	5	ENSG00000163359	COL6A3	ocular surface stroma
649	5.95e-171	1.80901	0.566	0.104	1.99e-166	5	ENSG00000149257	SERPINH1	ocular surface stroma
650	1.06e-111	1.73384	0.218	0.02	3.56e-107	5	ENSG00000163220	S100A9	ocular surface stroma
651	5.5e-218	1.72738	0.398	0.035	1.85e-213	5	ENSG00000185885	IFITM1	ocular surface stroma
652	8e-162	1.7221	0.149	0.003	2.68e-157	5	ENSG00000081051	AFP	ocular surface stroma
653	0	1.71653	0.306	0.006	0	5	ENSG00000196549	MME	ocular surface stroma
654	4.89e-300	1.70671	0.249	0.003	1.64e-295	5	ENSG00000122176	FMOD	ocular surface stroma
655	2.29e-191	1.65291	0.225	0.009	7.69e-187	5	ENSG00000119888	EPCAM	ocular surface stroma
656	3.12e-196	1.63782	0.412	0.043	1.05e-191	5	ENSG00000130303	BST2	ocular surface stroma
657	3.12e-95	1.61944	0.419	0.096	1.04e-90	5	ENSG00000142173	COL6A2	ocular surface stroma
658	5.22e-129	1.6062	0.483	0.096	1.75e-124	5	ENSG00000164733	CTSB	ocular surface stroma
659	1.55e-70	1.56606	0.171	0.02	5.2e-66	5	ENSG00000128422	KRT17	ocular surface stroma
660	3.57e-129	1.54461	0.133	0.004	1.2e-124	5	ENSG00000110244	APOA4	ocular surface stroma
661	4e-218	1.53874	0.213	0.005	1.34e-213	5	ENSG00000104368	PLAT	ocular surface stroma
662	3.44e-74	1.48137	0.227	0.035	1.15e-69	5	ENSG00000166482	MFAP4	ocular surface stroma
663	2.38e-96	1.48126	0.507	0.136	7.97e-92	5	ENSG00000130635	COL5A1	ocular surface stroma
664	3.77e-121	1.47887	0.204	0.015	1.26e-116	5	ENSG00000189143	CLDN4	ocular surface stroma
665	1.1e-139	1.46678	0.491	0.091	3.68e-135	5	ENSG00000234745	HLA-B	ocular surface stroma
666	5.48e-155	1.46652	0.374	0.045	1.84e-150	5	ENSG00000130203	APOE	ocular surface stroma
667	2.3e-70	1.46572	0.289	0.059	7.73e-66	5	ENSG00000281508	AL078639.1	ocular surface stroma
668	3.8e-133	1.45783	0.18	0.009	1.27e-128	5	ENSG00000164266	SPINK1	ocular surface stroma
669	7.17e-149	1.45282	0.152	0.004	2.4e-144	5	ENSG00000171557	FGG	ocular surface stroma
670	7.66e-36	1.43194	0.173	0.04	2.57e-31	5	ENSG00000125144	MT1G	ocular surface stroma
671	1.51e-150	1.42099	0.275	0.023	5.08e-146	5	ENSG00000131981	LGALS3	ocular surface stroma
672	4.24e-262	1.39023	0.239	0.005	1.42e-257	5	ENSG00000106366	SERPINE1	ocular surface stroma
673	6.54e-125	1.36246	0.301	0.036	2.19e-120	5	ENSG00000134352	IL6ST	ocular surface stroma
674	2.46e-191	1.3541	0.209	0.007	8.24e-187	5	ENSG00000008517	IL32	ocular surface stroma
675	3.22e-125	1.33637	0.32	0.04	1.08e-120	5	ENSG00000133110	POSTN	ocular surface stroma
676	2.15e-126	1.33458	0.322	0.041	7.21e-122	5	ENSG00000100097	LGALS1	ocular surface stroma
677	1.3e-123	1.33175	0.415	0.072	4.38e-119	5	ENSG00000204525	HLA-C	ocular surface stroma
678	7.28e-186	1.31413	0.227	0.01	2.44e-181	5	ENSG00000163453	IGFBP7	ocular surface stroma
679	6.19e-100	1.30948	0.725	0.26	2.08e-95	5	ENSG00000198888	MT-ND1	ocular surface stroma
680	1.1e-94	1.30689	0.815	0.331	3.69e-90	5	ENSG00000198840	MT-ND3	ocular surface stroma
681	2.3e-98	1.2982	0.438	0.1	7.71e-94	5	ENSG00000206503	HLA-A	ocular surface stroma
682	1.6e-118	1.29389	0.472	0.094	5.36e-114	5	ENSG00000124762	CDKN1A	ocular surface stroma
683	1.27e-131	1.27401	0.318	0.039	4.25e-127	5	ENSG00000160932	LY6E	ocular surface stroma
684	1.73e-35	1.26447	0.403	0.167	5.8e-31	5	ENSG00000197943	PLCG2	ocular surface stroma
685	5.1e-189	1.24302	0.171	0.003	1.71e-184	5	ENSG00000214049	UCA1	ocular surface stroma
686	9.63e-122	1.23351	0.265	0.028	3.23e-117	5	ENSG00000135046	ANXA1	ocular surface stroma
687	8.88e-104	1.22639	0.457	0.101	2.98e-99	5	ENSG00000182718	ANXA2	ocular surface stroma
688	4.93e-137	1.20945	0.225	0.016	1.65e-132	5	ENSG00000185201	IFITM2	ocular surface stroma
689	3.31e-108	1.20524	0.206	0.018	1.11e-103	5	ENSG00000163520	FBLN2	ocular surface stroma
690	1.51e-176	1.20387	0.258	0.015	5.07e-172	5	ENSG00000137331	IER3	ocular surface stroma
691	1.34e-118	1.18451	0.145	0.006	4.49e-114	5	ENSG00000124107	SLPI	ocular surface stroma
692	3.73e-170	1.18123	0.159	0.003	1.25e-165	5	ENSG00000167244	IGF2	ocular surface stroma
693	4.9e-84	1.16772	0.218	0.028	1.64e-79	5	ENSG00000148180	GSN	ocular surface stroma
694	4.67e-68	1.16289	0.41	0.116	1.57e-63	5	ENSG00000059804	SLC2A3	ocular surface stroma
695	7.28e-229	1.16146	0.182	0.002	2.44e-224	5	ENSG00000105825	TFPI2	ocular surface stroma
696	2.31e-56	1.1267	0.209	0.038	7.76e-52	5	ENSG00000145824	CXCL14	ocular surface stroma
697	4.52e-59	1.12269	0.263	0.057	1.52e-54	5	ENSG00000134871	COL4A2	ocular surface stroma
698	9.5e-38	1.1124	0.159	0.033	3.19e-33	5	ENSG00000169715	MT1E	ocular surface stroma
699	9.94e-115	1.10771	0.204	0.016	3.34e-110	5	ENSG00000087245	MMP2	ocular surface stroma
700	4.37e-178	1.10769	0.161	0.003	1.47e-173	5	ENSG00000168743	NPNT	ocular surface stroma
701	6.92e-80	1.10615	0.602	0.204	2.32e-75	5	ENSG00000198763	MT-ND2	ocular surface stroma
702	6.25e-87	1.10614	0.855	0.423	2.1e-82	5	ENSG00000205542	TMSB4X	ocular surface stroma
703	7.88e-78	1.09857	0.637	0.235	2.64e-73	5	ENSG00000106211	HSPB1	ocular surface stroma
704	9.15e-188	1.08871	0.182	0.004	3.07e-183	5	ENSG00000117152	RGS4	ocular surface stroma
705	2.67e-99	1.08328	0.147	0.009	8.96e-95	5	ENSG00000089356	FXYD3	ocular surface stroma
706	2.01e-43	1.08201	0.14	0.022	6.73e-39	5	ENSG00000143546	S100A8	ocular surface stroma
707	6e-143	1.08163	0.216	0.014	2.01e-138	5	ENSG00000124942	AHNAK	ocular surface stroma
708	1.59e-72	1.07947	0.175	0.021	5.33e-68	5	ENSG00000147257	GPC3	ocular surface stroma
709	2e-84	1.07709	0.938	0.645	6.71e-80	5	ENSG00000133112	TPT1	ocular surface stroma
710	7.51e-101	1.06699	0.173	0.013	2.52e-96	5	ENSG00000184347	SLIT3	ocular surface stroma
711	5.29e-60	1.06403	0.377	0.107	1.77e-55	5	ENSG00000197956	S100A6	ocular surface stroma
712	1.07e-72	1.06341	0.912	0.515	3.6e-68	5	ENSG00000198886	MT-ND4	ocular surface stroma
713	2.41e-68	1.05641	0.197	0.028	8.07e-64	5	ENSG00000084636	COL16A1	ocular surface stroma
714	6.8e-78	1.05193	0.145	0.012	2.28e-73	5	ENSG00000169242	EFNA1	ocular surface stroma
715	8.96e-69	1.04742	0.37	0.092	3.01e-64	5	ENSG00000155366	RHOC	ocular surface stroma
716	2.96e-67	1.04739	0.408	0.115	9.93e-63	5	ENSG00000077942	FBLN1	ocular surface stroma
717	4.46e-97	1.0427	0.23	0.027	1.49e-92	5	ENSG00000046604	DSG2	ocular surface stroma
718	2.03e-147	1.03105	0.156	0.005	6.82e-143	5	ENSG00000182492	BGN	ocular surface stroma
719	2.9e-62	1.02425	0.216	0.037	9.73e-58	5	ENSG00000011028	MRC2	ocular surface stroma
720	2.38e-54	1.01583	0.232	0.049	8e-50	5	ENSG00000250722	SELENOP	ocular surface stroma
721	3.61e-59	1.0119	0.476	0.162	1.21e-54	5	ENSG00000198786	MT-ND5	ocular surface stroma
722	1.13e-85	1.00952	0.308	0.055	3.79e-81	5	ENSG00000163430	FSTL1	ocular surface stroma
723	8.44e-117	1.00306	0.142	0.006	2.83e-112	5	ENSG00000125730	C3	ocular surface stroma
724	2.29e-73	1.00186	0.308	0.063	7.7e-69	5	ENSG00000152661	GJA1	ocular surface stroma
725	6.56e-78	1.00104	0.22	0.031	2.2e-73	5	ENSG00000091136	LAMB1	ocular surface stroma
726	6.28e-76	0.987903	0.393	0.098	2.11e-71	5	ENSG00000167460	TPM4	ocular surface stroma
727	8.64e-114	0.980643	0.209	0.018	2.9e-109	5	ENSG00000107438	PDLIM1	ocular surface stroma
728	1.68e-70	0.968652	0.299	0.062	5.62e-66	5	ENSG00000141753	IGFBP4	ocular surface stroma
729	2.8e-95	0.965544	0.159	0.012	9.38e-91	5	ENSG00000166145	SPINT1	ocular surface stroma
730	1.55e-142	0.958336	0.14	0.003	5.2e-138	5	ENSG00000103196	CRISPLD2	ocular surface stroma
731	1.2e-164	0.953923	0.152	0.003	4.02e-160	5	ENSG00000162645	GBP2	ocular surface stroma
732	1.08e-108	0.951222	0.1	0.002	3.61e-104	5	ENSG00000145192	AHSG	ocular surface stroma
733	1.23e-146	0.948792	0.185	0.008	4.14e-142	5	ENSG00000221869	CEBPD	ocular surface stroma
734	7.98e-101	0.94739	0.164	0.012	2.68e-96	5	ENSG00000163435	ELF3	ocular surface stroma
735	5.51e-121	0.929996	0.185	0.012	1.85e-116	5	ENSG00000256235	SMIM3	ocular surface stroma
736	1.53e-63	0.926653	0.204	0.032	5.13e-59	5	ENSG00000038427	VCAN	ocular surface stroma
737	3.62e-54	0.923549	0.6	0.258	1.22e-49	5	ENSG00000228474	OST4	ocular surface stroma
738	5e-63	0.920906	0.22	0.038	1.68e-58	5	ENSG00000100234	TIMP3	ocular surface stroma
739	2.73e-40	0.913449	0.223	0.057	9.17e-36	5	ENSG00000115461	IGFBP5	ocular surface stroma
740	1.27e-24	0.912399	0.294	0.121	4.27e-20	5	ENSG00000187193	MT1X	ocular surface stroma
741	5.44e-115	0.908489	0.152	0.008	1.82e-110	5	ENSG00000240583	AQP1	ocular surface stroma
742	6.1e-70	0.90725	0.194	0.027	2.05e-65	5	ENSG00000187498	COL4A1	ocular surface stroma
743	1.41e-86	0.905154	0.178	0.017	4.74e-82	5	ENSG00000113083	LOX	ocular surface stroma
744	3.61e-76	0.904761	0.967	0.712	1.21e-71	5	ENSG00000087086	FTL	ocular surface stroma
745	3.02e-93	0.901628	0.166	0.013	1.01e-88	5	ENSG00000101335	MYL9	ocular surface stroma
746	3.11e-94	0.898432	0.135	0.008	1.04e-89	5	ENSG00000181885	CLDN7	ocular surface stroma
747	9.1e-65	0.89834	0.934	0.579	3.05e-60	5	ENSG00000198804	MT-CO1	ocular surface stroma
748	5.01e-116	0.898313	0.216	0.018	1.68e-111	5	ENSG00000086062	B4GALT1	ocular surface stroma
749	4.53e-67	0.894997	0.147	0.015	1.52e-62	5	ENSG00000176046	NUPR1	ocular surface stroma
750	6.21e-92	0.891855	0.201	0.021	2.08e-87	5	ENSG00000006327	TNFRSF12A	ocular surface stroma
751	5.71e-116	0.885335	0.149	0.007	1.91e-111	5	ENSG00000135926	TMBIM1	ocular surface stroma
752	1.47e-91	0.881578	0.213	0.024	4.94e-87	5	ENSG00000011422	PLAUR	ocular surface stroma
753	2e-59	0.874964	0.379	0.11	6.71e-55	5	ENSG00000101439	CST3	ocular surface stroma
754	1.88e-70	0.872497	0.344	0.081	6.31e-66	5	ENSG00000150093	ITGB1	ocular surface stroma
755	2.69e-67	0.869622	0.291	0.061	9.01e-63	5	ENSG00000140545	MFGE8	ocular surface stroma
756	1.49e-45	0.865773	0.164	0.029	5e-41	5	ENSG00000162998	FRZB	ocular surface stroma
757	1.14e-54	0.865717	0.275	0.065	3.83e-50	5	ENSG00000072682	P4HA2	ocular surface stroma
758	4.62e-70	0.864536	0.22	0.035	1.55e-65	5	ENSG00000171223	JUNB	ocular surface stroma
759	1.23e-53	0.851565	0.469	0.164	4.13e-49	5	ENSG00000115677	HDLBP	ocular surface stroma
760	2e-52	0.851327	0.562	0.233	6.72e-48	5	ENSG00000265972	TXNIP	ocular surface stroma
761	6.86e-52	0.850833	0.282	0.071	2.3e-47	5	ENSG00000135535	CD164	ocular surface stroma
762	7.67e-58	0.847426	0.77	0.379	2.57e-53	5	ENSG00000198899	MT-ATP6	ocular surface stroma
763	8.1e-72	0.842429	0.969	0.71	2.72e-67	5	ENSG00000229117	RPL41	ocular surface stroma
764	1.12e-87	0.839253	0.118	0.006	3.74e-83	5	ENSG00000189334	S100A14	ocular surface stroma
765	6.78e-56	0.838921	0.244	0.052	2.27e-51	5	ENSG00000108679	LGALS3BP	ocular surface stroma
766	1.64e-52	0.833598	0.284	0.071	5.51e-48	5	ENSG00000123989	CHPF	ocular surface stroma
767	2.16e-50	0.832547	0.237	0.053	7.26e-46	5	ENSG00000122786	CALD1	ocular surface stroma
768	1.29e-64	0.830105	0.872	0.46	4.32e-60	5	ENSG00000198242	RPL23A	ocular surface stroma
769	8.81e-45	0.827524	0.429	0.159	2.95e-40	5	ENSG00000163479	SSR2	ocular surface stroma
770	7.18e-59	0.827211	0.37	0.103	2.41e-54	5	ENSG00000128595	CALU	ocular surface stroma
771	5.02e-66	0.8227	0.182	0.025	1.68e-61	5	ENSG00000144476	ACKR3	ocular surface stroma
772	8.92e-57	0.811841	0.308	0.078	2.99e-52	5	ENSG00000122884	P4HA1	ocular surface stroma
773	3.29e-53	0.80615	0.102	0.009	1.1e-48	5	ENSG00000138449	SLC40A1	ocular surface stroma
774	4.73e-60	0.805139	0.159	0.021	1.59e-55	5	ENSG00000109062	SLC9A3R1	ocular surface stroma
775	4.38e-29	0.805036	0.261	0.093	1.47e-24	5	ENSG00000212907	MT-ND4L	ocular surface stroma
776	7.67e-65	0.804067	0.273	0.056	2.57e-60	5	ENSG00000060138	YBX3	ocular surface stroma
777	2.46e-123	0.800972	0.107	0.002	8.26e-119	5	ENSG00000137507	LRRC32	ocular surface stroma
778	1.73e-61	0.800589	0.168	0.023	5.81e-57	5	ENSG00000135862	LAMC1	ocular surface stroma
779	1.06e-91	0.799512	0.168	0.014	3.54e-87	5	ENSG00000161638	ITGA5	ocular surface stroma
780	3.86e-58	0.798904	0.924	0.648	1.29e-53	5	ENSG00000231500	RPS18	ocular surface stroma
781	1.1e-66	0.796163	0.206	0.032	3.7e-62	5	ENSG00000204592	HLA-E	ocular surface stroma
782	1.63e-65	0.795466	0.777	0.344	5.47e-61	5	ENSG00000198727	MT-CYB	ocular surface stroma
783	1.4e-68	0.794339	0.171	0.021	4.68e-64	5	ENSG00000130429	ARPC1B	ocular surface stroma
784	1.45e-42	0.788066	0.37	0.129	4.86e-38	5	ENSG00000143320	CRABP2	ocular surface stroma
785	6.46e-87	0.787935	0.149	0.011	2.16e-82	5	ENSG00000157557	ETS2	ocular surface stroma
786	2.21e-64	0.787213	0.118	0.01	7.42e-60	5	ENSG00000142871	CYR61	ocular surface stroma
787	9.8e-77	0.783123	0.182	0.021	3.29e-72	5	ENSG00000197712	FAM114A1	ocular surface stroma
788	4.69e-129	0.775316	0.121	0.003	1.57e-124	5	ENSG00000003436	TFPI	ocular surface stroma
789	1.9e-53	0.775295	0.109	0.011	6.38e-49	5	ENSG00000170542	SERPINB9	ocular surface stroma
790	9e-52	0.774972	0.4	0.13	3.02e-47	5	ENSG00000125968	ID1	ocular surface stroma
791	4.09e-99	0.77492	0.168	0.013	1.37e-94	5	ENSG00000148175	STOM	ocular surface stroma
792	2.98e-44	0.768534	0.171	0.033	9.98e-40	5	ENSG00000130208	APOC1	ocular surface stroma
793	1.47e-65	0.76804	0.107	0.008	4.92e-61	5	ENSG00000108691	CCL2	ocular surface stroma
794	1.44e-134	0.767915	0.123	0.002	4.82e-130	5	ENSG00000069011	PITX1	ocular surface stroma
795	1.06e-56	0.767755	0.232	0.046	3.56e-52	5	ENSG00000125844	RRBP1	ocular surface stroma
796	3.71e-63	0.764203	0.246	0.047	1.24e-58	5	ENSG00000101608	MYL12A	ocular surface stroma
797	1.29e-75	0.760206	0.133	0.011	4.34e-71	5	ENSG00000136859	ANGPTL2	ocular surface stroma
798	7.41e-42	0.760189	0.173	0.035	2.49e-37	5	ENSG00000109814	UGDH	ocular surface stroma
799	1.47e-81	0.753463	0.152	0.013	4.92e-77	5	ENSG00000134013	LOXL2	ocular surface stroma
800	1.82e-52	0.752701	0.322	0.088	6.11e-48	5	ENSG00000198832	SELENOM	ocular surface stroma
801	1.28e-54	0.74871	0.95	0.607	4.3e-50	5	ENSG00000198712	MT-CO2	ocular surface stroma
802	1.44e-103	0.747486	0.126	0.005	4.83e-99	5	ENSG00000158769	F11R	ocular surface stroma
803	1.07e-48	0.747479	0.403	0.137	3.58e-44	5	ENSG00000068697	LAPTM4A	ocular surface stroma
804	9.97e-57	0.741941	0.889	0.485	3.34e-52	5	ENSG00000198938	MT-CO3	ocular surface stroma
805	1.6e-48	0.738535	0.265	0.067	5.36e-44	5	ENSG00000083444	PLOD1	ocular surface stroma
806	6.02e-58	0.73443	0.438	0.142	2.02e-53	5	ENSG00000161011	SQSTM1	ocular surface stroma
807	3.98e-51	0.734406	0.351	0.104	1.33e-46	5	ENSG00000112245	PTP4A1	ocular surface stroma
808	1e-45	0.734278	0.877	0.525	3.36e-41	5	ENSG00000172809	RPL38	ocular surface stroma
809	2.16e-61	0.732392	0.1	0.007	7.26e-57	5	ENSG00000204866	IGFL2	ocular surface stroma
810	1.57e-78	0.732007	0.135	0.01	5.25e-74	5	ENSG00000091986	CCDC80	ocular surface stroma
811	1.42e-41	0.715891	0.187	0.04	4.76e-37	5	ENSG00000189067	LITAF	ocular surface stroma
812	2.14e-55	0.712765	0.585	0.24	7.18e-51	5	ENSG00000185624	P4HB	ocular surface stroma
813	1.86e-37	0.712512	0.197	0.048	6.23e-33	5	ENSG00000255823	MTRNR2L8	ocular surface stroma
814	4.58e-45	0.711739	0.171	0.032	1.54e-40	5	ENSG00000010278	CD9	ocular surface stroma
815	3.47e-33	0.710698	0.204	0.056	1.16e-28	5	ENSG00000242265	PEG10	ocular surface stroma
816	7.34e-71	0.709283	0.306	0.064	2.46e-66	5	ENSG00000062716	VMP1	ocular surface stroma
817	8e-66	0.708363	0.128	0.012	2.68e-61	5	ENSG00000100196	KDELR3	ocular surface stroma
818	9.58e-43	0.706177	0.166	0.032	3.21e-38	5	ENSG00000134250	NOTCH2	ocular surface stroma
819	1.41e-46	0.70494	0.152	0.024	4.73e-42	5	ENSG00000142798	HSPG2	ocular surface stroma
820	1.96e-60	0.702874	0.178	0.026	6.58e-56	5	ENSG00000149131	SERPING1	ocular surface stroma
821	1.18e-47	0.701492	0.268	0.069	3.97e-43	5	ENSG00000067167	TRAM1	ocular surface stroma
822	7.11e-98	0.701437	0.102	0.003	2.39e-93	5	ENSG00000058085	LAMC2	ocular surface stroma
823	5.44e-36	0.699736	0.111	0.017	1.82e-31	5	ENSG00000159674	SPON2	ocular surface stroma
824	1.35e-70	0.699684	0.211	0.031	4.51e-66	5	ENSG00000112378	PERP	ocular surface stroma
825	1.21e-63	0.698966	0.145	0.016	4.05e-59	5	ENSG00000162493	PDPN	ocular surface stroma
826	5.87e-36	0.698174	0.237	0.068	1.97e-31	5	ENSG00000146278	PNRC1	ocular surface stroma
827	1.54e-56	0.693223	0.261	0.057	5.17e-52	5	ENSG00000231925	TAPBP	ocular surface stroma
828	4.11e-48	0.692294	0.121	0.015	1.38e-43	5	ENSG00000124920	MYRF	ocular surface stroma
829	2.73e-43	0.689083	0.237	0.059	9.16e-39	5	ENSG00000147872	PLIN2	ocular surface stroma
830	9.6e-121	0.686141	0.107	0.002	3.22e-116	5	ENSG00000164093	PITX2	ocular surface stroma
831	4.66e-43	0.685583	0.114	0.015	1.56e-38	5	ENSG00000154096	THY1	ocular surface stroma
832	8.79e-54	0.684969	0.585	0.235	2.95e-49	5	ENSG00000185088	RPS27L	ocular surface stroma
833	1.54e-80	0.682253	0.109	0.006	5.16e-76	5	ENSG00000013588	GPRC5A	ocular surface stroma
834	3.48e-91	0.680847	0.118	0.006	1.17e-86	5	ENSG00000167772	ANGPTL4	ocular surface stroma
835	1.13e-27	0.68064	0.185	0.054	3.79e-23	5	ENSG00000132386	SERPINF1	ocular surface stroma
836	7.64e-45	0.680408	0.213	0.048	2.56e-40	5	ENSG00000112655	PTK7	ocular surface stroma
837	4.78e-48	0.678321	0.242	0.058	1.6e-43	5	ENSG00000092820	EZR	ocular surface stroma
838	2.63e-28	0.678275	0.301	0.116	8.82e-24	5	ENSG00000129757	CDKN1C	ocular surface stroma
839	8.71e-43	0.677306	0.14	0.023	2.92e-38	5	ENSG00000182704	TSKU	ocular surface stroma
840	7.16e-44	0.675834	0.412	0.148	2.4e-39	5	ENSG00000163399	ATP1A1	ocular surface stroma
841	9.83e-42	0.673916	0.199	0.045	3.3e-37	5	ENSG00000160789	LMNA	ocular surface stroma
842	9.83e-44	0.671811	0.227	0.055	3.3e-39	5	ENSG00000100979	PLTP	ocular surface stroma
843	1.11e-48	0.670607	0.118	0.014	3.73e-44	5	ENSG00000103811	CTSH	ocular surface stroma
844	4.23e-52	0.66958	0.199	0.037	1.42e-47	5	ENSG00000162576	MXRA8	ocular surface stroma
845	6.16e-42	0.669416	0.405	0.148	2.07e-37	5	ENSG00000120742	SERP1	ocular surface stroma
846	5.21e-51	0.668083	0.346	0.101	1.75e-46	5	ENSG00000140416	TPM1	ocular surface stroma
847	1.59e-31	0.667649	0.154	0.036	5.34e-27	5	ENSG00000244187	TMEM141	ocular surface stroma
848	1.17e-39	0.665507	0.72	0.401	3.94e-35	5	ENSG00000177410	ZFAS1	ocular surface stroma
849	8.65e-78	0.664172	0.154	0.014	2.9e-73	5	ENSG00000089327	FXYD5	ocular surface stroma
850	9.1e-48	0.658739	0.967	0.698	3.05e-43	5	ENSG00000177954	RPS27	ocular surface stroma
851	1.82e-46	0.658294	0.282	0.076	6.1e-42	5	ENSG00000197930	ERO1A	ocular surface stroma
852	9.66e-39	0.657362	0.135	0.024	3.24e-34	5	ENSG00000109861	CTSC	ocular surface stroma
853	5.04e-87	0.649562	0.111	0.005	1.69e-82	5	ENSG00000184557	SOCS3	ocular surface stroma
854	1.08e-48	0.647065	0.277	0.07	3.61e-44	5	ENSG00000109846	CRYAB	ocular surface stroma
855	5.32e-98	0.643775	0.116	0.005	1.78e-93	5	ENSG00000170801	HTRA3	ocular surface stroma
856	1.3e-18	0.643666	0.178	0.065	4.36e-14	5	ENSG00000115738	ID2	ocular surface stroma
857	3.15e-30	0.6376	0.303	0.114	1.06e-25	5	ENSG00000167642	SPINT2	ocular surface stroma
858	7.23e-81	0.637144	0.116	0.007	2.43e-76	5	ENSG00000090339	ICAM1	ocular surface stroma
859	7.88e-73	0.636034	0.118	0.008	2.64e-68	5	ENSG00000118495	PLAGL1	ocular surface stroma
860	3.42e-38	0.635427	0.372	0.137	1.15e-33	5	ENSG00000184840	TMED9	ocular surface stroma
861	2.47e-51	0.633688	0.28	0.069	8.28e-47	5	ENSG00000141756	FKBP10	ocular surface stroma
862	2.93e-44	0.632131	0.827	0.491	9.83e-40	5	ENSG00000140264	SERF2	ocular surface stroma
863	1.05e-38	0.63019	0.1	0.013	3.51e-34	5	ENSG00000082438	COBLL1	ocular surface stroma
864	2.85e-42	0.629445	0.223	0.054	9.57e-38	5	ENSG00000144674	GOLGA4	ocular surface stroma
865	1.55e-37	0.626516	0.178	0.04	5.19e-33	5	ENSG00000100906	NFKBIA	ocular surface stroma
866	3.67e-44	0.626191	0.209	0.047	1.23e-39	5	ENSG00000058668	ATP2B4	ocular surface stroma
867	1.71e-41	0.625057	0.476	0.194	5.74e-37	5	ENSG00000204387	C6orf48	ocular surface stroma
868	5.94e-38	0.622967	0.287	0.089	1.99e-33	5	ENSG00000185043	CIB1	ocular surface stroma
869	6.13e-68	0.621153	0.14	0.014	2.05e-63	5	ENSG00000075420	FNDC3B	ocular surface stroma
870	1.48e-35	0.618488	0.201	0.052	4.97e-31	5	ENSG00000030582	GRN	ocular surface stroma
871	1.99e-47	0.618276	0.192	0.038	6.69e-43	5	ENSG00000112096	SOD2	ocular surface stroma
872	1.56e-28	0.616567	0.315	0.123	5.23e-24	5	ENSG00000142192	APP	ocular surface stroma
873	5.73e-34	0.616104	0.467	0.209	1.92e-29	5	ENSG00000166598	HSP90B1	ocular surface stroma
874	9.26e-31	0.615638	0.27	0.093	3.11e-26	5	ENSG00000166794	PPIB	ocular surface stroma
875	8.16e-67	0.613249	0.111	0.008	2.74e-62	5	ENSG00000198959	TGM2	ocular surface stroma
876	5.18e-29	0.612686	0.128	0.027	1.74e-24	5	ENSG00000115884	SDC1	ocular surface stroma
877	3.19e-33	0.610805	0.531	0.262	1.07e-28	5	ENSG00000171530	TBCA	ocular surface stroma
878	3.5e-40	0.608907	0.434	0.166	1.17e-35	5	ENSG00000111229	ARPC3	ocular surface stroma
879	1.24e-32	0.608677	0.18	0.045	4.16e-28	5	ENSG00000197780	TAF13	ocular surface stroma
880	1.39e-44	0.608555	0.239	0.059	4.65e-40	5	ENSG00000214530	STARD10	ocular surface stroma
881	3.47e-41	0.605944	0.13	0.021	1.16e-36	5	ENSG00000102007	PLP2	ocular surface stroma
882	1.74e-45	0.603556	0.201	0.042	5.84e-41	5	ENSG00000176014	TUBB6	ocular surface stroma
883	1.9e-49	0.60338	0.135	0.018	6.36e-45	5	ENSG00000116574	RHOU	ocular surface stroma
884	6.52e-25	0.600208	0.441	0.214	2.19e-20	5	ENSG00000104408	EIF3E	ocular surface stroma
885	2.5e-59	0.599686	0.23	0.043	8.38e-55	5	ENSG00000136068	FLNB	ocular surface stroma
886	7.13e-43	0.596338	0.936	0.633	2.39e-38	5	ENSG00000071082	RPL31	ocular surface stroma
887	3.53e-39	0.593473	0.948	0.661	1.18e-34	5	ENSG00000213741	RPS29	ocular surface stroma
888	4.44e-26	0.590518	0.175	0.051	1.49e-21	5	ENSG00000131669	NINJ1	ocular surface stroma
889	6.2e-110	0.588893	0.149	0.008	2.08e-105	5	ENSG00000096696	DSP	ocular surface stroma
890	1.11e-43	0.58841	0.86	0.518	3.71e-39	5	ENSG00000166441	RPL27A	ocular surface stroma
891	2.42e-47	0.587693	0.159	0.026	8.12e-43	5	ENSG00000164294	GPX8	ocular surface stroma
892	3.57e-35	0.587512	0.237	0.068	1.2e-30	5	ENSG00000142227	EMP3	ocular surface stroma
893	9.8e-45	0.587346	0.32	0.097	3.29e-40	5	ENSG00000164111	ANXA5	ocular surface stroma
894	3.32e-49	0.585563	0.1	0.01	1.11e-44	5	ENSG00000157227	MMP14	ocular surface stroma
895	3.77e-49	0.585159	0.187	0.035	1.27e-44	5	ENSG00000120738	EGR1	ocular surface stroma
896	4.28e-38	0.58452	0.116	0.018	1.43e-33	5	ENSG00000026508	CD44	ocular surface stroma
897	2.19e-36	0.584176	0.393	0.152	7.35e-32	5	ENSG00000084234	APLP2	ocular surface stroma
898	1.41e-35	0.583524	0.227	0.063	4.72e-31	5	ENSG00000113732	ATP6V0E1	ocular surface stroma
899	2.18e-44	0.58332	0.254	0.065	7.32e-40	5	ENSG00000100345	MYH9	ocular surface stroma
900	4.92e-44	0.582563	0.104	0.012	1.65e-39	5	ENSG00000052344	PRSS8	ocular surface stroma
901	7.86e-27	0.577578	0.227	0.076	2.64e-22	5	ENSG00000184432	COPB2	ocular surface stroma
902	7.14e-24	0.577511	0.107	0.023	2.39e-19	5	ENSG00000196141	SPATS2L	ocular surface stroma
903	1.47e-29	0.577199	0.161	0.04	4.95e-25	5	ENSG00000135047	CTSL	ocular surface stroma
904	1.62e-54	0.577012	0.116	0.012	5.44e-50	5	ENSG00000148344	PTGES	ocular surface stroma
905	1.08e-44	0.57229	0.173	0.032	3.62e-40	5	ENSG00000162496	DHRS3	ocular surface stroma
906	9.41e-48	0.570544	0.197	0.039	3.16e-43	5	ENSG00000102024	PLS3	ocular surface stroma
907	1.83e-26	0.568652	0.201	0.063	6.13e-22	5	ENSG00000100852	ARHGAP5	ocular surface stroma
908	1.24e-39	0.566383	0.178	0.038	4.16e-35	5	ENSG00000135919	SERPINE2	ocular surface stroma
909	4.45e-35	0.56605	0.111	0.018	1.49e-30	5	ENSG00000142552	RCN3	ocular surface stroma
910	1.85e-39	0.564498	0.957	0.706	6.19e-35	5	ENSG00000105372	RPS19	ocular surface stroma
911	2.07e-21	0.564033	0.114	0.028	6.95e-17	5	ENSG00000051523	CYBA	ocular surface stroma
912	5.69e-30	0.563867	0.192	0.054	1.91e-25	5	ENSG00000105835	NAMPT	ocular surface stroma
913	9.55e-35	0.561107	0.206	0.055	3.2e-30	5	ENSG00000204386	NEU1	ocular surface stroma
914	1.67e-53	0.560713	0.13	0.016	5.62e-49	5	ENSG00000170412	GPRC5C	ocular surface stroma
915	1.43e-37	0.560498	0.322	0.109	4.78e-33	5	ENSG00000112335	SNX3	ocular surface stroma
916	2.73e-31	0.560484	0.329	0.125	9.15e-27	5	ENSG00000184007	PTP4A2	ocular surface stroma
917	1.71e-33	0.552512	0.218	0.062	5.72e-29	5	ENSG00000138448	ITGAV	ocular surface stroma
918	5.18e-29	0.552156	0.325	0.126	1.74e-24	5	ENSG00000143870	PDIA6	ocular surface stroma
919	3e-29	0.551195	0.218	0.068	1.01e-24	5	ENSG00000152558	TMEM123	ocular surface stroma
920	2.5e-40	0.549597	0.917	0.597	8.4e-36	5	ENSG00000136942	RPL35	ocular surface stroma
921	1.11e-42	0.545474	0.185	0.038	3.71e-38	5	ENSG00000126458	RRAS	ocular surface stroma
922	4.75e-33	0.538392	0.294	0.1	1.59e-28	5	ENSG00000162909	CAPN2	ocular surface stroma
923	1.38e-54	0.537182	0.166	0.025	4.64e-50	5	ENSG00000124145	SDC4	ocular surface stroma
924	5.24e-24	0.529373	0.156	0.044	1.76e-19	5	ENSG00000145901	TNIP1	ocular surface stroma
925	1.04e-16	0.529158	0.114	0.033	3.49e-12	5	ENSG00000180340	FZD2	ocular surface stroma
926	3.79e-31	0.528336	0.102	0.017	1.27e-26	5	ENSG00000075426	FOSL2	ocular surface stroma
927	8.39e-14	0.528083	0.114	0.038	2.81e-09	5	ENSG00000142684	ZNF593	ocular surface stroma
928	3.24e-44	0.523987	0.505	0.202	1.09e-39	5	ENSG00000168374	ARF4	ocular surface stroma
929	1.97e-23	0.523371	0.121	0.029	6.6e-19	5	ENSG00000168056	LTBP3	ocular surface stroma
930	5.17e-25	0.522191	0.133	0.033	1.73e-20	5	ENSG00000108582	CPD	ocular surface stroma
931	1.3e-28	0.517574	0.455	0.209	4.37e-24	5	ENSG00000169564	PCBP1	ocular surface stroma
932	7.09e-25	0.511452	0.209	0.069	2.38e-20	5	ENSG00000097033	SH3GLB1	ocular surface stroma
933	1.3e-33	0.510938	0.133	0.026	4.37e-29	5	ENSG00000070404	FSTL3	ocular surface stroma
934	7.43e-34	0.510085	0.938	0.693	2.49e-29	5	ENSG00000108107	RPL28	ocular surface stroma
935	1.21e-14	0.509417	0.161	0.063	4.06e-10	5	ENSG00000090487	SPG21	ocular surface stroma
936	3.16e-27	0.507862	0.246	0.085	1.06e-22	5	ENSG00000179262	RAD23A	ocular surface stroma
937	1.41e-43	0.507065	0.109	0.014	4.73e-39	5	ENSG00000196352	CD55	ocular surface stroma
938	1.39e-32	0.506721	0.126	0.024	4.65e-28	5	ENSG00000116741	RGS2	ocular surface stroma
939	5.31e-32	0.506187	0.457	0.202	1.78e-27	5	ENSG00000105223	PLD3	ocular surface stroma
940	5.16e-34	0.505085	0.353	0.131	1.73e-29	5	ENSG00000136238	RAC1	ocular surface stroma
941	6.39e-32	0.502812	0.135	0.028	2.14e-27	5	ENSG00000140575	IQGAP1	ocular surface stroma
942	1.11e-22	0.501603	0.104	0.023	3.74e-18	5	ENSG00000181458	TMEM45A	ocular surface stroma
943	1.53e-35	0.501575	0.469	0.2	5.12e-31	5	ENSG00000174021	GNG5	ocular surface stroma
944	8.13e-24	0.501509	0.379	0.174	2.73e-19	5	ENSG00000160213	CSTB	ocular surface stroma
945	8.78e-55	0.500542	0.164	0.024	2.95e-50	5	ENSG00000145555	MYO10	ocular surface stroma
946	8.61e-07	0.957045	0.548	0.593	0.0288681	6	ENSG00000173812	EIF1	RGCs
947	0.00413082	0.764677	0.171	0.268	1	6	ENSG00000112514	CUTA	RGCs
948	9.34e-06	0.757642	0.13	0.251	0.313162	6	ENSG00000106803	SEC61B	RGCs
949	0.00847464	0.749073	0.085	0.139	1	6	ENSG00000120694	HSPH1	RGCs
950	0.00126238	0.734325	0.106	0.183	1	6	ENSG00000143727	ACP1	RGCs
951	3.26e-23	0.731603	0.79	0.724	1.09e-18	6	ENSG00000087086	FTL	RGCs
952	4.5e-39	0.709998	0.923	0.893	1.51e-34	6	ENSG00000174444	RPL4	RGCs
953	0.00244737	0.688123	0.111	0.184	1	6	ENSG00000156261	CCT8	RGCs
954	0.00229247	0.679849	0.056	0.107	1	6	ENSG00000100811	YY1	RGCs
955	0.00497771	0.676336	0.094	0.155	1	6	ENSG00000102409	BEX4	RGCs
956	6.81e-05	0.668622	0.147	0.266	1	6	ENSG00000110651	CD81	RGCs
957	5.41e-13	0.647324	0.737	0.785	1.81e-08	6	ENSG00000167996	FTH1	RGCs
958	0.00551888	0.645912	0.07	0.122	1	6	ENSG00000136485	DCAF7	RGCs
959	0.00827069	0.645101	0.109	0.173	1	6	ENSG00000058262	SEC61A1	RGCs
960	0.00523954	0.643327	0.06	0.109	1	6	ENSG00000106636	YKT6	RGCs
961	0.000233178	0.632392	0.101	0.187	1	6	ENSG00000111229	ARPC3	RGCs
962	0.00106832	0.626895	0.053	0.109	1	6	ENSG00000162910	MRPL55	RGCs
963	0.000873056	0.626309	0.101	0.177	1	6	ENSG00000233016	SNHG7	RGCs
964	0.00257175	0.621601	0.063	0.116	1	6	ENSG00000105402	NAPA	RGCs
965	0.00284535	0.619132	0.14	0.226	1	6	ENSG00000131051	RBM39	RGCs
966	0.00502409	0.618576	0.058	0.105	1	6	ENSG00000099246	RAB18	RGCs
967	6.87e-07	0.614325	0.072	0.177	0.0230518	6	ENSG00000196419	XRCC6	RGCs
968	0.000923137	0.610261	0.07	0.133	1	6	ENSG00000164615	CAMLG	RGCs
969	0.000490777	0.606609	0.058	0.12	1	6	ENSG00000104549	SQLE	RGCs
970	0.00157229	0.60548	0.244	0.388	1	6	ENSG00000123562	MORF4L2	RGCs
971	0.00301727	0.597909	0.07	0.125	1	6	ENSG00000127483	HP1BP3	RGCs
972	0.00823201	0.590352	0.097	0.155	1	6	ENSG00000198961	PJA2	RGCs
973	0.00613134	0.582015	0.075	0.126	1	6	ENSG00000178449	COX14	RGCs
974	0.00101616	0.579668	0.152	0.252	1	6	ENSG00000112972	HMGCS1	RGCs
975	0.000134422	0.578048	0.041	0.102	1	6	ENSG00000225733	FGD5-AS1	RGCs
976	0.00021666	0.577408	0.176	0.299	1	6	ENSG00000100380	ST13	RGCs
977	0.00415998	0.570284	0.08	0.136	1	6	ENSG00000059804	SLC2A3	RGCs
978	0.000233171	0.56659	0.043	0.102	1	6	ENSG00000214022	REPIN1	RGCs
979	7.71e-12	0.559592	0.739	0.776	2.59e-07	6	ENSG00000161016	RPL8	RGCs
980	0.000565614	0.555667	0.162	0.266	1	6	ENSG00000185624	P4HB	RGCs
981	0.000140706	0.551112	0.196	0.328	1	6	ENSG00000115457	IGFBP2	RGCs
982	0.000118121	0.549885	0.191	0.326	1	6	ENSG00000075415	SLC25A3	RGCs
983	0.00521428	0.549041	0.075	0.129	1	6	ENSG00000074201	CLNS1A	RGCs
984	0.000146883	0.546466	0.072	0.146	1	6	ENSG00000081154	PCNP	RGCs
985	3.21e-12	0.546323	0.751	0.787	1.08e-07	6	ENSG00000122406	RPL5	RGCs
986	0.00129672	0.54263	0.08	0.146	1	6	ENSG00000102103	PQBP1	RGCs
987	0.000364088	0.541651	0.109	0.194	1	6	ENSG00000107372	ZFAND5	RGCs
988	5.32e-09	0.539647	0.111	0.26	0.000178347	6	ENSG00000131174	COX7B	RGCs
989	0.00273942	0.538234	0.065	0.119	1	6	ENSG00000214078	CPNE1	RGCs
990	0.00068143	0.531886	0.07	0.135	1	6	ENSG00000187193	MT1X	RGCs
991	0.00107963	0.528354	0.058	0.116	1	6	ENSG00000087191	PSMC5	RGCs
992	9.42e-05	0.526957	0.075	0.153	1	6	ENSG00000174231	PRPF8	RGCs
993	0.00539419	0.526872	0.138	0.215	1	6	ENSG00000150459	SAP18	RGCs
994	3.7e-06	0.521644	0.043	0.124	0.124196	6	ENSG00000130725	UBE2M	RGCs
995	0.000135498	0.521521	0.213	0.355	1	6	ENSG00000110955	ATP5F1B	RGCs
996	0.000408688	0.515802	0.08	0.15	1	6	ENSG00000161547	SRSF2	RGCs
997	0.00386564	0.512198	0.268	0.409	1	6	ENSG00000102144	PGK1	RGCs
998	0.00383904	0.510876	0.065	0.117	1	6	ENSG00000104419	NDRG1	RGCs
999	0.00076373	0.510022	0.07	0.134	1	6	ENSG00000102804	TSC22D1	RGCs
1000	0.000291091	0.509081	0.058	0.122	1	6	ENSG00000128595	CALU	RGCs
1001	3.42e-05	0.507179	0.048	0.121	1	6	ENSG00000106245	BUD31	RGCs
1002	0.00166167	0.506281	0.128	0.211	1	6	ENSG00000149925	ALDOA	RGCs
1003	0.000133829	0.506256	0.126	0.227	1	6	ENSG00000204435	CSNK2B	RGCs
1004	0.00937315	0.504277	0.065	0.11	1	6	ENSG00000136003	ISCU	RGCs
1005	0	3.26573	0.595	0.033	0	7	ENSG00000133110	POSTN	ocular surface epithelium
1006	1.03e-301	3.20041	0.793	0.099	3.47e-297	7	ENSG00000108821	COL1A1	ocular surface epithelium
1007	2.83e-228	3.05065	0.833	0.158	9.48e-224	7	ENSG00000164692	COL1A2	ocular surface epithelium
1008	0	2.54844	0.522	0.027	0	7	ENSG00000145824	CXCL14	ocular surface epithelium
1009	0	2.40631	0.495	0.019	0	7	ENSG00000154856	APCDD1	ocular surface epithelium
1010	1.84e-231	2.36966	0.478	0.039	6.18e-227	7	ENSG00000100097	LGALS1	ocular surface epithelium
1011	4.23e-184	2.36365	0.304	0.017	1.42e-179	7	ENSG00000143546	S100A8	ocular surface epithelium
1012	3.51e-197	2.1896	0.478	0.046	1.18e-192	7	ENSG00000139329	LUM	ocular surface epithelium
1013	2.56e-235	2.18588	0.502	0.041	8.58e-231	7	ENSG00000011465	DCN	ocular surface epithelium
1014	2.73e-158	2.1705	0.505	0.068	9.16e-154	7	ENSG00000163191	S100A11	ocular surface epithelium
1015	2.48e-111	1.91294	0.686	0.188	8.33e-107	7	ENSG00000269028	MTRNR2L12	ocular surface epithelium
1016	9.18e-166	1.79767	0.291	0.018	3.08e-161	7	ENSG00000128422	KRT17	ocular surface epithelium
1017	1.89e-270	1.68498	0.274	0.006	6.34e-266	7	ENSG00000189184	PCDH18	ocular surface epithelium
1018	1.05e-195	1.60789	0.281	0.013	3.53e-191	7	ENSG00000049323	LTBP1	ocular surface epithelium
1019	1.57e-113	1.58199	0.391	0.056	5.27e-109	7	ENSG00000163430	FSTL1	ocular surface epithelium
1020	1.52e-245	1.57224	0.237	0.004	5.09e-241	7	ENSG00000181195	PENK	ocular surface epithelium
1021	3.81e-94	1.55624	0.492	0.105	1.28e-89	7	ENSG00000182718	ANXA2	ocular surface epithelium
1022	3.36e-155	1.55252	0.201	0.007	1.13e-150	7	ENSG00000171346	KRT15	ocular surface epithelium
1023	1.26e-95	1.5246	0.518	0.115	4.21e-91	7	ENSG00000077942	FBLN1	ocular surface epithelium
1024	6.76e-224	1.49131	0.237	0.006	2.27e-219	7	ENSG00000151617	EDNRA	ocular surface epithelium
1025	1.14e-107	1.47249	0.318	0.038	3.82e-103	7	ENSG00000196628	TCF4	ocular surface epithelium
1026	3.51e-244	1.47191	0.224	0.003	1.18e-239	7	ENSG00000233608	TWIST2	ocular surface epithelium
1027	1.95e-101	1.42329	0.876	0.337	6.53e-97	7	ENSG00000198840	MT-ND3	ocular surface epithelium
1028	7.95e-171	1.40888	0.234	0.01	2.67e-166	7	ENSG00000122691	TWIST1	ocular surface epithelium
1029	1.02e-84	1.40547	0.401	0.078	3.43e-80	7	ENSG00000117122	MFAP2	ocular surface epithelium
1030	1.21e-116	1.38585	0.679	0.163	4.05e-112	7	ENSG00000113140	SPARC	ocular surface epithelium
1031	1.58e-80	1.376	0.488	0.116	5.3e-76	7	ENSG00000149257	SERPINH1	ocular surface epithelium
1032	1.42e-179	1.36432	0.779	0.149	4.78e-175	7	ENSG00000168542	COL3A1	ocular surface epithelium
1033	1.87e-194	1.3336	0.194	0.004	6.27e-190	7	ENSG00000163661	PTX3	ocular surface epithelium
1034	1.69e-232	1.33091	0.191	0.002	5.68e-228	7	ENSG00000112562	SMOC2	ocular surface epithelium
1035	1.21e-69	1.3231	0.241	0.033	4.05e-65	7	ENSG00000091136	LAMB1	ocular surface epithelium
1036	2.49e-104	1.30974	0.224	0.018	8.36e-100	7	ENSG00000113083	LOX	ocular surface epithelium
1037	5.52e-34	1.3062	0.207	0.047	1.85e-29	7	ENSG00000171345	KRT19	ocular surface epithelium
1038	9.69e-94	1.30259	0.261	0.028	3.25e-89	7	ENSG00000084636	COL16A1	ocular surface epithelium
1039	2.55e-96	1.29725	0.886	0.347	8.57e-92	7	ENSG00000198727	MT-CYB	ocular surface epithelium
1040	7.28e-153	1.296	0.191	0.006	2.44e-148	7	ENSG00000230630	DNM3OS	ocular surface epithelium
1041	3.33e-68	1.26924	0.264	0.04	1.12e-63	7	ENSG00000204262	COL5A2	ocular surface epithelium
1042	5.89e-178	1.26329	0.224	0.008	1.97e-173	7	ENSG00000134531	EMP1	ocular surface epithelium
1043	2.73e-84	1.26063	0.301	0.042	9.15e-80	7	ENSG00000120708	TGFBI	ocular surface epithelium
1044	3.9e-73	1.259	0.712	0.269	1.31e-68	7	ENSG00000198888	MT-ND1	ocular surface epithelium
1045	6.79e-135	1.25868	0.211	0.011	2.28e-130	7	ENSG00000107562	CXCL12	ocular surface epithelium
1046	5.39e-77	1.25014	0.642	0.209	1.81e-72	7	ENSG00000198763	MT-ND2	ocular surface epithelium
1047	6.98e-86	1.24911	0.883	0.381	2.34e-81	7	ENSG00000198899	MT-ATP6	ocular surface epithelium
1048	7.38e-68	1.24641	0.254	0.038	2.47e-63	7	ENSG00000166482	MFAP4	ocular surface epithelium
1049	8.62e-99	1.22262	0.234	0.021	2.89e-94	7	ENSG00000147257	GPC3	ocular surface epithelium
1050	1.37e-48	1.16533	0.247	0.049	4.6e-44	7	ENSG00000112655	PTK7	ocular surface epithelium
1051	3.64e-38	1.1566	0.227	0.05	1.22e-33	7	ENSG00000197747	S100A10	ocular surface epithelium
1052	6.63e-69	1.13915	0.495	0.127	2.22e-64	7	ENSG00000142089	IFITM3	ocular surface epithelium
1053	2.64e-227	1.13271	0.174	0.001	8.86e-223	7	ENSG00000229847	EMX2OS	ocular surface epithelium
1054	1.12e-63	1.12501	0.833	0.434	3.76e-59	7	ENSG00000026025	VIM	ocular surface epithelium
1055	1.2e-63	1.1233	0.234	0.034	4.02e-59	7	ENSG00000038427	VCAN	ocular surface epithelium
1056	6.32e-66	1.11976	0.271	0.044	2.12e-61	7	ENSG00000135069	PSAT1	ocular surface epithelium
1057	1.14e-83	1.11656	0.973	0.583	3.84e-79	7	ENSG00000198804	MT-CO1	ocular surface epithelium
1058	8.38e-47	1.1155	0.288	0.067	2.81e-42	7	ENSG00000141753	IGFBP4	ocular surface epithelium
1059	1.47e-51	1.10928	0.288	0.062	4.94e-47	7	ENSG00000115738	ID2	ocular surface epithelium
1060	9.16e-105	1.10743	0.181	0.011	3.07e-100	7	ENSG00000116729	WLS	ocular surface epithelium
1061	3.26e-48	1.09494	0.247	0.049	1.09e-43	7	ENSG00000077782	FGFR1	ocular surface epithelium
1062	1.02e-163	1.0859	0.147	0.002	3.41e-159	7	ENSG00000116132	PRRX1	ocular surface epithelium
1063	6.92e-63	1.07034	0.264	0.044	2.32e-58	7	ENSG00000124225	PMEPA1	ocular surface epithelium
1064	9.42e-37	1.06703	0.161	0.028	3.16e-32	7	ENSG00000115884	SDC1	ocular surface epithelium
1065	9.1e-77	1.06327	0.94	0.49	3.05e-72	7	ENSG00000198938	MT-CO3	ocular surface epithelium
1066	2.43e-116	1.03901	0.171	0.008	8.15e-112	7	ENSG00000151468	CCDC3	ocular surface epithelium
1067	8.41e-81	1.03771	0.144	0.009	2.82e-76	7	ENSG00000087303	NID2	ocular surface epithelium
1068	7.25e-181	1.03584	0.157	0.002	2.43e-176	7	ENSG00000140092	FBLN5	ocular surface epithelium
1069	2.01e-133	1.03005	0.14	0.003	6.76e-129	7	ENSG00000206538	VGLL3	ocular surface epithelium
1070	1.07e-27	1.02722	0.14	0.027	3.59e-23	7	ENSG00000163220	S100A9	ocular surface epithelium
1071	6.51e-79	1.02652	0.184	0.016	2.18e-74	7	ENSG00000176046	NUPR1	ocular surface epithelium
1072	6.81e-68	1.02483	0.171	0.017	2.28e-63	7	ENSG00000170017	ALCAM	ocular surface epithelium
1073	9.64e-45	1.01008	0.161	0.023	3.23e-40	7	ENSG00000250742	LINC02381	ocular surface epithelium
1074	2.77e-52	1.00868	0.281	0.057	9.3e-48	7	ENSG00000115461	IGFBP5	ocular surface epithelium
1075	1.39e-35	1.00599	0.177	0.034	4.66e-31	7	ENSG00000010278	CD9	ocular surface epithelium
1076	4.06e-29	1.00579	0.167	0.037	1.36e-24	7	ENSG00000135046	ANXA1	ocular surface epithelium
1077	9.8e-52	0.98221	0.261	0.051	3.29e-47	7	ENSG00000140937	CDH11	ocular surface epithelium
1078	1.36e-90	0.981643	0.164	0.01	4.55e-86	7	ENSG00000127863	TNFRSF19	ocular surface epithelium
1079	1.34e-129	0.959677	0.13	0.003	4.49e-125	7	ENSG00000170370	EMX2	ocular surface epithelium
1080	3.55e-55	0.922717	0.164	0.019	1.19e-50	7	ENSG00000018408	WWTR1	ocular surface epithelium
1081	3.42e-142	0.918047	0.12	0.001	1.15e-137	7	ENSG00000106809	OGN	ocular surface epithelium
1082	2.61e-119	0.914705	0.117	0.002	8.77e-115	7	ENSG00000111799	COL12A1	ocular surface epithelium
1083	4.18e-66	0.908318	0.117	0.007	1.4e-61	7	ENSG00000094755	GABRP	ocular surface epithelium
1084	5.99e-85	0.907522	0.104	0.003	2.01e-80	7	ENSG00000170477	KRT4	ocular surface epithelium
1085	2.52e-29	0.89254	0.167	0.036	8.47e-25	7	ENSG00000112378	PERP	ocular surface epithelium
1086	2.48e-70	0.891597	0.12	0.007	8.31e-66	7	ENSG00000177508	IRX3	ocular surface epithelium
1087	3.92e-27	0.8885	0.237	0.07	1.32e-22	7	ENSG00000152661	GJA1	ocular surface epithelium
1088	1.07e-61	0.884615	0.973	0.612	3.61e-57	7	ENSG00000198712	MT-CO2	ocular surface epithelium
1089	2.5e-54	0.879886	0.9	0.466	8.37e-50	7	ENSG00000198242	RPL23A	ocular surface epithelium
1090	1.87e-50	0.877066	0.147	0.017	6.28e-46	7	ENSG00000114251	WNT5A	ocular surface epithelium
1091	8.57e-84	0.873009	0.134	0.007	2.87e-79	7	ENSG00000088756	ARHGAP28	ocular surface epithelium
1092	4.15e-64	0.870774	0.977	0.707	1.39e-59	7	ENSG00000145592	RPL37	ocular surface epithelium
1093	1.13e-82	0.870629	0.114	0.005	3.8e-78	7	ENSG00000198121	LPAR1	ocular surface epithelium
1094	4.58e-58	0.864593	0.973	0.702	1.54e-53	7	ENSG00000177954	RPS27	ocular surface epithelium
1095	3.58e-59	0.862121	0.134	0.011	1.2e-54	7	ENSG00000160963	COL26A1	ocular surface epithelium
1096	1.03e-15	0.854143	0.211	0.08	3.45e-11	7	ENSG00000170421	KRT8	ocular surface epithelium
1097	7.99e-43	0.846355	0.187	0.032	2.68e-38	7	ENSG00000197043	ANXA6	ocular surface epithelium
1098	6.86e-50	0.841536	0.559	0.202	2.3e-45	7	ENSG00000106484	MEST	ocular surface epithelium
1099	8.77e-85	0.840867	0.127	0.006	2.94e-80	7	ENSG00000101825	MXRA5	ocular surface epithelium
1100	3.52e-52	0.839306	0.144	0.016	1.18e-47	7	ENSG00000166147	FBN1	ocular surface epithelium
1101	9.47e-35	0.824541	0.217	0.05	3.18e-30	7	ENSG00000125844	RRBP1	ocular surface epithelium
1102	1.72e-49	0.815961	0.147	0.017	5.77e-45	7	ENSG00000184347	SLIT3	ocular surface epithelium
1103	6.91e-51	0.813427	0.144	0.016	2.32e-46	7	ENSG00000145506	NKD2	ocular surface epithelium
1104	1.66e-36	0.813067	0.157	0.027	5.56e-32	7	ENSG00000166033	HTRA1	ocular surface epithelium
1105	2.5e-36	0.810932	0.12	0.016	8.37e-32	7	ENSG00000136732	GYPC	ocular surface epithelium
1106	3.81e-61	0.80992	0.987	0.728	1.28e-56	7	ENSG00000137818	RPLP1	ocular surface epithelium
1107	3.66e-38	0.807461	0.114	0.014	1.23e-33	7	ENSG00000091986	CCDC80	ocular surface epithelium
1108	7.32e-29	0.806401	0.197	0.049	2.46e-24	7	ENSG00000130707	ASS1	ocular surface epithelium
1109	4.05e-26	0.798106	0.291	0.102	1.36e-21	7	ENSG00000167004	PDIA3	ocular surface epithelium
1110	3.63e-58	0.796235	0.124	0.01	1.22e-53	7	ENSG00000138449	SLC40A1	ocular surface epithelium
1111	4.38e-28	0.785408	0.251	0.074	1.47e-23	7	ENSG00000092621	PHGDH	ocular surface epithelium
1112	2.77e-35	0.782199	0.261	0.068	9.28e-31	7	ENSG00000117114	ADGRL2	ocular surface epithelium
1113	1.19e-25	0.77819	0.184	0.047	3.98e-21	7	ENSG00000020181	ADGRA2	ocular surface epithelium
1114	1.82e-25	0.771334	0.154	0.034	6.12e-21	7	ENSG00000148180	GSN	ocular surface epithelium
1115	1.99e-24	0.768711	0.154	0.036	6.67e-20	7	ENSG00000162496	DHRS3	ocular surface epithelium
1116	1.5e-53	0.767815	0.93	0.521	5.03e-49	7	ENSG00000198886	MT-ND4	ocular surface epithelium
1117	7.72e-38	0.765229	0.458	0.169	2.59e-33	7	ENSG00000198786	MT-ND5	ocular surface epithelium
1118	7.33e-48	0.761946	0.107	0.009	2.46e-43	7	ENSG00000168646	AXIN2	ocular surface epithelium
1119	1.52e-41	0.761296	0.435	0.146	5.1e-37	7	ENSG00000130635	COL5A1	ocular surface epithelium
1120	2.08e-28	0.755841	0.197	0.049	6.99e-24	7	ENSG00000160932	LY6E	ocular surface epithelium
1121	1.23e-47	0.754353	0.967	0.666	4.13e-43	7	ENSG00000213741	RPS29	ocular surface epithelium
1122	1.11e-28	0.748611	0.311	0.105	3.73e-24	7	ENSG00000187840	EIF4EBP1	ocular surface epithelium
1123	2.67e-47	0.746552	0.963	0.651	8.95e-43	7	ENSG00000231500	RPS18	ocular surface epithelium
1124	3.83e-33	0.74361	0.308	0.094	1.29e-28	7	ENSG00000212907	MT-ND4L	ocular surface epithelium
1125	3.85e-85	0.741589	0.104	0.003	1.29e-80	7	ENSG00000112769	LAMA4	ocular surface epithelium
1126	3.42e-39	0.739321	0.157	0.025	1.15e-34	7	ENSG00000180447	GAS1	ocular surface epithelium
1127	6.88e-30	0.73367	0.1	0.014	2.31e-25	7	ENSG00000167779	IGFBP6	ocular surface epithelium
1128	1.07e-35	0.728533	0.144	0.023	3.59e-31	7	ENSG00000196141	SPATS2L	ocular surface epithelium
1129	2.78e-12	0.722848	0.14	0.049	9.33e-08	7	ENSG00000163170	BOLA3	ocular surface epithelium
1130	1.72e-19	0.722667	0.117	0.027	5.77e-15	7	ENSG00000196154	S100A4	ocular surface epithelium
1131	1.24e-43	0.721834	0.117	0.012	4.15e-39	7	ENSG00000024422	EHD2	ocular surface epithelium
1132	1.56e-86	0.719798	0.1	0.003	5.23e-82	7	ENSG00000255690	TRIL	ocular surface epithelium
1133	2.8e-40	0.719598	0.87	0.506	9.39e-36	7	ENSG00000008988	RPS20	ocular surface epithelium
1134	2.98e-85	0.713369	0.107	0.004	1e-80	7	ENSG00000077274	CAPN6	ocular surface epithelium
1135	4.46e-71	0.710847	0.117	0.006	1.49e-66	7	ENSG00000134853	PDGFRA	ocular surface epithelium
1136	9.3e-45	0.710131	0.983	0.714	3.12e-40	7	ENSG00000229117	RPL41	ocular surface epithelium
1137	1.03e-29	0.708312	0.157	0.032	3.44e-25	7	ENSG00000187498	COL4A1	ocular surface epithelium
1138	4.31e-26	0.703844	0.234	0.071	1.44e-21	7	ENSG00000039560	RAI14	ocular surface epithelium
1139	6.32e-27	0.702495	0.284	0.095	2.12e-22	7	ENSG00000166794	PPIB	ocular surface epithelium
1140	4.84e-36	0.699421	0.217	0.049	1.62e-31	7	ENSG00000122642	FKBP9	ocular surface epithelium
1141	5.18e-23	0.687707	0.181	0.049	1.74e-18	7	ENSG00000164292	RHOBTB3	ocular surface epithelium
1142	4.1e-45	0.680336	0.11	0.01	1.38e-40	7	ENSG00000157613	CREB3L1	ocular surface epithelium
1143	4.23e-56	0.675347	0.11	0.008	1.42e-51	7	ENSG00000128606	LRRC17	ocular surface epithelium
1144	1.72e-41	0.672935	0.953	0.65	5.76e-37	7	ENSG00000133112	TPT1	ocular surface epithelium
1145	3.19e-29	0.668916	0.117	0.019	1.07e-24	7	ENSG00000197321	SVIL	ocular surface epithelium
1146	2.65e-39	0.666308	0.679	0.323	8.89e-35	7	ENSG00000277443	MARCKS	ocular surface epithelium
1147	6.46e-20	0.664297	0.171	0.05	2.17e-15	7	ENSG00000112977	DAP	ocular surface epithelium
1148	3.87e-26	0.662239	0.468	0.214	1.3e-21	7	ENSG00000166598	HSP90B1	ocular surface epithelium
1149	6.97e-22	0.660235	0.171	0.046	2.34e-17	7	ENSG00000169136	ATF5	ocular surface epithelium
1150	3.12e-35	0.658242	0.164	0.029	1.05e-30	7	ENSG00000144749	LRIG1	ocular surface epithelium
1151	7.7e-27	0.655836	0.247	0.075	2.58e-22	7	ENSG00000131747	TOP2A	ocular surface epithelium
1152	6e-50	0.645856	0.99	0.792	2.01e-45	7	ENSG00000112306	RPS12	ocular surface epithelium
1153	1.27e-22	0.642931	0.214	0.066	4.27e-18	7	ENSG00000169504	CLIC4	ocular surface epithelium
1154	7.16e-14	0.638613	0.184	0.071	2.4e-09	7	ENSG00000117984	CTSD	ocular surface epithelium
1155	1.43e-18	0.638404	0.104	0.022	4.78e-14	7	ENSG00000124942	AHNAK	ocular surface epithelium
1156	6.08e-27	0.636297	0.117	0.02	2.04e-22	7	ENSG00000169604	ANTXR1	ocular surface epithelium
1157	2.74e-19	0.634171	0.114	0.025	9.19e-15	7	ENSG00000128791	TWSG1	ocular surface epithelium
1158	7.08e-21	0.633798	0.11	0.023	2.37e-16	7	ENSG00000143061	IGSF3	ocular surface epithelium
1159	1.41e-22	0.631386	0.358	0.15	4.74e-18	7	ENSG00000142864	SERBP1	ocular surface epithelium
1160	6.82e-25	0.627894	0.338	0.129	2.29e-20	7	ENSG00000143870	PDIA6	ocular surface epithelium
1161	7.18e-26	0.624641	0.211	0.058	2.41e-21	7	ENSG00000155660	PDIA4	ocular surface epithelium
1162	1.24e-15	0.623006	0.174	0.06	4.17e-11	7	ENSG00000242265	PEG10	ocular surface epithelium
1163	2.17e-32	0.622574	0.107	0.014	7.27e-28	7	ENSG00000071967	CYBRD1	ocular surface epithelium
1164	6.61e-39	0.621302	0.98	0.658	2.22e-34	7	ENSG00000122026	RPL21	ocular surface epithelium
1165	3.22e-22	0.621042	0.167	0.044	1.08e-17	7	ENSG00000100234	TIMP3	ocular surface epithelium
1166	1.98e-14	0.617314	0.231	0.096	6.63e-10	7	ENSG00000198832	SELENOM	ocular surface epithelium
1167	3.43e-23	0.617111	0.137	0.03	1.15e-18	7	ENSG00000149131	SERPING1	ocular surface epithelium
1168	9.74e-37	0.61639	0.963	0.711	3.27e-32	7	ENSG00000105372	RPS19	ocular surface epithelium
1169	5.79e-23	0.614221	0.197	0.057	1.94e-18	7	ENSG00000119280	C1orf198	ocular surface epithelium
1170	1.63e-21	0.613985	0.391	0.176	5.47e-17	7	ENSG00000177700	POLR2L	ocular surface epithelium
1171	2.16e-28	0.61221	0.632	0.315	7.26e-24	7	ENSG00000114942	EEF1B2	ocular surface epithelium
1172	3.71e-17	0.610293	0.431	0.227	1.24e-12	7	ENSG00000090266	NDUFB2	ocular surface epithelium
1173	1.99e-30	0.610287	0.876	0.531	6.67e-26	7	ENSG00000172809	RPL38	ocular surface epithelium
1174	2.36e-23	0.608956	0.117	0.023	7.93e-19	7	ENSG00000080503	SMARCA2	ocular surface epithelium
1175	6.59e-30	0.608147	0.151	0.029	2.21e-25	7	ENSG00000150687	PRSS23	ocular surface epithelium
1176	3.98e-33	0.608102	0.284	0.079	1.33e-28	7	ENSG00000115414	FN1	ocular surface epithelium
1177	2.61e-28	0.606303	0.498	0.223	8.74e-24	7	ENSG00000179218	CALR	ocular surface epithelium
1178	1.17e-25	0.606051	0.144	0.03	3.94e-21	7	ENSG00000107560	RAB11FIP2	ocular surface epithelium
1179	2.76e-22	0.600948	0.274	0.098	9.25e-18	7	ENSG00000123384	LRP1	ocular surface epithelium
1180	7.8e-34	0.600757	0.943	0.621	2.61e-29	7	ENSG00000137154	RPS6	ocular surface epithelium
1181	3.27e-20	0.598587	0.137	0.034	1.1e-15	7	ENSG00000180340	FZD2	ocular surface epithelium
1182	8.62e-41	0.593239	0.1	0.01	2.89e-36	7	ENSG00000163638	ADAMTS9	ocular surface epithelium
1183	1.52e-33	0.593007	0.88	0.528	5.08e-29	7	ENSG00000198755	RPL10A	ocular surface epithelium
1184	4.53e-24	0.58885	0.254	0.084	1.52e-19	7	ENSG00000138758	2011-09-01	ocular surface epithelium
1185	4.01e-23	0.584645	0.174	0.045	1.34e-18	7	ENSG00000101255	TRIB3	ocular surface epithelium
1186	6.09e-29	0.583116	0.114	0.018	2.04e-24	7	ENSG00000075426	FOSL2	ocular surface epithelium
1187	5.68e-16	0.58083	0.171	0.057	1.9e-11	7	ENSG00000132386	SERPINF1	ocular surface epithelium
1188	2.99e-36	0.579154	0.117	0.015	1e-31	7	ENSG00000147862	NFIB	ocular surface epithelium
1189	1.42e-24	0.577908	0.391	0.165	4.76e-20	7	ENSG00000174886	NDUFA11	ocular surface epithelium
1190	1.45e-40	0.575097	0.104	0.01	4.86e-36	7	ENSG00000172819	RARG	ocular surface epithelium
1191	2.43e-19	0.572258	0.244	0.09	8.15e-15	7	ENSG00000150093	ITGB1	ocular surface epithelium
1192	2.02e-31	0.565093	0.98	0.71	6.77e-27	7	ENSG00000198918	RPL39	ocular surface epithelium
1193	2.72e-26	0.560287	0.505	0.231	9.12e-22	7	ENSG00000189403	HMGB1	ocular surface epithelium
1194	1.06e-15	0.560252	0.1	0.024	3.54e-11	7	ENSG00000115561	CHMP3	ocular surface epithelium
1195	2.21e-18	0.559707	0.201	0.067	7.4e-14	7	ENSG00000113732	ATP6V0E1	ocular surface epithelium
1196	1.41e-22	0.559557	0.528	0.267	4.74e-18	7	ENSG00000228474	OST4	ocular surface epithelium
1197	3.57e-17	0.55842	0.247	0.098	1.2e-12	7	ENSG00000182636	NDN	ocular surface epithelium
1198	1.13e-24	0.556899	0.127	0.025	3.79e-20	7	ENSG00000105088	OLFM2	ocular surface epithelium
1199	2.39e-18	0.553807	0.117	0.028	8e-14	7	ENSG00000100300	TSPO	ocular surface epithelium
1200	8.6e-17	0.552816	0.204	0.073	2.89e-12	7	ENSG00000142227	EMP3	ocular surface epithelium
1201	1.5e-20	0.552798	0.385	0.174	5.02e-16	7	ENSG00000115677	HDLBP	ocular surface epithelium
1202	1.03e-35	0.550417	0.89	0.508	3.45e-31	7	ENSG00000131469	RPL27	ocular surface epithelium
1203	1.1e-13	0.549749	0.164	0.058	3.68e-09	7	ENSG00000109113	RAB34	ocular surface epithelium
1204	7.84e-16	0.548772	0.154	0.047	2.63e-11	7	ENSG00000146674	IGFBP3	ocular surface epithelium
1205	3.76e-28	0.547812	0.171	0.038	1.26e-23	7	ENSG00000183741	CBX6	ocular surface epithelium
1206	1.05e-18	0.542705	0.468	0.243	3.53e-14	7	ENSG00000108518	PFN1	ocular surface epithelium
1207	2.88e-18	0.540772	0.271	0.108	9.67e-14	7	ENSG00000142173	COL6A2	ocular surface epithelium
1208	2.76e-25	0.537904	0.548	0.269	9.27e-21	7	ENSG00000169100	SLC25A6	ocular surface epithelium
1209	2.46e-14	0.537685	0.161	0.055	8.25e-10	7	ENSG00000113658	SMAD5	ocular surface epithelium
1210	6.4e-33	0.536938	0.97	0.668	2.15e-28	7	ENSG00000164587	RPS14	ocular surface epithelium
1211	4.25e-20	0.535596	0.14	0.035	1.42e-15	7	ENSG00000124440	HIF3A	ocular surface epithelium
1212	7.2e-33	0.533597	0.98	0.739	2.41e-28	7	ENSG00000134419	RPS15A	ocular surface epithelium
1213	1.18e-16	0.533247	0.164	0.052	3.94e-12	7	ENSG00000255823	MTRNR2L8	ocular surface epithelium
1214	7.26e-21	0.524805	0.134	0.031	2.44e-16	7	ENSG00000148700	ADD3	ocular surface epithelium
1215	8.77e-12	0.522446	0.244	0.116	2.94e-07	7	ENSG00000112335	SNX3	ocular surface epithelium
1216	4.18e-19	0.521859	0.114	0.025	1.4e-14	7	ENSG00000115504	EHBP1	ocular surface epithelium
1217	4.24e-15	0.519798	0.127	0.036	1.42e-10	7	ENSG00000105281	SLC1A5	ocular surface epithelium
1218	3.76e-19	0.518165	0.418	0.204	1.26e-14	7	ENSG00000178980	SELENOW	ocular surface epithelium
1219	2.69e-25	0.514494	0.916	0.609	9.03e-21	7	ENSG00000118181	RPS25	ocular surface epithelium
1220	5.71e-20	0.510851	0.535	0.281	1.92e-15	7	ENSG00000111678	C12orf57	ocular surface epithelium
1221	1.92e-30	0.507642	0.98	0.754	6.45e-26	7	ENSG00000144713	RPL32	ocular surface epithelium
1222	7.43e-27	0.506744	0.799	0.467	2.49e-22	7	ENSG00000124172	ATP5F1E	ocular surface epithelium
1223	2.36e-14	0.505458	0.171	0.06	7.91e-10	7	ENSG00000183010	PYCR1	ocular surface epithelium
1224	3.64e-24	0.505271	0.786	0.452	1.22e-19	7	ENSG00000170889	RPS9	ocular surface epithelium
1225	1.88e-14	0.503938	0.395	0.214	6.32e-10	7	ENSG00000172428	COPS9	ocular surface epithelium
1226	4.7e-16	0.503076	0.157	0.05	1.58e-11	7	ENSG00000120896	SORBS3	ocular surface epithelium
1227	5.77e-28	0.502972	0.94	0.642	1.94e-23	7	ENSG00000197958	RPL12	ocular surface epithelium
1228	1.24e-13	0.500297	0.331	0.169	4.15e-09	7	ENSG00000163479	SSR2	ocular surface epithelium
1229	0	4.83568	0.582	0.016	0	8	ENSG00000100122	CRYBB1	lens
1230	2.29e-295	4.39856	0.508	0.014	7.66e-291	8	ENSG00000196431	CRYBA4	lens
1231	7.04e-278	3.69077	0.352	0.006	2.36e-273	8	ENSG00000244752	CRYBB2	lens
1232	3.15e-181	3.68729	0.279	0.006	1.06e-176	8	ENSG00000163254	CRYGC	lens
1233	2.62e-165	3.42011	0.287	0.008	8.79e-161	8	ENSG00000108255	CRYBA1	lens
1234	1.26e-45	3.28489	0.418	0.077	4.22e-41	8	ENSG00000109846	CRYAB	lens
1235	2.66e-173	3.20413	0.328	0.01	8.92e-169	8	ENSG00000213139	CRYGS	lens
1236	3.04e-172	3.19944	0.246	0.005	1.02e-167	8	ENSG00000163499	CRYBA2	lens
1237	7.33e-197	2.58333	0.279	0.005	2.46e-192	8	ENSG00000100053	CRYBB3	lens
1238	2.9e-86	1.18841	0.123	0.002	9.73e-82	8	ENSG00000105370	LIM2	lens
1239	0.000129518	1.1274	0.238	0.128	1	8	ENSG00000164687	FABP5	lens
1240	0.00535146	1.03048	0.197	0.118	1	8	ENSG00000104969	SGTA	lens
1241	0.00138285	1.02057	0.115	0.052	1	8	ENSG00000173905	GOLIM4	lens
1242	0.00358942	0.995638	0.131	0.067	1	8	ENSG00000143252	SDHC	lens
1243	0.00405938	0.913646	0.115	0.055	1	8	ENSG00000109654	TRIM2	lens
1244	0.000127582	0.906019	0.139	0.059	1	8	ENSG00000121769	FABP3	lens
1245	0.00895647	0.888279	0.148	0.086	1	8	ENSG00000160209	PDXK	lens
1246	8.81e-06	0.866651	0.221	0.103	0.295543	8	ENSG00000110367	DDX6	lens
1247	2.59e-07	0.836937	0.27	0.121	0.00867828	8	ENSG00000197956	S100A6	lens
1248	0.00169582	0.822964	0.238	0.143	1	8	ENSG00000136238	RAC1	lens
1249	0.00266074	0.786049	0.107	0.049	1	8	ENSG00000019505	SYT13	lens
1250	1.55e-05	0.769786	0.5	0.346	0.521063	8	ENSG00000117394	SLC2A1	lens
1251	0.00870785	0.744699	0.205	0.131	1	8	ENSG00000178127	NDUFV2	lens
1252	0.00659074	0.682083	0.189	0.113	1	8	ENSG00000079462	PAFAH1B3	lens
1253	3.21e-06	0.681211	0.5	0.323	0.107719	8	ENSG00000126267	COX6B1	lens
1254	2.49e-05	0.679383	0.115	0.039	0.836216	8	ENSG00000166411	IDH3A	lens
1255	0.000125173	0.677471	0.18	0.084	1	8	ENSG00000168461	RAB31	lens
1256	2.54e-05	0.664919	0.246	0.125	0.851612	8	ENSG00000129757	CDKN1C	lens
1257	0.00499691	0.631855	0.328	0.234	1	8	ENSG00000090266	NDUFB2	lens
1258	0.00787841	0.631072	0.139	0.076	1	8	ENSG00000006015	REX1BD	lens
1259	0.000907777	0.615871	0.107	0.044	1	8	ENSG00000148290	SURF1	lens
1260	0.00580504	0.604008	0.311	0.217	1	8	ENSG00000144381	HSPD1	lens
1261	0.00514693	0.598329	0.262	0.177	1	8	ENSG00000182117	NOP10	lens
1262	0.00962587	0.591051	0.205	0.128	1	8	ENSG00000178952	TUFM	lens
1263	0.00189109	0.564407	0.123	0.058	1	8	ENSG00000088881	EBF4	lens
1264	0.00279975	0.542747	0.131	0.064	1	8	ENSG00000177030	DEAF1	lens
1265	0.00668955	0.510636	0.164	0.094	1	8	ENSG00000264364	DYNLL2	lens
1266	0.00895341	0.50545	0.287	0.198	1	8	ENSG00000197694	SPTAN1	lens

## Sheet: Day90
WT2-derived retinal organoids, day 90
	p_val	avg_log2FC	pct.1	pct.2	p_val_adj	cluster	Symbol	gene	cell fate
1	7.79e-135	1.20752	0.812	0.507	2.61e-130	0	ENSG00000099194	SCD	neurogenic RPCs
2	5.58e-59	0.937061	0.626	0.392	1.87e-54	0	ENSG00000125148	MT2A	neurogenic RPCs
3	1.34e-118	0.903435	0.821	0.543	4.5e-114	0	ENSG00000186395	KRT10	neurogenic RPCs
4	1.17e-200	0.891166	0.997	0.977	3.94e-196	0	ENSG00000087086	FTL	neurogenic RPCs
5	5.92e-89	0.862351	0.567	0.271	1.99e-84	0	ENSG00000111711	GOLT1B	neurogenic RPCs
6	4.07e-83	0.821412	0.634	0.344	1.37e-78	0	ENSG00000133398	MED10	neurogenic RPCs
7	7.93e-163	0.819765	0.989	0.924	2.66e-158	0	ENSG00000173812	EIF1	neurogenic RPCs
8	1.18e-74	0.802474	0.56	0.286	3.97e-70	0	ENSG00000067064	IDI1	neurogenic RPCs
9	3.39e-76	0.790511	0.602	0.324	1.14e-71	0	ENSG00000079459	FDFT1	neurogenic RPCs
10	1.73e-66	0.772118	0.493	0.245	5.79e-62	0	ENSG00000179094	PER1	neurogenic RPCs
11	2.71e-50	0.769687	0.694	0.493	9.09e-46	0	ENSG00000187193	MT1X	neurogenic RPCs
12	1.73e-81	0.765062	0.811	0.588	5.8e-77	0	ENSG00000175197	DDIT3	neurogenic RPCs
13	5.67e-86	0.761488	0.725	0.442	1.9e-81	0	ENSG00000114388	NPRL2	neurogenic RPCs
14	4.38e-119	0.759746	0.935	0.782	1.47e-114	0	ENSG00000128272	ATF4	neurogenic RPCs
15	9.3e-80	0.752347	0.656	0.376	3.12e-75	0	ENSG00000100883	SRP54	neurogenic RPCs
16	2.11e-75	0.743902	0.598	0.321	7.08e-71	0	ENSG00000167962	ZNF598	neurogenic RPCs
17	8.53e-85	0.732937	0.622	0.332	2.86e-80	0	ENSG00000182934	SRPRA	neurogenic RPCs
18	1.69e-67	0.730351	0.478	0.222	5.68e-63	0	ENSG00000260708	AL118516.1	neurogenic RPCs
19	4.89e-77	0.728331	0.856	0.69	1.64e-72	0	ENSG00000173113	TRMT112	neurogenic RPCs
20	1.19e-72	0.727904	0.669	0.392	4e-68	0	ENSG00000051108	HERPUD1	neurogenic RPCs
21	3.37e-55	0.726461	0.486	0.258	1.13e-50	0	ENSG00000160570	DEDD2	neurogenic RPCs
22	1.43e-42	0.726134	0.306	0.134	4.79e-38	0	ENSG00000204388	HSPA1B	neurogenic RPCs
23	3.19e-43	0.720817	0.399	0.198	1.07e-38	0	ENSG00000125144	MT1G	neurogenic RPCs
24	1.17e-78	0.719379	0.764	0.514	3.93e-74	0	ENSG00000090615	GOLGA3	neurogenic RPCs
25	1.02e-171	0.71717	0.999	0.975	3.42e-167	0	ENSG00000110700	RPS13	neurogenic RPCs
26	2.91e-78	0.714067	0.659	0.38	9.77e-74	0	ENSG00000167110	GOLGA2	neurogenic RPCs
27	2.74e-74	0.712267	0.402	0.151	9.18e-70	0	ENSG00000102580	DNAJC3	neurogenic RPCs
28	4.47e-175	0.710432	0.997	0.968	1.5e-170	0	ENSG00000116251	RPL22	neurogenic RPCs
29	2.16e-66	0.708086	0.712	0.473	7.23e-62	0	ENSG00000058262	SEC61A1	neurogenic RPCs
30	1.61e-75	0.698072	0.425	0.168	5.41e-71	0	ENSG00000168389	MFSD2A	neurogenic RPCs
31	6.49e-59	0.688205	0.476	0.235	2.18e-54	0	ENSG00000104549	SQLE	neurogenic RPCs
32	7.12e-57	0.677874	0.634	0.397	2.39e-52	0	ENSG00000124762	CDKN1A	neurogenic RPCs
33	5.05e-54	0.658011	0.622	0.4	1.69e-49	0	ENSG00000107862	GBF1	neurogenic RPCs
34	2.38e-84	0.653041	0.86	0.659	7.99e-80	0	ENSG00000168374	ARF4	neurogenic RPCs
35	4.47e-57	0.65226	0.737	0.526	1.5e-52	0	ENSG00000120438	TCP1	neurogenic RPCs
36	5.18e-58	0.649197	0.424	0.195	1.74e-53	0	ENSG00000052723	SIKE1	neurogenic RPCs
37	3.51e-53	0.647748	0.589	0.353	1.18e-48	0	ENSG00000120742	SERP1	neurogenic RPCs
38	1.13e-51	0.62679	0.523	0.295	3.81e-47	0	ENSG00000137414	FAM8A1	neurogenic RPCs
39	2.55e-51	0.626284	0.543	0.313	8.55e-47	0	ENSG00000013375	PGM3	neurogenic RPCs
40	3.07e-56	0.626282	0.728	0.513	1.03e-51	0	ENSG00000168003	SLC3A2	neurogenic RPCs
41	5.4e-50	0.624544	0.591	0.369	1.81e-45	0	ENSG00000112972	HMGCS1	neurogenic RPCs
42	1.2e-50	0.617315	0.513	0.285	4.04e-46	0	ENSG00000134697	GNL2	neurogenic RPCs
43	4.54e-57	0.616501	0.688	0.46	1.52e-52	0	ENSG00000157020	SEC13	neurogenic RPCs
44	3.13e-50	0.614156	0.518	0.292	1.05e-45	0	ENSG00000166557	TMED3	neurogenic RPCs
45	1.25e-47	0.6132	0.687	0.487	4.19e-43	0	ENSG00000143727	ACP1	neurogenic RPCs
46	2.85e-47	0.611708	0.534	0.315	9.57e-43	0	ENSG00000164615	CAMLG	neurogenic RPCs
47	7.36e-64	0.609267	0.825	0.657	2.47e-59	0	ENSG00000185624	P4HB	neurogenic RPCs
48	2.92e-50	0.60447	0.791	0.628	9.78e-46	0	ENSG00000044574	HSPA5	neurogenic RPCs
49	6.71e-55	0.599924	0.561	0.319	2.25e-50	0	ENSG00000198380	GFPT1	neurogenic RPCs
50	2.22e-49	0.599422	0.691	0.491	7.44e-45	0	ENSG00000198961	PJA2	neurogenic RPCs
51	1.32e-53	0.599307	0.673	0.467	4.44e-49	0	ENSG00000120686	UFM1	neurogenic RPCs
52	1.87e-42	0.597855	0.537	0.33	6.28e-38	0	ENSG00000106636	YKT6	neurogenic RPCs
53	4.89e-49	0.597425	0.626	0.403	1.64e-44	0	ENSG00000149925	ALDOA	neurogenic RPCs
54	5.62e-95	0.595244	0.929	0.808	1.88e-90	0	ENSG00000135404	CD63	neurogenic RPCs
55	2.43e-57	0.593859	0.601	0.357	8.14e-53	0	ENSG00000120805	ARL1	neurogenic RPCs
56	5.28e-43	0.59099	0.566	0.354	1.77e-38	0	ENSG00000013275	PSMC4	neurogenic RPCs
57	1.61e-44	0.586664	0.461	0.25	5.41e-40	0	ENSG00000113739	STC2	neurogenic RPCs
58	2.29e-40	0.585315	0.432	0.238	7.66e-36	0	ENSG00000187837	HIST1H1C	neurogenic RPCs
59	4.2e-54	0.582563	0.788	0.594	1.41e-49	0	ENSG00000113811	SELENOK	neurogenic RPCs
60	4.52e-61	0.579117	0.338	0.125	1.52e-56	0	ENSG00000169972	PUSL1	neurogenic RPCs
61	2.3e-33	0.576075	0.544	0.365	7.7e-29	0	ENSG00000120694	HSPH1	neurogenic RPCs
62	6.48e-47	0.575481	0.678	0.474	2.17e-42	0	ENSG00000162032	SPSB3	neurogenic RPCs
63	1.07e-48	0.573068	0.612	0.385	3.6e-44	0	ENSG00000114850	SSR3	neurogenic RPCs
64	4.43e-45	0.572242	0.614	0.407	1.49e-40	0	ENSG00000104763	ASAH1	neurogenic RPCs
65	1.43e-35	0.569926	0.581	0.395	4.79e-31	0	ENSG00000181222	POLR2A	neurogenic RPCs
66	2.06e-34	0.567168	0.508	0.326	6.92e-30	0	ENSG00000149658	YTHDF1	neurogenic RPCs
67	1.96e-44	0.566708	0.361	0.168	6.59e-40	0	ENSG00000113615	SEC24A	neurogenic RPCs
68	7.33e-51	0.566644	0.421	0.203	2.46e-46	0	ENSG00000052802	MSMO1	neurogenic RPCs
69	4.76e-53	0.566597	0.311	0.116	1.6e-48	0	ENSG00000134107	BHLHE40	neurogenic RPCs
70	1e-36	0.566372	0.638	0.438	3.37e-32	0	ENSG00000106211	HSPB1	neurogenic RPCs
71	2.33e-43	0.565315	0.74	0.586	7.82e-39	0	ENSG00000172115	CYCS	neurogenic RPCs
72	7.44e-39	0.564548	0.508	0.316	2.49e-34	0	ENSG00000108256	NUFIP2	neurogenic RPCs
73	1.11e-47	0.561744	0.721	0.522	3.73e-43	0	ENSG00000178035	IMPDH2	neurogenic RPCs
74	5.69e-26	0.56151	0.526	0.376	1.91e-21	0	ENSG00000132002	DNAJB1	neurogenic RPCs
75	8.68e-45	0.561258	0.667	0.476	2.91e-40	0	ENSG00000196365	LONP1	neurogenic RPCs
76	5.4e-42	0.55795	0.693	0.499	1.81e-37	0	ENSG00000124486	USP9X	neurogenic RPCs
77	2.29e-38	0.557395	0.584	0.386	7.69e-34	0	ENSG00000142188	TMEM50B	neurogenic RPCs
78	2.4e-52	0.551051	0.84	0.695	8.03e-48	0	ENSG00000104529	EEF1D	neurogenic RPCs
79	4.3e-39	0.546922	0.491	0.295	1.44e-34	0	ENSG00000130703	OSBPL2	neurogenic RPCs
80	2.01e-39	0.54668	0.693	0.52	6.74e-35	0	ENSG00000168209	DDIT4	neurogenic RPCs
81	2.05e-40	0.542749	0.561	0.36	6.88e-36	0	ENSG00000131876	SNRPA1	neurogenic RPCs
82	6.8e-42	0.540707	0.561	0.361	2.28e-37	0	ENSG00000148248	SURF4	neurogenic RPCs
83	2.72e-57	0.540274	0.858	0.727	9.14e-53	0	ENSG00000181163	NPM1	neurogenic RPCs
84	3.4e-37	0.538282	0.329	0.158	1.14e-32	0	ENSG00000197989	SNHG12	neurogenic RPCs
85	2.89e-32	0.536883	0.354	0.189	9.71e-28	0	ENSG00000156873	PHKG2	neurogenic RPCs
86	3.65e-41	0.534823	0.494	0.288	1.22e-36	0	ENSG00000060762	MPC1	neurogenic RPCs
87	1.97e-44	0.534593	0.706	0.514	6.61e-40	0	ENSG00000113013	HSPA9	neurogenic RPCs
88	3.43e-38	0.534225	0.691	0.507	1.15e-33	0	ENSG00000023734	STRAP	neurogenic RPCs
89	3.67e-47	0.533328	0.446	0.23	1.23e-42	0	ENSG00000011021	CLCN6	neurogenic RPCs
90	3.16e-25	0.532552	0.384	0.236	1.06e-20	0	ENSG00000013374	NUB1	neurogenic RPCs
91	4.08e-65	0.52983	0.926	0.8	1.37e-60	0	ENSG00000123562	MORF4L2	neurogenic RPCs
92	1.19e-31	0.52948	0.543	0.368	4e-27	0	ENSG00000006652	IFRD1	neurogenic RPCs
93	6.88e-45	0.528723	0.51	0.293	2.31e-40	0	ENSG00000143106	PSMA5	neurogenic RPCs
94	5.08e-44	0.527067	0.723	0.544	1.7e-39	0	ENSG00000101294	HM13	neurogenic RPCs
95	8.86e-36	0.526788	0.394	0.211	2.97e-31	0	ENSG00000170791	CHCHD7	neurogenic RPCs
96	3.05e-33	0.526	0.415	0.239	1.02e-28	0	ENSG00000165782	PIP4P1	neurogenic RPCs
97	4.32e-39	0.524432	0.506	0.303	1.45e-34	0	ENSG00000120889	TNFRSF10B	neurogenic RPCs
98	5.6e-41	0.523811	0.566	0.357	1.88e-36	0	ENSG00000198231	DDX42	neurogenic RPCs
99	2.12e-70	0.523667	0.969	0.888	7.1e-66	0	ENSG00000096384	HSP90AB1	neurogenic RPCs
100	2.14e-45	0.523187	0.788	0.601	7.19e-41	0	ENSG00000089693	MLF2	neurogenic RPCs
101	1.86e-38	0.521352	0.437	0.244	6.24e-34	0	ENSG00000167508	MVD	neurogenic RPCs
102	3.23e-38	0.520702	0.493	0.3	1.08e-33	0	ENSG00000162300	ZFPL1	neurogenic RPCs
103	2.88e-42	0.519612	0.374	0.18	9.66e-38	0	ENSG00000197780	TAF13	neurogenic RPCs
104	2.61e-42	0.518575	0.358	0.171	8.76e-38	0	ENSG00000095380	NANS	neurogenic RPCs
105	1.05e-35	0.517534	0.713	0.551	3.52e-31	0	ENSG00000173726	TOMM20	neurogenic RPCs
106	5.92e-37	0.516361	0.5	0.313	1.99e-32	0	ENSG00000131871	SELENOS	neurogenic RPCs
107	1.18e-39	0.513488	0.205	0.067	3.95e-35	0	ENSG00000173110	HSPA6	neurogenic RPCs
108	8.75e-37	0.513017	0.489	0.292	2.93e-32	0	ENSG00000205629	LCMT1	neurogenic RPCs
109	6.2e-42	0.510345	0.484	0.28	2.08e-37	0	ENSG00000185043	CIB1	neurogenic RPCs
110	8.02e-39	0.509931	0.571	0.371	2.69e-34	0	ENSG00000166197	NOLC1	neurogenic RPCs
111	1.84e-38	0.509244	0.759	0.595	6.16e-34	0	ENSG00000165637	VDAC2	neurogenic RPCs
112	2.94e-35	0.508542	0.352	0.182	9.86e-31	0	ENSG00000172667	ZMAT3	neurogenic RPCs
113	8.26e-43	0.508413	0.833	0.68	2.77e-38	0	ENSG00000140941	MAP1LC3B	neurogenic RPCs
114	6.35e-34	0.508377	0.687	0.509	2.13e-29	0	ENSG00000161011	SQSTM1	neurogenic RPCs
115	7.22e-36	0.507343	0.382	0.203	2.42e-31	0	ENSG00000055483	USP36	neurogenic RPCs
116	2.02e-40	0.50598	0.74	0.575	6.78e-36	0	ENSG00000269893	SNHG8	neurogenic RPCs
117	7.71e-40	0.505826	0.388	0.201	2.58e-35	0	ENSG00000051596	THOC3	neurogenic RPCs
118	4.44e-39	0.504563	0.689	0.512	1.49e-34	0	ENSG00000087302	RTRAF	neurogenic RPCs
119	3.66e-44	0.504249	0.722	0.524	1.23e-39	0	ENSG00000115944	COX7A2L	neurogenic RPCs
120	1.04e-30	0.503531	0.323	0.169	3.5e-26	0	ENSG00000059769	DNAJC25	neurogenic RPCs
121	1.99e-36	0.503387	0.536	0.348	6.66e-32	0	ENSG00000101199	ARFGAP1	neurogenic RPCs
122	1.24e-31	0.503363	0.582	0.41	4.17e-27	0	ENSG00000224032	EPB41L4A-AS1	neurogenic RPCs
123	3.69e-29	0.50301	0.436	0.272	1.24e-24	0	ENSG00000154640	BTG3	neurogenic RPCs
124	3.6e-33	0.502162	0.444	0.265	1.21e-28	0	ENSG00000166471	TMEM41B	neurogenic RPCs
125	1.65e-39	0.502073	0.495	0.299	5.52e-35	0	ENSG00000225921	NOL7	neurogenic RPCs
126	4.39e-37	0.501033	0.435	0.244	1.47e-32	0	ENSG00000113161	HMGCR	neurogenic RPCs
127	1.36e-44	0.500855	0.388	0.184	4.57e-40	0	ENSG00000186480	INSIG1	neurogenic RPCs
128	3.13e-164	1.22377	0.91	0.784	1.05e-159	1	ENSG00000253230	LINC00599	cone precursors
129	2.3e-88	1.08013	0.734	0.477	7.7e-84	1	ENSG00000082126	MPP4	cone precursors
130	9.36e-152	1.07615	0.896	0.81	3.14e-147	1	ENSG00000090097	PCBP4	cone precursors
131	1.2e-17	1.03427	0.411	0.281	4.01e-13	1	ENSG00000115486	GGCX	cone precursors
132	6.2e-81	1.01094	0.767	0.565	2.08e-76	1	ENSG00000007062	PROM1	cone precursors
133	2.27e-92	1.00368	0.816	0.602	7.62e-88	1	ENSG00000017483	SLC38A5	cone precursors
134	9.31e-118	0.949081	0.885	0.823	3.12e-113	1	ENSG00000139053	PDE6H	cone precursors
135	1.03e-116	0.937359	0.873	0.773	3.45e-112	1	ENSG00000111664	GNB3	cone precursors
136	3.47e-69	0.909619	0.744	0.533	1.16e-64	1	ENSG00000109047	RCVRN	cone precursors
137	9.03e-72	0.875436	0.797	0.612	3.03e-67	1	ENSG00000108387	2004-09-01	cone precursors
138	7.25e-64	0.875057	0.762	0.57	2.43e-59	1	ENSG00000148600	CDHR1	cone precursors
139	1.53e-67	0.861221	0.62	0.346	5.14e-63	1	ENSG00000120500	ARR3	cone precursors
140	1e-54	0.846711	0.666	0.427	3.36e-50	1	ENSG00000198691	ABCA4	cone precursors
141	9.76e-50	0.82777	0.553	0.309	3.27e-45	1	ENSG00000139220	PPFIA2	cone precursors
142	2.97e-84	0.826539	0.842	0.714	9.96e-80	1	ENSG00000048545	GUCA1A	cone precursors
143	9.28e-51	0.794895	0.578	0.343	3.11e-46	1	ENSG00000082146	STRADB	cone precursors
144	3.78e-55	0.783993	0.659	0.436	1.27e-50	1	ENSG00000198570	RD3	cone precursors
145	3.17e-49	0.783883	0.656	0.415	1.06e-44	1	ENSG00000064687	ABCA7	cone precursors
146	3.49e-56	0.779488	0.468	0.22	1.17e-51	1	ENSG00000092200	RPGRIP1	cone precursors
147	7.57e-17	0.773607	0.542	0.399	2.54e-12	1	ENSG00000189180	ZNF33A	cone precursors
148	1.31e-61	0.772381	0.915	0.847	4.4e-57	1	ENSG00000109046	WSB1	cone precursors
149	3.56e-50	0.754452	0.478	0.241	1.19e-45	1	ENSG00000070729	CNGB1	cone precursors
150	1.7e-26	0.748949	0.711	0.57	5.7e-22	1	ENSG00000134884	ARGLU1	cone precursors
151	1.15e-49	0.732023	0.709	0.533	3.84e-45	1	ENSG00000081148	IMPG2	cone precursors
152	1.16e-50	0.719439	0.621	0.397	3.88e-46	1	ENSG00000164318	EGFLAM	cone precursors
153	1.21e-56	0.711103	0.812	0.664	4.06e-52	1	ENSG00000197694	SPTAN1	cone precursors
154	2.32e-45	0.707923	0.645	0.449	7.79e-41	1	ENSG00000112041	TULP1	cone precursors
155	1.71e-29	0.700845	0.189	0.069	5.74e-25	1	ENSG00000144596	GRIP2	cone precursors
156	7.82e-42	0.695885	0.641	0.444	2.62e-37	1	ENSG00000021300	PLEKHB1	cone precursors
157	5.22e-62	0.6908	0.915	0.827	1.75e-57	1	ENSG00000225783	MIAT	cone precursors
158	0.00445246	0.687783	0.564	0.529	1	1	ENSG00000181350	LRRC75A	cone precursors
159	4.44e-48	0.684526	0.692	0.483	1.49e-43	1	ENSG00000169085	VXN	cone precursors
160	4.89e-31	0.678481	0.601	0.423	1.64e-26	1	ENSG00000167766	ZNF83	cone precursors
161	4.59e-38	0.675488	0.675	0.469	1.54e-33	1	ENSG00000162383	SLC1A7	cone precursors
162	1.17e-41	0.673335	0.568	0.36	3.92e-37	1	ENSG00000166569	CPLX4	cone precursors
163	3.22e-11	0.668122	0.267	0.174	1.08e-06	1	ENSG00000162520	SYNC	cone precursors
164	1.82e-14	0.656862	0.323	0.206	6.1e-10	1	ENSG00000100023	PPIL2	cone precursors
165	1.05e-35	0.65519	0.75	0.59	3.51e-31	1	ENSG00000067057	PFKP	cone precursors
166	2.9e-39	0.654168	0.494	0.278	9.74e-35	1	ENSG00000085552	IGSF9	cone precursors
167	2.28e-37	0.652759	0.557	0.347	7.64e-33	1	ENSG00000254377	MIR124-2HG	cone precursors
168	8.35e-41	0.650773	0.644	0.451	2.8e-36	1	ENSG00000168263	KCNV2	cone precursors
169	1.84e-35	0.642603	0.686	0.496	6.17e-31	1	ENSG00000175265	GOLGA8A	cone precursors
170	5.64e-46	0.642499	0.327	0.131	1.89e-41	1	ENSG00000135502	SLC26A10	cone precursors
171	1.04e-32	0.6368	0.629	0.44	3.48e-28	1	ENSG00000151914	DST	cone precursors
172	7.96e-44	0.633638	0.449	0.233	2.67e-39	1	ENSG00000151062	CACNA2D4	cone precursors
173	1.87e-40	0.630154	0.761	0.61	6.26e-36	1	ENSG00000165588	OTX2	cone precursors
174	7.7e-70	0.629181	0.88	0.844	2.58e-65	1	ENSG00000109103	UNC119	cone precursors
175	1.16e-37	0.622407	0.399	0.203	3.89e-33	1	ENSG00000137877	SPTBN5	cone precursors
176	1.47e-27	0.621382	0.62	0.472	4.94e-23	1	ENSG00000106348	IMPDH1	cone precursors
177	1.33e-31	0.619424	0.588	0.396	4.46e-27	1	ENSG00000129244	ATP1B2	cone precursors
178	3.51e-34	0.616604	0.583	0.381	1.18e-29	1	ENSG00000158555	GDPD5	cone precursors
179	1.08e-25	0.606363	0.575	0.396	3.63e-21	1	ENSG00000275023	MLLT6	cone precursors
180	6.71e-32	0.602007	0.611	0.434	2.25e-27	1	ENSG00000048342	CC2D2A	cone precursors
181	7.92e-11	0.596736	0.168	0.094	2.66e-06	1	ENSG00000174628	IQCK	cone precursors
182	5.64e-12	0.595045	0.188	0.105	1.89e-07	1	ENSG00000143443	C1orf56	cone precursors
183	2.02e-43	0.589561	0.342	0.144	6.78e-39	1	ENSG00000141837	CACNA1A	cone precursors
184	3.13e-28	0.581572	0.545	0.361	1.05e-23	1	ENSG00000107736	CDH23	cone precursors
185	8.38e-41	0.581489	0.349	0.155	2.81e-36	1	ENSG00000140090	SLC24A4	cone precursors
186	7.32e-41	0.576099	0.327	0.14	2.45e-36	1	ENSG00000102001	CACNA1F	cone precursors
187	6.19e-44	0.573807	0.833	0.747	2.08e-39	1	ENSG00000078018	MAP2	cone precursors
188	1.26e-17	0.571618	0.556	0.409	4.24e-13	1	ENSG00000140983	RHOT2	cone precursors
189	0.000194941	0.571272	0.408	0.342	1	1	ENSG00000258890	CEP95	cone precursors
190	1.32e-38	0.566676	0.49	0.279	4.43e-34	1	ENSG00000198336	MYL4	cone precursors
191	2.14e-41	0.562864	0.406	0.196	7.17e-37	1	ENSG00000111837	MAK	cone precursors
192	1.66e-30	0.559435	0.482	0.291	5.56e-26	1	ENSG00000131389	SLC6A6	cone precursors
193	2.51e-27	0.557649	0.577	0.408	8.43e-23	1	ENSG00000246922	UBAP1L	cone precursors
194	5e-09	0.557361	0.376	0.282	0.000167842	1	ENSG00000109911	ELP4	cone precursors
195	6.56e-27	0.554959	0.783	0.685	2.2e-22	1	ENSG00000196405	EVL	cone precursors
196	5.03e-33	0.554626	0.451	0.254	1.69e-28	1	ENSG00000173826	KCNH6	cone precursors
197	7.26e-39	0.552969	0.81	0.72	2.43e-34	1	ENSG00000105392	CRX	cone precursors
198	7.59e-26	0.550545	0.471	0.301	2.54e-21	1	ENSG00000127252	HRASLS	cone precursors
199	9.42e-31	0.549944	0.539	0.351	3.16e-26	1	ENSG00000163618	CADPS	cone precursors
200	5.25e-14	0.544239	0.525	0.399	1.76e-09	1	ENSG00000055917	PUM2	cone precursors
201	1.64e-44	0.543869	0.836	0.775	5.51e-40	1	ENSG00000113657	DPYSL3	cone precursors
202	5.68e-22	0.543464	0.618	0.48	1.9e-17	1	ENSG00000104888	SLC17A7	cone precursors
203	4.23e-26	0.54219	0.395	0.227	1.42e-21	1	ENSG00000121310	ECHDC2	cone precursors
204	2.83e-26	0.541762	0.291	0.143	9.51e-22	1	ENSG00000160781	PAQR6	cone precursors
205	9.96e-24	0.538601	0.491	0.317	3.34e-19	1	ENSG00000054690	PLEKHH1	cone precursors
206	1.1e-20	0.538452	0.454	0.303	3.67e-16	1	ENSG00000203880	PCMTD2	cone precursors
207	2.02e-23	0.534662	0.544	0.372	6.79e-19	1	ENSG00000215252	GOLGA8B	cone precursors
208	5.21e-23	0.531862	0.749	0.628	1.75e-18	1	ENSG00000149294	NCAM1	cone precursors
209	1.2e-25	0.528084	0.517	0.338	4.02e-21	1	ENSG00000102003	SYP	cone precursors
210	8.65e-13	0.527581	0.508	0.387	2.9e-08	1	ENSG00000178761	FAM219B	cone precursors
211	5.46e-12	0.527466	0.359	0.252	1.83e-07	1	ENSG00000212694	LINC01089	cone precursors
212	1.28e-14	0.526905	0.12	0.05	4.28e-10	1	ENSG00000228748	AL450306.1	cone precursors
213	1.18e-25	0.523398	0.464	0.292	3.94e-21	1	ENSG00000080644	CHRNA3	cone precursors
214	8.58e-42	0.521971	0.307	0.126	2.88e-37	1	ENSG00000277734	TRAC	cone precursors
215	3.58e-24	0.516267	0.392	0.229	1.2e-19	1	ENSG00000169660	HEXDC	cone precursors
216	5.61e-24	0.514698	0.615	0.453	1.88e-19	1	ENSG00000153395	LPCAT1	cone precursors
217	1.34e-76	0.509955	0.938	0.971	4.49e-72	1	ENSG00000166165	CKB	cone precursors
218	3.36e-26	0.507958	0.306	0.155	1.13e-21	1	ENSG00000072182	ASIC4	cone precursors
219	2.16e-12	0.506888	0.592	0.465	7.26e-08	1	ENSG00000114857	NKTR	cone precursors
220	2.38e-33	0.503524	0.871	0.814	8e-29	1	ENSG00000100201	DDX17	cone precursors
221	6.13e-16	0.502489	0.66	0.519	2.05e-11	1	ENSG00000132424	PNISR	cone precursors
222	6.51e-26	0.501695	0.479	0.305	2.18e-21	1	ENSG00000143171	RXRG	cone precursors
223	9.49e-141	1.00216	0.97	0.898	3.18e-136	2	ENSG00000198938	MT-CO3	dying cells
224	2.46e-108	0.978918	0.917	0.78	8.26e-104	2	ENSG00000198840	MT-ND3	dying cells
225	6.58e-136	0.877306	0.985	0.948	2.21e-131	2	ENSG00000198886	MT-ND4	dying cells
226	1e-148	0.851701	0.998	0.957	3.37e-144	2	ENSG00000198712	MT-CO2	dying cells
227	1e-130	0.841292	0.987	0.929	3.36e-126	2	ENSG00000198804	MT-CO1	dying cells
228	7.73e-105	0.836289	0.965	0.901	2.59e-100	2	ENSG00000198899	MT-ATP6	dying cells
229	9.23e-94	0.812847	0.927	0.856	3.09e-89	2	ENSG00000198727	MT-CYB	dying cells
230	1.23e-59	0.791638	0.833	0.736	4.13e-55	2	ENSG00000198888	MT-ND1	dying cells
231	1.49e-42	0.780989	0.758	0.65	4.98e-38	2	ENSG00000198763	MT-ND2	dying cells
232	1.49e-20	0.716207	0.577	0.495	4.99e-16	2	ENSG00000198786	MT-ND5	dying cells
233	3.06e-90	0.652669	0.996	0.978	1.03e-85	2	ENSG00000177954	RPS27	dying cells
234	1.84e-14	0.606575	0.294	0.196	6.16e-10	2	ENSG00000269028	MTRNR2L12	dying cells
235	1.51e-83	0.602325	0.998	0.962	5.05e-79	2	ENSG00000213741	RPS29	dying cells
236	4.5e-12	0.593673	0.154	0.082	1.51e-07	2	ENSG00000281508	AL078639.1	dying cells
237	2.39e-42	0.56951	0.912	0.876	8.02e-38	2	ENSG00000008988	RPS20	dying cells
238	2.29e-09	0.564084	0.33	0.262	7.68e-05	2	ENSG00000212907	MT-ND4L	dying cells
239	1.02e-49	0.5424	0.943	0.911	3.43e-45	2	ENSG00000172809	RPL38	dying cells
240	1.01e-62	0.538375	0.991	0.964	3.37e-58	2	ENSG00000198918	RPL39	dying cells
241	1.47e-40	0.51934	0.947	0.896	4.94e-36	2	ENSG00000131469	RPL27	dying cells
242	1.44e-86	0.512585	0.999	0.977	4.84e-82	2	ENSG00000229117	RPL41	dying cells
243	1.31e-30	0.502217	0.88	0.85	4.39e-26	2	ENSG00000170889	RPS9	dying cells
244	3.63e-60	0.674819	0.869	0.666	1.22e-55	3	ENSG00000104435	STMN2	RGCs
245	4.73e-41	0.631765	0.644	0.416	1.59e-36	3	ENSG00000172020	GAP43	RGCs
246	3.66e-31	0.603825	0.598	0.41	1.23e-26	3	ENSG00000168824	NSG1	RGCs
247	1.74e-40	0.568866	0.588	0.356	5.82e-36	3	ENSG00000015592	STMN4	RGCs
248	6.07e-32	0.561632	0.547	0.346	2.04e-27	3	ENSG00000117318	ID3	RGCs
249	7.03e-67	0.544042	0.995	0.968	2.36e-62	3	ENSG00000167996	FTH1	RGCs
250	1.25e-20	0.540368	0.378	0.222	4.18e-16	3	ENSG00000125144	MT1G	RGCs
251	5.24e-25	0.527564	0.589	0.431	1.76e-20	3	ENSG00000135406	PRPH	RGCs
252	3.78e-91	0.513848	0.996	0.973	1.27e-86	3	ENSG00000034510	TMSB10	RGCs
253	2.25e-72	1.1356	0.709	0.385	7.54e-68	4	ENSG00000129535	NRL	rod precursors
254	1.79e-68	0.959442	0.992	0.933	6.02e-64	4	ENSG00000198804	MT-CO1	rod precursors
255	5.12e-59	0.927476	0.799	0.562	1.72e-54	4	ENSG00000145423	SFRP2	rod precursors
256	5.01e-80	0.89239	0.922	0.682	1.68e-75	4	ENSG00000144485	HES6	rod precursors
257	1.55e-62	0.796827	0.763	0.455	5.18e-58	4	ENSG00000106484	MEST	rod precursors
258	1.31e-64	0.782342	0.519	0.209	4.4e-60	4	ENSG00000258498	DIO3OS	rod precursors
259	4.3e-54	0.781491	0.474	0.199	1.44e-49	4	ENSG00000197406	DIO3	rod precursors
260	3.89e-123	0.778858	0.997	0.959	1.3e-118	4	ENSG00000166165	CKB	rod precursors
261	1.29e-49	0.755	0.443	0.184	4.31e-45	4	ENSG00000149489	ROM1	rod precursors
262	2.07e-59	0.752222	0.425	0.152	6.96e-55	4	ENSG00000139445	FOXN4	rod precursors
263	2.62e-53	0.746718	0.587	0.302	8.79e-49	4	ENSG00000119614	VSX2	rod precursors
264	2.28e-51	0.744183	0.628	0.343	7.65e-47	4	ENSG00000057019	DCBLD2	rod precursors
265	1.76e-59	0.734817	0.641	0.317	5.9e-55	4	ENSG00000142089	IFITM3	rod precursors
266	1.65e-59	0.729014	0.998	0.961	5.52e-55	4	ENSG00000198712	MT-CO2	rod precursors
267	5.81e-43	0.719227	0.694	0.423	1.95e-38	4	ENSG00000164687	FABP5	rod precursors
268	5.22e-82	0.717981	0.975	0.854	1.75e-77	4	ENSG00000205542	TMSB4X	rod precursors
269	6.83e-55	0.715691	0.646	0.341	2.29e-50	4	ENSG00000185650	ZFP36L1	rod precursors
270	8.81e-44	0.710372	0.369	0.146	2.96e-39	4	ENSG00000114349	GNAT1	rod precursors
271	5.35e-52	0.694806	0.67	0.362	1.8e-47	4	ENSG00000148400	NOTCH1	rod precursors
272	4.47e-45	0.688148	0.663	0.398	1.5e-40	4	ENSG00000078804	TP53INP2	rod precursors
273	7.05e-31	0.680252	0.914	0.792	2.37e-26	4	ENSG00000198840	MT-ND3	rod precursors
274	5.15e-48	0.673109	0.689	0.404	1.73e-43	4	ENSG00000152518	ZFP36L2	rod precursors
275	2.85e-51	0.672094	0.878	0.677	9.55e-47	4	ENSG00000110492	MDK	rod precursors
276	1.26e-53	0.664861	0.606	0.305	4.24e-49	4	ENSG00000163251	FZD5	rod precursors
277	1.68e-51	0.663078	0.382	0.139	5.62e-47	4	ENSG00000179774	ATOH7	rod precursors
278	1.47e-50	0.66235	0.832	0.626	4.94e-46	4	ENSG00000120885	CLU	rod precursors
279	8.71e-59	0.66182	0.416	0.144	2.92e-54	4	ENSG00000150687	PRSS23	rod precursors
280	1.67e-34	0.653926	0.976	0.904	5.6e-30	4	ENSG00000198899	MT-ATP6	rod precursors
281	2.97e-49	0.653133	0.709	0.435	9.96e-45	4	ENSG00000167614	TTYH1	rod precursors
282	3.34e-36	0.651192	0.411	0.197	1.12e-31	4	ENSG00000134871	COL4A2	rod precursors
283	8.92e-42	0.647491	0.491	0.241	2.99e-37	4	ENSG00000125869	LAMP5	rod precursors
284	2.06e-16	0.645554	0.168	0.07	6.9e-12	4	ENSG00000115414	FN1	rod precursors
285	7.01e-48	0.642573	0.582	0.293	2.35e-43	4	ENSG00000143195	ILDR2	rod precursors
286	1.02e-43	0.62797	0.538	0.264	3.41e-39	4	ENSG00000185033	SEMA4B	rod precursors
287	6.39e-40	0.625036	0.629	0.37	2.14e-35	4	ENSG00000197921	HES5	rod precursors
288	4.63e-60	0.623444	0.929	0.717	1.55e-55	4	ENSG00000050165	DKK3	rod precursors
289	1.36e-40	0.622077	0.653	0.392	4.55e-36	4	ENSG00000170558	CDH2	rod precursors
290	1.62e-36	0.616949	0.387	0.174	5.44e-32	4	ENSG00000185885	IFITM1	rod precursors
291	1.26e-51	0.616898	0.968	0.881	4.24e-47	4	ENSG00000026025	VIM	rod precursors
292	1.62e-29	0.615149	0.79	0.595	5.43e-25	4	ENSG00000170893	TRH	rod precursors
293	1.77e-32	0.614511	0.673	0.446	5.95e-28	4	ENSG00000182871	COL18A1	rod precursors
294	7.41e-30	0.613327	0.964	0.905	2.49e-25	4	ENSG00000198938	MT-CO3	rod precursors
295	2.41e-41	0.606774	0.704	0.444	8.08e-37	4	ENSG00000205213	LGR4	rod precursors
296	4.49e-62	0.588337	0.98	0.899	1.51e-57	4	ENSG00000166426	CRABP1	rod precursors
297	4.88e-40	0.585502	0.783	0.556	1.64e-35	4	ENSG00000163331	DAPL1	rod precursors
298	1.45e-37	0.578877	0.58	0.324	4.85e-33	4	ENSG00000060718	COL11A1	rod precursors
299	2.18e-41	0.576753	0.961	0.828	7.31e-37	4	ENSG00000225783	MIAT	rod precursors
300	9.89e-44	0.575134	0.303	0.101	3.32e-39	4	ENSG00000175063	UBE2C	rod precursors
301	4.18e-37	0.568719	0.741	0.487	1.4e-32	4	ENSG00000107679	PLEKHA1	rod precursors
302	6.4e-41	0.564124	0.711	0.433	2.15e-36	4	ENSG00000135097	MSI1	rod precursors
303	1.72e-38	0.561385	0.428	0.196	5.78e-34	4	ENSG00000165194	PCDH19	rod precursors
304	1.97e-38	0.558923	0.538	0.283	6.61e-34	4	ENSG00000113140	SPARC	rod precursors
305	2.83e-34	0.552622	0.448	0.222	9.48e-30	4	ENSG00000114315	HES1	rod precursors
306	1.59e-26	0.550086	0.274	0.118	5.32e-22	4	ENSG00000105507	CABP5	rod precursors
307	4.94e-27	0.545289	0.327	0.151	1.66e-22	4	ENSG00000129167	TPH1	rod precursors
308	6.92e-35	0.542789	0.851	0.617	2.32e-30	4	ENSG00000017483	SLC38A5	rod precursors
309	4.56e-31	0.542662	0.585	0.35	1.53e-26	4	ENSG00000130508	PXDN	rod precursors
310	2.88e-37	0.539428	0.435	0.202	9.64e-33	4	ENSG00000113721	PDGFRB	rod precursors
311	5.11e-31	0.537217	0.288	0.116	1.71e-26	4	ENSG00000127928	GNGT1	rod precursors
312	6.33e-29	0.53614	0.624	0.402	2.12e-24	4	ENSG00000110092	CCND1	rod precursors
313	5.21e-24	0.535674	0.447	0.259	1.75e-19	4	ENSG00000164434	FABP7	rod precursors
314	1.19e-48	0.534569	0.939	0.808	3.98e-44	4	ENSG00000198830	HMGN2	rod precursors
315	1.75e-37	0.53212	0.849	0.625	5.87e-33	4	ENSG00000149294	NCAM1	rod precursors
316	3.97e-35	0.530907	0.729	0.476	1.33e-30	4	ENSG00000173598	NUDT4	rod precursors
317	1.72e-33	0.529904	0.596	0.353	5.78e-29	4	ENSG00000137868	STRA6	rod precursors
318	1.65e-30	0.526235	0.597	0.361	5.52e-26	4	ENSG00000160953	MUM1	rod precursors
319	2.21e-31	0.525671	0.316	0.134	7.42e-27	4	ENSG00000128052	KDR	rod precursors
320	1.51e-40	0.519061	0.323	0.119	5.05e-36	4	ENSG00000105894	PTN	rod precursors
321	2.11e-38	0.516865	0.288	0.099	7.08e-34	4	ENSG00000105854	PON2	rod precursors
322	2.18e-37	0.514021	0.376	0.157	7.3e-33	4	ENSG00000131747	TOP2A	rod precursors
323	7.66e-37	0.514001	0.423	0.194	2.57e-32	4	ENSG00000106278	PTPRZ1	rod precursors
324	1.03e-22	0.512973	0.941	0.86	3.44e-18	4	ENSG00000198727	MT-CYB	rod precursors
325	4.73e-33	0.508159	0.401	0.189	1.59e-28	4	ENSG00000181449	SOX2	rod precursors
326	2.23e-32	0.507629	0.496	0.266	7.47e-28	4	ENSG00000058668	ATP2B4	rod precursors
327	3.63e-44	0.507053	0.335	0.118	1.22e-39	4	ENSG00000047457	CP	rod precursors
328	1.05e-26	0.502757	0.508	0.297	3.51e-22	4	ENSG00000085552	IGSF9	rod precursors
329	1.78e-285	5.06208	0.963	0.028	5.97e-281	5	ENSG00000111341	MGP	ocular surface stroma
330	0	4.54023	0.926	0.018	0	5	ENSG00000168542	COL3A1	ocular surface stroma
331	6.86e-54	3.95554	0.889	0.192	2.3e-49	5	ENSG00000164692	COL1A2	ocular surface stroma
332	2.83e-75	3.73417	0.87	0.118	9.48e-71	5	ENSG00000108821	COL1A1	ocular surface stroma
333	3.08e-168	3.16434	0.722	0.028	1.03e-163	5	ENSG00000120708	TGFBI	ocular surface stroma
334	5.51e-50	2.55961	0.611	0.076	1.85e-45	5	ENSG00000115414	FN1	ocular surface stroma
335	3.3e-48	2.12113	0.444	0.041	1.11e-43	5	ENSG00000100097	LGALS1	ocular surface stroma
336	9.54e-35	2.02578	0.444	0.056	3.2e-30	5	ENSG00000038427	VCAN	ocular surface stroma
337	1.21e-15	2.00056	0.667	0.313	4.05e-11	5	ENSG00000113140	SPARC	ocular surface stroma
338	3.44e-268	1.9048	0.426	0.003	1.15e-263	5	ENSG00000011465	DCN	ocular surface stroma
339	9.7e-307	1.83895	0.407	0.001	3.25e-302	5	ENSG00000133110	POSTN	ocular surface stroma
340	1.05e-239	1.83036	0.333	0.001	3.52e-235	5	ENSG00000109205	ODAM	ocular surface stroma
341	6.21e-25	1.58345	0.37	0.053	2.08e-20	5	ENSG00000163191	S100A11	ocular surface stroma
342	1.41e-80	1.50765	0.37	0.015	4.75e-76	5	ENSG00000139329	LUM	ocular surface stroma
343	1.1e-150	1.50742	0.222	0.001	3.69e-146	5	ENSG00000126549	STATH	ocular surface stroma
344	2.02e-11	1.50336	0.463	0.165	6.76e-07	5	ENSG00000138061	CYP1B1	ocular surface stroma
345	3.62e-09	1.49739	0.537	0.255	0.000121348	5	ENSG00000115461	IGFBP5	ocular surface stroma
346	7.53e-127	1.48488	0.352	0.007	2.53e-122	5	ENSG00000163359	COL6A3	ocular surface stroma
347	6.5e-44	1.484	0.352	0.027	2.18e-39	5	ENSG00000163453	IGFBP7	ocular surface stroma
348	3.04e-28	1.48132	0.352	0.043	1.02e-23	5	ENSG00000186340	THBS2	ocular surface stroma
349	4.56e-12	1.43024	0.704	0.377	1.53e-07	5	ENSG00000117318	ID3	ocular surface stroma
350	5.29e-40	1.36861	0.315	0.024	1.77e-35	5	ENSG00000146674	IGFBP3	ocular surface stroma
351	5.83e-22	1.32142	0.241	0.026	1.95e-17	5	ENSG00000267751	AC009005.1	ocular surface stroma
352	6.98e-76	1.21854	0.259	0.007	2.34e-71	5	ENSG00000049540	ELN	ocular surface stroma
353	2.6e-08	1.21753	0.481	0.227	0.000873233	5	ENSG00000141753	IGFBP4	ocular surface stroma
354	4.49e-07	1.18073	0.463	0.236	0.0150499	5	ENSG00000149257	SERPINH1	ocular surface stroma
355	6.73e-10	1.11134	0.259	0.062	2.26e-05	5	ENSG00000104368	PLAT	ocular surface stroma
356	4.27e-88	1.11035	0.259	0.006	1.43e-83	5	ENSG00000182492	BGN	ocular surface stroma
357	3.45e-11	1.10781	0.759	0.416	1.16e-06	5	ENSG00000197943	PLCG2	ocular surface stroma
358	5.02e-05	1.0575	0.389	0.214	1	5	ENSG00000125968	ID1	ocular surface stroma
359	1.22e-20	1.05726	0.241	0.027	4.1e-16	5	ENSG00000204262	COL5A2	ocular surface stroma
360	2.14e-10	1.0508	0.574	0.267	7.17e-06	5	ENSG00000083444	PLOD1	ocular surface stroma
361	6.48e-143	1.04589	0.241	0.002	2.17e-138	5	ENSG00000116132	PRRX1	ocular surface stroma
362	1.19e-06	1.03039	0.185	0.047	0.0398871	5	ENSG00000011422	PLAUR	ocular surface stroma
363	2.58e-10	1.01808	0.278	0.068	8.64e-06	5	ENSG00000163520	FBLN2	ocular surface stroma
364	1.68e-92	1.01529	0.111	0	5.63e-88	5	ENSG00000126545	CSN1S1	ocular surface stroma
365	1.06e-06	1.01391	0.352	0.143	0.0355878	5	ENSG00000105894	PTN	ocular surface stroma
366	0.000151175	1.00011	0.5	0.359	1	5	ENSG00000142089	IFITM3	ocular surface stroma
367	4.09e-08	0.958851	0.333	0.112	0.00137188	5	ENSG00000166482	MFAP4	ocular surface stroma
368	6.42e-08	0.940834	0.519	0.25	0.00215345	5	ENSG00000182718	ANXA2	ocular surface stroma
369	1.91e-80	0.924142	0.185	0.003	6.4e-76	5	ENSG00000204291	COL15A1	ocular surface stroma
370	3.77e-10	0.914036	0.241	0.053	1.26e-05	5	ENSG00000109861	CTSC	ocular surface stroma
371	0.00116651	0.906929	0.278	0.145	1	5	ENSG00000117122	MFAP2	ocular surface stroma
372	0.000810471	0.893012	0.204	0.088	1	5	ENSG00000171951	SCG2	ocular surface stroma
373	9.64e-15	0.890527	0.981	0.963	3.23e-10	5	ENSG00000133112	TPT1	ocular surface stroma
374	1.12e-08	0.889465	0.389	0.141	0.000374272	5	ENSG00000042088	TDP1	ocular surface stroma
375	0.00102098	0.87273	0.204	0.087	1	5	ENSG00000102024	PLS3	ocular surface stroma
376	4.08e-07	0.846637	0.519	0.246	0.0136797	5	ENSG00000125144	MT1G	ocular surface stroma
377	0.000694997	0.845037	0.519	0.395	1	5	ENSG00000102265	TIMP1	ocular surface stroma
378	1.92e-05	0.84431	0.259	0.099	0.642811	5	ENSG00000135919	SERPINE2	ocular surface stroma
379	0.000132074	0.842506	0.463	0.274	1	5	ENSG00000212907	MT-ND4L	ocular surface stroma
380	3.08e-07	0.834516	0.296	0.094	0.0103309	5	ENSG00000281508	AL078639.1	ocular surface stroma
381	8.98e-08	0.826035	0.185	0.041	0.00301213	5	ENSG00000166147	FBN1	ocular surface stroma
382	3.8e-06	0.824953	0.204	0.06	0.127415	5	ENSG00000180340	FZD2	ocular surface stroma
383	3.83e-11	0.818387	0.981	0.972	1.29e-06	5	ENSG00000167996	FTH1	ocular surface stroma
384	2.19e-12	0.805839	1	0.982	7.35e-08	5	ENSG00000087086	FTL	ocular surface stroma
385	2.44e-14	0.797383	0.204	0.028	8.18e-10	5	ENSG00000178695	KCTD12	ocular surface stroma
386	3.46e-16	0.793703	0.278	0.044	1.16e-11	5	ENSG00000269053	AC010319.3	ocular surface stroma
387	1.45e-07	0.775869	0.315	0.105	0.00485482	5	ENSG00000163430	FSTL1	ocular surface stroma
388	0.000529543	0.774927	0.13	0.039	1	5	ENSG00000167123	CERCAM	ocular surface stroma
389	3.36e-40	0.756176	0.148	0.005	1.13e-35	5	ENSG00000078596	ITM2A	ocular surface stroma
390	3.14e-10	0.753771	0.963	0.86	1.05e-05	5	ENSG00000198242	RPL23A	ocular surface stroma
391	4.09e-05	0.752473	0.481	0.299	1	5	ENSG00000002586	CD99	ocular surface stroma
392	1.34e-06	0.738737	0.852	0.67	0.0448056	5	ENSG00000198763	MT-ND2	ocular surface stroma
393	3.7e-38	0.734947	0.167	0.006	1.24e-33	5	ENSG00000151617	EDNRA	ocular surface stroma
394	5.46e-07	0.731498	0.741	0.509	0.0183142	5	ENSG00000198786	MT-ND5	ocular surface stroma
395	0.000668969	0.729565	0.111	0.031	1	5	ENSG00000167772	ANGPTL4	ocular surface stroma
396	1.82e-10	0.723466	0.111	0.012	6.09e-06	5	ENSG00000273026	AL358472.3	ocular surface stroma
397	0.000100308	0.708414	0.241	0.097	1	5	ENSG00000130303	BST2	ocular surface stroma
398	1.46e-25	0.706822	0.111	0.004	4.9e-21	5	ENSG00000144810	COL8A1	ocular surface stroma
399	0.000290335	0.705279	0.259	0.115	1	5	ENSG00000135900	MRPL44	ocular surface stroma
400	3.27e-09	0.699242	0.963	0.806	0.000109767	5	ENSG00000198840	MT-ND3	ocular surface stroma
401	2.4e-13	0.693821	0.981	0.969	8.06e-09	5	ENSG00000198918	RPL39	ocular surface stroma
402	9.59e-16	0.693365	0.13	0.011	3.22e-11	5	ENSG00000163220	S100A9	ocular surface stroma
403	0.000631493	0.692638	0.204	0.085	1	5	ENSG00000162576	MXRA8	ocular surface stroma
404	1.53e-10	0.691363	0.185	0.032	5.13e-06	5	ENSG00000149633	KIAA1755	ocular surface stroma
405	0.00154894	0.688802	0.278	0.148	1	5	ENSG00000148180	GSN	ocular surface stroma
406	1.27e-06	0.681594	0.185	0.047	0.0426853	5	ENSG00000148175	STOM	ocular surface stroma
407	5.8e-07	0.670609	0.111	0.018	0.0194413	5	ENSG00000147883	CDKN2B	ocular surface stroma
408	1.11e-05	0.666813	0.389	0.185	0.372829	5	ENSG00000106333	PCOLCE	ocular surface stroma
409	0.00122201	0.665749	0.204	0.087	1	5	ENSG00000158747	NBL1	ocular surface stroma
410	0.00112919	0.660854	0.481	0.343	1	5	ENSG00000167460	TPM4	ocular surface stroma
411	0.00547311	0.658646	0.259	0.144	1	5	ENSG00000091136	LAMB1	ocular surface stroma
412	1.16e-08	0.65003	0.981	0.905	0.000390211	5	ENSG00000131469	RPL27	ocular surface stroma
413	1.86e-08	0.647389	0.13	0.02	0.000624019	5	ENSG00000167779	IGFBP6	ocular surface stroma
414	1.27e-05	0.646209	0.185	0.054	0.426037	5	ENSG00000084636	COL16A1	ocular surface stroma
415	1.12e-20	0.645329	0.167	0.013	3.75e-16	5	ENSG00000176046	NUPR1	ocular surface stroma
416	3.6e-05	0.640585	0.185	0.058	1	5	ENSG00000134013	LOXL2	ocular surface stroma
417	3.37e-10	0.636033	0.981	0.916	1.13e-05	5	ENSG00000172809	RPL38	ocular surface stroma
418	0.000788435	0.63468	0.481	0.335	1	5	ENSG00000137575	SDCBP	ocular surface stroma
419	3.83e-15	0.632192	1	0.971	1.28e-10	5	ENSG00000145592	RPL37	ocular surface stroma
420	1.89e-12	0.629629	1	0.969	6.33e-08	5	ENSG00000213741	RPS29	ocular surface stroma
421	5.55e-12	0.624104	1	0.97	1.86e-07	5	ENSG00000231500	RPS18	ocular surface stroma
422	1.41e-09	0.62267	0.13	0.018	4.71e-05	5	ENSG00000105825	TFPI2	ocular surface stroma
423	0.00297772	0.622435	0.333	0.201	1	5	ENSG00000185885	IFITM1	ocular surface stroma
424	0.0052955	0.621004	0.5	0.376	1	5	ENSG00000082153	BZW1	ocular surface stroma
425	0.00874866	0.620763	0.296	0.186	1	5	ENSG00000173801	JUP	ocular surface stroma
426	0.000368838	0.606566	0.389	0.214	1	5	ENSG00000269028	MTRNR2L12	ocular surface stroma
427	0.0061595	0.599365	0.574	0.512	1	5	ENSG00000166710	B2M	ocular surface stroma
428	0.0090096	0.599293	0.556	0.458	1	5	ENSG00000164346	NSA2	ocular surface stroma
429	0.00121448	0.598977	0.259	0.126	1	5	ENSG00000162496	DHRS3	ocular surface stroma
430	9.43e-08	0.59659	0.963	0.883	0.00316111	5	ENSG00000008988	RPS20	ocular surface stroma
431	7.8e-09	0.595033	0.167	0.03	0.000261679	5	ENSG00000198959	TGM2	ocular surface stroma
432	0.000431453	0.593534	0.111	0.03	1	5	ENSG00000134853	PDGFRA	ocular surface stroma
433	0.00175895	0.591746	0.444	0.299	1	5	ENSG00000187735	TCEA1	ocular surface stroma
434	1.47e-13	0.589424	1	0.98	4.92e-09	5	ENSG00000197756	RPL37A	ocular surface stroma
435	0.000317431	0.588871	0.13	0.038	1	5	ENSG00000033170	FUT8	ocular surface stroma
436	8.42e-110	0.582508	0.13	0	2.83e-105	5	ENSG00000181617	FDCSP	ocular surface stroma
437	4.38e-10	0.577383	0.111	0.013	1.47e-05	5	ENSG00000126785	RHOJ	ocular surface stroma
438	0.00335745	0.575613	0.296	0.164	1	5	ENSG00000134107	BHLHE40	ocular surface stroma
439	0.00179657	0.573869	0.389	0.243	1	5	ENSG00000150093	ITGB1	ocular surface stroma
440	0.00326472	0.566503	0.148	0.059	1	5	ENSG00000153250	RBMS1	ocular surface stroma
441	3e-12	0.566494	1	0.982	1.01e-07	5	ENSG00000177954	RPS27	ocular surface stroma
442	9.86e-12	0.565568	0.167	0.023	3.31e-07	5	ENSG00000269900	RMRP	ocular surface stroma
443	9.71e-07	0.564503	0.963	0.902	0.0325679	5	ENSG00000251562	MALAT1	ocular surface stroma
444	2.9e-11	0.545432	1	0.979	9.74e-07	5	ENSG00000105372	RPS19	ocular surface stroma
445	0.00829169	0.540454	0.444	0.337	1	5	ENSG00000104723	TUSC3	ocular surface stroma
446	0.00100241	0.537383	0.111	0.033	1	5	ENSG00000189184	PCDH18	ocular surface stroma
447	0.00308815	0.536745	0.111	0.037	1	5	ENSG00000136235	GPNMB	ocular surface stroma
448	2.28e-11	0.53329	1	0.981	7.63e-07	5	ENSG00000229117	RPL41	ocular surface stroma
449	0.00974027	0.527671	0.204	0.106	1	5	ENSG00000018408	WWTR1	ocular surface stroma
450	0.000201154	0.52514	0.259	0.109	1	5	ENSG00000163171	CDC42EP3	ocular surface stroma
451	8.89e-07	0.517731	1	0.918	0.0298177	5	ENSG00000125691	RPL23	ocular surface stroma
452	0.00473196	0.50913	0.556	0.446	1	5	ENSG00000035862	TIMP2	ocular surface stroma
453	2.08e-08	0.508891	1	0.949	0.000697684	5	ENSG00000136942	RPL35	ocular surface stroma
454	8.97e-08	0.508314	0.13	0.022	0.0030074	5	ENSG00000079257	LXN	ocular surface stroma
455	0.00946446	0.508012	0.296	0.176	1	5	ENSG00000169715	MT1E	ocular surface stroma
456	4.24e-08	0.507244	0.981	0.961	0.00142215	5	ENSG00000122026	RPL21	ocular surface stroma
457	3.52e-08	0.504524	0.963	0.914	0.00117981	5	ENSG00000140264	SERF2	ocular surface stroma
458	3.65e-40	0.504076	0.111	0.002	1.22e-35	5	ENSG00000054598	FOXC1	ocular surface stroma
459	3.96e-233	3.78826	0.76	0.009	1.33e-228	6	ENSG00000128422	KRT17	ocular surface epithelium
460	2.35e-62	3.33792	0.8	0.053	7.89e-58	6	ENSG00000163191	S100A11	ocular surface epithelium
461	9.73e-198	3.14454	0.6	0.007	3.26e-193	6	ENSG00000124107	SLPI	ocular surface epithelium
462	5.51e-46	2.92035	0.32	0.01	1.85e-41	6	ENSG00000163220	S100A9	ocular surface epithelium
463	6.47e-104	2.9123	0.72	0.024	2.17e-99	6	ENSG00000171345	KRT19	ocular surface epithelium
464	1.15e-12	2.74372	0.6	0.15	3.84e-08	6	ENSG00000101443	WFDC2	ocular surface epithelium
465	1.06e-30	2.59269	0.68	0.079	3.57e-26	6	ENSG00000115414	FN1	ocular surface epithelium
466	3.8e-62	2.29709	0.56	0.024	1.27e-57	6	ENSG00000146674	IGFBP3	ocular surface epithelium
467	0	2.26852	0.52	0.001	0	6	ENSG00000124237	C20orf85	ocular surface epithelium
468	6.48e-51	2.24235	0.64	0.041	2.17e-46	6	ENSG00000197747	S100A10	ocular surface epithelium
469	2.63e-92	2.17771	0.48	0.011	8.81e-88	6	ENSG00000163435	ELF3	ocular surface epithelium
470	3.98e-09	2.1076	0.8	0.484	0.000133316	6	ENSG00000130066	SAT1	ocular surface epithelium
471	8.85e-09	2.02394	0.84	0.511	0.000296731	6	ENSG00000166710	B2M	ocular surface epithelium
472	1.13e-12	1.94027	1	0.972	3.8e-08	6	ENSG00000167996	FTH1	ocular surface epithelium
473	3.38e-44	1.88244	0.4	0.017	1.13e-39	6	ENSG00000196754	S100A2	ocular surface epithelium
474	1.53e-30	1.84023	0.28	0.012	5.11e-26	6	ENSG00000117472	TSPAN1	ocular surface epithelium
475	3.89e-65	1.75898	0.4	0.011	1.31e-60	6	ENSG00000181885	CLDN7	ocular surface epithelium
476	1.2e-26	1.74688	0.52	0.052	4.02e-22	6	ENSG00000135046	ANXA1	ocular surface epithelium
477	2.69e-07	1.73567	0.8	0.449	0.00903133	6	ENSG00000125148	MT2A	ocular surface epithelium
478	2.45e-14	1.71846	0.36	0.046	8.21e-10	6	ENSG00000186973	FAM183A	ocular surface epithelium
479	7.09e-24	1.69539	0.48	0.049	2.38e-19	6	ENSG00000111057	KRT18	ocular surface epithelium
480	2.71e-10	1.67644	0.88	0.451	9.1e-06	6	ENSG00000197956	S100A6	ocular surface epithelium
481	2.2e-08	1.67641	0.8	0.464	0.000737764	6	ENSG00000160213	CSTB	ocular surface epithelium
482	1.83e-154	1.66059	0.32	0.002	6.12e-150	6	ENSG00000148346	LCN2	ocular surface epithelium
483	2.52e-88	1.62439	0.2	0.001	8.46e-84	6	ENSG00000134339	SAA2	ocular surface epithelium
484	6.1e-19	1.5324	0.56	0.083	2.04e-14	6	ENSG00000170421	KRT8	ocular surface epithelium
485	6.56e-09	1.51597	0.52	0.148	0.000219982	6	ENSG00000148180	GSN	ocular surface epithelium
486	0.000102682	1.50645	0.4	0.159	1	6	ENSG00000159713	TPPP3	ocular surface epithelium
487	3.06e-174	1.48704	0.24	0	1.03e-169	6	ENSG00000258752	AL357093.2	ocular surface epithelium
488	5.72e-12	1.47035	0.56	0.131	1.92e-07	6	ENSG00000112378	PERP	ocular surface epithelium
489	1.32e-52	1.45032	0.36	0.011	4.43e-48	6	ENSG00000135480	KRT7	ocular surface epithelium
490	9.79e-70	1.44281	0.24	0.003	3.29e-65	6	ENSG00000166920	C15orf48	ocular surface epithelium
491	3.31e-37	1.39851	0.32	0.013	1.11e-32	6	ENSG00000164972	C9orf24	ocular surface epithelium
492	3.12e-27	1.35397	0.4	0.029	1.05e-22	6	ENSG00000163453	IGFBP7	ocular surface epithelium
493	6.57e-07	1.34324	0.36	0.091	0.0220303	6	ENSG00000156675	RAB11FIP1	ocular surface epithelium
494	5.49e-09	1.33568	0.84	0.457	0.000184236	6	ENSG00000206503	HLA-A	ocular surface epithelium
495	2.22e-22	1.32053	0.4	0.035	7.44e-18	6	ENSG00000136235	GPNMB	ocular surface epithelium
496	8.96e-07	1.3199	0.6	0.252	0.0300463	6	ENSG00000182718	ANXA2	ocular surface epithelium
497	4.08e-58	1.31547	0.4	0.013	1.37e-53	6	ENSG00000189143	CLDN4	ocular surface epithelium
498	2.78e-24	1.2897	0.32	0.021	9.32e-20	6	ENSG00000173947	PIFO	ocular surface epithelium
499	1.34e-77	1.27015	0.36	0.007	4.49e-73	6	ENSG00000196878	LAMB3	ocular surface epithelium
500	2.06e-13	1.23462	0.12	0.005	6.9e-09	6	ENSG00000143546	S100A8	ocular surface epithelium
501	3.05e-07	1.18601	1	0.869	0.0102425	6	ENSG00000205542	TMSB4X	ocular surface epithelium
502	1.3e-24	1.15375	0.48	0.046	4.36e-20	6	ENSG00000148175	STOM	ocular surface epithelium
503	1.2e-138	1.14295	0.2	0	4.02e-134	6	ENSG00000181143	MUC16	ocular surface epithelium
504	7.97e-06	1.1313	0.36	0.106	0.267278	6	ENSG00000107438	PDLIM1	ocular surface epithelium
505	4e-54	1.12891	0.2	0.003	1.34e-49	6	ENSG00000058085	LAMC2	ocular surface epithelium
506	0.000645319	1.11914	0.24	0.074	1	6	ENSG00000160188	RSPH1	ocular surface epithelium
507	1.92e-139	1.11722	0.24	0.001	6.43e-135	6	ENSG00000163814	CDCP1	ocular surface epithelium
508	8.74e-05	1.11141	0.6	0.327	1	6	ENSG00000204525	HLA-C	ocular surface epithelium
509	1.65e-189	1.10991	0.28	0.001	5.53e-185	6	ENSG00000152611	CAPSL	ocular surface epithelium
510	7.9e-06	1.1079	0.4	0.124	0.264985	6	ENSG00000130513	GDF15	ocular surface epithelium
511	0.00954496	1.10374	0.44	0.248	1	6	ENSG00000125144	MT1G	ocular surface epithelium
512	4.62e-07	1.10169	0.44	0.125	0.0155012	6	ENSG00000162496	DHRS3	ocular surface epithelium
513	5.44e-29	1.09895	0.24	0.01	1.82e-24	6	ENSG00000179902	C1orf194	ocular surface epithelium
514	9.84e-05	1.07261	0.32	0.095	1	6	ENSG00000281508	AL078639.1	ocular surface epithelium
515	4.59e-89	1.07221	0.16	0.001	1.54e-84	6	ENSG00000173432	SAA1	ocular surface epithelium
516	3.42e-05	1.06687	0.44	0.168	1	6	ENSG00000092820	EZR	ocular surface epithelium
517	1.13e-05	1.06317	0.48	0.168	0.378747	6	ENSG00000147872	PLIN2	ocular surface epithelium
518	8.54e-08	1.05939	0.24	0.038	0.00286448	6	ENSG00000181019	NQO1	ocular surface epithelium
519	0.00166347	1.05346	0.6	0.419	1	6	ENSG00000104419	NDRG1	ocular surface epithelium
520	2.26e-79	1.04962	0.36	0.007	7.57e-75	6	ENSG00000118640	VAMP8	ocular surface epithelium
521	1.73e-70	1.04264	0.36	0.008	5.8e-66	6	ENSG00000122861	PLAU	ocular surface epithelium
522	4.77e-07	1.01375	0.56	0.191	0.0159998	6	ENSG00000174307	PHLDA3	ocular surface epithelium
523	2.13e-07	0.996557	0.48	0.144	0.00714511	6	ENSG00000183696	UPP1	ocular surface epithelium
524	8.61e-07	0.994993	0.28	0.057	0.0288656	6	ENSG00000123689	G0S2	ocular surface epithelium
525	7.21e-19	0.984615	0.32	0.027	2.42e-14	6	ENSG00000148344	PTGES	ocular surface epithelium
526	3.03e-15	0.982566	0.36	0.042	1.02e-10	6	ENSG00000172965	MIR4435-2HG	ocular surface epithelium
527	3.04e-05	0.979611	0.76	0.428	1	6	ENSG00000136238	RAC1	ocular surface epithelium
528	2.69e-07	0.966252	0.36	0.084	0.00903048	6	ENSG00000165949	IFI27	ocular surface epithelium
529	1.09e-72	0.963871	0.28	0.004	3.67e-68	6	ENSG00000052344	PRSS8	ocular surface epithelium
530	2.9e-206	0.96336	0.32	0.001	9.72e-202	6	ENSG00000184292	TACSTD2	ocular surface epithelium
531	0.00011874	0.951504	0.32	0.103	1	6	ENSG00000153113	CAST	ocular surface epithelium
532	4.84e-17	0.948863	0.52	0.074	1.62e-12	6	ENSG00000197696	NMB	ocular surface epithelium
533	3.19e-08	0.945908	0.48	0.126	0.00106975	6	ENSG00000189067	LITAF	ocular surface epithelium
534	0.000318576	0.941146	0.48	0.215	1	6	ENSG00000125968	ID1	ocular surface epithelium
535	0.00107525	0.933621	0.32	0.119	1	6	ENSG00000102738	MRPS31	ocular surface epithelium
536	1.13e-74	0.9223	0.2	0.002	3.79e-70	6	ENSG00000163993	S100P	ocular surface epithelium
537	5.68e-08	0.914762	1	0.982	0.00190551	6	ENSG00000087086	FTL	ocular surface epithelium
538	0.00013647	0.909452	0.48	0.205	1	6	ENSG00000100345	MYH9	ocular surface epithelium
539	0.00427635	0.909219	0.52	0.331	1	6	ENSG00000185043	CIB1	ocular surface epithelium
540	1.25e-05	0.906375	0.56	0.236	0.419435	6	ENSG00000122884	P4HA1	ocular surface epithelium
541	0.000435473	0.901924	0.72	0.509	1	6	ENSG00000136810	TXN	ocular surface epithelium
542	8.28e-13	0.90164	0.2	0.016	2.78e-08	6	ENSG00000168589	DYNLRB2	ocular surface epithelium
543	4.83e-17	0.900811	0.28	0.023	1.62e-12	6	ENSG00000160345	C9orf116	ocular surface epithelium
544	1.33e-24	0.899697	0.28	0.016	4.46e-20	6	ENSG00000215217	C5orf49	ocular surface epithelium
545	0.00985895	0.898872	0.52	0.378	1	6	ENSG00000094975	SUCO	ocular surface epithelium
546	5.27e-06	0.897003	0.76	0.473	0.176842	6	ENSG00000118680	MYL12B	ocular surface epithelium
547	0.00753119	0.883417	0.52	0.368	1	6	ENSG00000167642	SPINT2	ocular surface epithelium
548	0.00277244	0.872425	0.2	0.061	1	6	ENSG00000159212	CLIC6	ocular surface epithelium
549	4.6e-38	0.868708	0.32	0.013	1.54e-33	6	ENSG00000147676	MAL2	ocular surface epithelium
550	6.2e-194	0.867577	0.2	0	2.08e-189	6	ENSG00000173467	AGR3	ocular surface epithelium
551	0.0020115	0.863003	0.64	0.488	1	6	ENSG00000106211	HSPB1	ocular surface epithelium
552	0.000109053	0.853797	0.64	0.352	1	6	ENSG00000197930	ERO1A	ocular surface epithelium
553	9.26e-06	0.848166	0.68	0.329	0.310498	6	ENSG00000189171	S100A13	ocular surface epithelium
554	9.11e-06	0.845957	0.2	0.036	0.305623	6	ENSG00000089356	FXYD3	ocular surface epithelium
555	2.06e-06	0.844856	1	0.912	0.0691047	6	ENSG00000198938	MT-CO3	ocular surface epithelium
556	3.63e-66	0.842392	0.24	0.003	1.22e-61	6	ENSG00000204385	SLC44A4	ocular surface epithelium
557	1.25e-157	0.832961	0.28	0.001	4.21e-153	6	ENSG00000117595	IRF6	ocular surface epithelium
558	1.43e-07	0.82969	1	0.973	0.00478242	6	ENSG00000111640	GAPDH	ocular surface epithelium
559	4.07e-42	0.8278	0.24	0.006	1.37e-37	6	ENSG00000145491	ROPN1L	ocular surface epithelium
560	0.00274183	0.825498	0.48	0.281	1	6	ENSG00000166794	PPIB	ocular surface epithelium
561	0.000561813	0.824407	0.52	0.279	1	6	ENSG00000203778	FAM229B	ocular surface epithelium
562	1.11e-60	0.823828	0.2	0.002	3.73e-56	6	ENSG00000196549	MME	ocular surface epithelium
563	3.9e-11	0.817433	0.32	0.044	1.31e-06	6	ENSG00000100097	LGALS1	ocular surface epithelium
564	0.00184728	0.811825	0.4	0.186	1	6	ENSG00000128581	IFT22	ocular surface epithelium
565	0.000335601	0.810475	0.56	0.288	1	6	ENSG00000136718	IMP4	ocular surface epithelium
566	5.89e-15	0.808369	0.32	0.034	1.98e-10	6	ENSG00000133985	TTC9	ocular surface epithelium
567	5.57e-05	0.807838	0.84	0.581	1	6	ENSG00000108518	PFN1	ocular surface epithelium
568	1.39e-161	0.806644	0.2	0	4.65e-157	6	ENSG00000197632	SERPINB2	ocular surface epithelium
569	1.98e-31	0.805529	0.16	0.004	6.64e-27	6	ENSG00000162543	UBXN10	ocular surface epithelium
570	0.00129796	0.804186	0.84	0.702	1	6	ENSG00000126432	PRDX5	ocular surface epithelium
571	0.00134173	0.804087	0.84	0.677	1	6	ENSG00000272398	CD24	ocular surface epithelium
572	8.1e-08	0.802783	1	0.963	0.00271771	6	ENSG00000133112	TPT1	ocular surface epithelium
573	4.14e-05	0.802275	0.2	0.04	1	6	ENSG00000204950	LRRC10B	ocular surface epithelium
574	0.000519244	0.801305	0.76	0.487	1	6	ENSG00000174021	GNG5	ocular surface epithelium
575	2.71e-20	0.794341	0.28	0.019	9.08e-16	6	ENSG00000096696	DSP	ocular surface epithelium
576	2.26e-62	0.793899	0.16	0.001	7.59e-58	6	ENSG00000214049	UCA1	ocular surface epithelium
577	0.000142567	0.793661	0.36	0.127	1	6	ENSG00000100300	TSPO	ocular surface epithelium
578	2.01e-139	0.792392	0.24	0.001	6.75e-135	6	ENSG00000145287	PLAC8	ocular surface epithelium
579	1.16e-12	0.78998	0.2	0.016	3.88e-08	6	ENSG00000128536	CDHR3	ocular surface epithelium
580	1.1e-09	0.781393	0.36	0.064	3.7e-05	6	ENSG00000205220	PSMB10	ocular surface epithelium
581	4.43e-05	0.778471	0.8	0.51	1	6	ENSG00000198786	MT-ND5	ocular surface epithelium
582	3.98e-08	0.777008	0.16	0.017	0.00133485	6	ENSG00000159588	CCDC17	ocular surface epithelium
583	5.36e-88	0.771496	0.12	0	1.8e-83	6	ENSG00000179813	FAM216B	ocular surface epithelium
584	5.85e-08	0.769649	0.2	0.026	0.00196187	6	ENSG00000121898	CPXM2	ocular surface epithelium
585	1.36e-48	0.757956	0.2	0.003	4.57e-44	6	ENSG00000126861	OMG	ocular surface epithelium
586	0.00487946	0.757096	0.4	0.207	1	6	ENSG00000147400	CETN2	ocular surface epithelium
587	0.000856661	0.755031	0.56	0.309	1	6	ENSG00000073792	IGF2BP2	ocular surface epithelium
588	1.99e-69	0.74962	0.16	0.001	6.66e-65	6	ENSG00000189334	S100A14	ocular surface epithelium
589	0.00388053	0.748371	0.36	0.172	1	6	ENSG00000014216	CAPN1	ocular surface epithelium
590	0.000176192	0.747885	0.28	0.082	1	6	ENSG00000160932	LY6E	ocular surface epithelium
591	2.4e-05	0.747519	0.72	0.372	0.803367	6	ENSG00000155366	RHOC	ocular surface epithelium
592	5.73e-155	0.745716	0.24	0.001	1.92e-150	6	ENSG00000108244	KRT23	ocular surface epithelium
593	0.00297272	0.737772	0.32	0.132	1	6	ENSG00000133678	TMEM254	ocular surface epithelium
594	1.64e-62	0.735422	0.16	0.001	5.52e-58	6	ENSG00000149021	SCGB1A1	ocular surface epithelium
595	1.61e-155	0.731646	0.16	0	5.39e-151	6	ENSG00000188817	SNTN	ocular surface epithelium
596	0.000675336	0.731443	0.56	0.306	1	6	ENSG00000187840	EIF4EBP1	ocular surface epithelium
597	0.000237186	0.729096	0.16	0.032	1	6	ENSG00000167646	DNAAF3	ocular surface epithelium
598	0.000472162	0.723244	0.4	0.164	1	6	ENSG00000188010	MORN2	ocular surface epithelium
599	0.00878451	0.720504	0.56	0.425	1	6	ENSG00000143153	ATP1B1	ocular surface epithelium
600	0.000962653	0.717745	0.48	0.234	1	6	ENSG00000101132	PFDN4	ocular surface epithelium
601	0.00351529	0.715492	0.36	0.171	1	6	ENSG00000138279	ANXA7	ocular surface epithelium
602	1.2e-138	0.715354	0.2	0	4.02e-134	6	ENSG00000175315	CST6	ocular surface epithelium
603	4.38e-13	0.714213	0.28	0.03	1.47e-08	6	ENSG00000136943	CTSV	ocular surface epithelium
604	2.36e-14	0.71216	0.24	0.02	7.93e-10	6	ENSG00000133321	RARRES3	ocular surface epithelium
605	8.77e-42	0.707509	0.16	0.002	2.94e-37	6	ENSG00000213085	CFAP45	ocular surface epithelium
606	3.37e-06	0.706454	1	0.755	0.112961	6	ENSG00000198888	MT-ND1	ocular surface epithelium
607	8.01e-108	0.700548	0.2	0.001	2.69e-103	6	ENSG00000175793	SFN	ocular surface epithelium
608	2.41e-13	0.70045	0.24	0.022	8.07e-09	6	ENSG00000034239	EFCAB1	ocular surface epithelium
609	0.00169914	0.698579	0.4	0.187	1	6	ENSG00000124380	SNRNP27	ocular surface epithelium
610	1.87e-40	0.695732	0.2	0.004	6.26e-36	6	ENSG00000120262	CCDC170	ocular surface epithelium
611	0.00404923	0.694672	0.48	0.25	1	6	ENSG00000135535	CD164	ocular surface epithelium
612	4.81e-57	0.692979	0.28	0.006	1.61e-52	6	ENSG00000117226	GBP3	ocular surface epithelium
613	0.00219132	0.692858	0.88	0.797	1	6	ENSG00000117394	SLC2A1	ocular surface epithelium
614	0.00906227	0.69261	0.48	0.299	1	6	ENSG00000153827	TRIP12	ocular surface epithelium
615	2.1e-77	0.692343	0.24	0.003	7.05e-73	6	ENSG00000077327	SPAG6	ocular surface epithelium
616	0.00251749	0.689248	0.28	0.11	1	6	ENSG00000138018	SELENOI	ocular surface epithelium
617	0.000141864	0.677231	0.24	0.061	1	6	ENSG00000136830	FAM129B	ocular surface epithelium
618	3.55e-08	0.676467	0.2	0.025	0.0011899	6	ENSG00000021355	SERPINB1	ocular surface epithelium
619	2.12e-62	0.674683	0.16	0.001	7.12e-58	6	ENSG00000086548	CEACAM6	ocular surface epithelium
620	2.69e-07	0.673652	0.2	0.028	0.00901381	6	ENSG00000117525	F3	ocular surface epithelium
621	0.000689907	0.672757	0.4	0.166	1	6	ENSG00000116685	KIAA2013	ocular surface epithelium
622	8.74e-07	0.672404	0.28	0.056	0.0293075	6	ENSG00000168918	INPP5D	ocular surface epithelium
623	0.00077922	0.67151	0.4	0.167	1	6	ENSG00000137880	GCHFR	ocular surface epithelium
624	1.3e-161	0.669732	0.2	0	4.35e-157	6	ENSG00000196954	CASP4	ocular surface epithelium
625	1.71e-07	0.666714	0.28	0.051	0.00573708	6	ENSG00000196141	SPATS2L	ocular surface epithelium
626	3.31e-21	0.663469	0.12	0.003	1.11e-16	6	ENSG00000183644	C11orf88	ocular surface epithelium
627	0.000118286	0.661637	0.52	0.224	1	6	ENSG00000108528	SLC25A11	ocular surface epithelium
628	0.000182843	0.657933	0.4	0.152	1	6	ENSG00000141510	TP53	ocular surface epithelium
629	0.00635827	0.655242	0.4	0.217	1	6	ENSG00000159720	ATP6V0D1	ocular surface epithelium
630	0.0014681	0.654564	0.24	0.078	1	6	ENSG00000010626	LRRC23	ocular surface epithelium
631	2.33e-13	0.654308	0.16	0.01	7.8e-09	6	ENSG00000189350	TOGARAM2	ocular surface epithelium
632	1.34e-138	0.653246	0.2	0	4.51e-134	6	ENSG00000137648	TMPRSS4	ocular surface epithelium
633	4.72e-20	0.653132	0.12	0.003	1.58e-15	6	ENSG00000065618	COL17A1	ocular surface epithelium
634	0.00426474	0.649474	0.6	0.4	1	6	ENSG00000168036	CTNNB1	ocular surface epithelium
635	1.35e-05	0.64614	0.32	0.083	0.453669	6	ENSG00000129521	EGLN3	ocular surface epithelium
636	3.05e-06	0.645379	1	0.982	0.102378	6	ENSG00000177954	RPS27	ocular surface epithelium
637	0.00122157	0.64529	0.44	0.208	1	6	ENSG00000198162	MAN1A2	ocular surface epithelium
638	0.00153082	0.644391	0.64	0.387	1	6	ENSG00000170759	KIF5B	ocular surface epithelium
639	0.000604989	0.64395	0.28	0.094	1	6	ENSG00000108590	MED31	ocular surface epithelium
640	0.0084989	0.642135	0.6	0.431	1	6	ENSG00000110092	CCND1	ocular surface epithelium
641	2.64e-05	0.641383	1	0.917	0.886381	6	ENSG00000172809	RPL38	ocular surface epithelium
642	1.76e-28	0.641144	0.16	0.004	5.91e-24	6	ENSG00000160472	TMEM190	ocular surface epithelium
643	0.00916701	0.641004	0.28	0.122	1	6	ENSG00000232838	PET117	ocular surface epithelium
644	0.00332164	0.64	0.4	0.194	1	6	ENSG00000215845	TSTD1	ocular surface epithelium
645	8.48e-54	0.638944	0.2	0.003	2.84e-49	6	ENSG00000132698	RAB25	ocular surface epithelium
646	0.00290828	0.635868	0.24	0.084	1	6	ENSG00000046604	DSG2	ocular surface epithelium
647	0.000802801	0.631681	0.44	0.193	1	6	ENSG00000060138	YBX3	ocular surface epithelium
648	0.0087066	0.626795	0.32	0.148	1	6	ENSG00000101871	MID1	ocular surface epithelium
649	0.000160601	0.62261	0.24	0.061	1	6	ENSG00000180340	FZD2	ocular surface epithelium
650	2.27e-06	0.62202	1	0.977	0.0761415	6	ENSG00000034510	TMSB10	ocular surface epithelium
651	6.7e-05	0.621948	0.2	0.041	1	6	ENSG00000124942	AHNAK	ocular surface epithelium
652	0.0071955	0.62125	0.32	0.144	1	6	ENSG00000096093	EFHC1	ocular surface epithelium
653	0.00554581	0.619763	0.48	0.294	1	6	ENSG00000117984	CTSD	ocular surface epithelium
654	2.1e-06	0.618479	0.16	0.021	0.0703402	6	ENSG00000102554	KLF5	ocular surface epithelium
655	3.53e-07	0.616374	0.2	0.029	0.0118294	6	ENSG00000168350	DEGS2	ocular surface epithelium
656	0.000253201	0.612067	0.92	0.904	1	6	ENSG00000075624	ACTB	ocular surface epithelium
657	1.61e-39	0.611098	0.12	0.001	5.39e-35	6	ENSG00000166596	CFAP52	ocular surface epithelium
658	1.25e-07	0.605506	1	0.982	0.00418113	6	ENSG00000137818	RPLP1	ocular surface epithelium
659	3.27e-07	0.603768	0.24	0.039	0.0109622	6	ENSG00000152661	GJA1	ocular surface epithelium
660	0.00150451	0.603735	0.92	0.67	1	6	ENSG00000198763	MT-ND2	ocular surface epithelium
661	0.00226707	0.600467	0.44	0.221	1	6	ENSG00000198931	APRT	ocular surface epithelium
662	0.000715815	0.599072	0.24	0.071	1	6	ENSG00000126709	IFI6	ocular surface epithelium
663	2.81e-11	0.597367	0.16	0.012	9.42e-07	6	ENSG00000167858	TEKT1	ocular surface epithelium
664	4.84e-06	0.59138	1	0.955	0.162365	6	ENSG00000198886	MT-ND4	ocular surface epithelium
665	4.84e-06	0.591311	1	0.966	0.162391	6	ENSG00000198712	MT-CO2	ocular surface epithelium
666	0.00375506	0.588885	0.44	0.231	1	6	ENSG00000114573	ATP6V1A	ocular surface epithelium
667	0.00568932	0.588384	0.28	0.115	1	6	ENSG00000083720	OXCT1	ocular surface epithelium
668	2.38e-22	0.585746	0.2	0.009	7.98e-18	6	ENSG00000100290	BIK	ocular surface epithelium
669	3.25e-05	0.585058	1	0.969	1	6	ENSG00000198918	RPL39	ocular surface epithelium
670	3.78e-16	0.584207	0.16	0.008	1.27e-11	6	ENSG00000160401	CFAP157	ocular surface epithelium
671	0.00800921	0.580778	0.28	0.12	1	6	ENSG00000167306	MYO5B	ocular surface epithelium
672	6.88e-07	0.580599	0.12	0.012	0.02308	6	ENSG00000244687	UBE2V1	ocular surface epithelium
673	0.00404627	0.579947	0.36	0.161	1	6	ENSG00000169136	ATF5	ocular surface epithelium
674	2e-06	0.578713	0.24	0.044	0.0672333	6	ENSG00000001561	ENPP4	ocular surface epithelium
675	0.000982937	0.578552	0.48	0.226	1	6	ENSG00000112977	DAP	ocular surface epithelium
676	0.00127327	0.578091	0.36	0.143	1	6	ENSG00000051620	HEBP2	ocular surface epithelium
677	0.000285898	0.577467	0.32	0.104	1	6	ENSG00000043093	DCUN1D1	ocular surface epithelium
678	0.00930668	0.577031	0.64	0.476	1	6	ENSG00000182117	NOP10	ocular surface epithelium
679	0.000314873	0.57678	0.2	0.048	1	6	ENSG00000198729	PPP1R14C	ocular surface epithelium
680	5.36e-88	0.574922	0.12	0	1.8e-83	6	ENSG00000088726	TMEM40	ocular surface epithelium
681	0.0017293	0.571362	0.72	0.478	1	6	ENSG00000146425	DYNLT1	ocular surface epithelium
682	0.00140268	0.570486	0.24	0.075	1	6	ENSG00000105519	CAPS	ocular surface epithelium
683	1.13e-161	0.566857	0.2	0	3.8e-157	6	ENSG00000188931	CFAP126	ocular surface epithelium
684	0.000666089	0.564606	1	0.913	1	6	ENSG00000198899	MT-ATP6	ocular surface epithelium
685	0.0013127	0.563413	0.2	0.055	1	6	ENSG00000204264	PSMB8	ocular surface epithelium
686	3.53e-06	0.557572	0.24	0.046	0.118337	6	ENSG00000188643	S100A16	ocular surface epithelium
687	1.59e-09	0.557077	0.16	0.014	5.35e-05	6	ENSG00000176046	NUPR1	ocular surface epithelium
688	2.98e-06	0.555231	0.16	0.022	0.0998915	6	ENSG00000166145	SPINT1	ocular surface epithelium
689	3.01e-17	0.55239	0.2	0.012	1.01e-12	6	ENSG00000178038	ALS2CL	ocular surface epithelium
690	0.00395094	0.547243	0.24	0.086	1	6	ENSG00000170836	PPM1D	ocular surface epithelium
691	0.00210645	0.546702	0.92	0.841	1	6	ENSG00000240972	MIF	ocular surface epithelium
692	0.000645697	0.545876	0.12	0.021	1	6	ENSG00000074621	SLC24A1	ocular surface epithelium
693	0.00127088	0.54515	0.92	0.66	1	6	ENSG00000176340	COX8A	ocular surface epithelium
694	4.29e-05	0.54507	0.24	0.055	1	6	ENSG00000084636	COL16A1	ocular surface epithelium
695	8.74e-16	0.543192	0.16	0.008	2.93e-11	6	ENSG00000138587	MNS1	ocular surface epithelium
696	0.00859632	0.543015	0.96	0.776	1	6	ENSG00000118816	CCNI	ocular surface epithelium
697	5.18e-20	0.540902	0.12	0.003	1.74e-15	6	ENSG00000167644	C19orf33	ocular surface epithelium
698	4.18e-89	0.539656	0.16	0.001	1.4e-84	6	ENSG00000267795	SMIM22	ocular surface epithelium
699	5.5e-19	0.53927	0.12	0.004	1.85e-14	6	ENSG00000185432	METTL7A	ocular surface epithelium
700	1.09e-107	0.538879	0.2	0.001	3.67e-103	6	ENSG00000163207	IVL	ocular surface epithelium
701	0.000287737	0.537291	0.28	0.085	1	6	ENSG00000177426	TGIF1	ocular surface epithelium
702	3.01e-06	0.536777	1	0.981	0.100866	6	ENSG00000229117	RPL41	ocular surface epithelium
703	0.000823935	0.534546	0.44	0.188	1	6	ENSG00000101608	MYL12A	ocular surface epithelium
704	6.11e-27	0.534088	0.2	0.007	2.05e-22	6	ENSG00000112530	PACRG	ocular surface epithelium
705	0.000271318	0.534055	0.16	0.032	1	6	ENSG00000112981	NME5	ocular surface epithelium
706	0.00305088	0.533037	0.84	0.745	1	6	ENSG00000134825	TMEM258	ocular surface epithelium
707	0.000668224	0.532413	0.88	0.716	1	6	ENSG00000180879	SSR4	ocular surface epithelium
708	0.000487298	0.531604	0.16	0.035	1	6	ENSG00000185250	PPIL6	ocular surface epithelium
709	0.00786054	0.531309	0.36	0.173	1	6	ENSG00000198898	CAPZA2	ocular surface epithelium
710	1.22e-11	0.531066	0.2	0.017	4.08e-07	6	ENSG00000111145	ELK3	ocular surface epithelium
711	1.4e-70	0.529726	0.12	0	4.69e-66	6	ENSG00000094755	GABRP	ocular surface epithelium
712	7.88e-06	0.529052	0.12	0.014	0.264258	6	ENSG00000161921	CXCL16	ocular surface epithelium
713	4.19e-88	0.525828	0.2	0.001	1.41e-83	6	ENSG00000161905	ALOX15	ocular surface epithelium
714	0.00211832	0.525505	0.2	0.059	1	6	ENSG00000118960	HS1BP3	ocular surface epithelium
715	0.00112284	0.522626	0.24	0.074	1	6	ENSG00000122359	ANXA11	ocular surface epithelium
716	0.00509945	0.522432	0.96	0.782	1	6	ENSG00000177410	ZFAS1	ocular surface epithelium
717	0.000684718	0.520006	0.2	0.052	1	6	ENSG00000197555	SIPA1L1	ocular surface epithelium
718	0.00430474	0.519786	0.88	0.686	1	6	ENSG00000114942	EEF1B2	ocular surface epithelium
719	0.00179599	0.516633	0.28	0.101	1	6	ENSG00000139531	SUOX	ocular surface epithelium
720	8.86e-05	0.514439	1	0.959	1	6	ENSG00000071082	RPL31	ocular surface epithelium
721	8.74e-11	0.509217	0.12	0.007	2.93e-06	6	ENSG00000204711	C9orf135	ocular surface epithelium
722	0.00581003	0.508712	0.56	0.355	1	6	ENSG00000130764	LRRC47	ocular surface epithelium
723	0.00341422	0.508684	0.24	0.083	1	6	ENSG00000086062	B4GALT1	ocular surface epithelium
724	1.24e-10	0.50704	0.16	0.012	4.15e-06	6	ENSG00000101335	MYL9	ocular surface epithelium
725	8.44e-05	0.506318	0.2	0.043	1	6	ENSG00000116885	OSCP1	ocular surface epithelium
726	0.00837045	0.504693	0.32	0.15	1	6	ENSG00000254004	ZNF260	ocular surface epithelium
727	5.24e-05	0.500014	1	0.976	1	6	ENSG00000233927	RPS28	ocular surface epithelium

## Sheet: Day150
WT2-derived retinal organoids, day 150
	p_val	avg_log2FC	pct.1	pct.2	p_val_adj	cluster	Symbol	gene	cell fate
1	4.64e-131	1.02341	0.617	0.275	1.56e-126	0	ENSG00000166592	RRAD	cones
2	3.22e-150	1.01971	0.585	0.218	1.08e-145	0	ENSG00000232130	AC092966.1	cones
3	9.18e-157	1.01515	0.454	0.119	3.08e-152	0	ENSG00000169085	VXN	cones
4	1.56e-189	1.00261	0.936	0.682	5.22e-185	0	ENSG00000168263	KCNV2	cones
5	1.45e-204	0.927208	0.961	0.795	4.87e-200	0	ENSG00000143774	GUK1	cones
6	3.33e-118	0.883916	0.756	0.44	1.12e-113	0	ENSG00000183036	PCP4	cones
7	9.26e-125	0.862018	0.807	0.491	3.11e-120	0	ENSG00000213626	LBH	cones
8	4.22e-116	0.846251	0.779	0.479	1.41e-111	0	ENSG00000082126	MPP4	cones
9	1.63e-101	0.787664	0.738	0.436	5.45e-97	0	ENSG00000138472	GUCA1C	cones
10	4.26e-95	0.733767	0.361	0.113	1.43e-90	0	ENSG00000169031	COL4A3	cones
11	1.56e-81	0.733579	0.625	0.347	5.22e-77	0	ENSG00000102104	RS1	cones
12	6.41e-85	0.724132	0.543	0.261	2.15e-80	0	ENSG00000127252	HRASLS	cones
13	3.77e-177	0.722851	0.998	0.91	1.26e-172	0	ENSG00000139053	PDE6H	cones
14	5.03e-92	0.72096	0.366	0.118	1.69e-87	0	ENSG00000143171	RXRG	cones
15	3.93e-79	0.720288	0.488	0.226	1.32e-74	0	ENSG00000113645	WWC1	cones
16	1.06e-137	0.71106	0.975	0.839	3.57e-133	0	ENSG00000048545	GUCA1A	cones
17	3.35e-108	0.704506	0.932	0.723	1.12e-103	0	ENSG00000253230	LINC00599	cones
18	1.49e-79	0.688951	0.474	0.21	5e-75	0	ENSG00000072422	RHOBTB1	cones
19	3.72e-79	0.647808	0.818	0.591	1.25e-74	0	ENSG00000154978	VOPP1	cones
20	4.67e-74	0.641528	0.765	0.514	1.56e-69	0	ENSG00000164236	ANKRD33B	cones
21	1.91e-68	0.635476	0.366	0.144	6.42e-64	0	ENSG00000080644	CHRNA3	cones
22	6.2e-68	0.630595	0.374	0.15	2.08e-63	0	ENSG00000101443	WFDC2	cones
23	1.63e-90	0.62324	0.492	0.217	5.45e-86	0	ENSG00000103449	SALL1	cones
24	1.03e-62	0.618466	0.615	0.364	3.44e-58	0	ENSG00000049759	NEDD4L	cones
25	2.99e-64	0.616614	0.345	0.136	1e-59	0	ENSG00000260838	AC022893.2	cones
26	5.61e-65	0.611193	0.527	0.271	1.88e-60	0	ENSG00000175727	MLXIP	cones
27	7.5e-75	0.609146	0.226	0.054	2.51e-70	0	ENSG00000152422	XRCC4	cones
28	6.14e-83	0.604933	0.877	0.639	2.06e-78	0	ENSG00000167083	GNGT2	cones
29	2.56e-89	0.591657	0.864	0.634	8.6e-85	0	ENSG00000007062	PROM1	cones
30	6.71e-80	0.589188	0.78	0.526	2.25e-75	0	ENSG00000166569	CPLX4	cones
31	1.11e-59	0.583206	0.663	0.416	3.71e-55	0	ENSG00000172915	NBEA	cones
32	9.93e-58	0.582161	0.393	0.177	3.33e-53	0	ENSG00000176749	CDK5R1	cones
33	1.93e-57	0.578329	0.386	0.174	6.49e-53	0	ENSG00000168672	FAM84B	cones
34	3.85e-67	0.576784	0.33	0.121	1.29e-62	0	ENSG00000170289	CNGB3	cones
35	7.15e-55	0.569439	0.455	0.232	2.4e-50	0	ENSG00000140090	SLC24A4	cones
36	1.18e-90	0.55169	0.289	0.075	3.94e-86	0	ENSG00000269433	OPN1MW3	cones
37	3.32e-56	0.542998	0.744	0.522	1.11e-51	0	ENSG00000137288	UQCC2	cones
38	3.55e-49	0.542514	0.349	0.161	1.19e-44	0	ENSG00000155886	SLC24A2	cones
39	1.44e-48	0.539435	0.573	0.349	4.83e-44	0	ENSG00000122378	FAM213A	cones
40	1.59e-78	0.537193	0.192	0.035	5.32e-74	0	ENSG00000167791	CABP2	cones
41	1.02e-55	0.536445	0.288	0.108	3.41e-51	0	ENSG00000166428	PLD4	cones
42	1.92e-47	0.530417	0.585	0.362	6.45e-43	0	ENSG00000164742	ADCY1	cones
43	1.3e-52	0.520204	0.31	0.127	4.36e-48	0	ENSG00000151090	THRB	cones
44	9.46e-53	0.515265	0.682	0.442	3.17e-48	0	ENSG00000198336	MYL4	cones
45	1.29e-46	0.512746	0.621	0.404	4.32e-42	0	ENSG00000103187	COTL1	cones
46	8.82e-40	0.511375	0.304	0.144	2.96e-35	0	ENSG00000132561	MATN2	cones
47	2.55e-61	0.509115	0.274	0.091	8.57e-57	0	ENSG00000184599	FAM19A3	cones
48	3.42e-70	0.508661	0.356	0.137	1.15e-65	0	ENSG00000163377	FAM19A4	cones
49	1.61e-89	0.508176	0.982	0.88	5.41e-85	0	ENSG00000109103	UNC119	cones
50	3.14e-51	0.503767	0.699	0.46	1.05e-46	0	ENSG00000164318	EGFLAM	cones
51	8.96e-279	1.70346	0.896	0.465	3.01e-274	1	ENSG00000130561	SAG	rods
52	7.28e-264	1.48376	0.955	0.642	2.44e-259	1	ENSG00000185527	PDE6G	rods
53	2.96e-205	1.48176	0.869	0.483	9.94e-201	1	ENSG00000163914	RHO	rods
54	9.77e-220	1.433	0.89	0.518	3.28e-215	1	ENSG00000149489	ROM1	rods
55	2.07e-238	1.40189	0.928	0.592	6.95e-234	1	ENSG00000114349	GNAT1	rods
56	2.92e-181	1.36944	0.772	0.377	9.81e-177	1	ENSG00000105507	CABP5	rods
57	1.27e-218	1.33638	0.911	0.529	4.27e-214	1	ENSG00000070729	CNGB1	rods
58	2.91e-167	1.15909	0.885	0.569	9.77e-163	1	ENSG00000198691	ABCA4	rods
59	6.56e-204	1.15324	0.937	0.673	2.2e-199	1	ENSG00000148600	CDHR1	rods
60	1.25e-190	1.14103	0.93	0.679	4.21e-186	1	ENSG00000129535	NRL	rods
61	1.82e-169	1.09579	0.919	0.704	6.11e-165	1	ENSG00000078369	GNB1	rods
62	1.58e-233	1.08651	0.984	0.844	5.3e-229	1	ENSG00000109047	RCVRN	rods
63	2.66e-116	1.08279	0.514	0.186	8.92e-112	1	ENSG00000278570	NR2E3	rods
64	8.87e-114	1.05494	0.663	0.323	2.97e-109	1	ENSG00000054690	PLEKHH1	rods
65	8.08e-191	1.0477	0.961	0.768	2.71e-186	1	ENSG00000205581	HMGN1	rods
66	3.03e-110	1.04245	0.708	0.374	1.02e-105	1	ENSG00000064687	ABCA7	rods
67	1.14e-130	1.04152	0.722	0.365	3.82e-126	1	ENSG00000151062	CACNA2D4	rods
68	1.47e-131	1.041	0.882	0.66	4.93e-127	1	ENSG00000127928	GNGT1	rods
69	1.09e-111	1.03936	0.705	0.368	3.66e-107	1	ENSG00000099814	CEP170B	rods
70	7.93e-102	1.02276	0.598	0.28	2.66e-97	1	ENSG00000185033	SEMA4B	rods
71	1.96e-96	1.02026	0.648	0.33	6.58e-92	1	ENSG00000167615	LENG8	rods
72	2.42e-95	0.99933	0.632	0.319	8.12e-91	1	ENSG00000017483	SLC38A5	rods
73	2.3e-243	0.99711	0.98	0.881	7.71e-239	1	ENSG00000111674	ENO2	rods
74	4.58e-94	0.985637	0.6	0.302	1.54e-89	1	ENSG00000101265	RASSF2	rods
75	1.98e-96	0.984569	0.563	0.25	6.63e-92	1	ENSG00000133256	PDE6B	rods
76	6.79e-113	0.977082	0.57	0.236	2.28e-108	1	ENSG00000251200	AC084866.2	rods
77	7.94e-103	0.968603	0.722	0.409	2.66e-98	1	ENSG00000159023	EPB41	rods
78	1.33e-107	0.939225	0.787	0.509	4.48e-103	1	ENSG00000104237	RP1	rods
79	5.18e-84	0.930774	0.538	0.254	1.74e-79	1	ENSG00000085552	IGSF9	rods
80	1.66e-80	0.909198	0.464	0.195	5.56e-76	1	ENSG00000115255	REEP6	rods
81	1.21e-92	0.908418	0.754	0.493	4.07e-88	1	ENSG00000163629	PTPN13	rods
82	3.35e-112	0.899805	0.919	0.712	1.13e-107	1	ENSG00000090097	PCBP4	rods
83	1.02e-76	0.898422	0.608	0.339	3.43e-72	1	ENSG00000184792	OSBP2	rods
84	7.81e-82	0.89222	0.635	0.346	2.62e-77	1	ENSG00000137877	SPTBN5	rods
85	2.07e-77	0.883038	0.487	0.216	6.93e-73	1	ENSG00000164010	ERMAP	rods
86	2.78e-119	0.870039	0.915	0.701	9.33e-115	1	ENSG00000120500	ARR3	rods
87	2.02e-173	0.863266	0.982	0.845	6.77e-169	1	ENSG00000111664	GNB3	rods
88	1.05e-93	0.857856	0.715	0.421	3.54e-89	1	ENSG00000254377	MIR124-2HG	rods
89	8.97e-168	0.853249	0.963	0.8	3.01e-163	1	ENSG00000078018	MAP2	rods
90	1.2e-88	0.832217	0.774	0.525	4.01e-84	1	ENSG00000079819	EPB41L2	rods
91	1.75e-80	0.825621	0.742	0.481	5.87e-76	1	ENSG00000131389	SLC6A6	rods
92	2.48e-71	0.82217	0.513	0.25	8.33e-67	1	ENSG00000168453	HR	rods
93	7.84e-73	0.816311	0.596	0.32	2.63e-68	1	ENSG00000198276	UCKL1	rods
94	5.9e-70	0.811528	0.336	0.117	1.98e-65	1	ENSG00000180448	ARHGAP45	rods
95	9.3e-74	0.809945	0.695	0.438	3.12e-69	1	ENSG00000089057	SLC23A2	rods
96	6.05e-110	0.807866	0.906	0.651	2.03e-105	1	ENSG00000108387	2004-09-01	rods
97	3.24e-68	0.781189	0.398	0.158	1.09e-63	1	ENSG00000074621	SLC24A1	rods
98	4.5e-61	0.779515	0.497	0.249	1.51e-56	1	ENSG00000197157	SND1	rods
99	2.83e-84	0.7772	0.792	0.544	9.48e-80	1	ENSG00000182985	CADM1	rods
100	2.18e-94	0.776619	0.861	0.62	7.32e-90	1	ENSG00000021300	PLEKHB1	rods
101	9.6e-69	0.776607	0.474	0.216	3.22e-64	1	ENSG00000139988	RDH12	rods
102	3.47e-64	0.773205	0.56	0.304	1.16e-59	1	ENSG00000134909	ARHGAP32	rods
103	7.28e-64	0.76659	0.57	0.312	2.44e-59	1	ENSG00000161714	PLCD3	rods
104	1.27e-73	0.761606	0.338	0.112	4.27e-69	1	ENSG00000123836	PFKFB2	rods
105	2.74e-55	0.760961	0.523	0.285	9.18e-51	1	ENSG00000170581	STAT2	rods
106	1.23e-70	0.760095	0.71	0.466	4.12e-66	1	ENSG00000162383	SLC1A7	rods
107	6.6e-59	0.758283	0.441	0.204	2.22e-54	1	ENSG00000196843	ARID5A	rods
108	6.55e-93	0.757737	0.867	0.683	2.2e-88	1	ENSG00000109107	ALDOC	rods
109	6.58e-74	0.75334	0.79	0.555	2.21e-69	1	ENSG00000167986	DDB1	rods
110	8.01e-64	0.751374	0.737	0.498	2.69e-59	1	ENSG00000112041	TULP1	rods
111	1.09e-57	0.747555	0.567	0.32	3.67e-53	1	ENSG00000167612	ANKRD33	rods
112	3.45e-58	0.746644	0.457	0.219	1.16e-53	1	ENSG00000077044	DGKD	rods
113	1.29e-59	0.740001	0.665	0.435	4.32e-55	1	ENSG00000144711	IQSEC1	rods
114	1.39e-89	0.734093	0.891	0.669	4.65e-85	1	ENSG00000129221	AIPL1	rods
115	5.17e-59	0.731164	0.633	0.392	1.73e-54	1	ENSG00000111837	MAK	rods
116	2.8e-64	0.722539	0.778	0.562	9.38e-60	1	ENSG00000165588	OTX2	rods
117	5.55e-53	0.7102	0.312	0.121	1.86e-48	1	ENSG00000156194	PPEF2	rods
118	2.94e-89	0.701736	0.95	0.733	9.87e-85	1	ENSG00000253230	LINC00599	rods
119	1.2e-56	0.697244	0.33	0.127	4.02e-52	1	ENSG00000132915	PDE6A	rods
120	7.7e-66	0.69293	0.288	0.09	2.58e-61	1	ENSG00000152463	OLAH	rods
121	7.32e-57	0.691794	0.338	0.132	2.46e-52	1	ENSG00000165724	ZMYND19	rods
122	1.09e-54	0.686999	0.541	0.3	3.64e-50	1	ENSG00000128567	PODXL	rods
123	5.58e-70	0.686923	0.767	0.503	1.87e-65	1	ENSG00000106348	IMPDH1	rods
124	6.81e-46	0.682311	0.512	0.29	2.28e-41	1	ENSG00000072110	ACTN1	rods
125	1.68e-48	0.68203	0.556	0.33	5.64e-44	1	ENSG00000121310	ECHDC2	rods
126	5.14e-47	0.676157	0.451	0.235	1.72e-42	1	ENSG00000102001	CACNA1F	rods
127	3.33e-48	0.675042	0.514	0.289	1.12e-43	1	ENSG00000277734	TRAC	rods
128	7.01e-92	0.671874	0.918	0.754	2.35e-87	1	ENSG00000113657	DPYSL3	rods
129	1.03e-45	0.670137	0.577	0.354	3.44e-41	1	ENSG00000139220	PPFIA2	rods
130	1.1e-51	0.669966	0.586	0.36	3.7e-47	1	ENSG00000078804	TP53INP2	rods
131	3.36e-63	0.668458	0.778	0.543	1.13e-58	1	ENSG00000166900	STX3	rods
132	1.9e-52	0.667939	0.68	0.46	6.38e-48	1	ENSG00000112619	PRPH2	rods
133	1.02e-42	0.667039	0.51	0.296	3.42e-38	1	ENSG00000175455	CCDC14	rods
134	3.12e-52	0.666312	0.279	0.101	1.05e-47	1	ENSG00000140511	HAPLN3	rods
135	5.54e-50	0.662092	0.568	0.338	1.86e-45	1	ENSG00000150593	PDCD4	rods
136	4.1e-53	0.660333	0.657	0.421	1.38e-48	1	ENSG00000033867	SLC4A7	rods
137	1.36e-67	0.659992	0.303	0.095	4.55e-63	1	ENSG00000285064	AL662820.1	rods
138	1.22e-37	0.658108	0.535	0.34	4.1e-33	1	ENSG00000140545	MFGE8	rods
139	8.51e-49	0.65503	0.383	0.177	2.85e-44	1	ENSG00000107438	PDLIM1	rods
140	2.79e-66	0.652438	0.85	0.642	9.35e-62	1	ENSG00000245532	NEAT1	rods
141	2.34e-48	0.651262	0.409	0.2	7.83e-44	1	ENSG00000062650	WAPL	rods
142	6.89e-40	0.651153	0.427	0.232	2.31e-35	1	ENSG00000147127	RAB41	rods
[truncated: 1,994 more rows]

## Sheet: Day210
WT2-derived retinal organoids, day 210
[truncated: 921 more rows]
