# Supplementary material for: Deciphering the spatiotemporal transcriptional and chromatin accessibility of human retinal organoid development at the single-cell level
Source: iScience. 2024 Mar 4;27(4):109397. doi: 10.1016/j.isci.2024.109397 (PMC10952046; doi:10.1016/j.isci.2024.109397)
Supplement: Table S3. scRNA-Seq analysis of eye-like organoids at day 45 and day 90 of differentiation, related to Figures 1 and 2 — Cluster annotations and highly expressed genes for each cluster and are shown on separate spreadsheets for each sample. [file mmc4.zip]

Archive with 1 entries (1 files):
- Table S3-submission.xlsb
