# Supplementary material for: Deciphering the spatiotemporal transcriptional and chromatin accessibility of human retinal organoid development at the single-cell level
Source: iScience. 2024 Mar 4;27(4):109397. doi: 10.1016/j.isci.2024.109397 (PMC10952046; doi:10.1016/j.isci.2024.109397)
Supplement: Table S4. Integrated scRNA-Seq analysis of ROs (day 10–210 of differentiation) and pseudotime analysis, related to Figures 4, 5, and 6 — The first spreadsheet shows the integrated scRNA-Seq data for ROs (day 10–210 of differentiation). The second spreadsheet displays highly expressed markers characterizing lineage transitions from pCM, RPCs to T1, T2, T3. The third spreadsheet shows highly expressed markers characterizing lineage transitions from pCM, RPCs, T1 to T3, photoreceptors and bipolar cells. The fourth spreadsheet shows highly expressed markers characterizing lineage transitions from pCM, RPCs to T1, T2, RGCs, horizontal and amacrine cells. [file mmc5.xlsx]

## Sheet: integrated WT2-ROs
WT2-derived retinal organoid integrated scRNA data (day 10 - 210)
	p_val	avg_log2FC	pct.1	pct.2	p_val_adj	cluster	gene	cell fate
HELLS	0	1.07157	0.847	0.374	0	0	HELLS	proliferating RPCs
NASP	0	0.981435	0.962	0.73	0	0	NASP	proliferating RPCs
MCM3	0	0.940464	0.756	0.313	0	0	MCM3	proliferating RPCs
CCND1	0	0.932668	0.909	0.603	0	0	CCND1	proliferating RPCs
MCM4	0	0.89805	0.674	0.231	0	0	MCM4	proliferating RPCs
GINS2	0	0.860438	0.674	0.234	0	0	GINS2	proliferating RPCs
PCLAF	0	0.847047	0.666	0.269	0	0	PCLAF	proliferating RPCs
ALDH1A1	2.4e-143	0.82252	0.539	0.34	5.62e-139	0	ALDH1A1	proliferating RPCs
ID4	1.16e-268	0.80662	0.754	0.462	2.72e-264	0	ID4	proliferating RPCs
MCM6	0	0.781803	0.614	0.196	0	0	MCM6	proliferating RPCs
TYMS	0	0.769099	0.784	0.384	0	0	TYMS	proliferating RPCs
ZFP36L1	0	0.738967	0.949	0.607	0	0	ZFP36L1	proliferating RPCs
PCNA	0	0.734649	0.757	0.415	0	0	PCNA	proliferating RPCs
MCM7	0	0.721195	0.733	0.366	0	0	MCM7	proliferating RPCs
UNG	0	0.70612	0.586	0.222	0	0	UNG	proliferating RPCs
CDCA7	0	0.686609	0.524	0.148	0	0	CDCA7	proliferating RPCs
CYP1B1	3.8e-141	0.676157	0.558	0.36	8.88e-137	0	CYP1B1	proliferating RPCs
ORC6	0	0.668706	0.639	0.277	0	0	ORC6	proliferating RPCs
MSH6	0	0.667972	0.743	0.433	0	0	MSH6	proliferating RPCs
DHFR	0	0.663229	0.599	0.265	0	0	DHFR	proliferating RPCs
GMNN	0	0.656642	0.638	0.292	0	0	GMNN	proliferating RPCs
DUT	5.45e-273	0.65234	0.822	0.585	1.28e-268	0	DUT	proliferating RPCs
DEK	0	0.638916	0.956	0.758	0	0	DEK	proliferating RPCs
CHEK1	0	0.638557	0.566	0.219	0	0	CHEK1	proliferating RPCs
PRKDC	0	0.627284	0.911	0.681	0	0	PRKDC	proliferating RPCs
ATAD2	0	0.614489	0.513	0.182	0	0	ATAD2	proliferating RPCs
AKAP12	6.63e-216	0.613882	0.718	0.448	1.55e-211	0	AKAP12	proliferating RPCs
MCM5	0	0.613746	0.492	0.147	0	0	MCM5	proliferating RPCs
NAP1L1	0	0.612305	0.997	0.903	0	0	NAP1L1	proliferating RPCs
UHRF1	0	0.611909	0.434	0.111	0	0	UHRF1	proliferating RPCs
CLSPN	0	0.611481	0.53	0.196	0	0	CLSPN	proliferating RPCs
SFRP2	2.44e-251	0.610593	0.949	0.709	5.72e-247	0	SFRP2	proliferating RPCs
DTL	0	0.594602	0.42	0.114	0	0	DTL	proliferating RPCs
BRCA1	0	0.589603	0.474	0.178	0	0	BRCA1	proliferating RPCs
CRABP1	2.31e-102	0.57856	0.857	0.809	5.4e-98	0	CRABP1	proliferating RPCs
MDK	4.68e-227	0.564326	0.946	0.739	1.1e-222	0	MDK	proliferating RPCs
NCL	0	0.563307	0.988	0.911	0	0	NCL	proliferating RPCs
FGFBP3	1.67e-230	0.558247	0.433	0.197	3.92e-226	0	FGFBP3	proliferating RPCs
MCM10	0	0.54776	0.377	0.098	0	0	MCM10	proliferating RPCs
FAM111B	0	0.546047	0.36	0.081	0	0	FAM111B	proliferating RPCs
CENPV	1.33e-270	0.544995	0.925	0.726	3.1e-266	0	CENPV	proliferating RPCs
XRCC2	0	0.535256	0.412	0.132	0	0	XRCC2	proliferating RPCs
RANBP1	7.85e-294	0.533691	0.956	0.797	1.84e-289	0	RANBP1	proliferating RPCs
RMI2	0	0.531206	0.429	0.128	0	0	RMI2	proliferating RPCs
CENPH	1.01e-294	0.529701	0.615	0.3	2.37e-290	0	CENPH	proliferating RPCs
CDC6	0	0.528601	0.39	0.095	0	0	CDC6	proliferating RPCs
TMSB15A	2.13e-265	0.528392	0.92	0.632	4.98e-261	0	TMSB15A	proliferating RPCs
EFNB2	2.25e-196	0.527875	0.669	0.407	5.27e-192	0	EFNB2	proliferating RPCs
CHAF1A	0	0.5247	0.466	0.172	0	0	CHAF1A	proliferating RPCs
CENPU	0	0.523765	0.536	0.225	0	0	CENPU	proliferating RPCs
DNMT1	2.3e-241	0.5177	0.697	0.414	5.38e-237	0	DNMT1	proliferating RPCs
BRCA2	0	0.515315	0.39	0.129	0	0	BRCA2	proliferating RPCs
METRN	2.75e-251	0.51449	0.917	0.669	6.44e-247	0	METRN	proliferating RPCs
COL2A1	1.85e-196	0.510836	0.614	0.349	4.33e-192	0	COL2A1	proliferating RPCs
FEN1	1.46e-280	0.508328	0.537	0.256	3.41e-276	0	FEN1	proliferating RPCs
SOX2	2.65e-247	0.502937	0.919	0.571	6.2e-243	0	SOX2	proliferating RPCs
HIST1H4C	0	2.28743	0.92	0.44	0	1	HIST1H4C	proliferating RPCs
PCLAF1	0	1.65409	0.919	0.25	0	1	PCLAF	proliferating RPCs
TYMS1	0	1.52803	0.937	0.373	0	1	TYMS	proliferating RPCs
HIST1H1D	0	1.39422	0.677	0.118	0	1	HIST1H1D	proliferating RPCs
HELLS1	0	1.25989	0.91	0.369	0	1	HELLS	proliferating RPCs
TUBA1B	0	1.12584	0.997	0.913	0	1	TUBA1B	proliferating RPCs
DLK1	0	1.11793	0.552	0.249	0	1	DLK1	proliferating RPCs
HMGB2	0	1.08455	0.983	0.604	0	1	HMGB2	proliferating RPCs
CKS1B	0	1.05464	0.917	0.371	0	1	CKS1B	proliferating RPCs
TOP2A	0	1.04891	0.897	0.211	0	1	TOP2A	proliferating RPCs
MAD2L1	0	1.00151	0.881	0.303	0	1	MAD2L1	proliferating RPCs
NUSAP1	0	0.985022	0.839	0.187	0	1	NUSAP1	proliferating RPCs
NASP1	0	0.974811	0.985	0.728	0	1	NASP	proliferating RPCs
GPC3	0	0.971867	0.588	0.226	0	1	GPC3	proliferating RPCs
CENPU1	0	0.957284	0.765	0.208	0	1	CENPU	proliferating RPCs
SMC4	0	0.949649	0.856	0.304	0	1	SMC4	proliferating RPCs
RRM2	0	0.930519	0.628	0.088	0	1	RRM2	proliferating RPCs
MKI67	0	0.929596	0.764	0.138	0	1	MKI67	proliferating RPCs
HMGA1	0	0.927613	0.903	0.648	0	1	HMGA1	proliferating RPCs
RANBP11	0	0.925674	0.977	0.796	0	1	RANBP1	proliferating RPCs
CENPH1	0	0.917988	0.805	0.286	0	1	CENPH	proliferating RPCs
PCNA1	0	0.915697	0.847	0.408	0	1	PCNA	proliferating RPCs
DHFR1	0	0.914018	0.734	0.255	0	1	DHFR	proliferating RPCs
MCM31	0	0.909304	0.803	0.31	0	1	MCM3	proliferating RPCs
CLSPN1	0	0.901077	0.712	0.182	0	1	CLSPN	proliferating RPCs
RAD51AP1	0	0.898231	0.68	0.14	0	1	RAD51AP1	proliferating RPCs
ORC61	0	0.893088	0.785	0.266	0	1	ORC6	proliferating RPCs
ZWINT	0	0.879002	0.667	0.149	0	1	ZWINT	proliferating RPCs
H2AFZ	0	0.86433	0.996	0.955	0	1	H2AFZ	proliferating RPCs
CENPK	0	0.854008	0.694	0.177	0	1	CENPK	proliferating RPCs
HIST1H1B	0	0.846068	0.473	0.043	0	1	HIST1H1B	proliferating RPCs
CENPF	0	0.845868	0.924	0.273	0	1	CENPF	proliferating RPCs
MYBL2	0	0.84556	0.59	0.079	0	1	MYBL2	proliferating RPCs
DEK1	0	0.83374	0.98	0.756	0	1	DEK	proliferating RPCs
MGST1	0	0.827854	0.542	0.209	0	1	MGST1	proliferating RPCs
BRCA11	0	0.820808	0.655	0.165	0	1	BRCA1	proliferating RPCs
PRKDC1	0	0.817046	0.946	0.678	0	1	PRKDC	proliferating RPCs
BIRC5	0	0.816156	0.745	0.163	0	1	BIRC5	proliferating RPCs
SFRP1	4.63e-289	0.814605	0.77	0.472	1.08e-284	1	SFRP1	proliferating RPCs
SMC2	0	0.811158	0.767	0.272	0	1	SMC2	proliferating RPCs
TPX2	0	0.801433	0.809	0.2	0	1	TPX2	proliferating RPCs
ATAD21	0	0.800102	0.619	0.174	0	1	ATAD2	proliferating RPCs
UBE2T	0	0.789012	0.771	0.297	0	1	UBE2T	proliferating RPCs
CBX5	0	0.784784	0.95	0.692	0	1	CBX5	proliferating RPCs
PTN	2.68e-291	0.782685	0.621	0.3	6.28e-287	1	PTN	proliferating RPCs
RRM1	0	0.781048	0.751	0.305	0	1	RRM1	proliferating RPCs
MIS18BP1	0	0.77909	0.75	0.292	0	1	MIS18BP1	proliferating RPCs
DUT1	0	0.773655	0.859	0.582	0	1	DUT	proliferating RPCs
CHAF1A1	0	0.773533	0.642	0.159	0	1	CHAF1A	proliferating RPCs
MCM41	0	0.765163	0.691	0.23	0	1	MCM4	proliferating RPCs
FEN11	0	0.761877	0.689	0.245	0	1	FEN1	proliferating RPCs
HIST1H1C	0	0.758421	0.58	0.235	0	1	HIST1H1C	proliferating RPCs
CENPW	0	0.757236	0.642	0.191	0	1	CENPW	proliferating RPCs
HMGB1	0	0.749504	0.998	0.978	0	1	HMGB1	proliferating RPCs
DNMT11	0	0.749503	0.817	0.405	0	1	DNMT1	proliferating RPCs
CDK1	0	0.744128	0.716	0.167	0	1	CDK1	proliferating RPCs
TMSB15A1	0	0.743285	0.966	0.628	0	1	TMSB15A	proliferating RPCs
TUBB	0	0.740364	0.993	0.944	0	1	TUBB	proliferating RPCs
H2AFX	0	0.731778	0.764	0.308	0	1	H2AFX	proliferating RPCs
GINS21	0	0.730566	0.695	0.233	0	1	GINS2	proliferating RPCs
GMNN1	0	0.722847	0.724	0.286	0	1	GMNN	proliferating RPCs
PRTG	0	0.712354	0.616	0.305	0	1	PRTG	proliferating RPCs
SPC25	0	0.710512	0.549	0.086	0	1	SPC25	proliferating RPCs
SUPT16H	0	0.707832	0.896	0.593	0	1	SUPT16H	proliferating RPCs
FBXO5	0	0.700289	0.599	0.167	0	1	FBXO5	proliferating RPCs
MCM71	0	0.699617	0.784	0.362	0	1	MCM7	proliferating RPCs
SMC1A	0	0.698879	0.806	0.432	0	1	SMC1A	proliferating RPCs
HMGN2	0	0.698801	0.993	0.901	0	1	HMGN2	proliferating RPCs
FANCI	0	0.697518	0.564	0.123	0	1	FANCI	proliferating RPCs
NR6A1	0	0.696888	0.479	0.177	0	1	NR6A1	proliferating RPCs
XRCC21	0	0.695402	0.538	0.123	0	1	XRCC2	proliferating RPCs
ESCO2	0	0.692205	0.476	0.066	0	1	ESCO2	proliferating RPCs
CHEK11	0	0.683903	0.661	0.212	0	1	CHEK1	proliferating RPCs
CENPM	0	0.676806	0.545	0.115	0	1	CENPM	proliferating RPCs
HIST2H2AC	0	0.671509	0.402	0.077	0	1	HIST2H2AC	proliferating RPCs
ATAD5	0	0.664805	0.647	0.219	0	1	ATAD5	proliferating RPCs
CTNNBIP1	0	0.664011	0.652	0.329	0	1	CTNNBIP1	proliferating RPCs
LSM4	0	0.658277	0.94	0.701	0	1	LSM4	proliferating RPCs
HIST1H1E	0	0.655337	0.448	0.097	0	1	HIST1H1E	proliferating RPCs
SOX21	0	0.653597	0.941	0.57	0	1	SOX2	proliferating RPCs
CDCA5	0	0.652977	0.498	0.077	0	1	CDCA5	proliferating RPCs
TMPO	0	0.64448	0.886	0.553	0	1	TMPO	proliferating RPCs
RPA3	0	0.642061	0.854	0.503	0	1	RPA3	proliferating RPCs
NUCKS1	0	0.64201	0.991	0.907	0	1	NUCKS1	proliferating RPCs
EEF1B2	0	0.639813	0.992	0.918	0	1	EEF1B2	proliferating RPCs
SNRPB	0	0.635222	0.957	0.741	0	1	SNRPB	proliferating RPCs
HNRNPD	0	0.633018	0.974	0.784	0	1	HNRNPD	proliferating RPCs
POLD3	0	0.632148	0.635	0.223	0	1	POLD3	proliferating RPCs
TPM2	0	0.628375	0.567	0.241	0	1	TPM2	proliferating RPCs
SRSF2	0	0.62644	0.955	0.749	0	1	SRSF2	proliferating RPCs
DTL1	0	0.619039	0.511	0.107	0	1	DTL	proliferating RPCs
LIN28A	0	0.618315	0.448	0.155	0	1	LIN28A	proliferating RPCs
LIG1	0	0.616685	0.554	0.157	0	1	LIG1	proliferating RPCs
HNRNPAB	0	0.614561	0.953	0.728	0	1	HNRNPAB	proliferating RPCs
ASPM	0	0.61278	0.687	0.152	0	1	ASPM	proliferating RPCs
NCAPG	0	0.610524	0.529	0.108	0	1	NCAPG	proliferating RPCs
C21orf58	0	0.608109	0.536	0.167	0	1	C21orf58	proliferating RPCs
SIVA1	0	0.606892	0.878	0.576	0	1	SIVA1	proliferating RPCs
CDC61	0	0.605701	0.484	0.088	0	1	CDC6	proliferating RPCs
FBLN1	5.18e-291	0.605329	0.682	0.36	1.21e-286	1	FBLN1	proliferating RPCs
PBK	0	0.602223	0.468	0.093	0	1	PBK	proliferating RPCs
DNAJC9	0	0.599913	0.665	0.278	0	1	DNAJC9	proliferating RPCs
MND1	0	0.595421	0.501	0.111	0	1	MND1	proliferating RPCs
CDT1	0	0.591678	0.522	0.137	0	1	CDT1	proliferating RPCs
CDCA4	0	0.588274	0.554	0.174	0	1	CDCA4	proliferating RPCs
USP1	0	0.586944	0.768	0.391	0	1	USP1	proliferating RPCs
MCM101	0	0.586887	0.462	0.091	0	1	MCM10	proliferating RPCs
BRCA21	0	0.586872	0.477	0.122	0	1	BRCA2	proliferating RPCs
FZD5	0	0.585985	0.814	0.458	0	1	FZD5	proliferating RPCs
CENPN	0	0.583602	0.523	0.135	0	1	CENPN	proliferating RPCs
KIF15	0	0.579796	0.474	0.099	0	1	KIF15	proliferating RPCs
NME4	1.15e-283	0.579326	0.811	0.498	2.68e-279	1	NME4	proliferating RPCs
TIMELESS	0	0.571321	0.58	0.202	0	1	TIMELESS	proliferating RPCs
SET	0	0.567885	0.991	0.947	0	1	SET	proliferating RPCs
PHGDH	0	0.565725	0.756	0.406	0	1	PHGDH	proliferating RPCs
KIF11	0	0.565084	0.51	0.115	0	1	KIF11	proliferating RPCs
NAP1L11	0	0.563493	0.995	0.903	0	1	NAP1L1	proliferating RPCs
NUDT1	0	0.563192	0.677	0.3	0	1	NUDT1	proliferating RPCs
FGFR1	3.27e-249	0.5608	0.665	0.36	7.66e-245	1	FGFR1	proliferating RPCs
PAICS	1.08e-306	0.560618	0.803	0.49	2.52e-302	1	PAICS	proliferating RPCs
VRK1	0	0.558593	0.61	0.238	0	1	VRK1	proliferating RPCs
SPC24	0	0.558002	0.421	0.065	0	1	SPC24	proliferating RPCs
DTYMK	0	0.557977	0.737	0.363	0	1	DTYMK	proliferating RPCs
FANCD2	0	0.557451	0.472	0.096	0	1	FANCD2	proliferating RPCs
CENPV1	0	0.554681	0.949	0.724	0	1	CENPV	proliferating RPCs
TK1	0	0.554442	0.413	0.065	0	1	TK1	proliferating RPCs
BLM	0	0.554029	0.448	0.084	0	1	BLM	proliferating RPCs
ID3	2.63e-244	0.553573	0.843	0.512	6.15e-240	1	ID3	proliferating RPCs
SGO1	0	0.552751	0.506	0.117	0	1	SGO1	proliferating RPCs
AURKB	0	0.550256	0.495	0.1	0	1	AURKB	proliferating RPCs
KIF20B	0	0.547712	0.652	0.231	0	1	KIF20B	proliferating RPCs
PA2G4	1.2e-292	0.545678	0.901	0.661	2.82e-288	1	PA2G4	proliferating RPCs
KPNB1	3.74e-293	0.545639	0.908	0.662	8.76e-289	1	KPNB1	proliferating RPCs
IPO5	1.04e-285	0.544417	0.739	0.418	2.44e-281	1	IPO5	proliferating RPCs
FOXM1	0	0.542847	0.449	0.079	0	1	FOXM1	proliferating RPCs
RTKN2	0	0.540764	0.49	0.114	0	1	RTKN2	proliferating RPCs
SNRPD1	2.36e-305	0.538029	0.944	0.758	5.52e-301	1	SNRPD1	proliferating RPCs
TPBG	3.63e-215	0.537527	0.522	0.257	8.49e-211	1	TPBG	proliferating RPCs
LMNB1	0	0.533551	0.721	0.34	0	1	LMNB1	proliferating RPCs
TPM4	5.93e-262	0.531648	0.834	0.538	1.39e-257	1	TPM4	proliferating RPCs
HSPD1	3.04e-306	0.528737	0.969	0.839	7.12e-302	1	HSPD1	proliferating RPCs
RFC4	0	0.528596	0.636	0.266	0	1	RFC4	proliferating RPCs
RFC2	0	0.525687	0.531	0.176	0	1	RFC2	proliferating RPCs
DIAPH3	0	0.513896	0.402	0.076	0	1	DIAPH3	proliferating RPCs
ASF1B	0	0.513641	0.39	0.068	0	1	ASF1B	proliferating RPCs
CYBA	2.38e-283	0.512001	0.652	0.329	5.58e-279	1	CYBA	proliferating RPCs
L1TD1	0	0.510828	0.394	0.138	0	1	L1TD1	proliferating RPCs
ID1	5.39e-250	0.50981	0.833	0.493	1.26e-245	1	ID1	proliferating RPCs
GGCT	1.23e-275	0.508368	0.721	0.398	2.87e-271	1	GGCT	proliferating RPCs
RMI21	0	0.50776	0.472	0.125	0	1	RMI2	proliferating RPCs
PFN1	6.15e-271	0.505644	0.943	0.762	1.44e-266	1	PFN1	proliferating RPCs
CCNA2	0	0.505267	0.562	0.122	0	1	CCNA2	proliferating RPCs
DLGAP5	0	0.500225	0.57	0.119	0	1	DLGAP5	proliferating RPCs
DLK11	1.24e-116	1.13681	0.427	0.259	2.9e-112	2	DLK1	RPCs
SPP1	6.59e-138	0.994361	0.552	0.388	1.54e-133	2	SPP1	RPCs
APOE	5.63e-104	0.899192	0.486	0.335	1.32e-99	2	APOE	RPCs
PLP1	0	0.8455	0.561	0.255	0	2	PLP1	RPCs
VIM	1.94e-289	0.83099	0.981	0.85	4.55e-285	2	VIM	RPCs
BST2	3.46e-142	0.699821	0.512	0.321	8.09e-138	2	BST2	RPCs
SFRP11	7.08e-135	0.687352	0.671	0.481	1.66e-130	2	SFRP1	RPCs
CYP1B11	1.41e-35	0.687331	0.455	0.368	3.3e-31	2	CYP1B1	RPCs
TTYH1	2.41e-245	0.684429	0.825	0.551	5.64e-241	2	TTYH1	RPCs
IGFBP2	5.36e-69	0.655319	0.733	0.656	1.25e-64	2	IGFBP2	RPCs
SFRP21	2.4e-204	0.634084	0.949	0.711	5.62e-200	2	SFRP2	RPCs
LAMP5	7.05e-152	0.595202	0.361	0.176	1.65e-147	2	LAMP5	RPCs
DKK3	5.89e-54	0.587989	0.575	0.498	1.38e-49	2	DKK3	RPCs
ZFP36L11	8.95e-192	0.549504	0.892	0.613	2.1e-187	2	ZFP36L1	RPCs
TPBG1	1.94e-78	0.545249	0.408	0.266	4.54e-74	2	TPBG	RPCs
GPC31	6.49e-59	0.540751	0.365	0.244	1.52e-54	2	GPC3	RPCs
NPC2	1.39e-173	0.523982	0.764	0.591	3.25e-169	2	NPC2	RPCs
FRZB	1.03e-109	0.523254	0.383	0.222	2.42e-105	2	FRZB	RPCs
L1TD11	1.21e-95	0.514481	0.28	0.147	2.83e-91	2	L1TD1	RPCs
MEST	3.2e-104	0.51002	0.756	0.611	7.5e-100	2	MEST	RPCs
SPP11	7.16e-170	0.966116	0.614	0.387	1.68e-165	3	SPP1	RPCs
TTYH11	1.23e-261	0.842943	0.838	0.554	2.87e-257	3	TTYH1	RPCs
CCND11	2.64e-178	0.837148	0.824	0.614	6.18e-174	3	CCND1	RPCs
SFRP22	9.19e-212	0.769272	0.933	0.715	2.15e-207	3	SFRP2	RPCs
ZFP36L12	2.31e-238	0.734498	0.912	0.616	5.42e-234	3	ZFP36L1	RPCs
DAPL1	3.52e-91	0.675337	0.691	0.567	8.23e-87	3	DAPL1	RPCs
MDK1	5.76e-171	0.65824	0.912	0.745	1.35e-166	3	MDK	RPCs
ALDH1A11	2.35e-56	0.657326	0.484	0.347	5.5e-52	3	ALDH1A1	RPCs
CRABP11	1.81e-115	0.647772	0.888	0.809	4.23e-111	3	CRABP1	RPCs
ID41	3.26e-109	0.644473	0.66	0.473	7.63e-105	3	ID4	RPCs
DKK31	6.78e-80	0.636246	0.627	0.497	1.59e-75	3	DKK3	RPCs
MIR503HG	3.47e-99	0.633317	0.302	0.152	8.13e-95	3	MIR503HG	RPCs
DIO3	3.32e-75	0.617869	0.469	0.31	7.76e-71	3	DIO3	RPCs
VIM1	5.37e-231	0.610872	0.989	0.852	1.26e-226	3	VIM	RPCs
ZFP36L2	7.26e-74	0.604017	0.639	0.483	1.7e-69	3	ZFP36L2	RPCs
FGFBP31	2.76e-51	0.56766	0.313	0.208	6.47e-47	3	FGFBP3	RPCs
CYP1B12	2.14e-71	0.561217	0.523	0.366	5e-67	3	CYP1B1	RPCs
SOX22	1.94e-155	0.54694	0.847	0.582	4.55e-151	3	SOX2	RPCs
HES1	6.9e-81	0.544927	0.582	0.418	1.61e-76	3	HES1	RPCs
HMX1	4.34e-66	0.543335	0.571	0.454	1.02e-61	3	HMX1	RPCs
METRN1	5.98e-124	0.536979	0.825	0.679	1.4e-119	3	METRN	RPCs
PTH2	4.11e-74	0.531177	0.535	0.387	9.61e-70	3	PTH2	RPCs
SOX9	3.01e-80	0.520591	0.465	0.313	7.05e-76	3	SOX9	RPCs
COL2A11	6.41e-94	0.517268	0.54	0.359	1.5e-89	3	COL2A1	RPCs
ALDH1A12	4.94e-183	1.40032	0.582	0.341	1.16e-178	4	ALDH1A1	late RPCs
CYP1B13	4.52e-200	1.32634	0.609	0.361	1.06e-195	4	CYP1B1	late RPCs
SFRP23	0	1.07965	0.961	0.714	0	4	SFRP2	late RPCs
ID42	2.39e-284	1.04129	0.775	0.467	5.6e-280	4	ID4	late RPCs
CDH11	2.72e-296	0.861162	0.716	0.388	6.36e-292	4	CDH11	late RPCs
DAPL11	5.19e-136	0.837423	0.704	0.566	1.21e-131	4	DAPL1	late RPCs
ZFP36L13	0	0.808402	0.944	0.615	0	4	ZFP36L1	late RPCs
COL2A12	3.18e-227	0.760083	0.656	0.353	7.43e-223	4	COL2A1	late RPCs
CRABP12	1.29e-157	0.743967	0.911	0.807	3.02e-153	4	CRABP1	late RPCs
EFNB21	1.13e-166	0.740817	0.654	0.413	2.64e-162	4	EFNB2	late RPCs
PLP11	1.35e-250	0.740758	0.567	0.26	3.15e-246	4	PLP1	late RPCs
DKK1	3.24e-92	0.718722	0.197	0.078	7.59e-88	4	DKK1	late RPCs
FZD51	2.56e-242	0.691231	0.799	0.466	5.98e-238	4	FZD5	late RPCs
HMX11	1.26e-129	0.685448	0.633	0.45	2.95e-125	4	HMX1	late RPCs
MDK2	5.8e-220	0.660074	0.965	0.742	1.36e-215	4	MDK	late RPCs
FOS	2.81e-121	0.659037	0.586	0.367	6.57e-117	4	FOS	late RPCs
COL25A1	9.52e-184	0.656514	0.417	0.185	2.23e-179	4	COL25A1	late RPCs
DIO31	6.63e-166	0.651271	0.563	0.305	1.55e-161	4	DIO3	late RPCs
TTYH12	5.23e-230	0.650868	0.862	0.553	1.23e-225	4	TTYH1	late RPCs
AKAP121	3.33e-128	0.646711	0.674	0.456	7.79e-124	4	AKAP12	late RPCs
IFITM3	8.94e-208	0.642518	0.665	0.376	2.09e-203	4	IFITM3	late RPCs
SOX91	2.73e-197	0.624813	0.588	0.307	6.38e-193	4	SOX9	late RPCs
EGR1	4.24e-119	0.615341	0.606	0.386	9.93e-115	4	EGR1	late RPCs
CPAMD8	3.09e-174	0.613855	0.378	0.164	7.24e-170	4	CPAMD8	late RPCs
CDH6	7.22e-158	0.613336	0.545	0.303	1.69e-153	4	CDH6	late RPCs
KIAA1217	1.06e-165	0.607909	0.453	0.227	2.47e-161	4	KIAA1217	late RPCs
MIR503HG1	4.96e-163	0.605628	0.356	0.149	1.16e-158	4	MIR503HG	late RPCs
MSI2	3.88e-128	0.602125	0.864	0.739	9.09e-124	4	MSI2	late RPCs
DTX4	1.04e-191	0.597605	0.426	0.193	2.44e-187	4	DTX4	late RPCs
LRRC17	5.34e-139	0.587909	0.334	0.147	1.25e-134	4	LRRC17	late RPCs
RAB31	2.66e-125	0.57887	0.558	0.341	6.22e-121	4	RAB31	late RPCs
LRP2	4.69e-156	0.570896	0.586	0.342	1.1e-151	4	LRP2	late RPCs
SIX6	9.24e-112	0.554759	0.75	0.594	2.16e-107	4	SIX6	late RPCs
PLPP3	3.72e-159	0.554344	0.512	0.275	8.71e-155	4	PLPP3	late RPCs
SFRP12	3.88e-88	0.553204	0.69	0.482	9.07e-84	4	SFRP1	late RPCs
SPHK1	3.47e-154	0.549032	0.463	0.232	8.12e-150	4	SPHK1	late RPCs
SOX23	1.28e-192	0.544453	0.901	0.58	3e-188	4	SOX2	late RPCs
HES11	1.2e-174	0.540989	0.697	0.412	2.82e-170	4	HES1	late RPCs
VIM2	4.15e-194	0.537034	0.985	0.852	9.72e-190	4	VIM	late RPCs
SELENOP	4.1e-111	0.535923	0.566	0.367	9.6e-107	4	SELENOP	late RPCs
DLK12	6.64e-31	0.527456	0.37	0.265	1.55e-26	4	DLK1	late RPCs
PCDH7	2.47e-97	0.517502	0.511	0.326	5.77e-93	4	PCDH7	late RPCs
CDH2	4.96e-149	0.516022	0.911	0.742	1.16e-144	4	CDH2	late RPCs
CCND12	2.2e-193	0.515339	0.908	0.609	5.15e-189	4	CCND1	late RPCs
FIGN	1.06e-125	0.513669	0.599	0.389	2.48e-121	4	FIGN	late RPCs
RPL23	3.25e-238	0.508269	1	0.983	7.61e-234	4	RPL23	late RPCs
NUDT4	6.19e-92	0.506078	0.634	0.473	1.45e-87	4	NUDT4	late RPCs
CDON	1.49e-114	0.505412	0.492	0.289	3.5e-110	4	CDON	late RPCs
METRN2	1.25e-152	0.500171	0.891	0.675	2.92e-148	4	METRN	late RPCs
LGALS3	0	2.25045	0.393	0.08	0	5	LGALS3	MCs
CLU	0	1.80966	0.962	0.624	0	5	CLU	MCs
WIF1	0	1.73952	0.235	0.033	0	5	WIF1	MCs
LAMP51	0	1.64342	0.644	0.167	0	5	LAMP5	MCs
VIM3	0	1.60377	0.998	0.852	0	5	VIM	MCs
SPP12	0	1.55237	0.786	0.38	0	5	SPP1	MCs
CP	0	1.54514	0.524	0.093	0	5	CP	MCs
TRH	1.12e-185	1.49307	0.588	0.318	2.62e-181	5	TRH	MCs
PLP12	0	1.44275	0.742	0.253	0	5	PLP1	MCs
CRYAB	2.12e-156	1.42596	0.197	0.056	4.97e-152	5	CRYAB	MCs
CYP1B14	4.07e-87	1.42014	0.539	0.366	9.52e-83	5	CYP1B1	MCs
DIO32	0	1.40313	0.688	0.301	0	5	DIO3	MCs
CRYM	0	1.37047	0.476	0.126	0	5	CRYM	MCs
GPM6B	0	1.3095	0.831	0.484	0	5	GPM6B	MCs
CD9	0	1.30313	0.486	0.151	0	5	CD9	MCs
TTYH13	0	1.29415	0.932	0.551	0	5	TTYH1	MCs
FABP7	1.76e-140	1.29294	0.551	0.332	4.12e-136	5	FABP7	MCs
DKK32	0	1.28547	0.842	0.487	0	5	DKK3	MCs
QDPR	9.46e-181	1.25468	0.513	0.281	2.21e-176	5	QDPR	MCs
IFITM31	0	1.17861	0.738	0.375	0	5	IFITM3	MCs
RTN4	5.63e-276	1.12325	0.981	0.923	1.32e-271	5	RTN4	MCs
BEX1	2.82e-91	1.11551	0.7	0.575	6.61e-87	5	BEX1	MCs
GSN	0	1.09551	0.529	0.146	0	5	GSN	MCs
CA2	4.92e-139	1.05803	0.452	0.231	1.15e-134	5	CA2	MCs
SFRP24	5.17e-266	1.04736	0.968	0.715	1.21e-261	5	SFRP2	MCs
RLBP1	1.86e-285	1.03965	0.183	0.03	4.35e-281	5	RLBP1	MCs
HES12	1.17e-262	1.03607	0.729	0.412	2.73e-258	5	HES1	MCs
SAT1	2.25e-168	1.03555	0.727	0.505	5.26e-164	5	SAT1	MCs
PTGDS	1.55e-86	1.02263	0.145	0.048	3.62e-82	5	PTGDS	MCs
TNFRSF12A	7.91e-225	1.02115	0.303	0.095	1.85e-220	5	TNFRSF12A	MCs
PAX2	1.98e-245	1.00905	0.325	0.102	4.63e-241	5	PAX2	MCs
RHOC	0	1.00521	0.657	0.278	0	5	RHOC	MCs
GPX3	1.18e-145	1.0014	0.208	0.065	2.77e-141	5	GPX3	MCs
ID43	7.55e-248	0.992979	0.781	0.469	1.77e-243	5	ID4	MCs
OAF	0	0.989278	0.458	0.094	0	5	OAF	MCs
SELENOP1	3.39e-297	0.973428	0.692	0.363	7.94e-293	5	SELENOP	MCs
PRSS35	0	0.960173	0.416	0.124	0	5	PRSS35	MCs
HMX12	3.22e-216	0.950832	0.737	0.446	7.54e-212	5	HMX1	MCs
S100A6	3.08e-156	0.9318	0.462	0.234	7.22e-152	5	S100A6	MCs
FOS1	1.13e-266	0.92308	0.713	0.362	2.64e-262	5	FOS	MCs
PLA2G16	0	0.917981	0.588	0.227	0	5	PLA2G16	MCs
COL18A1	5.72e-238	0.914475	0.591	0.304	1.34e-233	5	COL18A1	MCs
SPARC	8.91e-244	0.908593	0.69	0.393	2.08e-239	5	SPARC	MCs
JUN	3.3e-188	0.901901	0.71	0.44	7.73e-184	5	JUN	MCs
DCBLD2	1.13e-219	0.881186	0.792	0.552	2.64e-215	5	DCBLD2	MCs
EGR11	4.65e-260	0.879477	0.728	0.381	1.09e-255	5	EGR1	MCs
PTN1	2.43e-83	0.874781	0.493	0.315	5.68e-79	5	PTN	MCs
NUDT41	5.61e-242	0.871337	0.75	0.469	1.31e-237	5	NUDT4	MCs
FRZB1	3.19e-34	0.871273	0.325	0.228	7.47e-30	5	FRZB	MCs
ERC1	2.37e-167	0.860027	0.479	0.245	5.54e-163	5	ERC1	MCs
EMP3	3.66e-272	0.84656	0.648	0.325	8.56e-268	5	EMP3	MCs
DKK11	1.6e-85	0.843832	0.199	0.079	3.75e-81	5	DKK1	MCs
SLC16A1	5.27e-173	0.842265	0.761	0.546	1.23e-168	5	SLC16A1	MCs
ZFP36L14	4.61e-276	0.840617	0.948	0.616	1.08e-271	5	ZFP36L1	MCs
PTH21	4.67e-212	0.837559	0.695	0.38	1.09e-207	5	PTH2	MCs
NES	2.21e-207	0.837255	0.637	0.36	5.17e-203	5	NES	MCs
LINC00461	2.53e-202	0.818557	0.511	0.231	5.91e-198	5	LINC00461	MCs
APOE1	1.34e-21	0.810864	0.435	0.341	3.13e-17	5	APOE	MCs
COL1A2	8.71e-252	0.810026	0.441	0.164	2.04e-247	5	COL1A2	MCs
C1orf61	1.36e-48	0.809932	0.198	0.098	3.18e-44	5	C1orf61	MCs
CDH61	8.48e-106	0.801987	0.496	0.307	1.98e-101	5	CDH6	MCs
SOX92	2.18e-239	0.791455	0.633	0.306	5.09e-235	5	SOX9	MCs
ZFP36L21	9.97e-180	0.777863	0.752	0.479	2.33e-175	5	ZFP36L2	MCs
B2M	4.83e-185	0.776276	0.864	0.663	1.13e-180	5	B2M	MCs
DAPL12	3.48e-194	0.7737	0.848	0.56	8.13e-190	5	DAPL1	MCs
CRABP13	8.64e-173	0.771808	0.937	0.807	2.02e-168	5	CRABP1	MCs
NEAT1	1.3e-131	0.767181	0.919	0.766	3.03e-127	5	NEAT1	MCs
METRN3	1.43e-185	0.764394	0.894	0.676	3.35e-181	5	METRN	MCs
JUNB	4.16e-180	0.759071	0.569	0.295	9.74e-176	5	JUNB	MCs
RASSF4	9.74e-229	0.757078	0.526	0.243	2.28e-224	5	RASSF4	MCs
COL11A1	6.98e-297	0.755794	0.585	0.247	1.63e-292	5	COL11A1	MCs
COL2A13	1.58e-141	0.755054	0.6	0.357	3.71e-137	5	COL2A1	MCs
SRPRB	8.91e-93	0.725397	0.415	0.242	2.09e-88	5	SRPRB	MCs
HES4	3.13e-124	0.71897	0.783	0.615	7.32e-120	5	HES4	MCs
NGFR	0	0.718577	0.307	0.051	0	5	NGFR	MCs
PDLIM4	9.83e-199	0.712688	0.487	0.227	2.3e-194	5	PDLIM4	MCs
CNN3	3.22e-219	0.711174	0.907	0.696	7.53e-215	5	CNN3	MCs
ANGPTL1	0	0.708847	0.34	0.065	0	5	ANGPTL1	MCs
FABP5	2.33e-76	0.708468	0.75	0.624	5.45e-72	5	FABP5	MCs
SIX61	2.08e-188	0.70126	0.838	0.591	4.86e-184	5	SIX6	MCs
FLT1	0	0.695275	0.255	0.034	0	5	FLT1	MCs
CYP26A1	2.24e-77	0.695228	0.2	0.084	5.24e-73	5	CYP26A1	MCs
DNAJC1	5.56e-180	0.686434	0.617	0.356	1.3e-175	5	DNAJC1	MCs
ITM2B	3.73e-196	0.686335	0.95	0.811	8.74e-192	5	ITM2B	MCs
ANXA2	3.91e-172	0.675673	0.503	0.255	9.16e-168	5	ANXA2	MCs
IER2	8.42e-153	0.672764	0.841	0.645	1.97e-148	5	IER2	MCs
SLC2A1	1.28e-133	0.656923	0.703	0.49	3e-129	5	SLC2A1	MCs
ITGB8	9.75e-219	0.648755	0.543	0.249	2.28e-214	5	ITGB8	MCs
CALD1	3.34e-180	0.647365	0.872	0.652	7.81e-176	5	CALD1	MCs
LYPD1	0	0.642788	0.254	0.047	0	5	LYPD1	MCs
MOB3B	2.54e-193	0.634613	0.474	0.219	5.94e-189	5	MOB3B	MCs
DIO3OS	1.81e-188	0.624522	0.526	0.251	4.23e-184	5	DIO3OS	MCs
CREB5	5.42e-255	0.620456	0.384	0.124	1.27e-250	5	CREB5	MCs
ID31	3.53e-40	0.618448	0.637	0.531	8.26e-36	5	ID3	MCs
F3	0	0.61419	0.2	0.022	0	5	F3	MCs
ANXA5	1.62e-133	0.608748	0.726	0.532	3.78e-129	5	ANXA5	MCs
KIAA12171	4.18e-116	0.605251	0.43	0.229	9.78e-112	5	KIAA1217	MCs
CDH21	1.16e-158	0.60395	0.913	0.743	2.72e-154	5	CDH2	MCs
LINC01833	8.11e-113	0.600238	0.616	0.412	1.9e-108	5	LINC01833	MCs
BAMBI	4.08e-164	0.59591	0.454	0.206	9.54e-160	5	BAMBI	MCs
SQSTM1	6.38e-111	0.592315	0.586	0.388	1.49e-106	5	SQSTM1	MCs
TIMP1	8.12e-141	0.59092	0.657	0.435	1.9e-136	5	TIMP1	MCs
RAX	8.29e-123	0.589847	0.781	0.587	1.94e-118	5	RAX	MCs
MGARP	5.77e-121	0.586408	0.547	0.321	1.35e-116	5	MGARP	MCs
CDH111	9.25e-133	0.580665	0.637	0.394	2.17e-128	5	CDH11	MCs
ADAMTS1	1.04e-226	0.572559	0.289	0.083	2.44e-222	5	ADAMTS1	MCs
ACTN4	2.85e-126	0.570197	0.594	0.386	6.67e-122	5	ACTN4	MCs
PALLD	2.43e-128	0.567619	0.749	0.539	5.69e-124	5	PALLD	MCs
SEMA5A	1.12e-105	0.565516	0.393	0.209	2.62e-101	5	SEMA5A	MCs
TSC22D4	2.95e-150	0.565145	0.275	0.101	6.9e-146	5	TSC22D4	MCs
COL9A3	5.03e-155	0.563647	0.284	0.104	1.18e-150	5	COL9A3	MCs
MAF	2.3e-126	0.559811	0.472	0.253	5.37e-122	5	MAF	MCs
KDR	0	0.558378	0.273	0.05	0	5	KDR	MCs
RHOB	3.2e-125	0.55387	0.477	0.261	7.48e-121	5	RHOB	MCs
ASAH1	2.01e-73	0.551341	0.621	0.465	4.7e-69	5	ASAH1	MCs
RDH10	2.39e-138	0.550004	0.335	0.141	5.58e-134	5	RDH10	MCs
RAB311	1.43e-78	0.545201	0.528	0.344	3.35e-74	5	RAB31	MCs
SOX24	5.1e-161	0.541864	0.902	0.582	1.19e-156	5	SOX2	MCs
HLA-B	2.42e-128	0.541269	0.399	0.192	5.65e-124	5	HLA-B	MCs
BAALC	1.59e-151	0.536591	0.378	0.166	3.72e-147	5	BAALC	MCs
PMEPA1	3.85e-104	0.528589	0.417	0.227	9e-100	5	PMEPA1	MCs
SPARCL1	0	0.522549	0.119	0.009	0	5	SPARCL1	MCs
MAB21L1	3.94e-113	0.521144	0.784	0.574	9.23e-109	5	MAB21L1	MCs
CRB1	2.74e-136	0.517041	0.525	0.283	6.42e-132	5	CRB1	MCs
PHLDA1	2.07e-98	0.512746	0.357	0.176	4.86e-94	5	PHLDA1	MCs
SPRY2	1.51e-136	0.505752	0.441	0.221	3.53e-132	5	SPRY2	MCs
DTX41	2.96e-139	0.504552	0.414	0.195	6.92e-135	5	DTX4	MCs
EFNA5	0	1.54194	0.851	0.376	0	6	EFNA5	putative ciliary margin
CCL2	0	1.42181	0.427	0.108	0	6	CCL2	putative ciliary margin
GJA1	0	1.40195	0.738	0.298	0	6	GJA1	putative ciliary margin
TRPM3	0	1.16752	0.654	0.233	0	6	TRPM3	putative ciliary margin
TSC22D1	0	1.16462	0.911	0.705	0	6	TSC22D1	putative ciliary margin
COL1A21	0	1.14127	0.492	0.162	0	6	COL1A2	putative ciliary margin
PCDH9	0	1.07779	0.572	0.23	0	6	PCDH9	putative ciliary margin
ID32	5.92e-276	1.02398	0.856	0.521	1.39e-271	6	ID3	putative ciliary margin
ID11	1.46e-196	1.00534	0.786	0.505	3.41e-192	6	ID1	putative ciliary margin
HSD17B2	0	1.00239	0.37	0.037	0	6	HSD17B2	putative ciliary margin
SFRP25	7.47e-256	0.988439	0.952	0.716	1.75e-251	6	SFRP2	putative ciliary margin
ARL4A	1.41e-274	0.986058	0.522	0.218	3.31e-270	6	ARL4A	putative ciliary margin
CLDN1	0	0.983947	0.421	0.066	0	6	CLDN1	putative ciliary margin
GAS1	0	0.973024	0.643	0.282	0	6	GAS1	putative ciliary margin
PLK2	0	0.972993	0.539	0.172	0	6	PLK2	putative ciliary margin
PMEL	3.89e-206	0.948654	0.409	0.163	9.1e-202	6	PMEL	putative ciliary margin
COL9A2	0	0.913768	0.518	0.142	0	6	COL9A2	putative ciliary margin
APOE2	3.28e-251	0.857305	0.684	0.329	7.69e-247	6	APOE	putative ciliary margin
TKT	1.03e-236	0.768612	0.883	0.672	2.41e-232	6	TKT	putative ciliary margin
SLC2A11	1.91e-141	0.753132	0.715	0.489	4.47e-137	6	SLC2A1	putative ciliary margin
BST21	2.08e-239	0.743934	0.673	0.317	4.87e-235	6	BST2	putative ciliary margin
SPARC1	6.34e-241	0.738528	0.726	0.392	1.48e-236	6	SPARC	putative ciliary margin
FLRT3	4.93e-265	0.727315	0.48	0.181	1.15e-260	6	FLRT3	putative ciliary margin
LMO4	1.46e-197	0.699467	0.804	0.517	3.41e-193	6	LMO4	putative ciliary margin
NPC21	6.07e-212	0.696075	0.858	0.591	1.42e-207	6	NPC2	putative ciliary margin
ITM2B1	1.98e-148	0.688368	0.918	0.813	4.64e-144	6	ITM2B	putative ciliary margin
FTL	3.99e-171	0.670799	1	0.994	9.35e-167	6	FTL	putative ciliary margin
SNCA	7.66e-242	0.670524	0.516	0.212	1.79e-237	6	SNCA	putative ciliary margin
TAGLN	9.97e-86	0.648334	0.189	0.073	2.33e-81	6	TAGLN	putative ciliary margin
SPOCK1	1.04e-179	0.646916	0.488	0.224	2.43e-175	6	SPOCK1	putative ciliary margin
SESN3	3.77e-122	0.641044	0.624	0.398	8.84e-118	6	SESN3	putative ciliary margin
HSPB1	1.15e-193	0.611003	0.736	0.437	2.7e-189	6	HSPB1	putative ciliary margin
CDH7	1.22e-135	0.596644	0.377	0.169	2.85e-131	6	CDH7	putative ciliary margin
RELN	8.07e-123	0.588911	0.351	0.161	1.89e-118	6	RELN	putative ciliary margin
TPM21	2.14e-75	0.581585	0.43	0.257	5.02e-71	6	TPM2	putative ciliary margin
UTRN	5.11e-130	0.570746	0.452	0.238	1.2e-125	6	UTRN	putative ciliary margin
TPM1	6.4e-28	0.569698	0.753	0.658	1.5e-23	6	TPM1	putative ciliary margin
LSAMP	1.42e-135	0.560898	0.476	0.243	3.33e-131	6	LSAMP	putative ciliary margin
GYG1	2.09e-83	0.560656	0.472	0.288	4.89e-79	6	GYG1	putative ciliary margin
RBMS1	2.44e-153	0.552072	0.556	0.295	5.71e-149	6	RBMS1	putative ciliary margin
CRTAP	2.4e-157	0.551811	0.562	0.308	5.62e-153	6	CRTAP	putative ciliary margin
SHISA2	1.3e-131	0.546799	0.438	0.215	3.05e-127	6	SHISA2	putative ciliary margin
TPBG2	5.85e-79	0.546082	0.463	0.267	1.37e-74	6	TPBG	putative ciliary margin
NR2F1	1.15e-86	0.54524	0.795	0.643	2.7e-82	6	NR2F1	putative ciliary margin
ZFP36L22	2.12e-147	0.542146	0.743	0.479	4.96e-143	6	ZFP36L2	putative ciliary margin
SDCBP	9.48e-83	0.537929	0.71	0.539	2.22e-78	6	SDCBP	putative ciliary margin
KRT18	5.12e-99	0.536688	0.396	0.201	1.2e-94	6	KRT18	putative ciliary margin
QPRT	8.21e-147	0.535914	0.763	0.51	1.92e-142	6	QPRT	putative ciliary margin
PCDH71	3.27e-111	0.531785	0.564	0.325	7.64e-107	6	PCDH7	putative ciliary margin
PAX6	4.78e-117	0.530639	0.895	0.724	1.12e-112	6	PAX6	putative ciliary margin
IFITM32	3.88e-116	0.530325	0.63	0.38	9.09e-112	6	IFITM3	putative ciliary margin
IGFBP5	1.04e-134	0.529	0.506	0.256	2.44e-130	6	IGFBP5	putative ciliary margin
NEAT11	5.45e-23	0.520155	0.842	0.77	1.28e-18	6	NEAT1	putative ciliary margin
SELENOM	2.92e-143	0.518416	0.54	0.291	6.84e-139	6	SELENOM	putative ciliary margin
ZNF503	5.28e-181	0.513069	0.333	0.121	1.24e-176	6	ZNF503	putative ciliary margin
TIMP3	1.05e-193	0.506806	0.324	0.109	2.46e-189	6	TIMP3	putative ciliary margin
PURPL	1.43e-75	0.505506	0.472	0.298	3.34e-71	6	PURPL	putative ciliary margin
PDC	0	2.40651	0.834	0.173	0	7	PDC	PR precursors
NRL	0	2.3883	0.687	0.174	0	7	NRL	PR precursors
RCVRN	0	2.3482	0.746	0.149	0	7	RCVRN	PR precursors
GNGT1	0	2.31239	0.565	0.118	0	7	GNGT1	PR precursors
RP1	0	2.07574	0.621	0.115	0	7	RP1	PR precursors
ROM1	0	2.02539	0.553	0.129	0	7	ROM1	PR precursors
GNB3	0	1.91824	0.846	0.221	0	7	GNB3	PR precursors
UNC119	0	1.89335	0.909	0.397	0	7	UNC119	PR precursors
CRX	0	1.86422	0.822	0.165	0	7	CRX	PR precursors
AIPL1	0	1.85347	0.768	0.149	0	7	AIPL1	PR precursors
PDE6H	0	1.79891	0.775	0.199	0	7	PDE6H	PR precursors
FAM57B	0	1.72103	0.802	0.268	0	7	FAM57B	PR precursors
IMPG2	0	1.64841	0.672	0.123	0	7	IMPG2	PR precursors
SCG3	0	1.63121	0.707	0.259	0	7	SCG3	PR precursors
GADD45G	0	1.62901	0.733	0.255	0	7	GADD45G	PR precursors
GNAT1	0	1.62189	0.423	0.082	0	7	GNAT1	PR precursors
NR2E3	0	1.61929	0.382	0.071	0	7	NR2E3	PR precursors
NEUROD1	0	1.60472	0.784	0.237	0	7	NEUROD1	PR precursors
PDE6G	0	1.59548	0.406	0.086	0	7	PDE6G	PR precursors
PCBP4	0	1.5792	0.869	0.396	0	7	PCBP4	PR precursors
2004-09-01	0	1.53582	0.738	0.211	0	7	2004-09-01	PR precursors
DDIT3	0	1.51772	0.632	0.263	0	7	DDIT3	PR precursors
MAP2	0	1.50452	0.84	0.487	0	7	MAP2	PR precursors
AKAP9	0	1.50186	0.891	0.649	0	7	AKAP9	PR precursors
LINC00599	0	1.46867	0.694	0.203	0	7	LINC00599	PR precursors
CABP5	0	1.43066	0.38	0.074	0	7	CABP5	PR precursors
GUCA1A	0	1.37474	0.576	0.187	0	7	GUCA1A	PR precursors
STX3	0	1.36334	0.689	0.238	0	7	STX3	PR precursors
TUBA4A	0	1.36014	0.509	0.141	0	7	TUBA4A	PR precursors
SLC38A5	0	1.35138	0.522	0.119	0	7	SLC38A5	PR precursors
TULP1	0	1.33776	0.585	0.132	0	7	TULP1	PR precursors
AMER2	0	1.33605	0.598	0.261	0	7	AMER2	PR precursors
GNGT2	0	1.33558	0.514	0.108	0	7	GNGT2	PR precursors
SYP	0	1.33504	0.69	0.223	0	7	SYP	PR precursors
FSTL5	0	1.33295	0.611	0.139	0	7	FSTL5	PR precursors
ENO2	0	1.32812	0.842	0.471	0	7	ENO2	PR precursors
DPYSL3	0	1.32702	0.704	0.353	0	7	DPYSL3	PR precursors
PCP4	3.43e-127	1.29783	0.338	0.151	8.03e-123	7	PCP4	PR precursors
TUBB4B	0	1.29217	0.894	0.759	0	7	TUBB4B	PR precursors
RBP4	0	1.28013	0.287	0.056	0	7	RBP4	PR precursors
TPH1	4.53e-269	1.27926	0.269	0.063	1.06e-264	7	TPH1	PR precursors
PTP4A3	0	1.26991	0.582	0.236	0	7	PTP4A3	PR precursors
KCNV2	0	1.26354	0.541	0.108	0	7	KCNV2	PR precursors
GUK1	0	1.2619	0.875	0.721	0	7	GUK1	PR precursors
CADM1	4.42e-233	1.25891	0.781	0.566	1.03e-228	7	CADM1	PR precursors
TPD52	0	1.23569	0.623	0.273	0	7	TPD52	PR precursors
DCT	3.83e-216	1.23029	0.273	0.076	8.97e-212	7	DCT	PR precursors
ALDOC	0	1.22645	0.547	0.192	0	7	ALDOC	PR precursors
COBLL1	0	1.20622	0.484	0.116	0	7	COBLL1	PR precursors
EPB41L2	1.17e-109	1.19217	0.519	0.36	2.73e-105	7	EPB41L2	PR precursors
ARL4D	4.18e-250	1.18868	0.585	0.292	9.79e-246	7	ARL4D	PR precursors
CPLX4	0	1.16086	0.453	0.116	0	7	CPLX4	PR precursors
CNGB1	0	1.14028	0.346	0.081	0	7	CNGB1	PR precursors
MAK	0	1.13071	0.434	0.105	0	7	MAK	PR precursors
AL451062.1	0	1.12534	0.408	0.085	0	7	AL451062.1	PR precursors
OTX2	2.72e-304	1.09769	0.621	0.278	6.36e-300	7	OTX2	PR precursors
ANKRD33B	0	1.06158	0.474	0.123	0	7	ANKRD33B	PR precursors
EPB41	2.99e-206	1.05342	0.725	0.52	7.01e-202	7	EPB41	PR precursors
GPR160	1.26e-219	1.04608	0.311	0.094	2.94e-215	7	GPR160	PR precursors
PLEKHB1	3.59e-306	1.0359	0.49	0.172	8.39e-302	7	PLEKHB1	PR precursors
NTM	1.84e-205	1.02785	0.425	0.17	4.3e-201	7	NTM	PR precursors
RD3	0	1.02478	0.407	0.095	0	7	RD3	PR precursors
TMX4	5.66e-98	1.02284	0.518	0.359	1.32e-93	7	TMX4	PR precursors
SEZ6L2	4.14e-280	1.02198	0.604	0.278	9.69e-276	7	SEZ6L2	PR precursors
PRDX1	4.76e-279	1.02064	0.914	0.91	1.11e-274	7	PRDX1	PR precursors
CPE	7.41e-263	1.01941	0.877	0.704	1.73e-258	7	CPE	PR precursors
NEUROD4	0	1.01421	0.456	0.133	0	7	NEUROD4	PR precursors
PRCD	0	1.00861	0.456	0.135	0	7	PRCD	PR precursors
RRAD	2.57e-222	0.999233	0.302	0.087	6.03e-218	7	RRAD	PR precursors
MIR7-3HG	8.35e-204	0.996221	0.368	0.135	1.95e-199	7	MIR7-3HG	PR precursors
TP53INP2	2.6e-273	0.994038	0.417	0.139	6.09e-269	7	TP53INP2	PR precursors
SOX7	0	0.993748	0.344	0.07	0	7	SOX7	PR precursors
RIMS2	3.49e-174	0.992889	0.407	0.173	8.16e-170	7	RIMS2	PR precursors
COX17	1.81e-158	0.988926	0.67	0.513	4.25e-154	7	COX17	PR precursors
ZNF326	3.73e-123	0.978337	0.624	0.483	8.73e-119	7	ZNF326	PR precursors
ARHGAP32	2.07e-169	0.97814	0.435	0.207	4.84e-165	7	ARHGAP32	PR precursors
NLK	1.16e-234	0.972498	0.525	0.238	2.7e-230	7	NLK	PR precursors
SAG	1.22e-207	0.970517	0.253	0.065	2.85e-203	7	SAG	PR precursors
MAP1LC3A	6.34e-224	0.968673	0.534	0.251	1.48e-219	7	MAP1LC3A	PR precursors
SEC62	1.19e-201	0.968553	0.854	0.792	2.79e-197	7	SEC62	PR precursors
MPP4	0	0.96219	0.374	0.086	0	7	MPP4	PR precursors
MYO9A	9.38e-80	0.962094	0.379	0.232	2.2e-75	7	MYO9A	PR precursors
CC2D2A	2.22e-236	0.95831	0.474	0.195	5.2e-232	7	CC2D2A	PR precursors
PPP2R2B	3.37e-115	0.957107	0.424	0.239	7.9e-111	7	PPP2R2B	PR precursors
AANAT	0	0.95652	0.363	0.084	0	7	AANAT	PR precursors
VAMP2	5.28e-241	0.950822	0.824	0.657	1.23e-236	7	VAMP2	PR precursors
PTPN13	1.39e-116	0.942138	0.506	0.326	3.26e-112	7	PTPN13	PR precursors
SNAP25	1.23e-256	0.932717	0.501	0.192	2.88e-252	7	SNAP25	PR precursors
SRRM4	3.5e-248	0.921299	0.479	0.182	8.19e-244	7	SRRM4	PR precursors
LAPTM4B	1.54e-180	0.917515	0.799	0.721	3.6e-176	7	LAPTM4B	PR precursors
OSBP2	1.2e-221	0.91671	0.344	0.112	2.8e-217	7	OSBP2	PR precursors
SELENOK	1.55e-144	0.912933	0.77	0.709	3.62e-140	7	SELENOK	PR precursors
PEX5L	2.27e-252	0.910241	0.379	0.121	5.31e-248	7	PEX5L	PR precursors
THRB	1.51e-111	0.908473	0.289	0.126	3.53e-107	7	THRB	PR precursors
RBP3	0	0.905174	0.352	0.078	0	7	RBP3	PR precursors
SPCS1	3.54e-218	0.904216	0.853	0.832	8.29e-214	7	SPCS1	PR precursors
SYT1	2.7e-211	0.901357	0.835	0.674	6.33e-207	7	SYT1	PR precursors
ATP1A3	4.01e-277	0.897605	0.49	0.177	9.38e-273	7	ATP1A3	PR precursors
IGSF21	1.02e-294	0.897064	0.417	0.129	2.38e-290	7	IGSF21	PR precursors
NEDD4L	2.28e-180	0.896308	0.477	0.232	5.34e-176	7	NEDD4L	PR precursors
ARL6	5.7e-235	0.893802	0.379	0.131	1.33e-230	7	ARL6	PR precursors
RS1	0	0.891955	0.342	0.08	0	7	RS1	PR precursors
PPFIA2	3.23e-205	0.890982	0.41	0.158	7.57e-201	7	PPFIA2	PR precursors
KCNH6	0	0.890498	0.346	0.077	0	7	KCNH6	PR precursors
NRN1	6.38e-163	0.887463	0.385	0.161	1.49e-158	7	NRN1	PR precursors
OLFM1	6.09e-114	0.885189	0.362	0.172	1.43e-109	7	OLFM1	PR precursors
EPS8	2.68e-140	0.880642	0.382	0.182	6.28e-136	7	EPS8	PR precursors
CDHR1	0	0.879668	0.354	0.09	0	7	CDHR1	PR precursors
SLC17A7	4.06e-294	0.873228	0.403	0.119	9.51e-290	7	SLC17A7	PR precursors
ATP1B2	2.32e-133	0.869657	0.586	0.378	5.44e-129	7	ATP1B2	PR precursors
KCNB1	2.91e-232	0.86731	0.347	0.11	6.8e-228	7	KCNB1	PR precursors
USP2	0	0.866426	0.358	0.096	0	7	USP2	PR precursors
ARR3	2.37e-267	0.863049	0.298	0.073	5.56e-263	7	ARR3	PR precursors
PIK3R1	1.82e-54	0.857957	0.53	0.448	4.27e-50	7	PIK3R1	PR precursors
SPTBN1	1.09e-70	0.857358	0.498	0.372	2.54e-66	7	SPTBN1	PR precursors
GNB5	8.03e-120	0.856516	0.455	0.265	1.88e-115	7	GNB5	PR precursors
SLC1A7	1.78e-301	0.846694	0.344	0.089	4.17e-297	7	SLC1A7	PR precursors
ABHD14A	4.72e-147	0.844257	0.52	0.304	1.1e-142	7	ABHD14A	PR precursors
ITM2C	3.23e-121	0.843804	0.637	0.488	7.57e-117	7	ITM2C	PR precursors
SERPINF1	2.27e-151	0.83584	0.488	0.266	5.32e-147	7	SERPINF1	PR precursors
LENG8	6.47e-63	0.833995	0.486	0.373	1.51e-58	7	LENG8	PR precursors
PRPH2	8.34e-262	0.826756	0.274	0.066	1.95e-257	7	PRPH2	PR precursors
AGAP1	1.98e-136	0.81893	0.483	0.271	4.64e-132	7	AGAP1	PR precursors
FAM161A	6.62e-40	0.818052	0.425	0.35	1.55e-35	7	FAM161A	PR precursors
ATP6V0B	1.55e-168	0.813483	0.779	0.695	3.62e-164	7	ATP6V0B	PR precursors
FAM19A4	7.43e-301	0.808205	0.307	0.073	1.74e-296	7	FAM19A4	PR precursors
CALCOCO2	1.59e-127	0.806884	0.461	0.265	3.71e-123	7	CALCOCO2	PR precursors
PRNP	5.84e-132	0.804005	0.422	0.218	1.37e-127	7	PRNP	PR precursors
RAX2	2.29e-228	0.799817	0.272	0.07	5.36e-224	7	RAX2	PR precursors
IMPDH1	5.15e-157	0.794061	0.38	0.166	1.21e-152	7	IMPDH1	PR precursors
SLC6A6	2.58e-109	0.787455	0.334	0.159	6.05e-105	7	SLC6A6	PR precursors
CADM2	9.21e-123	0.786515	0.551	0.337	2.16e-118	7	CADM2	PR precursors
ABCA4	3.04e-211	0.786399	0.259	0.07	7.13e-207	7	ABCA4	PR precursors
VXN	1.93e-140	0.786017	0.24	0.078	4.52e-136	7	VXN	PR precursors
OCIAD2	2.61e-110	0.784396	0.684	0.608	6.1e-106	7	OCIAD2	PR precursors
SAMD11	8.89e-32	0.78282	0.294	0.213	2.08e-27	7	SAMD11	PR precursors
LLGL2	1.06e-210	0.780362	0.335	0.113	2.49e-206	7	LLGL2	PR precursors
TPI1	1.47e-197	0.779215	0.923	0.939	3.44e-193	7	TPI1	PR precursors
ELOVL4	5.02e-90	0.777243	0.391	0.226	1.17e-85	7	ELOVL4	PR precursors
HRASLS	5.06e-207	0.773795	0.356	0.122	1.19e-202	7	HRASLS	PR precursors
CLCN3	8.05e-99	0.768618	0.596	0.457	1.88e-94	7	CLCN3	PR precursors
AC055733.2	1.82e-190	0.761341	0.252	0.07	4.27e-186	7	AC055733.2	PR precursors
HES6	1.17e-55	0.756243	0.524	0.413	2.74e-51	7	HES6	PR precursors
INA	1.87e-134	0.755526	0.42	0.201	4.38e-130	7	INA	PR precursors
MT1X	7.67e-32	0.753384	0.376	0.298	1.8e-27	7	MT1X	PR precursors
UBC	7.75e-202	0.74728	0.949	0.953	1.81e-197	7	UBC	PR precursors
RXRG	7.83e-223	0.745486	0.301	0.088	1.83e-218	7	RXRG	PR precursors
MAP1LC3B	2e-101	0.743455	0.675	0.584	4.69e-97	7	MAP1LC3B	PR precursors
ZNF385A	7.94e-119	0.742067	0.509	0.306	1.86e-114	7	ZNF385A	PR precursors
CADPS	3.56e-180	0.732962	0.447	0.192	8.34e-176	7	CADPS	PR precursors
H3F3B	0	0.732902	0.99	0.996	0	7	H3F3B	PR precursors
MIR124-2HG	1.46e-87	0.727313	0.487	0.313	3.43e-83	7	MIR124-2HG	PR precursors
SLC1A2	4.17e-219	0.726842	0.356	0.117	9.77e-215	7	SLC1A2	PR precursors
RGS9	5.77e-117	0.723919	0.288	0.12	1.35e-112	7	RGS9	PR precursors
HMGN1	5.88e-120	0.721072	0.952	0.957	1.38e-115	7	HMGN1	PR precursors
CHD9	1.69e-72	0.712438	0.713	0.68	3.96e-68	7	CHD9	PR precursors
DHRS7	2.75e-62	0.711343	0.494	0.387	6.44e-58	7	DHRS7	PR precursors
VTN	4.85e-249	0.710842	0.28	0.07	1.13e-244	7	VTN	PR precursors
PROM1	5.33e-84	0.709691	0.37	0.214	1.25e-79	7	PROM1	PR precursors
AAK1	2.69e-56	0.708868	0.464	0.346	6.31e-52	7	AAK1	PR precursors
TERF2IP	8.31e-124	0.705847	0.729	0.599	1.95e-119	7	TERF2IP	PR precursors
MCC	1.86e-148	0.70306	0.294	0.11	4.35e-144	7	MCC	PR precursors
EYS	5.19e-247	0.701912	0.261	0.063	1.21e-242	7	EYS	PR precursors
ARL6IP5	3.94e-66	0.701184	0.641	0.586	9.22e-62	7	ARL6IP5	PR precursors
IGSF9	2.53e-61	0.699629	0.36	0.231	5.93e-57	7	IGSF9	PR precursors
PKM	2.37e-125	0.697372	0.853	0.868	5.56e-121	7	PKM	PR precursors
YIF1A	1.7e-57	0.694029	0.518	0.432	3.98e-53	7	YIF1A	PR precursors
CHCHD10	1.24e-65	0.688322	0.513	0.402	2.91e-61	7	CHCHD10	PR precursors
UGCG	1.25e-84	0.686654	0.449	0.291	2.92e-80	7	UGCG	PR precursors
BAG1	3.91e-68	0.684358	0.58	0.487	9.16e-64	7	BAG1	PR precursors
LMOD1	3.51e-192	0.683448	0.275	0.082	8.22e-188	7	LMOD1	PR precursors
BCL2L1	7.69e-99	0.675824	0.397	0.226	1.8e-94	7	BCL2L1	PR precursors
FAM107A	2.04e-220	0.675724	0.31	0.09	4.78e-216	7	FAM107A	PR precursors
IFI27L2	4.21e-49	0.670215	0.54	0.469	9.85e-45	7	IFI27L2	PR precursors
MLXIP	2.23e-74	0.669439	0.34	0.193	5.22e-70	7	MLXIP	PR precursors
CHRNA3	2.16e-147	0.669391	0.3	0.111	5.05e-143	7	CHRNA3	PR precursors
CPLX3	1.07e-181	0.668662	0.265	0.079	2.51e-177	7	CPLX3	PR precursors
UBAP1L	9.64e-145	0.667111	0.272	0.096	2.26e-140	7	UBAP1L	PR precursors
PCBP3	1.1e-168	0.666543	0.317	0.115	2.57e-164	7	PCBP3	PR precursors
CEP170B	3.56e-145	0.662479	0.28	0.102	8.32e-141	7	CEP170B	PR precursors
RTBDN	5.27e-195	0.662136	0.261	0.072	1.23e-190	7	RTBDN	PR precursors
WRB	1.65e-69	0.661204	0.539	0.421	3.86e-65	7	WRB	PR precursors
LRRC57	1.91e-65	0.659959	0.355	0.223	4.48e-61	7	LRRC57	PR precursors
PAQR4	3.81e-80	0.659355	0.321	0.173	8.91e-76	7	PAQR4	PR precursors
MXRA7	2.12e-42	0.655803	0.447	0.356	4.96e-38	7	MXRA7	PR precursors
CCDC181	2.2e-80	0.651909	0.403	0.248	5.15e-76	7	CCDC181	PR precursors
RHO	3.38e-65	0.651689	0.112	0.035	7.92e-61	7	RHO	PR precursors
PDE6B	2.11e-65	0.651053	0.253	0.131	4.93e-61	7	PDE6B	PR precursors
KCNK3	6.08e-209	0.648108	0.298	0.088	1.42e-204	7	KCNK3	PR precursors
MRPL54	2.02e-59	0.646134	0.532	0.447	4.74e-55	7	MRPL54	PR precursors
SCAMP1	4.91e-68	0.645106	0.467	0.342	1.15e-63	7	SCAMP1	PR precursors
YPEL2	5.09e-49	0.644999	0.221	0.119	1.19e-44	7	YPEL2	PR precursors
RASSF2	6.73e-52	0.640191	0.186	0.091	1.57e-47	7	RASSF2	PR precursors
TRAC	6.93e-194	0.640159	0.246	0.066	1.62e-189	7	TRAC	PR precursors
YBX3	4.42e-05	0.637913	0.473	0.532	1	7	YBX3	PR precursors
PDE4DIP	9.1e-66	0.63551	0.294	0.162	2.13e-61	7	PDE4DIP	PR precursors
UQCC2	2.45e-71	0.635105	0.674	0.657	5.75e-67	7	UQCC2	PR precursors
PKIB	5.2e-57	0.634663	0.396	0.273	1.22e-52	7	PKIB	PR precursors
GABRR3	2.15e-115	0.634406	0.139	0.036	5.03e-111	7	GABRR3	PR precursors
SLC38A1	4.94e-62	0.63278	0.626	0.576	1.16e-57	7	SLC38A1	PR precursors
SELENOW	6.81e-85	0.632583	0.756	0.704	1.59e-80	7	SELENOW	PR precursors
ORMDL1	1.35e-77	0.629551	0.668	0.607	3.16e-73	7	ORMDL1	PR precursors
ABCA7	1.57e-127	0.624451	0.232	0.081	3.67e-123	7	ABCA7	PR precursors
CTBS	2.7e-109	0.623533	0.338	0.162	6.33e-105	7	CTBS	PR precursors
TMEM14B	9.43e-57	0.622541	0.68	0.667	2.21e-52	7	TMEM14B	PR precursors
ARHGAP42	1.8e-109	0.620914	0.266	0.111	4.2e-105	7	ARHGAP42	PR precursors
TMEM237	4.25e-56	0.620362	0.427	0.314	9.95e-52	7	TMEM237	PR precursors
MYL4	1.67e-183	0.618508	0.285	0.086	3.92e-179	7	MYL4	PR precursors
IQSEC1	1.91e-82	0.618042	0.37	0.212	4.46e-78	7	IQSEC1	PR precursors
SYT4	4.69e-86	0.617546	0.305	0.144	1.1e-81	7	SYT4	PR precursors
NUDT14	7.93e-57	0.616715	0.433	0.32	1.86e-52	7	NUDT14	PR precursors
REEP6	1.07e-89	0.614033	0.321	0.164	2.49e-85	7	REEP6	PR precursors
PRDM1	6.37e-76	0.609802	0.12	0.037	1.49e-71	7	PRDM1	PR precursors
ATF4	1.36e-38	0.60895	0.569	0.54	3.19e-34	7	ATF4	PR precursors
ASB8	7.73e-65	0.60528	0.406	0.267	1.81e-60	7	ASB8	PR precursors
JARID2	5.98e-42	0.604494	0.424	0.329	1.4e-37	7	JARID2	PR precursors
COL5A1	5.8e-129	0.604398	0.243	0.087	1.36e-124	7	COL5A1	PR precursors
H2AFJ	2.17e-29	0.603796	0.42	0.351	5.08e-25	7	H2AFJ	PR precursors
DDB1	1.29e-31	0.60086	0.491	0.443	3.02e-27	7	DDB1	PR precursors
CITED2	3.75e-19	0.600447	0.388	0.343	8.78e-15	7	CITED2	PR precursors
ECHDC2	9.44e-105	0.597481	0.282	0.123	2.21e-100	7	ECHDC2	PR precursors
SPINK4	9.75e-167	0.596566	0.189	0.047	2.28e-162	7	SPINK4	PR precursors
COX6A1	1.5e-101	0.596024	0.825	0.873	3.51e-97	7	COX6A1	PR precursors
RORA	2.64e-98	0.594457	0.337	0.167	6.19e-94	7	RORA	PR precursors
RHOT1	1.04e-60	0.593731	0.442	0.318	2.44e-56	7	RHOT1	PR precursors
PDE1C	3.91e-152	0.593234	0.267	0.091	9.16e-148	7	PDE1C	PR precursors
AL450384.2	4.87e-90	0.592077	0.206	0.08	1.14e-85	7	AL450384.2	PR precursors
TMEM59	1.52e-90	0.591184	0.737	0.717	3.55e-86	7	TMEM59	PR precursors
BAD	4.15e-53	0.589605	0.508	0.419	9.72e-49	7	BAD	PR precursors
NDUFC2	1.49e-97	0.587086	0.788	0.82	3.48e-93	7	NDUFC2	PR precursors
SAMD7	6.27e-95	0.586831	0.148	0.046	1.47e-90	7	SAMD7	PR precursors
TAL2	4.51e-161	0.585911	0.201	0.054	1.06e-156	7	TAL2	PR precursors
AC027031.2	7.19e-74	0.585259	0.306	0.164	1.68e-69	7	AC027031.2	PR precursors
MFGE8	7.33e-24	0.584244	0.377	0.325	1.71e-19	7	MFGE8	PR precursors
LINC00592	1.97e-135	0.58284	0.176	0.048	4.61e-131	7	LINC00592	PR precursors
CD63	1.07e-112	0.58198	0.862	0.893	2.51e-108	7	CD63	PR precursors
ENPP2	1.27e-79	0.580218	0.152	0.053	2.98e-75	7	ENPP2	PR precursors
YPEL3	2.18e-56	0.580122	0.418	0.295	5.1e-52	7	YPEL3	PR precursors
ACSL6	1.06e-128	0.577843	0.238	0.082	2.47e-124	7	ACSL6	PR precursors
RICTOR	6.17e-32	0.577277	0.343	0.257	1.44e-27	7	RICTOR	PR precursors
SLC25A4	4.97e-48	0.57561	0.553	0.481	1.16e-43	7	SLC25A4	PR precursors
SEC11C	1.33e-68	0.573896	0.594	0.489	3.11e-64	7	SEC11C	PR precursors
CYCS	6.65e-70	0.573583	0.737	0.74	1.56e-65	7	CYCS	PR precursors
CASZ1	9.98e-37	0.573274	0.266	0.174	2.34e-32	7	CASZ1	PR precursors
ATP2B1	4.14e-45	0.572032	0.593	0.547	9.68e-41	7	ATP2B1	PR precursors
CPLX1	3.4e-125	0.571885	0.25	0.092	7.97e-121	7	CPLX1	PR precursors
NDUFB4	3.13e-77	0.568342	0.774	0.788	7.32e-73	7	NDUFB4	PR precursors
GABARAPL1	3.43e-50	0.568004	0.355	0.24	8.04e-46	7	GABARAPL1	PR precursors
TBCC	2.66e-53	0.567955	0.415	0.298	6.22e-49	7	TBCC	PR precursors
LYST	1.1e-77	0.565833	0.254	0.12	2.56e-73	7	LYST	PR precursors
GRIPAP1	2.64e-37	0.565767	0.45	0.369	6.18e-33	7	GRIPAP1	PR precursors
DHDDS	2.2e-54	0.56516	0.318	0.199	5.15e-50	7	DHDDS	PR precursors
KLHL35	1.23e-55	0.565066	0.201	0.096	2.88e-51	7	KLHL35	PR precursors
SLC12A2	1.05e-38	0.564465	0.391	0.298	2.47e-34	7	SLC12A2	PR precursors
INSR	2.93e-43	0.560143	0.394	0.293	6.86e-39	7	INSR	PR precursors
ATP6V0A1	1.65e-37	0.560035	0.39	0.293	3.87e-33	7	ATP6V0A1	PR precursors
BTBD8	1.04e-68	0.55991	0.28	0.146	2.43e-64	7	BTBD8	PR precursors
EGFLAM	5.17e-234	0.559274	0.229	0.051	1.21e-229	7	EGFLAM	PR precursors
TMEM176A	2.62e-53	0.555881	0.231	0.119	6.13e-49	7	TMEM176A	PR precursors
STXBP1	6.82e-58	0.555149	0.399	0.262	1.6e-53	7	STXBP1	PR precursors
MVP	1.1e-146	0.554587	0.231	0.072	2.58e-142	7	MVP	PR precursors
MEGF9	2.53e-63	0.55444	0.342	0.205	5.91e-59	7	MEGF9	PR precursors
SSX2IP	3.43e-30	0.554062	0.394	0.32	8.04e-26	7	SSX2IP	PR precursors
WBP2	1.59e-61	0.553853	0.379	0.244	3.72e-57	7	WBP2	PR precursors
EIF1	1.49e-126	0.553835	0.964	0.987	3.48e-122	7	EIF1	PR precursors
KCTD6	3.36e-48	0.553259	0.331	0.218	7.86e-44	7	KCTD6	PR precursors
PDLIM1	4.82e-29	0.552002	0.233	0.156	1.13e-24	7	PDLIM1	PR precursors
SARAF	1.97e-81	0.551908	0.761	0.757	4.62e-77	7	SARAF	PR precursors
HLA-B1	9.68e-12	0.550718	0.244	0.199	2.27e-07	7	HLA-B	PR precursors
BACE1	9.85e-65	0.55053	0.344	0.206	2.31e-60	7	BACE1	PR precursors
SVBP	9.96e-40	0.549772	0.526	0.478	2.33e-35	7	SVBP	PR precursors
IER3IP1	1.78e-45	0.549737	0.543	0.484	4.16e-41	7	IER3IP1	PR precursors
MPC1	5.29e-35	0.549435	0.363	0.273	1.24e-30	7	MPC1	PR precursors
IMPG1	9.29e-82	0.548912	0.149	0.05	2.17e-77	7	IMPG1	PR precursors
PARD6B	3.71e-33	0.544029	0.282	0.197	8.69e-29	7	PARD6B	PR precursors
ADGRV1	1.67e-33	0.543487	0.416	0.336	3.91e-29	7	ADGRV1	PR precursors
ATP5MC1	5.65e-38	0.542832	0.598	0.599	1.32e-33	7	ATP5MC1	PR precursors
TMEM176B	2.66e-64	0.541147	0.253	0.128	6.24e-60	7	TMEM176B	PR precursors
MTFR1	7.53e-54	0.536055	0.304	0.185	1.76e-49	7	MTFR1	PR precursors
C15orf61	7.24e-40	0.534111	0.335	0.236	1.69e-35	7	C15orf61	PR precursors
COX7A2	1.27e-100	0.532684	0.833	0.884	2.97e-96	7	COX7A2	PR precursors
TXNIP	2.94e-44	0.530533	0.665	0.622	6.87e-40	7	TXNIP	PR precursors
TTLL7	1.31e-45	0.529556	0.37	0.256	3.06e-41	7	TTLL7	PR precursors
NDUFAF3	2.46e-36	0.527833	0.533	0.487	5.76e-32	7	NDUFAF3	PR precursors
ROGDI	1.75e-54	0.527022	0.329	0.205	4.09e-50	7	ROGDI	PR precursors
CHGB	4.18e-140	0.526039	0.282	0.103	9.78e-136	7	CHGB	PR precursors
PFKP	3e-49	0.526021	0.284	0.172	7.02e-45	7	PFKP	PR precursors
BEX2	1.44e-57	0.525019	0.673	0.603	3.37e-53	7	BEX2	PR precursors
NME1	1.31e-45	0.522226	0.675	0.68	3.07e-41	7	NME1	PR precursors
EMC9	2.4e-35	0.522186	0.326	0.235	5.61e-31	7	EMC9	PR precursors
FAM89A	4.86e-51	0.522062	0.341	0.222	1.14e-46	7	FAM89A	PR precursors
STARD4-AS1	5.13e-25	0.521276	0.326	0.25	1.2e-20	7	STARD4-AS1	PR precursors
PDCD4	2.84e-09	0.520693	0.426	0.429	6.65e-05	7	PDCD4	PR precursors
HKR1	1.03e-47	0.519967	0.277	0.167	2.41e-43	7	HKR1	PR precursors
LYRM1	3.28e-26	0.519328	0.34	0.271	7.68e-22	7	LYRM1	PR precursors
LURAP1L	1.4e-102	0.518256	0.231	0.09	3.27e-98	7	LURAP1L	PR precursors
DIRAS2	8.88e-64	0.518216	0.261	0.134	2.08e-59	7	DIRAS2	PR precursors
MAOA	2.43e-154	0.516032	0.212	0.061	5.69e-150	7	MAOA	PR precursors
DMD	2.87e-05	0.514545	0.19	0.174	0.671157	7	DMD	PR precursors
SGIP1	8.23e-41	0.513213	0.255	0.154	1.93e-36	7	SGIP1	PR precursors
ARF4	0.00015234	0.51281	0.547	0.648	1	7	ARF4	PR precursors
CHCHD2	4.48e-48	0.51255	0.716	0.704	1.05e-43	7	CHCHD2	PR precursors
SDC4	1.17e-72	0.511959	0.228	0.106	2.74e-68	7	SDC4	PR precursors
GJD2	2.94e-184	0.51192	0.222	0.058	6.89e-180	7	GJD2	PR precursors
WASF3	1.21e-24	0.511351	0.408	0.352	2.84e-20	7	WASF3	PR precursors
DDRGK1	1.66e-31	0.511207	0.432	0.361	3.89e-27	7	DDRGK1	PR precursors
LPGAT1	7.05e-37	0.510295	0.365	0.27	1.65e-32	7	LPGAT1	PR precursors
TMEM38B	5.05e-41	0.510173	0.368	0.269	1.18e-36	7	TMEM38B	PR precursors
GUCA1B	9.12e-102	0.507066	0.177	0.058	2.13e-97	7	GUCA1B	PR precursors
COX7B	1.17e-65	0.506891	0.766	0.797	2.75e-61	7	COX7B	PR precursors
TMEM108	1.63e-83	0.506268	0.247	0.11	3.81e-79	7	TMEM108	PR precursors
HERPUD1	1.43e-28	0.505918	0.454	0.386	3.35e-24	7	HERPUD1	PR precursors
HIST1H1C1	3.23e-13	0.505819	0.307	0.257	7.56e-09	7	HIST1H1C	PR precursors
GABARAPL2	3.69e-76	0.50319	0.776	0.783	8.65e-72	7	GABARAPL2	PR precursors
DNAJB2	3.74e-36	0.502277	0.317	0.223	8.76e-32	7	DNAJB2	PR precursors
NRL1	0	4.39326	0.898	0.165	0	8	NRL	Rods
GNGT11	0	4.24371	0.852	0.106	0	8	GNGT1	Rods
ROM11	0	3.86084	0.878	0.115	0	8	ROM1	Rods
GNAT11	0	3.7614	0.839	0.064	0	8	GNAT1	Rods
RCVRN1	0	3.71908	0.91	0.143	0	8	RCVRN	Rods
PDE6G1	0	3.65274	0.81	0.069	0	8	PDE6G	Rods
SAG1	0	3.53523	0.706	0.046	0	8	SAG	Rods
RP11	0	3.49828	0.885	0.104	0	8	RP1	Rods
AIPL11	0	3.26305	0.926	0.143	0	8	AIPL1	Rods
PDC1	0	2.98978	0.943	0.169	0	8	PDC	Rods
CABP51	0	2.82407	0.772	0.057	0	8	CABP5	Rods
NR2E31	0	2.73189	0.773	0.055	0	8	NR2E3	Rods
UNC1191	0	2.64912	0.956	0.396	0	8	UNC119	Rods
GNB31	0	2.5445	0.932	0.218	0	8	GNB3	Rods
GPR1601	0	2.47855	0.759	0.075	0	8	GPR160	Rods
RHO1	0	2.47298	0.413	0.023	0	8	RHO	Rods
ENO21	0	2.45227	0.94	0.467	0	8	ENO2	Rods
CNGB11	0	2.4069	0.76	0.064	0	8	CNGB1	Rods
CADM11	0	2.3989	0.913	0.561	0	8	CADM1	Rods
CRX1	0	2.37811	0.908	0.162	0	8	CRX	Rods
EPB41L21	0	2.3722	0.844	0.347	0	8	EPB41L2	Rods
MAP21	0	2.31973	0.914	0.484	0	8	MAP2	Rods
TPD521	0	2.22497	0.8	0.266	0	8	TPD52	Rods
GUCA1A1	0	2.19883	0.802	0.178	0	8	GUCA1A	Rods
ALDOC1	0	2.19096	0.812	0.181	0	8	ALDOC	Rods
GNGT21	0	2.17487	0.762	0.098	0	8	GNGT2	Rods
IMPG21	0	2.17481	0.822	0.117	0	8	IMPG2	Rods
KCNV21	0	2.12348	0.757	0.099	0	8	KCNV2	Rods
AKAP91	0	2.05656	0.928	0.647	0	8	AKAP9	Rods
GNB1	0	2.04369	0.835	0.588	0	8	GNB1	Rods
STX31	0	2.04053	0.831	0.233	0	8	STX3	Rods
PLEKHB11	0	1.98745	0.699	0.163	0	8	PLEKHB1	Rods
PRCD1	0	1.98345	0.708	0.125	0	8	PRCD	Rods
SPTBN11	0	1.94027	0.747	0.361	0	8	SPTBN1	Rods
CPLX41	0	1.93644	0.745	0.103	0	8	CPLX4	Rods
PPP2R2B1	0	1.91313	0.733	0.226	0	8	PPP2R2B	Rods
CPE1	0	1.89827	0.931	0.702	0	8	CPE	Rods
RGS91	0	1.85495	0.656	0.104	0	8	RGS9	Rods
1941-09-01	0	1.82551	0.842	0.208	0	8	2004-09-01	Rods
RAX21	0	1.81049	0.628	0.056	0	8	RAX2	Rods
SAMD111	0	1.7931	0.691	0.196	0	8	SAMD11	Rods
PDE6H1	0	1.78986	0.859	0.196	0	8	PDE6H	Rods
TULP11	0	1.78356	0.739	0.126	0	8	TULP1	Rods
OSBP21	0	1.75667	0.632	0.1	0	8	OSBP2	Rods
FAM57B1	0	1.75598	0.853	0.267	0	8	FAM57B	Rods
COBLL11	0	1.74969	0.667	0.109	0	8	COBLL1	Rods
LAPTM4B1	0	1.74877	0.906	0.717	0	8	LAPTM4B	Rods
MT1X1	0	1.74459	0.693	0.285	0	8	MT1X	Rods
RIMS21	0	1.73873	0.655	0.163	0	8	RIMS2	Rods
PCBP41	0	1.72851	0.922	0.395	0	8	PCBP4	Rods
DPYSL31	0	1.71637	0.826	0.349	0	8	DPYSL3	Rods
PTPN131	0	1.68818	0.737	0.316	0	8	PTPN13	Rods
LINC005991	0	1.68666	0.774	0.2	0	8	LINC00599	Rods
SNAP251	0	1.68229	0.706	0.184	0	8	SNAP25	Rods
NTM1	0	1.67445	0.668	0.16	0	8	NTM	Rods
PDE6A	0	1.6634	0.452	0.025	0	8	PDE6A	Rods
YBX31	0	1.65631	0.753	0.52	0	8	YBX3	Rods
TUBB4B1	0	1.65588	0.951	0.757	0	8	TUBB4B	Rods
ELOVL41	0	1.61557	0.667	0.214	0	8	ELOVL4	Rods
RASSF21	0	1.60882	0.573	0.075	0	8	RASSF2	Rods
PRPH21	0	1.60866	0.588	0.053	0	8	PRPH2	Rods
HMGN11	0	1.60253	0.974	0.956	0	8	HMGN1	Rods
CITED21	0	1.59241	0.698	0.329	0	8	CITED2	Rods
EPB411	0	1.58383	0.837	0.516	0	8	EPB41	Rods
PRDX11	0	1.58213	0.96	0.908	0	8	PRDX1	Rods
AL451062.11	0	1.58138	0.569	0.078	0	8	AL451062.1	Rods
NEUROD11	0	1.57046	0.821	0.236	0	8	NEUROD1	Rods
MAK1	0	1.56679	0.617	0.098	0	8	MAK	Rods
ANKRD33B1	0	1.54739	0.642	0.116	0	8	ANKRD33B	Rods
RTBDN1	0	1.54422	0.498	0.062	0	8	RTBDN	Rods
REEP61	0	1.54129	0.588	0.153	0	8	REEP6	Rods
IMPG11	0	1.53773	0.485	0.035	0	8	IMPG1	Rods
MYO9A1	0	1.52869	0.605	0.222	0	8	MYO9A	Rods
FSTL51	0	1.52165	0.694	0.136	0	8	FSTL5	Rods
SEC621	0	1.52059	0.915	0.79	0	8	SEC62	Rods
AC055733.21	0	1.51138	0.531	0.058	0	8	AC055733.2	Rods
RD31	0	1.48839	0.586	0.088	0	8	RD3	Rods
AC084866.2	0	1.47685	0.413	0.021	0	8	AC084866.2	Rods
PDE6B1	0	1.47569	0.555	0.118	0	8	PDE6B	Rods
PDE4DIP1	0	1.47163	0.582	0.15	0	8	PDE4DIP	Rods
SLC24A1	0	1.46717	0.452	0.042	0	8	SLC24A1	Rods
FAM161A1	0	1.46603	0.672	0.34	0	8	FAM161A	Rods
RS11	0	1.44858	0.55	0.072	0	8	RS1	Rods
SYP1	0	1.44588	0.766	0.221	0	8	SYP	Rods
RDH12	0	1.44508	0.447	0.033	0	8	RDH12	Rods
CDHR11	0	1.44364	0.575	0.081	0	8	CDHR1	Rods
CLUL1	0	1.44042	0.41	0.022	0	8	CLUL1	Rods
ARHGAP321	0	1.43983	0.619	0.2	0	8	ARHGAP32	Rods
ANK2	0	1.43439	0.647	0.292	0	8	ANK2	Rods
MT1E	0	1.42614	0.381	0.054	0	8	MT1E	Rods
IMPDH11	0	1.42067	0.597	0.157	0	8	IMPDH1	Rods
LENG81	0	1.40576	0.684	0.365	0	8	LENG8	Rods
SLC38A51	0	1.40219	0.552	0.118	0	8	SLC38A5	Rods
EPS81	0	1.39863	0.604	0.173	0	8	EPS8	Rods
AL662820.1	0	1.39253	0.413	0.015	0	8	AL662820.1	Rods
RBP31	0	1.3903	0.537	0.071	0	8	RBP3	Rods
SLC6A61	0	1.38904	0.559	0.15	0	8	SLC6A6	Rods
VTN1	0	1.38845	0.455	0.062	0	8	VTN	Rods
HTRA1	0	1.37988	0.569	0.172	0	8	HTRA1	Rods
SYT11	0	1.37977	0.909	0.671	0	8	SYT1	Rods
VAMP21	0	1.363	0.902	0.654	0	8	VAMP2	Rods
DDIT31	0	1.36201	0.691	0.26	0	8	DDIT3	Rods
WAPL	6.48e-258	1.3579	0.602	0.36	1.52e-253	8	WAPL	Rods
COX171	0	1.34656	0.786	0.508	0	8	COX17	Rods
TRAC1	0	1.33925	0.494	0.056	0	8	TRAC	Rods
FAM107A1	0	1.3334	0.536	0.08	0	8	FAM107A	Rods
SAMD71	0	1.32407	0.461	0.032	0	8	SAMD7	Rods
KCNB11	0	1.32302	0.554	0.101	0	8	KCNB1	Rods
MXRA71	1.28e-298	1.30909	0.635	0.348	3e-294	8	MXRA7	Rods
ATP1B21	0	1.29044	0.738	0.372	0	8	ATP1B2	Rods
PPFIA21	0	1.28386	0.577	0.151	0	8	PPFIA2	Rods
NXNL1	0	1.28084	0.441	0.046	0	8	NXNL1	Rods
MPP41	0	1.27288	0.465	0.083	0	8	MPP4	Rods
CADM21	0	1.27284	0.69	0.332	0	8	CADM2	Rods
ABCA41	0	1.27219	0.488	0.061	0	8	ABCA4	Rods
ITM2C1	0	1.26921	0.746	0.484	0	8	ITM2C	Rods
MIR124-2HG1	0	1.26777	0.658	0.306	0	8	MIR124-2HG	Rods
YPEL21	0	1.26404	0.485	0.108	0	8	YPEL2	Rods
ARL61	0	1.24588	0.525	0.125	0	8	ARL6	Rods
SPINK41	0	1.23349	0.418	0.037	0	8	SPINK4	Rods
DMD1	0	1.2292	0.49	0.161	0	8	DMD	Rods
GABRR31	0	1.22402	0.384	0.025	0	8	GABRR3	Rods
MT2A	0	1.22274	0.485	0.175	0	8	MT2A	Rods
GNB51	0	1.2201	0.6	0.259	0	8	GNB5	Rods
ZNF385A1	0	1.21566	0.653	0.3	0	8	ZNF385A	Rods
ARL4D1	0	1.21517	0.656	0.289	0	8	ARL4D	Rods
ARL6IP51	0	1.20756	0.788	0.58	0	8	ARL6IP5	Rods
DGKD	0	1.20724	0.489	0.141	0	8	DGKD	Rods
MYL41	0	1.20115	0.459	0.079	0	8	MYL4	Rods
ABHD14A1	0	1.1962	0.641	0.299	0	8	ABHD14A	Rods
LINC005921	0	1.18442	0.393	0.039	0	8	LINC00592	Rods
TP53INP21	0	1.18303	0.523	0.135	0	8	TP53INP2	Rods
TMX41	8.25e-232	1.17072	0.613	0.355	1.93e-227	8	TMX4	Rods
IFI27L21	4.45e-302	1.16899	0.721	0.461	1.04e-297	8	IFI27L2	Rods
PDCD41	1.1e-250	1.15751	0.656	0.419	2.57e-246	8	PDCD4	Rods
WRB1	0	1.15539	0.696	0.415	0	8	WRB	Rods
DDB11	1.49e-258	1.14538	0.668	0.435	3.48e-254	8	DDB1	Rods
USP21	0	1.12877	0.463	0.092	0	8	USP2	Rods
GUK11	0	1.1252	0.911	0.719	0	8	GUK1	Rods
SELENOK1	0	1.12095	0.839	0.706	0	8	SELENOK	Rods
CCKBR	0	1.12086	0.31	0.069	0	8	CCKBR	Rods
PAQR41	0	1.12025	0.529	0.164	0	8	PAQR4	Rods
IQSEC11	0	1.11994	0.535	0.206	0	8	IQSEC1	Rods
MT1G	2.58e-287	1.11624	0.129	0.014	6.04e-283	8	MT1G	Rods
TMEM14B1	9.92e-274	1.10137	0.792	0.663	2.32e-269	8	TMEM14B	Rods
PKM1	0	1.09667	0.93	0.865	0	8	PKM	Rods
BAG11	1.34e-251	1.09046	0.697	0.482	3.13e-247	8	BAG1	Rods
IGSF91	0	1.08588	0.538	0.223	0	8	IGSF9	Rods
GACAT2	0	1.0821	0.346	0.027	0	8	GACAT2	Rods
TMEM1081	0	1.07693	0.439	0.102	0	8	TMEM108	Rods
PSIP1	0	1.07466	0.915	0.863	0	8	PSIP1	Rods
GUCA1B1	0	1.06149	0.399	0.049	0	8	GUCA1B	Rods
PTP4A31	0	1.0579	0.582	0.236	0	8	PTP4A3	Rods
DIRAS21	0	1.05744	0.471	0.125	0	8	DIRAS2	Rods
PROM11	0	1.05494	0.531	0.207	0	8	PROM1	Rods
LYST1	0	1.05411	0.457	0.111	0	8	LYST	Rods
CC2D2A1	4.82e-307	1.04614	0.514	0.194	1.13e-302	8	CC2D2A	Rods
AL391650.1	5.65e-213	1.04596	0.53	0.26	1.32e-208	8	AL391650.1	Rods
PDLIM11	5.02e-267	1.04566	0.416	0.148	1.17e-262	8	PDLIM1	Rods
UBAP1L1	0	1.04127	0.416	0.09	0	8	UBAP1L	Rods
ECHDC21	0	1.04113	0.444	0.116	0	8	ECHDC2	Rods
MAP1LC3A1	6.87e-270	1.03779	0.569	0.25	1.61e-265	8	MAP1LC3A	Rods
SLC1A71	0	1.03485	0.443	0.086	0	8	SLC1A7	Rods
OXLD1	3.4e-250	1.03222	0.518	0.244	7.97e-246	8	OXLD1	Rods
SLC17A71	0	1.02717	0.495	0.115	0	8	SLC17A7	Rods
GADD45G1	0	1.02224	0.693	0.257	0	8	GADD45G	Rods
SLC2A111	4.59e-275	1.01382	0.455	0.171	1.07e-270	8	SLC2A11	Rods
NME11	3.2e-237	1.01305	0.792	0.675	7.5e-233	8	NME1	Rods
SPCS11	0	1.00804	0.897	0.83	0	8	SPCS1	Rods
SCG31	0	1.00426	0.685	0.261	0	8	SCG3	Rods
B4GALT1	0	1.00379	0.374	0.099	0	8	B4GALT1	Rods
SEZ6L21	1.47e-306	1.00288	0.631	0.278	3.44e-302	8	SEZ6L2	Rods
TFPI2	0	0.992789	0.274	0.023	0	8	TFPI2	Rods
NLK1	4.32e-268	0.992245	0.548	0.237	1.01e-263	8	NLK	Rods
UBC1	0	0.989791	0.961	0.952	0	8	UBC	Rods
AC110716.1	0	0.989553	0.371	0.046	0	8	AC110716.1	Rods
MAP1LC3B1	4.03e-231	0.988771	0.76	0.581	9.43e-227	8	MAP1LC3B	Rods
LRRC571	1.64e-245	0.984394	0.49	0.217	3.83e-241	8	LRRC57	Rods
OTX21	1.35e-298	0.983802	0.627	0.278	3.16e-294	8	OTX2	Rods
DEFB119	0	0.963256	0.252	0.036	0	8	DEFB119	Rods
AGPAT3	0	0.962839	0.428	0.132	0	8	AGPAT3	Rods
STXBP11	1.56e-244	0.956084	0.544	0.256	3.66e-240	8	STXBP1	Rods
ATP1A31	0	0.955815	0.519	0.177	0	8	ATP1A3	Rods
ZNF3261	5.44e-182	0.954238	0.665	0.481	1.27e-177	8	ZNF326	Rods
ABCA71	0	0.953509	0.392	0.074	0	8	ABCA7	Rods
CALCOCO21	7.16e-233	0.951276	0.539	0.262	1.68e-228	8	CALCOCO2	Rods
TPI11	0	0.943807	0.96	0.938	0	8	TPI1	Rods
FTH1	1.05e-193	0.942064	0.988	0.997	2.47e-189	8	FTH1	Rods
AAK11	1.28e-189	0.937514	0.581	0.341	3e-185	8	AAK1	Rods
SNTB2	7.57e-162	0.936849	0.381	0.173	1.77e-157	8	SNTB2	Rods
GABARAPL11	1.18e-236	0.934382	0.508	0.233	2.77e-232	8	GABARAPL1	Rods
TMEM138	4.52e-242	0.932945	0.47	0.201	1.06e-237	8	TMEM138	Rods
PKIB1	1.78e-211	0.928296	0.527	0.267	4.18e-207	8	PKIB	Rods
ARHGAP421	0	0.922569	0.401	0.105	0	8	ARHGAP42	Rods
SEMA4B	0	0.913579	0.38	0.104	0	8	SEMA4B	Rods
CHCHD101	4.96e-165	0.912408	0.599	0.398	1.16e-160	8	CHCHD10	Rods
CEP170B1	0	0.909324	0.39	0.097	0	8	CEP170B	Rods
CHD91	1.12e-223	0.905843	0.797	0.676	2.61e-219	8	CHD9	Rods
GPR137B	0	0.905786	0.406	0.113	0	8	GPR137B	Rods
PLCD3	0	0.902508	0.372	0.066	0	8	PLCD3	Rods
ANKRD33	0	0.900386	0.322	0.04	0	8	ANKRD33	Rods
2001-03-01	0	0.896219	0.351	0.077	0	8	2001-03-01	Rods
SYNE2	6.3e-137	0.894477	0.69	0.572	1.47e-132	8	SYNE2	Rods
CLCN31	2.08e-184	0.892655	0.653	0.455	4.87e-180	8	CLCN3	Rods
NDFIP1	2.09e-200	0.88996	0.755	0.622	4.89e-196	8	NDFIP1	Rods
ADD1	3.37e-141	0.88561	0.593	0.428	7.88e-137	8	ADD1	Rods
AGAP11	1.55e-197	0.882584	0.531	0.269	3.64e-193	8	AGAP1	Rods
ARL6IP1	3.06e-223	0.881414	0.742	0.533	7.16e-219	8	ARL6IP1	Rods
USH2A	0	0.880859	0.322	0.032	0	8	USH2A	Rods
STK39	3.53e-234	0.87904	0.392	0.142	8.25e-230	8	STK39	Rods
CCDC1811	1.07e-189	0.877812	0.494	0.244	2.49e-185	8	CCDC181	Rods
RPGR	1.35e-137	0.877771	0.403	0.204	3.15e-133	8	RPGR	Rods
ARID5A	0	0.877365	0.347	0.073	0	8	ARID5A	Rods
TUBA4A1	4.29e-304	0.876809	0.46	0.144	1e-299	8	TUBA4A	Rods
WBP21	1.34e-206	0.875558	0.494	0.24	3.15e-202	8	WBP2	Rods
PRNP1	1.91e-230	0.874597	0.495	0.216	4.48e-226	8	PRNP	Rods
MYL6	0	0.873799	0.97	0.966	0	8	MYL6	Rods
MEGF91	8.02e-203	0.873126	0.451	0.2	1.88e-198	8	MEGF9	Rods
VPS36	4.78e-139	0.867805	0.565	0.398	1.12e-134	8	VPS36	Rods
GREM2	0	0.864832	0.332	0.057	0	8	GREM2	Rods
SLC23A2	0	0.854315	0.381	0.104	0	8	SLC23A2	Rods
EYS1	0	0.853836	0.34	0.06	0	8	EYS	Rods
MRPL541	3.21e-160	0.852577	0.617	0.443	7.52e-156	8	MRPL54	Rods
CTBS1	6.26e-240	0.849645	0.423	0.159	1.47e-235	8	CTBS	Rods
CA21	4.89e-146	0.847193	0.452	0.232	1.14e-141	8	CA2	Rods
STX12	5.15e-163	0.844888	0.486	0.263	1.21e-158	8	STX12	Rods
SCAMP5	7.49e-288	0.84087	0.385	0.117	1.75e-283	8	SCAMP5	Rods
ATP6V0B1	1.79e-234	0.837252	0.829	0.693	4.19e-230	8	ATP6V0B	Rods
IGSF211	4.91e-264	0.837162	0.407	0.13	1.15e-259	8	IGSF21	Rods
PPEF2	0	0.836848	0.266	0.015	0	8	PPEF2	Rods
RGS9BP	0	0.835912	0.32	0.04	0	8	RGS9BP	Rods
SLC25A41	1.94e-153	0.831668	0.644	0.477	4.55e-149	8	SLC25A4	Rods
SGIP11	7.17e-210	0.831207	0.393	0.149	1.68e-205	8	SGIP1	Rods
H2AFJ1	9.2e-131	0.830423	0.536	0.346	2.15e-126	8	H2AFJ	Rods
HR	0	0.829268	0.321	0.049	0	8	HR	Rods
KIF2A	1.15e-122	0.823098	0.654	0.536	2.69e-118	8	KIF2A	Rods
GUCA1C	0	0.822766	0.301	0.05	0	8	GUCA1C	Rods
OGFOD1	2.33e-161	0.821878	0.415	0.2	5.45e-157	8	OGFOD1	Rods
SETD3	3.05e-168	0.821026	0.427	0.206	7.13e-164	8	SETD3	Rods
SELENOW1	1.29e-180	0.819466	0.803	0.702	3.01e-176	8	SELENOW	Rods
HLA-B2	9.51e-64	0.817469	0.327	0.196	2.23e-59	8	HLA-B	Rods
OSBPL1A	4.56e-113	0.816179	0.517	0.362	1.07e-108	8	OSBPL1A	Rods
PFKP1	1.28e-221	0.810112	0.425	0.166	3e-217	8	PFKP	Rods
MXRA5	0	0.808189	0.208	0.019	0	8	MXRA5	Rods
ATP6V1B2	4.27e-164	0.806242	0.51	0.287	1e-159	8	ATP6V1B2	Rods
GRAMD1B	0	0.804755	0.335	0.079	0	8	GRAMD1B	Rods
NDUFB41	2.21e-205	0.803213	0.838	0.785	5.17e-201	8	NDUFB4	Rods
PPP3R1	3.35e-176	0.799339	0.392	0.17	7.83e-172	8	PPP3R1	Rods
AL450384.21	0	0.798576	0.315	0.076	0	8	AL450384.2	Rods
NRN11	6.05e-222	0.796672	0.434	0.159	1.42e-217	8	NRN1	Rods
OTUD6B-AS1	3.4e-120	0.794611	0.601	0.453	7.96e-116	8	OTUD6B-AS1	Rods
BCL2L11	2.69e-161	0.793146	0.447	0.224	6.29e-157	8	BCL2L1	Rods
AANAT1	0	0.792409	0.345	0.085	0	8	AANAT	Rods
SLC4A7	7.04e-103	0.79172	0.612	0.495	1.65e-98	8	SLC4A7	Rods
FAM124A	0	0.791452	0.307	0.072	0	8	FAM124A	Rods
TRAK1	9.23e-182	0.790813	0.42	0.189	2.16e-177	8	TRAK1	Rods
DENND4A	2.37e-220	0.790684	0.38	0.138	5.55e-216	8	DENND4A	Rods
DDC	0	0.789914	0.215	0.016	0	8	DDC	Rods
CASZ11	1.96e-172	0.787785	0.393	0.168	4.59e-168	8	CASZ1	Rods
SEC11C1	2e-147	0.786977	0.655	0.487	4.67e-143	8	SEC11C	Rods
ACSL61	0	0.783966	0.343	0.078	0	8	ACSL6	Rods
PCBP31	3.54e-288	0.781862	0.381	0.113	8.28e-284	8	PCBP3	Rods
AL357060.1	0	0.779414	0.256	0.032	0	8	AL357060.1	Rods
ARL3	4.03e-140	0.778749	0.73	0.663	9.43e-136	8	ARL3	Rods
MATK	3.07e-291	0.778432	0.326	0.086	7.19e-287	8	MATK	Rods
YPEL31	3.42e-143	0.776939	0.506	0.291	8e-139	8	YPEL3	Rods
PCMTD2	6.75e-129	0.776412	0.482	0.289	1.58e-124	8	PCMTD2	Rods
CELF4	4.09e-209	0.776394	0.495	0.214	9.57e-205	8	CELF4	Rods
MT-ND2	1.01e-153	0.776206	0.958	0.968	2.36e-149	8	MT-ND2	Rods
ATF41	6.22e-123	0.776037	0.659	0.536	1.46e-118	8	ATF4	Rods
SERPINF11	1.99e-135	0.773316	0.477	0.267	4.67e-131	8	SERPINF1	Rods
LLGL21	3.24e-256	0.767655	0.361	0.112	7.57e-252	8	LLGL2	Rods
MVP1	0	0.761924	0.311	0.069	0	8	MVP	Rods
HEG1	1.15e-207	0.760746	0.326	0.108	2.69e-203	8	HEG1	Rods
KCTD61	7.5e-132	0.759028	0.415	0.215	1.76e-127	8	KCTD6	Rods
ROGDI1	3.33e-156	0.757068	0.419	0.201	7.79e-152	8	ROGDI	Rods
SRRM41	2.36e-219	0.75491	0.468	0.183	5.52e-215	8	SRRM4	Rods
PARD6B1	5.49e-151	0.754091	0.402	0.192	1.29e-146	8	PARD6B	Rods
H3F3B1	0	0.752739	0.995	0.996	0	8	H3F3B	Rods
AC007388.1	3.77e-211	0.752523	0.343	0.116	8.83e-207	8	AC007388.1	Rods
GRIPAP11	1.59e-94	0.751187	0.519	0.367	3.72e-90	8	GRIPAP1	Rods
UCKL1	3.32e-171	0.750553	0.367	0.152	7.76e-167	8	UCKL1	Rods
SSX2IP1	2.96e-109	0.74896	0.493	0.315	6.94e-105	8	SSX2IP	Rods
LYRM11	1.62e-97	0.74859	0.428	0.267	3.78e-93	8	LYRM1	Rods
B2M1	2.93e-16	0.747638	0.601	0.676	6.85e-12	8	B2M	Rods
GOLGA4	5.66e-105	0.74688	0.672	0.585	1.32e-100	8	GOLGA4	Rods
BHLHE41	0	0.745875	0.271	0.046	0	8	BHLHE41	Rods
ASB81	2.63e-153	0.745786	0.489	0.264	6.16e-149	8	ASB8	Rods
GSKIP	6.59e-141	0.7455	0.42	0.22	1.54e-136	8	GSKIP	Rods
HKR11	9.83e-182	0.745015	0.389	0.163	2.3e-177	8	HKR1	Rods
WDR47	9.29e-229	0.744696	0.326	0.101	2.18e-224	8	WDR47	Rods
MMP2	1.76e-186	0.744518	0.309	0.106	4.13e-182	8	MMP2	Rods
NEDD4L1	3.09e-140	0.742266	0.456	0.233	7.24e-136	8	NEDD4L	Rods
TSPAN7	1.11e-172	0.741335	0.461	0.214	2.59e-168	8	TSPAN7	Rods
C15orf611	7.57e-130	0.741222	0.427	0.232	1.77e-125	8	C15orf61	Rods
DDRGK11	1.71e-112	0.740881	0.524	0.357	3.99e-108	8	DDRGK1	Rods
ABCA5	4.89e-294	0.740096	0.31	0.076	1.14e-289	8	ABCA5	Rods
FAIM	3.08e-91	0.736831	0.308	0.156	7.21e-87	8	FAIM	Rods
OCIAD21	4.45e-132	0.73641	0.707	0.607	1.04e-127	8	OCIAD2	Rods
SOX71	1.1e-278	0.735482	0.301	0.072	2.58e-274	8	SOX7	Rods
COPZ1	1.76e-109	0.734225	0.648	0.56	4.11e-105	8	COPZ1	Rods
LRRC39	0	0.733991	0.26	0.037	0	8	LRRC39	Rods
AC104938.1	0	0.733536	0.248	0.015	0	8	AC104938.1	Rods
SND1-IT1	1.36e-263	0.73272	0.287	0.072	3.18e-259	8	SND1-IT1	Rods
NDRG3	8.38e-155	0.728775	0.414	0.198	1.96e-150	8	NDRG3	Rods
HPRT1	2.05e-85	0.728754	0.437	0.299	4.81e-81	8	HPRT1	Rods
UBXN4	9.84e-154	0.727252	0.788	0.746	2.3e-149	8	UBXN4	Rods
ACTN1	1.07e-98	0.725815	0.424	0.261	2.52e-94	8	ACTN1	Rods
MT1F	1.42e-214	0.725528	0.235	0.058	3.32e-210	8	MT1F	Rods
TERF2IP1	8.59e-164	0.72481	0.758	0.597	2.01e-159	8	TERF2IP	Rods
EML1	2.41e-93	0.718986	0.513	0.364	5.65e-89	8	EML1	Rods
RICTOR1	2.7e-105	0.715119	0.433	0.254	6.33e-101	8	RICTOR	Rods
GABARAPL21	1.14e-181	0.714973	0.833	0.781	2.68e-177	8	GABARAPL2	Rods
C16orf74	3.57e-300	0.714617	0.317	0.078	8.36e-296	8	C16orf74	Rods
CHCHD21	7.51e-103	0.709211	0.767	0.702	1.76e-98	8	CHCHD2	Rods
SYDE2	2.65e-203	0.707593	0.296	0.093	6.2e-199	8	SYDE2	Rods
AHI1	1.1e-76	0.706564	0.56	0.444	2.57e-72	8	AHI1	Rods
SMC3	1.83e-137	0.704849	0.776	0.718	4.28e-133	8	SMC3	Rods
ATP5IF1	7.25e-163	0.702185	0.843	0.832	1.7e-158	8	ATP5IF1	Rods
TMEM2371	3.35e-87	0.702097	0.461	0.313	7.84e-83	8	TMEM237	Rods
NUP93	2.04e-71	0.700197	0.396	0.268	4.78e-67	8	NUP93	Rods
CACNB2	6.33e-278	0.699374	0.294	0.072	1.48e-273	8	CACNB2	Rods
ARHGEF9	9.63e-114	0.697223	0.44	0.251	2.25e-109	8	ARHGEF9	Rods
FAM89A1	7.16e-126	0.697062	0.417	0.219	1.68e-121	8	FAM89A	Rods
NDUFA4	7.73e-236	0.695218	0.952	0.964	1.81e-231	8	NDUFA4	Rods
UGCG1	3.66e-77	0.695016	0.443	0.292	8.57e-73	8	UGCG	Rods
EMC91	3.52e-113	0.692519	0.414	0.231	8.24e-109	8	EMC9	Rods
CAMK1D	1.15e-129	0.691648	0.386	0.186	2.69e-125	8	CAMK1D	Rods
CNKSR2	2.11e-112	0.690418	0.329	0.156	4.93e-108	8	CNKSR2	Rods
ST5	2.2e-100	0.689931	0.401	0.229	5.15e-96	8	ST5	Rods
RABL3	1.66e-164	0.689396	0.318	0.118	3.89e-160	8	RABL3	Rods
OPTN	1.22e-116	0.688872	0.387	0.201	2.85e-112	8	OPTN	Rods
PPARA	1.12e-250	0.687578	0.276	0.069	2.63e-246	8	PPARA	Rods
2009-03-01	1.16e-158	0.686202	0.368	0.155	2.71e-154	8	2009-03-01	Rods
C1QTNF4	2.25e-27	0.684032	0.31	0.24	5.26e-23	8	C1QTNF4	Rods
HK1	1.46e-115	0.683932	0.438	0.249	3.42e-111	8	HK1	Rods
TDRD7	0	0.682279	0.272	0.046	0	8	TDRD7	Rods
ORMDL11	2.04e-107	0.680791	0.682	0.606	4.78e-103	8	ORMDL1	Rods
MTFR11	1.48e-108	0.679818	0.356	0.183	3.48e-104	8	MTFR1	Rods
ADGRV11	2.66e-91	0.679037	0.485	0.333	6.22e-87	8	ADGRV1	Rods
MAP3K1	3.17e-149	0.676126	0.319	0.128	7.42e-145	8	MAP3K1	Rods
JARID21	8.84e-91	0.674175	0.486	0.326	2.07e-86	8	JARID2	Rods
DBP	2.36e-105	0.673898	0.471	0.291	5.53e-101	8	DBP	Rods
MFGE81	6.1e-73	0.673354	0.452	0.322	1.43e-68	8	MFGE8	Rods
IFI27	1.68e-276	0.670998	0.258	0.056	3.94e-272	8	IFI27	Rods
TMEM591	7.29e-136	0.668186	0.785	0.715	1.71e-131	8	TMEM59	Rods
COX6A11	6.44e-165	0.66596	0.868	0.871	1.51e-160	8	COX6A1	Rods
NDUFB1	8.81e-98	0.664813	0.711	0.657	2.06e-93	8	NDUFB1	Rods
ADIPOR1	7.27e-117	0.66479	0.421	0.237	1.7e-112	8	ADIPOR1	Rods
AMER21	5.13e-128	0.664406	0.499	0.266	1.2e-123	8	AMER2	Rods
SH2D4A	0	0.663714	0.219	0.026	0	8	SH2D4A	Rods
ATXN1	5.32e-224	0.663256	0.304	0.089	1.24e-219	8	ATXN1	Rods
LMOD11	2.07e-227	0.661879	0.295	0.082	4.83e-223	8	LMOD1	Rods
SLC1A21	1.49e-197	0.661828	0.348	0.118	3.49e-193	8	SLC1A2	Rods
MED8	2.26e-105	0.660102	0.426	0.251	5.28e-101	8	MED8	Rods
GPATCH1	9.59e-89	0.659728	0.259	0.119	2.25e-84	8	GPATCH1	Rods
ATP6V0A11	6.83e-103	0.65947	0.471	0.29	1.6e-98	8	ATP6V0A1	Rods
TMEM54	6.2e-161	0.658027	0.316	0.12	1.45e-156	8	TMEM54	Rods
CPEB4	1.46e-100	0.657494	0.417	0.239	3.41e-96	8	CPEB4	Rods
MBTPS1	2.26e-76	0.657429	0.458	0.324	5.28e-72	8	MBTPS1	Rods
CATSPER2	2.26e-169	0.655111	0.269	0.087	5.3e-165	8	CATSPER2	Rods
RPS19BP1	6.03e-84	0.65495	0.593	0.509	1.41e-79	8	RPS19BP1	Rods
MAML2	1.79e-106	0.654777	0.39	0.209	4.2e-102	8	MAML2	Rods
RIC3	2.08e-116	0.653333	0.393	0.205	4.86e-112	8	RIC3	Rods
SV2B	0	0.653142	0.275	0.05	0	8	SV2B	Rods
TPM11	3.27e-132	0.650734	0.774	0.658	7.65e-128	8	TPM1	Rods
PIK3R11	9.93e-58	0.648846	0.546	0.448	2.32e-53	8	PIK3R1	Rods
CYTH1	6.43e-152	0.647071	0.332	0.134	1.5e-147	8	CYTH1	Rods
OLAH	0	0.646884	0.17	0.019	0	8	OLAH	Rods
HSPA4	1.13e-76	0.644314	0.623	0.547	2.66e-72	8	HSPA4	Rods
TMCC2	5.12e-246	0.644013	0.283	0.073	1.2e-241	8	TMCC2	Rods
TMA7	8.11e-179	0.641543	0.904	0.914	1.9e-174	8	TMA7	Rods
COX20	1.05e-81	0.640689	0.649	0.589	2.46e-77	8	COX20	Rods
XIAP	4.31e-76	0.640223	0.458	0.323	1.01e-71	8	XIAP	Rods
MT3	1.41e-296	0.639943	0.213	0.036	3.3e-292	8	MT3	Rods
HIST1H1C2	6.96e-87	0.6388	0.423	0.252	1.63e-82	8	HIST1H1C	Rods
ZFAND6	1.21e-79	0.636384	0.605	0.522	2.83e-75	8	ZFAND6	Rods
SEC14L2	0	0.636221	0.248	0.043	0	8	SEC14L2	Rods
LZTS3	1.76e-199	0.635581	0.292	0.091	4.11e-195	8	LZTS3	Rods
FRMPD1	0	0.633173	0.253	0.044	0	8	FRMPD1	Rods
STARD4-AS11	3.23e-89	0.632751	0.414	0.247	7.55e-85	8	STARD4-AS1	Rods
WDTC1	5.65e-125	0.631614	0.299	0.126	1.32e-120	8	WDTC1	Rods
TNRC6B	8.66e-102	0.63104	0.764	0.735	2.03e-97	8	TNRC6B	Rods
DCAF1	3.46e-125	0.630061	0.319	0.139	8.09e-121	8	DCAF1	Rods
NUDT141	7.75e-78	0.62913	0.459	0.319	1.81e-73	8	NUDT14	Rods
RHOT11	2.54e-94	0.627467	0.483	0.316	5.95e-90	8	RHOT1	Rods
UQCC21	9.01e-96	0.626795	0.722	0.655	2.11e-91	8	UQCC2	Rods
KLHL18	9.84e-166	0.626448	0.297	0.106	2.3e-161	8	KLHL18	Rods
SYCE1L	3.33e-86	0.626258	0.312	0.162	7.79e-82	8	SYCE1L	Rods
TAOK3	9.15e-131	0.626095	0.356	0.162	2.14e-126	8	TAOK3	Rods
LIMCH1	1.68e-84	0.625874	0.434	0.271	3.94e-80	8	LIMCH1	Rods
CHN2	0	0.625505	0.239	0.042	0	8	CHN2	Rods
CDK5R2	1.6e-243	0.621163	0.299	0.08	3.74e-239	8	CDK5R2	Rods
PARL	7.48e-71	0.620133	0.475	0.359	1.75e-66	8	PARL	Rods
CCDC186	1.58e-82	0.616768	0.39	0.237	3.71e-78	8	CCDC186	Rods
PNO1	1.56e-66	0.6162	0.395	0.268	3.66e-62	8	PNO1	Rods
EFR3A	1.35e-91	0.61532	0.345	0.183	3.16e-87	8	EFR3A	Rods
ATP5MC11	1.97e-87	0.612673	0.666	0.596	4.61e-83	8	ATP5MC1	Rods
MCF2L2	3.43e-208	0.609928	0.261	0.071	8.02e-204	8	MCF2L2	Rods
POLE4	6.02e-55	0.608061	0.42	0.313	1.41e-50	8	POLE4	Rods
ARMC9	3.03e-98	0.6073	0.341	0.176	7.09e-94	8	ARMC9	Rods
BBS5	1.73e-156	0.606042	0.262	0.088	4.04e-152	8	BBS5	Rods
CHMP6	8.46e-118	0.602257	0.309	0.138	1.98e-113	8	CHMP6	Rods
ARR31	1.18e-81	0.601736	0.204	0.077	2.76e-77	8	ARR3	Rods
ZNF385B	1.25e-240	0.599066	0.259	0.062	2.94e-236	8	ZNF385B	Rods
ADCY1	4.62e-138	0.59864	0.293	0.112	1.08e-133	8	ADCY1	Rods
CBWD1	3.03e-88	0.597862	0.377	0.215	7.08e-84	8	CBWD1	Rods
HAGH	1.05e-74	0.597549	0.513	0.387	2.46e-70	8	HAGH	Rods
SCAPER	2.16e-71	0.596837	0.368	0.224	5.05e-67	8	SCAPER	Rods
PLCH2	5.31e-238	0.595789	0.256	0.062	1.24e-233	8	PLCH2	Rods
TAGLN2	5.02e-70	0.595448	0.522	0.383	1.17e-65	8	TAGLN2	Rods
KIFC3	0	0.594847	0.243	0.045	0	8	KIFC3	Rods
RAB18	3.2e-67	0.592395	0.533	0.428	7.49e-63	8	RAB18	Rods
STAT2	1.06e-101	0.591873	0.291	0.133	2.48e-97	8	STAT2	Rods
R3HCC1	8.74e-72	0.591666	0.417	0.28	2.05e-67	8	R3HCC1	Rods
DERA	1.69e-64	0.591355	0.456	0.341	3.95e-60	8	DERA	Rods
PIGH	2.42e-129	0.588896	0.336	0.147	5.66e-125	8	PIGH	Rods
BLOC1S1	4.4e-53	0.588073	0.528	0.448	1.03e-48	8	BLOC1S1	Rods
SLC17A5	2.76e-142	0.588016	0.284	0.106	6.47e-138	8	SLC17A5	Rods
KLHL4	3.51e-257	0.58714	0.239	0.051	8.21e-253	8	KLHL4	Rods
EFHC1	6.03e-65	0.58533	0.38	0.247	1.41e-60	8	EFHC1	Rods
PCLO	1.6e-110	0.585026	0.334	0.155	3.75e-106	8	PCLO	Rods
AC058791.1	0	0.584594	0.209	0.031	0	8	AC058791.1	Rods
HRASLS1	9.87e-142	0.584543	0.321	0.124	2.31e-137	8	HRASLS	Rods
BAZ2B	2.16e-77	0.584213	0.726	0.677	5.05e-73	8	BAZ2B	Rods
TACC1	2.72e-98	0.583696	0.28	0.128	6.37e-94	8	TACC1	Rods
HLA-C	9.88e-25	0.583693	0.4	0.352	2.31e-20	8	HLA-C	Rods
EGFLAM1	3.92e-279	0.583096	0.247	0.051	9.17e-275	8	EGFLAM	Rods
NAPB	1.22e-114	0.582178	0.338	0.158	2.86e-110	8	NAPB	Rods
PEA15	5.66e-82	0.580858	0.488	0.333	1.33e-77	8	PEA15	Rods
DUSP14	4.49e-84	0.580775	0.321	0.174	1.05e-79	8	DUSP14	Rods
SNX29	1.57e-116	0.579974	0.286	0.12	3.68e-112	8	SNX29	Rods
NTNG2	5.02e-197	0.579967	0.265	0.075	1.18e-192	8	NTNG2	Rods
TXNL1	3.24e-79	0.579856	0.687	0.652	7.58e-75	8	TXNL1	Rods
DHRS71	6.47e-60	0.579411	0.5	0.386	1.51e-55	8	DHRS7	Rods
SCAMP11	6.23e-69	0.579262	0.477	0.342	1.46e-64	8	SCAMP1	Rods
ERMAP	3.38e-266	0.578275	0.227	0.046	7.91e-262	8	ERMAP	Rods
MOK	2.16e-100	0.577883	0.3	0.14	5.05e-96	8	MOK	Rods
FAM19A41	5.97e-216	0.576968	0.279	0.075	1.4e-211	8	FAM19A4	Rods
DAP3	3.91e-65	0.57665	0.452	0.335	9.15e-61	8	DAP3	Rods
TTLL71	1.17e-79	0.57397	0.413	0.255	2.73e-75	8	TTLL7	Rods
IFT22	3.27e-56	0.573964	0.482	0.38	7.67e-52	8	IFT22	Rods
VPS37A	1.75e-77	0.573768	0.401	0.254	4.09e-73	8	VPS37A	Rods
MT-ATP6	2.83e-114	0.57286	0.99	0.991	6.62e-110	8	MT-ATP6	Rods
C2orf71	0	0.57283	0.208	0.025	0	8	C2orf71	Rods
NFASC	7.02e-185	0.57146	0.275	0.082	1.64e-180	8	NFASC	Rods
SARAF1	4.04e-121	0.570055	0.802	0.755	9.47e-117	8	SARAF	Rods
CCDC6	2.94e-54	0.569065	0.378	0.262	6.88e-50	8	CCDC6	Rods
RAB3IP	3.94e-62	0.568872	0.368	0.24	9.22e-58	8	RAB3IP	Rods
ICK	3.96e-65	0.568609	0.333	0.201	9.27e-61	8	ICK	Rods
GPATCH11	3.92e-69	0.566308	0.318	0.181	9.19e-65	8	GPATCH11	Rods
PFKFB2	0	0.565682	0.201	0.03	0	8	PFKFB2	Rods
RCBTB1	1.24e-118	0.565546	0.308	0.135	2.9e-114	8	RCBTB1	Rods
KIAA1614	3.55e-208	0.565154	0.24	0.061	8.3e-204	8	KIAA1614	Rods
BAZ2A	1.73e-55	0.565087	0.456	0.352	4.05e-51	8	BAZ2A	Rods
LYPLA1	4.63e-59	0.563588	0.572	0.508	1.08e-54	8	LYPLA1	Rods
NDUFAF31	1.79e-65	0.56158	0.58	0.486	4.18e-61	8	NDUFAF3	Rods
WASF31	2.6e-54	0.56094	0.454	0.35	6.09e-50	8	WASF3	Rods
EMC1	2.03e-83	0.560375	0.29	0.147	4.75e-79	8	EMC1	Rods
SLC12A21	1.88e-49	0.559074	0.408	0.297	4.41e-45	8	SLC12A2	Rods
LRRC23	1.1e-123	0.559072	0.266	0.103	2.58e-119	8	LRRC23	Rods
MAP9	1.39e-47	0.558726	0.47	0.379	3.26e-43	8	MAP9	Rods
NDUFA5	2.72e-97	0.557215	0.747	0.732	6.37e-93	8	NDUFA5	Rods
MOAP1	1.77e-64	0.554832	0.441	0.307	4.14e-60	8	MOAP1	Rods
UBL3	1.29e-63	0.554394	0.447	0.316	3.02e-59	8	UBL3	Rods
DCUN1D3	4.72e-188	0.554125	0.236	0.064	1.11e-183	8	DCUN1D3	Rods
MREG	7e-162	0.552706	0.237	0.072	1.64e-157	8	MREG	Rods
CD47	1.15e-46	0.552596	0.517	0.453	2.7e-42	8	CD47	Rods
PODXL	1.04e-177	0.551413	0.229	0.063	2.42e-173	8	PODXL	Rods
INA1	9.64e-117	0.550926	0.418	0.201	2.26e-112	8	INA	Rods
LDHA	1.48e-108	0.549725	0.896	0.855	3.46e-104	8	LDHA	Rods
PHC3	2.02e-68	0.549526	0.342	0.203	4.73e-64	8	PHC3	Rods
AKNA	1.71e-164	0.549493	0.241	0.073	4e-160	8	AKNA	Rods
COX7A21	3.26e-138	0.549165	0.873	0.882	7.64e-134	8	COX7A2	Rods
SLC38A11	1.29e-77	0.549144	0.659	0.575	3.01e-73	8	SLC38A1	Rods
DNM1	1.36e-65	0.548755	0.371	0.233	3.18e-61	8	DNM1	Rods
NDUFB8	9.45e-91	0.54833	0.747	0.72	2.21e-86	8	NDUFB8	Rods
PTMS	6.99e-176	0.547249	0.966	0.965	1.64e-171	8	PTMS	Rods
KLF6	5.37e-49	0.546431	0.328	0.214	1.26e-44	8	KLF6	Rods
TRIM36	2.4e-115	0.546292	0.282	0.117	5.63e-111	8	TRIM36	Rods
TMEM50B	2.35e-56	0.545734	0.412	0.291	5.49e-52	8	TMEM50B	Rods
UQCR10	1.91e-132	0.545468	0.896	0.905	4.48e-128	8	UQCR10	Rods
IER3IP11	3.03e-63	0.544687	0.568	0.483	7.1e-59	8	IER3IP1	Rods
ANK3	1.54e-69	0.544259	0.373	0.225	3.6e-65	8	ANK3	Rods
CD631	2.94e-139	0.543574	0.902	0.891	6.87e-135	8	CD63	Rods
ZBTB20	4.89e-55	0.54345	0.519	0.403	1.14e-50	8	ZBTB20	Rods
DPF3	2.88e-163	0.543414	0.231	0.067	6.75e-159	8	DPF3	Rods
PLEKHH1	5.92e-88	0.542935	0.262	0.119	1.39e-83	8	PLEKHH1	Rods
CHMP2A	1.84e-75	0.542179	0.695	0.641	4.3e-71	8	CHMP2A	Rods
NDUFA2	3.59e-64	0.541603	0.666	0.644	8.4e-60	8	NDUFA2	Rods
PYROXD1	1.96e-113	0.541597	0.264	0.106	4.58e-109	8	PYROXD1	Rods
PPM1A	3.9e-56	0.541531	0.429	0.318	9.13e-52	8	PPM1A	Rods
NDUFB6	9.51e-55	0.540771	0.594	0.546	2.23e-50	8	NDUFB6	Rods
CYCS1	1.27e-89	0.539374	0.771	0.739	2.98e-85	8	CYCS	Rods
EML5	3.43e-216	0.537153	0.228	0.054	8.02e-212	8	EML5	Rods
RASGRF2	1.06e-144	0.537056	0.242	0.079	2.47e-140	8	RASGRF2	Rods
DHDDS1	2.55e-72	0.536828	0.343	0.199	5.97e-68	8	DHDDS	Rods
DOCK8	0	0.53422	0.218	0.035	0	8	DOCK8	Rods
CNRIP1	9.61e-96	0.532932	0.297	0.138	2.25e-91	8	CNRIP1	Rods
NMT1	1.85e-45	0.532932	0.392	0.292	4.33e-41	8	NMT1	Rods
BOLA3	1.12e-42	0.532818	0.421	0.336	2.63e-38	8	BOLA3	Rods
ERN1	4.53e-181	0.532627	0.194	0.046	1.06e-176	8	ERN1	Rods
VRK3	1.47e-56	0.532582	0.314	0.193	3.45e-52	8	VRK3	Rods
ZDHHC2	6.63e-60	0.532123	0.32	0.193	1.55e-55	8	ZDHHC2	Rods
METRNL	7.45e-65	0.530261	0.238	0.119	1.74e-60	8	METRNL	Rods
PEX5L1	2.79e-93	0.530083	0.285	0.126	6.52e-89	8	PEX5L	Rods
NFU1	2.47e-55	0.527774	0.429	0.321	5.79e-51	8	NFU1	Rods
HIGD1A	2.47e-49	0.526896	0.543	0.483	5.78e-45	8	HIGD1A	Rods
POLR2K	9.84e-57	0.526419	0.632	0.606	2.3e-52	8	POLR2K	Rods
C1D	6.69e-60	0.526095	0.519	0.424	1.57e-55	8	C1D	Rods
GLS	8.3e-53	0.526	0.352	0.236	1.94e-48	8	GLS	Rods
JMJD1C	4.02e-54	0.525099	0.574	0.506	9.42e-50	8	JMJD1C	Rods
BLVRA	6.62e-65	0.524976	0.344	0.211	1.55e-60	8	BLVRA	Rods
ANO2	0	0.524613	0.192	0.023	0	8	ANO2	Rods
AL121929.2	0	0.522933	0.187	0.026	0	8	AL121929.2	Rods
DLG4	3.72e-87	0.522499	0.297	0.146	8.71e-83	8	DLG4	Rods
C6orf48	8.1e-52	0.521382	0.635	0.603	1.9e-47	8	C6orf48	Rods
BBS7	2.14e-56	0.5206	0.306	0.186	5e-52	8	BBS7	Rods
MEF2D	5.73e-125	0.520052	0.254	0.094	1.34e-120	8	MEF2D	Rods
PET100	1.77e-49	0.519716	0.588	0.54	4.15e-45	8	PET100	Rods
AC093496.1	0	0.519103	0.159	0.008	0	8	AC093496.1	Rods
HCN1	1.24e-251	0.518781	0.203	0.038	2.9e-247	8	HCN1	Rods
CUEDC1	7.69e-87	0.518769	0.294	0.144	1.8e-82	8	CUEDC1	Rods
OAZ1	4.01e-117	0.518027	0.892	0.909	9.39e-113	8	OAZ1	Rods
DIP2A	6.87e-50	0.517032	0.32	0.205	1.61e-45	8	DIP2A	Rods
AMN1	4.92e-85	0.51676	0.306	0.155	1.15e-80	8	AMN1	Rods
UBE2QL1	4.63e-204	0.516672	0.246	0.064	1.08e-199	8	UBE2QL1	Rods
VOPP1	1.31e-62	0.516621	0.375	0.241	3.08e-58	8	VOPP1	Rods
VDAC2	1.39e-90	0.515473	0.799	0.794	3.24e-86	8	VDAC2	Rods
PPA1	2.36e-82	0.514347	0.812	0.823	5.52e-78	8	PPA1	Rods
DHRS11	3.43e-90	0.514118	0.279	0.131	8.04e-86	8	DHRS11	Rods
CCPG1	3.85e-53	0.512138	0.403	0.283	9.01e-49	8	CCPG1	Rods
MFAP3L	5.44e-208	0.511809	0.205	0.046	1.27e-203	8	MFAP3L	Rods
SLC25A29	2.2e-37	0.511683	0.355	0.266	5.14e-33	8	SLC25A29	Rods
TLX2	0	0.511411	0.185	0.024	0	8	TLX2	Rods
MRPS23	1.12e-42	0.511265	0.518	0.461	2.62e-38	8	MRPS23	Rods
AP000997.2	0	0.509241	0.16	0.01	0	8	AP000997.2	Rods
PINK1	3.17e-67	0.509167	0.323	0.185	7.42e-63	8	PINK1	Rods
DYNC1LI1	1.53e-34	0.507726	0.513	0.466	3.59e-30	8	DYNC1LI1	Rods
COX7B1	1.91e-76	0.507195	0.78	0.796	4.48e-72	8	COX7B	Rods
KIF1A	2.39e-52	0.506821	0.525	0.417	5.6e-48	8	KIF1A	Rods
IK	4.94e-52	0.506176	0.65	0.633	1.16e-47	8	IK	Rods
AC174065.1	0	0.505594	0.177	0.016	0	8	AC174065.1	Rods
DRD4	5.45e-69	0.504543	0.199	0.087	1.28e-64	8	DRD4	Rods
BNIP3L	5.31e-66	0.504418	0.719	0.71	1.24e-61	8	BNIP3L	Rods
DHPS	2.48e-49	0.504348	0.489	0.4	5.81e-45	8	DHPS	Rods
EIF11	8.9e-163	0.503927	0.98	0.986	2.08e-158	8	EIF1	Rods
SDC41	2.56e-102	0.50329	0.254	0.105	6e-98	8	SDC4	Rods
CHMP5	2.3e-57	0.502872	0.63	0.588	5.38e-53	8	CHMP5	Rods
RABGAP1L	2.17e-81	0.502826	0.264	0.124	5.08e-77	8	RABGAP1L	Rods
PARP1	5.03e-59	0.502097	0.747	0.754	1.18e-54	8	PARP1	Rods
ERI1	4.45e-66	0.502002	0.303	0.171	1.04e-61	8	ERI1	Rods
KCNH61	6.4e-149	0.501695	0.256	0.082	1.5e-144	8	KCNH6	Rods
AGTPBP1	4.91e-47	0.501334	0.343	0.235	1.15e-42	8	AGTPBP1	Rods
RUFY3	4.56e-50	0.500995	0.552	0.476	1.07e-45	8	RUFY3	Rods
ILF3-DT	1.61e-45	0.500994	0.448	0.347	3.76e-41	8	ILF3-DT	Rods
PACSIN1	3.58e-221	0.500993	0.202	0.042	8.39e-217	8	PACSIN1	Rods
TAX1BP1	1.98e-48	0.500909	0.63	0.607	4.64e-44	8	TAX1BP1	Rods
IFNGR1	1.54e-49	0.500012	0.352	0.237	3.6e-45	8	IFNGR1	Rods
GADD45A	0	3.16467	0.896	0.408	0	9	GADD45A	T1
GAL	2.84e-281	3.09077	0.271	0.057	6.64e-277	9	GAL	T1
HES61	0	2.92253	0.953	0.398	0	9	HES6	T1
RGS16	0	2.30065	0.86	0.272	0	9	RGS16	T1
ATOH7	0	2.05749	0.511	0.056	0	9	ATOH7	T1
MIAT	0	1.94055	0.939	0.606	0	9	MIAT	T1
CLDN5	0	1.85692	0.398	0.063	0	9	CLDN5	T1
TRH1	0	1.80609	0.698	0.317	0	9	TRH	T1
RBP1	0	1.79093	0.894	0.782	0	9	RBP1	T1
SOX11	0	1.66996	0.961	0.752	0	9	SOX11	T1
RASD1	0	1.66432	0.594	0.091	0	9	RASD1	T1
AL139246.5	3.47e-281	1.58692	0.357	0.096	8.13e-277	9	AL139246.5	T1
SSTR2	0	1.48557	0.527	0.12	0	9	SSTR2	T1
SH3BGRL3	0	1.46707	0.845	0.619	0	9	SH3BGRL3	T1
CKB	0	1.4545	0.996	0.941	0	9	CKB	T1
GADD45G2	0	1.42689	0.66	0.261	0	9	GADD45G	T1
ONECUT2	0	1.42265	0.447	0.109	0	9	ONECUT2	T1
PLEKHA1	3.04e-250	1.3905	0.751	0.504	7.11e-246	9	PLEKHA1	T1
NEUROG2	0	1.3704	0.288	0.05	0	9	NEUROG2	T1
NHLH1	0	1.31859	0.56	0.096	0	9	NHLH1	T1
SHD	0	1.28352	0.5	0.084	0	9	SHD	T1
BTBD17	0	1.24983	0.472	0.129	0	9	BTBD17	T1
RORB	1.74e-214	1.22615	0.759	0.529	4.06e-210	9	RORB	T1
PFN2	1.26e-265	1.19079	0.822	0.623	2.96e-261	9	PFN2	T1
CXCR4	4.61e-277	1.17555	0.526	0.198	1.08e-272	9	CXCR4	T1
BHLHE22	7.28e-249	1.17074	0.384	0.117	1.7e-244	9	BHLHE22	T1
BCL7A	2.53e-294	1.15853	0.697	0.373	5.92e-290	9	BCL7A	T1
ZBTB18	0	1.15087	0.55	0.161	0	9	ZBTB18	T1
ELAVL2	2.49e-286	1.14568	0.499	0.169	5.83e-282	9	ELAVL2	T1
TFDP2	0	1.1342	0.845	0.57	0	9	TFDP2	T1
TAGLN3	0	1.12281	0.714	0.259	0	9	TAGLN3	T1
TMEM158	0	1.11412	0.288	0.053	0	9	TMEM158	T1
DLL3	4.62e-286	1.10992	0.453	0.146	1.08e-281	9	DLL3	T1
BASP1	0	1.08208	0.971	0.774	0	9	BASP1	T1
IVNS1ABP	8.69e-217	1.05572	0.617	0.333	2.04e-212	9	IVNS1ABP	T1
TCF4	5.6e-242	1.0178	0.844	0.613	1.31e-237	9	TCF4	T1
MFNG	0	1.01702	0.45	0.06	0	9	MFNG	T1
BTG2	1.17e-232	1.01186	0.64	0.333	2.75e-228	9	BTG2	T1
LIMD2	1.95e-287	1.01093	0.631	0.292	4.56e-283	9	LIMD2	T1
MYBL1	3.38e-273	1.00934	0.383	0.111	7.91e-269	9	MYBL1	T1
HEY1	6.36e-92	1.0033	0.332	0.165	1.49e-87	9	HEY1	T1
IGFBP51	2.21e-21	0.998261	0.339	0.265	5.18e-17	9	IGFBP5	T1
VXN1	9.77e-296	0.994021	0.334	0.076	2.29e-291	9	VXN	T1
VASH2	0	0.992927	0.408	0.104	0	9	VASH2	T1
CRYBG3	0	0.991346	0.553	0.179	0	9	CRYBG3	T1
EOMES	1.61e-211	0.981037	0.143	0.02	3.77e-207	9	EOMES	T1
TMSB4X	1.82e-223	0.978764	0.995	0.972	4.25e-219	9	TMSB4X	T1
LCA5	6.25e-156	0.96551	0.527	0.283	1.46e-151	9	LCA5	T1
MYCL	0	0.961718	0.366	0.046	0	9	MYCL	T1
DOK5	2.59e-262	0.955268	0.399	0.119	6.05e-258	9	DOK5	T1
IGFBP21	3.04e-104	0.937345	0.838	0.655	7.11e-100	9	IGFBP2	T1
DLL1	2.5e-220	0.926085	0.351	0.11	5.85e-216	9	DLL1	T1
DLX1	0	0.913178	0.275	0.019	0	9	DLX1	T1
POMC	1.45e-286	0.898957	0.145	0.016	3.39e-282	9	POMC	T1
PCDH19	8.9e-236	0.898704	0.433	0.15	2.08e-231	9	PCDH19	T1
CPLX2	0	0.887432	0.305	0.054	0	9	CPLX2	T1
NEUROG1	1.81e-132	0.861396	0.194	0.053	4.25e-128	9	NEUROG1	T1
VSX1	0	0.858625	0.405	0.095	0	9	VSX1	T1
INSM1	3.39e-157	0.856484	0.364	0.139	7.93e-153	9	INSM1	T1
RNF165	2.42e-223	0.85001	0.626	0.317	5.66e-219	9	RNF165	T1
CBFA2T2	4.58e-174	0.84945	0.451	0.199	1.07e-169	9	CBFA2T2	T1
LINC01551	2.45e-98	0.843003	0.262	0.102	5.73e-94	9	LINC01551	T1
NNAT	5.32e-93	0.838598	0.663	0.459	1.24e-88	9	NNAT	T1
PTPRF	3.85e-131	0.827703	0.655	0.467	9.02e-127	9	PTPRF	T1
MIR217HG	1.51e-290	0.821837	0.38	0.102	3.54e-286	9	MIR217HG	T1
DST	2.05e-134	0.810831	0.74	0.55	4.8e-130	9	DST	T1
CYB5A	6.86e-48	0.806682	0.413	0.307	1.61e-43	9	CYB5A	T1
SESN31	1.36e-48	0.803374	0.513	0.405	3.18e-44	9	SESN3	T1
RBPJ	6.4e-176	0.797202	0.825	0.651	1.5e-171	9	RBPJ	T1
RCOR2	1.16e-195	0.786588	0.531	0.248	2.71e-191	9	RCOR2	T1
MXI1	3.09e-198	0.785971	0.553	0.262	7.24e-194	9	MXI1	T1
CAMK2N1	1.55e-193	0.776054	0.667	0.378	3.62e-189	9	CAMK2N1	T1
INSM2	0	0.774341	0.282	0.035	0	9	INSM2	T1
ELAVL3	6.46e-250	0.770479	0.475	0.156	1.51e-245	9	ELAVL3	T1
MSI1	9.32e-168	0.755133	0.756	0.53	2.18e-163	9	MSI1	T1
NEUROD12	6.14e-177	0.749364	0.578	0.248	1.44e-172	9	NEUROD1	T1
CDC42EP4	2.95e-176	0.734067	0.465	0.205	6.9e-172	9	CDC42EP4	T1
DCX	2.88e-179	0.733799	0.561	0.252	6.75e-175	9	DCX	T1
CELSR2	5.77e-188	0.732338	0.468	0.204	1.35e-183	9	CELSR2	T1
GPC2	4.77e-206	0.732209	0.58	0.273	1.12e-201	9	GPC2	T1
DLL4	0	0.730129	0.229	0.026	0	9	DLL4	T1
PHLDA11	1.75e-174	0.728973	0.439	0.175	4.1e-170	9	PHLDA1	T1
MLLT11	3.4e-223	0.723745	0.88	0.612	7.97e-219	9	MLLT11	T1
NKAIN4	7.6e-126	0.722754	0.666	0.441	1.78e-121	9	NKAIN4	T1
MIB1	1.3e-125	0.71676	0.651	0.456	3.03e-121	9	MIB1	T1
DLX2	0	0.702109	0.249	0.023	0	9	DLX2	T1
TTC14	5.96e-91	0.701353	0.614	0.45	1.4e-86	9	TTC14	T1
SLCO5A1	1.94e-216	0.698942	0.329	0.095	4.53e-212	9	SLCO5A1	T1
E2F1	1.25e-159	0.697812	0.341	0.127	2.92e-155	9	E2F1	T1
FGD4	5.6e-103	0.689713	0.512	0.32	1.31e-98	9	FGD4	T1
RNF180	1.26e-206	0.688716	0.356	0.115	2.94e-202	9	RNF180	T1
SOX4	3.36e-73	0.68725	0.918	0.936	7.87e-69	9	SOX4	T1
TP53I11	8.24e-122	0.683991	0.51	0.29	1.93e-117	9	TP53I11	T1
ZC3H12C	2.24e-251	0.679992	0.35	0.098	5.24e-247	9	ZC3H12C	T1
TMEM176A1	5.02e-82	0.677883	0.27	0.118	1.17e-77	9	TMEM176A	T1
SRRM42	1.54e-188	0.674661	0.476	0.184	3.6e-184	9	SRRM4	T1
NOTCH1	2.73e-150	0.665284	0.456	0.214	6.4e-146	9	NOTCH1	T1
FJX1	2.51e-65	0.664568	0.555	0.403	5.87e-61	9	FJX1	T1
HOMER3	3.02e-128	0.663146	0.582	0.362	7.07e-124	9	HOMER3	T1
KIF19	0	0.65952	0.302	0.049	0	9	KIF19	T1
IDH2	1.68e-112	0.657161	0.597	0.401	3.94e-108	9	IDH2	T1
SERPINI1	9.18e-204	0.654828	0.267	0.068	2.15e-199	9	SERPINI1	T1
RHOBTB3	8.07e-107	0.654246	0.662	0.462	1.89e-102	9	RHOBTB3	T1
KLHL24	2.14e-133	0.651788	0.584	0.342	5.02e-129	9	KLHL24	T1
TGFB2	1.57e-142	0.651587	0.324	0.121	3.68e-138	9	TGFB2	T1
ST18	6.78e-253	0.647764	0.312	0.076	1.59e-248	9	ST18	T1
C1orf611	1.31e-36	0.64749	0.194	0.099	3.06e-32	9	C1orf61	T1
PLXNA2	4.58e-130	0.640988	0.231	0.072	1.07e-125	9	PLXNA2	T1
HES5	3.62e-95	0.639996	0.305	0.133	8.47e-91	9	HES5	T1
TMEM176B1	6.78e-90	0.639836	0.29	0.127	1.59e-85	9	TMEM176B	T1
UBE2S	2.44e-34	0.636691	0.682	0.589	5.71e-30	9	UBE2S	T1
MFAP4	1.47e-197	0.635882	0.216	0.048	3.44e-193	9	MFAP4	T1
BAZ1A	6.07e-112	0.633677	0.545	0.332	1.42e-107	9	BAZ1A	T1
GLUL	1.03e-120	0.627981	0.764	0.601	2.41e-116	9	GLUL	T1
CD24	6.92e-102	0.627434	0.798	0.679	1.62e-97	9	CD24	T1
MAGI1	3.08e-87	0.624375	0.504	0.323	7.22e-83	9	MAGI1	T1
TUBA1A	4.22e-195	0.619021	0.994	0.973	9.88e-191	9	TUBA1A	T1
CMIP	1.01e-114	0.618856	0.418	0.211	2.36e-110	9	CMIP	T1
CDK5RAP3	1e-78	0.618779	0.459	0.3	2.34e-74	9	CDK5RAP3	T1
CCDC34	7.35e-24	0.618146	0.533	0.483	1.72e-19	9	CCDC34	T1
FAM131C	8.56e-153	0.608985	0.197	0.05	2e-148	9	FAM131C	T1
LINC004611	2.5e-92	0.608417	0.45	0.236	5.86e-88	9	LINC00461	T1
POU4F2	1.3e-111	0.606532	0.167	0.044	3.04e-107	9	POU4F2	T1
MAP1A	4.35e-124	0.603287	0.413	0.196	1.02e-119	9	MAP1A	T1
ACSL4	2.68e-92	0.602425	0.446	0.259	6.28e-88	9	ACSL4	T1
CCND2	1.7e-09	0.602374	0.448	0.436	3.99e-05	9	CCND2	T1
VSTM2B	5.09e-136	0.602361	0.276	0.094	1.19e-131	9	VSTM2B	T1
TRIM9	1.01e-169	0.597952	0.326	0.109	2.36e-165	9	TRIM9	T1
WWC1	3.18e-84	0.593775	0.221	0.088	7.45e-80	9	WWC1	T1
NOVA1	4.1e-100	0.592209	0.515	0.314	9.61e-96	9	NOVA1	T1
SLC38A4	0	0.589599	0.231	0.026	0	9	SLC38A4	T1
HNRNPH3	4.79e-133	0.588592	0.898	0.811	1.12e-128	9	HNRNPH3	T1
MARCKSL1	1.14e-195	0.584151	0.992	0.939	2.67e-191	9	MARCKSL1	T1
DBN1	3.34e-108	0.582983	0.681	0.505	7.83e-104	9	DBN1	T1
FGF1	0	0.580223	0.167	0.01	0	9	FGF1	T1
AC010931.2	1.45e-110	0.579946	0.417	0.2	3.38e-106	9	AC010931.2	T1
AGO1	1.7e-81	0.579939	0.456	0.286	3.98e-77	9	AGO1	T1
CADM3	1.49e-128	0.579144	0.365	0.151	3.49e-124	9	CADM3	T1
DDR1	7.98e-104	0.574843	0.522	0.316	1.87e-99	9	DDR1	T1
PAK3	2.48e-110	0.573849	0.428	0.215	5.81e-106	9	PAK3	T1
ZBTB201	5.35e-62	0.573571	0.565	0.402	1.25e-57	9	ZBTB20	T1
LGR4	8.32e-65	0.569727	0.61	0.486	1.95e-60	9	LGR4	T1
MAP4K4	6.06e-83	0.569545	0.593	0.423	1.42e-78	9	MAP4K4	T1
DDX5	1.49e-173	0.567234	0.972	0.944	3.48e-169	9	DDX5	T1
SLITRK2	1.2e-81	0.56657	0.27	0.118	2.81e-77	9	SLITRK2	T1
TMEM132A	3.19e-91	0.566499	0.555	0.366	7.47e-87	9	TMEM132A	T1
NECAB3	7.24e-121	0.556156	0.326	0.136	1.69e-116	9	NECAB3	T1
BTG1	5.79e-77	0.552613	0.878	0.806	1.35e-72	9	BTG1	T1
RPS27L	1.11e-86	0.551736	0.893	0.774	2.61e-82	9	RPS27L	T1
1942-09-01	1.49e-41	0.548348	0.375	0.229	3.48e-37	9	2004-09-01	T1
JPT1	3.77e-135	0.548081	0.908	0.763	8.83e-131	9	JPT1	T1
CCNG2	4.8e-62	0.548076	0.443	0.289	1.12e-57	9	CCNG2	T1
CHRNA1	0	0.548004	0.208	0.011	0	9	CHRNA1	T1
FOXN2	1.19e-107	0.547244	0.302	0.128	2.79e-103	9	FOXN2	T1
CLU1	2.07e-64	0.545907	0.757	0.635	4.84e-60	9	CLU	T1
KALRN	2.23e-145	0.544847	0.315	0.114	5.22e-141	9	KALRN	T1
HIPK2	1.89e-53	0.544063	0.532	0.41	4.43e-49	9	HIPK2	T1
PPP1R14C	1.7e-220	0.544021	0.2	0.038	3.99e-216	9	PPP1R14C	T1
FRYL	8.63e-70	0.541159	0.454	0.297	2.02e-65	9	FRYL	T1
CCDC50	1.86e-50	0.53777	0.529	0.415	4.36e-46	9	CCDC50	T1
KIF1A1	6.05e-82	0.537122	0.596	0.415	1.42e-77	9	KIF1A	T1
HES41	3.87e-42	0.532909	0.698	0.62	9.06e-38	9	HES4	T1
PPP1R14B	2.87e-67	0.530022	0.688	0.567	6.72e-63	9	PPP1R14B	T1
CFAP298	4.85e-43	0.530019	0.517	0.418	1.14e-38	9	CFAP298	T1
APEX1	6.23e-105	0.52952	0.853	0.749	1.46e-100	9	APEX1	T1
NEAT12	2.31e-50	0.529071	0.846	0.77	5.41e-46	9	NEAT1	T1
KLF13	1.02e-90	0.528707	0.369	0.193	2.38e-86	9	KLF13	T1
TFAP2C	1.11e-101	0.526954	0.153	0.042	2.6e-97	9	TFAP2C	T1
PROX1	2.28e-130	0.520583	0.29	0.102	5.35e-126	9	PROX1	T1
CHD7	1.35e-68	0.520413	0.79	0.701	3.16e-64	9	CHD7	T1
MID1IP1	4.59e-37	0.519316	0.315	0.209	1.07e-32	9	MID1IP1	T1
SMCO4	3.48e-62	0.519184	0.306	0.172	8.14e-58	9	SMCO4	T1
MARCKS	9.38e-143	0.518552	0.996	0.957	2.2e-138	9	MARCKS	T1
SETBP1	6.11e-112	0.514742	0.292	0.115	1.43e-107	9	SETBP1	T1
ADGRG1	8.72e-115	0.513202	0.323	0.134	2.04e-110	9	ADGRG1	T1
PCBP42	4.37e-146	0.513177	0.728	0.405	1.02e-141	9	PCBP4	T1
E2F5	2.81e-75	0.512002	0.378	0.217	6.58e-71	9	E2F5	T1
SH3BGRL2	4.76e-74	0.511285	0.365	0.204	1.11e-69	9	SH3BGRL2	T1
TOX3	5.04e-65	0.502736	0.399	0.24	1.18e-60	9	TOX3	T1
SMAD2	3.26e-25	0.502588	0.616	0.583	7.63e-21	9	SMAD2	T1
KIF5C	1.86e-35	0.50079	0.591	0.5	4.36e-31	9	KIF5C	T1
PDE6H2	0	4.30255	0.971	0.197	0	10	PDE6H	Cones
GUCA1A2	0	3.55073	0.916	0.178	0	10	GUCA1A	Cones
ARR32	0	3.03358	0.762	0.059	0	10	ARR3	Cones
GNB32	0	2.84747	0.99	0.221	0	10	GNB3	Cones
GUK12	0	2.79558	0.997	0.718	0	10	GUK1	Cones
KCNV22	0	2.72555	0.922	0.098	0	10	KCNV2	Cones
RRAD1	0	2.70885	0.678	0.076	0	10	RRAD	Cones
UNC1192	0	2.60767	0.995	0.398	0	10	UNC119	Cones
PDC2	0	2.59353	0.974	0.173	0	10	PDC	Cones
MYL42	0	2.55538	0.847	0.068	0	10	MYL4	Cones
MPP42	0	2.52202	0.904	0.07	0	10	MPP4	Cones
GNGT22	0	2.5132	0.898	0.097	0	10	GNGT2	Cones
FAM57B2	0	2.44734	0.992	0.266	0	10	FAM57B	Cones
HRASLS2	0	2.39884	0.873	0.106	0	10	HRASLS	Cones
TULP12	0	2.28297	0.951	0.123	0	10	TULP1	Cones
AIPL12	0	2.25382	0.973	0.146	0	10	AIPL1	Cones
1943-09-01	0	2.21703	0.975	0.207	0	10	2004-09-01	Cones
RBP41	0	2.17795	0.682	0.043	0	10	RBP4	Cones
GUCA1C1	0	2.17389	0.673	0.038	0	10	GUCA1C	Cones
AKAP92	0	2.15537	0.994	0.647	0	10	AKAP9	Cones
CRX2	0	2.15018	0.982	0.164	0	10	CRX	Cones
SCG32	0	2.12984	0.966	0.254	0	10	SCG3	Cones
IMPG22	0	2.08857	0.964	0.117	0	10	IMPG2	Cones
RCVRN2	0	2.08424	0.91	0.148	0	10	RCVRN	Cones
PLEKHB12	0	1.97426	0.905	0.159	0	10	PLEKHB1	Cones
TUBA4A2	0	1.96429	0.853	0.132	0	10	TUBA4A	Cones
RS12	0	1.95791	0.806	0.066	0	10	RS1	Cones
CPLX42	0	1.94639	0.858	0.104	0	10	CPLX4	Cones
CC2D2A2	0	1.92526	0.901	0.182	0	10	CC2D2A	Cones
LINC005992	0	1.90146	0.945	0.198	0	10	LINC00599	Cones
DPYSL32	0	1.89765	0.964	0.347	0	10	DPYSL3	Cones
FSTL52	0	1.87141	0.925	0.131	0	10	FSTL5	Cones
TPD522	0	1.85637	0.927	0.265	0	10	TPD52	Cones
PCBP43	0	1.83522	0.992	0.396	0	10	PCBP4	Cones
MAP22	0	1.82822	0.979	0.485	0	10	MAP2	Cones
PRCD2	0	1.82105	0.859	0.123	0	10	PRCD	Cones
CA22	0	1.7928	0.775	0.222	0	10	CA2	Cones
PEX5L2	0	1.76821	0.796	0.109	0	10	PEX5L	Cones
SLC38A52	0	1.76091	0.792	0.113	0	10	SLC38A5	Cones
ENO22	0	1.69046	0.979	0.469	0	10	ENO2	Cones
RTBDN2	0	1.66565	0.694	0.058	0	10	RTBDN	Cones
STX32	0	1.64116	0.932	0.233	0	10	STX3	Cones
NEDD4L2	0	1.63971	0.878	0.22	0	10	NEDD4L	Cones
AC023905.1	0	1.63416	0.52	0.013	0	10	AC023905.1	Cones
TUBB4B2	0	1.61727	0.989	0.757	0	10	TUBB4B	Cones
OLFM11	0	1.57932	0.755	0.159	0	10	OLFM1	Cones
VXN2	0	1.57291	0.582	0.068	0	10	VXN	Cones
IGSF212	0	1.56377	0.828	0.117	0	10	IGSF21	Cones
LBH	0	1.55619	0.778	0.177	0	10	LBH	Cones
UGCG2	0	1.55364	0.839	0.279	0	10	UGCG	Cones
SYP2	0	1.55013	0.934	0.219	0	10	SYP	Cones
MLXIP1	0	1.5495	0.765	0.179	0	10	MLXIP	Cones
ANKRD33B2	0	1.54778	0.834	0.113	0	10	ANKRD33B	Cones
CHCHD102	0	1.50036	0.867	0.39	0	10	CHCHD10	Cones
RD32	0	1.49821	0.797	0.084	0	10	RD3	Cones
CPE2	0	1.49571	0.993	0.701	0	10	CPE	Cones
SEZ6L22	0	1.49248	0.908	0.27	0	10	SEZ6L2	Cones
NME12	0	1.49089	0.957	0.67	0	10	NME1	Cones
PROM12	0	1.48396	0.819	0.199	0	10	PROM1	Cones
NXNL11	0	1.48239	0.545	0.045	0	10	NXNL1	Cones
SLC17A72	0	1.47657	0.816	0.107	0	10	SLC17A7	Cones
PCP41	0	1.46726	0.553	0.145	0	10	PCP4	Cones
NEUROD13	0	1.46646	0.944	0.236	0	10	NEUROD1	Cones
MAP1LC3A2	0	1.45214	0.861	0.242	0	10	MAP1LC3A	Cones
PPP1CC	0	1.43838	0.914	0.645	0	10	PPP1CC	Cones
KIF2A1	0	1.43701	0.908	0.527	0	10	KIF2A	Cones
FAM107A2	0	1.40912	0.761	0.076	0	10	FAM107A	Cones
AGAP12	0	1.39796	0.847	0.26	0	10	AGAP1	Cones
RXRG1	0	1.3785	0.689	0.076	0	10	RXRG	Cones
ALDOC2	0	1.36861	0.838	0.185	0	10	ALDOC	Cones
LMOD12	0	1.36066	0.698	0.069	0	10	LMOD1	Cones
PTP4A32	0	1.35433	0.831	0.23	0	10	PTP4A3	Cones
FAM19A42	0	1.33571	0.666	0.062	0	10	FAM19A4	Cones
IMPDH12	0	1.32997	0.76	0.154	0	10	IMPDH1	Cones
GUCA1B2	0	1.32442	0.615	0.043	0	10	GUCA1B	Cones
UBAP1L2	0	1.31607	0.697	0.082	0	10	UBAP1L	Cones
ZNF385A2	0	1.31457	0.862	0.295	0	10	ZNF385A	Cones
RIMS22	0	1.3053	0.725	0.164	0	10	RIMS2	Cones
SYT12	0	1.30091	0.984	0.67	0	10	SYT1	Cones
VAMP22	0	1.29266	0.979	0.653	0	10	VAMP2	Cones
COTL1	0	1.28486	0.918	0.527	0	10	COTL1	Cones
MIR7-3HG1	0	1.28434	0.619	0.128	0	10	MIR7-3HG	Cones
ABHD14A2	0	1.28188	0.838	0.294	0	10	ABHD14A	Cones
RP12	0	1.276	0.776	0.113	0	10	RP1	Cones
CRABP2	3.9e-142	1.27536	0.677	0.429	9.12e-138	10	CRABP2	Cones
ITM2C2	0	1.27469	0.925	0.479	0	10	ITM2C	Cones
DDIT32	0	1.27421	0.825	0.259	0	10	DDIT3	Cones
NRN12	0	1.26005	0.752	0.15	0	10	NRN1	Cones
CALCOCO22	0	1.2554	0.824	0.254	0	10	CALCOCO2	Cones
PRDX12	0	1.25158	0.993	0.908	0	10	PRDX1	Cones
THRB1	0	1.24625	0.642	0.115	0	10	THRB	Cones
VTN2	0	1.2244	0.558	0.061	0	10	VTN	Cones
ARL4D2	0	1.22054	0.847	0.285	0	10	ARL4D	Cones
IFI27L22	0	1.21274	0.899	0.457	0	10	IFI27L2	Cones
ARL6IP52	0	1.20963	0.944	0.576	0	10	ARL6IP5	Cones
PPP2R2B2	0	1.20668	0.786	0.227	0	10	PPP2R2B	Cones
TRAC2	0	1.20079	0.644	0.054	0	10	TRAC	Cones
UQCC22	0	1.19943	0.956	0.647	0	10	UQCC2	Cones
SOX72	0	1.19869	0.595	0.064	0	10	SOX7	Cones
NLK2	0	1.19781	0.818	0.23	0	10	NLK	Cones
COX172	0	1.19653	0.918	0.505	0	10	COX17	Cones
TMX42	4.84e-284	1.19005	0.736	0.352	1.13e-279	10	TMX4	Cones
SNAP252	0	1.18622	0.794	0.184	0	10	SNAP25	Cones
LAPTM4B2	0	1.17373	0.981	0.715	0	10	LAPTM4B	Cones
ECHDC22	0	1.17299	0.699	0.109	0	10	ECHDC2	Cones
AL451062.12	0	1.17252	0.664	0.078	0	10	AL451062.1	Cones
ATP1A32	0	1.16865	0.794	0.169	0	10	ATP1A3	Cones
PKM2	0	1.1674	0.992	0.863	0	10	PKM	Cones
AMER22	0	1.16709	0.782	0.258	0	10	AMER2	Cones
DHRS72	0	1.16204	0.817	0.376	0	10	DHRS7	Cones
KCNB2	0	1.16112	0.636	0.058	0	10	KCNB2	Cones
RAX22	0	1.15606	0.587	0.061	0	10	RAX2	Cones
CAMK1D1	0	1.15164	0.716	0.176	0	10	CAMK1D	Cones
GNAT2	0	1.14936	0.566	0.019	0	10	GNAT2	Cones
DST1	0	1.14402	0.899	0.545	0	10	DST	Cones
SCAMP12	0	1.13575	0.825	0.33	0	10	SCAMP1	Cones
PPA11	0	1.13427	0.964	0.818	0	10	PPA1	Cones
MAK2	0	1.1287	0.704	0.098	0	10	MAK	Cones
VOPP11	0	1.12462	0.691	0.231	0	10	VOPP1	Cones
NANOS1	0	1.1224	0.568	0.069	0	10	NANOS1	Cones
RBP32	0	1.12183	0.647	0.07	0	10	RBP3	Cones
INSR1	0	1.11469	0.752	0.281	0	10	INSR	Cones
MAP4	0	1.11105	0.888	0.453	0	10	MAP4	Cones
PPP4R4	0	1.10537	0.522	0.042	0	10	PPP4R4	Cones
PLD4	0	1.10132	0.396	0.028	0	10	PLD4	Cones
KCNB12	0	1.09711	0.653	0.101	0	10	KCNB1	Cones
CDHR12	0	1.09042	0.681	0.08	0	10	CDHR1	Cones
HEG11	0	1.07478	0.629	0.099	0	10	HEG1	Cones
AC110716.11	0	1.07031	0.532	0.042	0	10	AC110716.1	Cones
GADD45G3	0	1.064	0.815	0.256	0	10	GADD45G	Cones
MOAP11	0	1.04515	0.76	0.297	0	10	MOAP1	Cones
KCNH62	0	1.04109	0.628	0.07	0	10	KCNH6	Cones
FAIM1	0	1.04037	0.541	0.149	0	10	FAIM	Cones
SLC12A22	0	1.03369	0.749	0.286	0	10	SLC12A2	Cones
MEGF92	0	1.02677	0.701	0.193	0	10	MEGF9	Cones
EGFLAM2	0	1.02427	0.582	0.04	0	10	EGFLAM	Cones
NTM2	0	1.01754	0.734	0.161	0	10	NTM	Cones
PKIB2	0	1.01694	0.72	0.262	0	10	PKIB	Cones
CADPS1	0	1.01611	0.771	0.182	0	10	CADPS	Cones
NDUFV2	0	1.01093	0.939	0.697	0	10	NDUFV2	Cones
ATP1B22	0	1.00913	0.834	0.371	0	10	ATP1B2	Cones
ATP5MC12	0	1.00811	0.918	0.587	0	10	ATP5MC1	Cones
SLC1A22	0	1.0051	0.661	0.108	0	10	SLC1A2	Cones
POLE41	0	1.00328	0.712	0.303	0	10	POLE4	Cones
COBLL12	0	1.00276	0.679	0.112	0	10	COBLL1	Cones
LIMA1	0	1.00002	0.625	0.149	0	10	LIMA1	Cones
ARHGAP322	0	0.985	0.681	0.201	0	10	ARHGAP32	Cones
SERPINF12	0	0.972321	0.744	0.259	0	10	SERPINF1	Cones
GJD21	0	0.969837	0.517	0.049	0	10	GJD2	Cones
C16orf741	0	0.965399	0.528	0.072	0	10	C16orf74	Cones
DCT1	1.86e-228	0.95562	0.308	0.077	4.36e-224	10	DCT	Cones
C1orf122	0	0.949068	0.908	0.555	0	10	C1orf122	Cones
CADM22	0	0.948007	0.851	0.328	0	10	CADM2	Cones
PLXDC1	0	0.945955	0.53	0.051	0	10	PLXDC1	Cones
CHRNA31	0	0.944578	0.573	0.103	0	10	CHRNA3	Cones
RORA1	0	0.943464	0.66	0.157	0	10	RORA	Cones
TSPAN71	0	0.942363	0.712	0.206	0	10	TSPAN7	Cones
SLC6A62	0	0.941681	0.649	0.15	0	10	SLC6A6	Cones
AC027031.21	0	0.931757	0.591	0.155	0	10	AC027031.2	Cones
SLC1A72	0	0.93063	0.628	0.081	0	10	SLC1A7	Cones
PRELID2	0	0.929105	0.591	0.156	0	10	PRELID2	Cones
RGS92	0	0.926307	0.584	0.11	0	10	RGS9	Cones
PTPN132	0	0.919894	0.775	0.318	0	10	PTPN13	Cones
CEP170B2	0	0.918011	0.568	0.093	0	10	CEP170B	Cones
AC022001.3	0	0.917528	0.458	0.022	0	10	AC022001.3	Cones
BAG12	1.45e-301	0.913477	0.845	0.478	3.39e-297	10	BAG1	Cones
ATP6V0B2	0	0.90863	0.972	0.689	0	10	ATP6V0B	Cones
PDE6C	0	0.905382	0.466	0.013	0	10	PDE6C	Cones
SLC25A42	5.72e-300	0.901006	0.85	0.471	1.34e-295	10	SLC25A4	Cones
PAQR42	0	0.895175	0.625	0.164	0	10	PAQR4	Cones
INA2	0	0.893411	0.706	0.192	0	10	INA	Cones
AC092966.1	0	0.892933	0.257	0.01	0	10	AC092966.1	Cones
IMPG12	0	0.892556	0.354	0.043	0	10	IMPG1	Cones
MAOA1	0	0.886073	0.521	0.051	0	10	MAOA	Cones
BCL2L12	0	0.885741	0.675	0.218	0	10	BCL2L1	Cones
SPCS12	0	0.883207	0.98	0.828	0	10	SPCS1	Cones
DCAF11	0	0.881729	0.549	0.132	0	10	DCAF1	Cones
PTMS1	0	0.880496	0.999	0.964	0	10	PTMS	Cones
LNP1	0	0.88025	0.397	0.089	0	10	LNP1	Cones
AC055733.22	0	0.878727	0.463	0.064	0	10	AC055733.2	Cones
EPB412	0	0.87769	0.894	0.516	0	10	EPB41	Cones
COX6A12	0	0.875976	0.98	0.867	0	10	COX6A1	Cones
NUDT142	0	0.875142	0.75	0.309	0	10	NUDT14	Cones
RAI14	2.29e-282	0.870168	0.682	0.302	5.35e-278	10	RAI14	Cones
MYL61	0	0.868844	0.998	0.965	0	10	MYL6	Cones
GNB52	0	0.868096	0.715	0.257	0	10	GNB5	Cones
ARMC91	0	0.865752	0.603	0.168	0	10	ARMC9	Cones
CHCHD22	5.85e-194	0.865428	0.877	0.698	1.37e-189	10	CHCHD2	Cones
PCBP32	0	0.859317	0.59	0.107	0	10	PCBP3	Cones
COX14	4.89e-281	0.858402	0.769	0.4	1.14e-276	10	COX14	Cones
ACSL62	0	0.857166	0.566	0.071	0	10	ACSL6	Cones
NDUFA41	0	0.856257	0.995	0.962	0	10	NDUFA4	Cones
MAP1B	7.61e-306	0.855303	0.997	0.922	1.78e-301	10	MAP1B	Cones
SLC38A12	2.06e-281	0.854344	0.901	0.567	4.81e-277	10	SLC38A1	Cones
ZNF3262	1.83e-271	0.852511	0.842	0.476	4.27e-267	10	ZNF326	Cones
UQCRB	0	0.851859	0.992	0.922	0	10	UQCRB	Cones
DHDDS2	0	0.845474	0.632	0.189	0	10	DHDDS	Cones
NEUROD41	0	0.84491	0.581	0.131	0	10	NEUROD4	Cones
TPI12	0	0.841444	0.994	0.937	0	10	TPI1	Cones
MRPL542	1.62e-284	0.838734	0.817	0.438	3.78e-280	10	MRPL54	Cones
DHRS111	0	0.835646	0.505	0.124	0	10	DHRS11	Cones
FAM213A	6.72e-197	0.832043	0.884	0.644	1.57e-192	10	FAM213A	Cones
STRADB	2.08e-256	0.829723	0.611	0.253	4.87e-252	10	STRADB	Cones
RABL31	0	0.825621	0.516	0.112	0	10	RABL3	Cones
EYS2	0	0.822001	0.524	0.056	0	10	EYS	Cones
LRRC24	0	0.821217	0.527	0.088	0	10	LRRC24	Cones
CLCN32	9.91e-285	0.814353	0.837	0.449	2.32e-280	10	CLCN3	Cones
BAD1	4.49e-271	0.812859	0.781	0.41	1.05e-266	10	BAD	Cones
USP22	0	0.811823	0.548	0.091	0	10	USP2	Cones
ELOVL42	0	0.807204	0.679	0.217	0	10	ELOVL4	Cones
TERF2IP2	1.5e-299	0.805631	0.938	0.592	3.51e-295	10	TERF2IP	Cones
HES62	0	0.805457	0.861	0.402	0	10	HES6	Cones
NDRG31	0	0.805372	0.636	0.191	0	10	NDRG3	Cones
TTC3	7.4e-294	0.804917	0.984	0.851	1.73e-289	10	TTC3	Cones
TSPAN13	1.12e-272	0.803949	0.645	0.273	2.62e-268	10	TSPAN13	Cones
TMEM1082	0	0.802471	0.556	0.1	0	10	TMEM108	Cones
IFT221	6.85e-224	0.801264	0.716	0.372	1.6e-219	10	IFT22	Cones
CYCS2	2.53e-265	0.800249	0.944	0.733	5.93e-261	10	CYCS	Cones
SEC622	4.88e-268	0.799841	0.962	0.789	1.14e-263	10	SEC62	Cones
MXRA72	1.56e-250	0.797042	0.72	0.347	3.65e-246	10	MXRA7	Cones
MAP1LC3B2	2.05e-279	0.796391	0.911	0.577	4.81e-275	10	MAP1LC3B	Cones
MPC11	8.8e-266	0.78686	0.644	0.264	2.06e-261	10	MPC1	Cones
AANAT2	0	0.78575	0.447	0.084	0	10	AANAT	Cones
COX7B2	2.28e-283	0.784186	0.968	0.79	5.34e-279	10	COX7B	Cones
CABP2	0	0.781231	0.339	0.009	0	10	CABP2	Cones
ATP2B11	3.77e-217	0.779329	0.87	0.537	8.82e-213	10	ATP2B1	Cones
RAB3A	0	0.778678	0.619	0.144	0	10	RAB3A	Cones
ZNF83	0	0.777434	0.609	0.214	0	10	ZNF83	Cones
CNGB3	0	0.776068	0.324	0.011	0	10	CNGB3	Cones
BACE11	0	0.774645	0.614	0.198	0	10	BACE1	Cones
RGS9BP1	0	0.774583	0.405	0.039	0	10	RGS9BP	Cones
RHOT12	5.01e-305	0.774205	0.727	0.309	1.17e-300	10	RHOT1	Cones
SLC4A71	5.69e-183	0.773609	0.774	0.49	1.33e-178	10	SLC4A7	Cones
SELENOK2	8.31e-256	0.772401	0.941	0.703	1.94e-251	10	SELENOK	Cones
GRIPAP12	1.21e-271	0.770282	0.749	0.359	2.82e-267	10	GRIPAP1	Cones
TMEM14B2	2.31e-243	0.766029	0.909	0.659	5.4e-239	10	TMEM14B	Cones
CNGB12	0	0.763613	0.527	0.077	0	10	CNGB1	Cones
SLC24A4	0	0.762903	0.413	0.023	0	10	SLC24A4	Cones
OCIAD22	2.4e-225	0.762864	0.885	0.601	5.61e-221	10	OCIAD2	Cones
CCDC28B	1.61e-256	0.761032	0.764	0.379	3.76e-252	10	CCDC28B	Cones
ROGDI2	0	0.760725	0.616	0.196	0	10	ROGDI	Cones
DPF31	0	0.76001	0.487	0.059	0	10	DPF3	Cones
PPFIA22	0	0.759686	0.623	0.152	0	10	PPFIA2	Cones
PARD6B2	0	0.759442	0.59	0.187	0	10	PARD6B	Cones
PCLO1	0	0.757291	0.575	0.148	0	10	PCLO	Cones
SELENOW2	3.59e-237	0.756481	0.945	0.698	8.4e-233	10	SELENOW	Cones
TMEM38B1	1.78e-291	0.754854	0.656	0.26	4.16e-287	10	TMEM38B	Cones
COX7A22	0	0.75402	0.988	0.878	0	10	COX7A2	Cones
TMEM541	0	0.753663	0.52	0.114	0	10	TMEM54	Cones
LLGL22	0	0.753157	0.542	0.108	0	10	LLGL2	Cones
MCF2L21	0	0.752879	0.471	0.065	0	10	MCF2L2	Cones
NDUFB11	1.05e-232	0.751813	0.905	0.651	2.46e-228	10	NDUFB1	Cones
LPCAT1	1.6e-259	0.75022	0.541	0.203	3.75e-255	10	LPCAT1	Cones
MIR124-2HG2	0	0.749711	0.758	0.304	0	10	MIR124-2HG	Cones
ANKRD331	0	0.749322	0.394	0.04	0	10	ANKRD33	Cones
EFR3A1	0	0.745824	0.582	0.176	0	10	EFR3A	Cones
AC024610.2	0	0.744233	0.33	0.011	0	10	AC024610.2	Cones
CLSTN1	1.32e-233	0.744133	0.752	0.398	3.09e-229	10	CLSTN1	Cones
CLCN4	0	0.743025	0.502	0.102	0	10	CLCN4	Cones
EDIL3	0	0.742989	0.519	0.112	0	10	EDIL3	Cones
ORMDL12	8.57e-234	0.742934	0.888	0.6	2.01e-229	10	ORMDL1	Cones
MAP6	2.41e-265	0.742378	0.729	0.324	5.65e-261	10	MAP6	Cones
CNTNAP2	6.68e-307	0.739188	0.709	0.264	1.56e-302	10	CNTNAP2	Cones
GABARAPL22	1.38e-282	0.738285	0.966	0.777	3.22e-278	10	GABARAPL2	Cones
LPGAT11	1.83e-284	0.7381	0.665	0.26	4.29e-280	10	LPGAT1	Cones
NR2F6	7.82e-195	0.7344	0.76	0.451	1.83e-190	10	NR2F6	Cones
STXBP12	0	0.730867	0.695	0.253	0	10	STXBP1	Cones
SLC12A5	0	0.730681	0.481	0.098	0	10	SLC12A5	Cones
GDPD5	0	0.730453	0.458	0.052	0	10	GDPD5	Cones
UQCR101	0	0.730099	0.981	0.902	0	10	UQCR10	Cones
PKP2	0	0.728957	0.418	0.065	0	10	PKP2	Cones
ADCY11	0	0.72792	0.488	0.107	0	10	ADCY1	Cones
ATP5IF11	1.79e-249	0.726859	0.962	0.828	4.2e-245	10	ATP5IF1	Cones
GNAI3	1.07e-192	0.725496	0.815	0.542	2.5e-188	10	GNAI3	Cones
GREM21	0	0.724889	0.454	0.054	0	10	GREM2	Cones
SALL1	0	0.724327	0.552	0.164	0	10	SALL1	Cones
SNX291	0	0.722918	0.496	0.113	0	10	SNX29	Cones
SLC38A3	0	0.722125	0.444	0.052	0	10	SLC38A3	Cones
CDK5R21	0	0.722039	0.506	0.075	0	10	CDK5R2	Cones
MPC2	1.53e-212	0.721159	0.798	0.478	3.59e-208	10	MPC2	Cones
NDUFAF32	1.03e-223	0.72032	0.816	0.478	2.4e-219	10	NDUFAF3	Cones
NDFIP11	9.71e-224	0.71984	0.901	0.618	2.27e-219	10	NDFIP1	Cones
YIF1A1	1.23e-189	0.719225	0.744	0.424	2.87e-185	10	YIF1A	Cones
MPPED2	0	0.718921	0.556	0.174	0	10	MPPED2	Cones
DLG41	0	0.716441	0.553	0.138	0	10	DLG4	Cones
PRPH22	0	0.71528	0.453	0.061	0	10	PRPH2	Cones
SPTSSA	6.13e-219	0.714976	0.78	0.445	1.44e-214	10	SPTSSA	Cones
MED81	1.11e-295	0.714339	0.64	0.244	2.59e-291	10	MED8	Cones
PSD3	2.28e-194	0.713802	0.582	0.268	5.33e-190	10	PSD3	Cones
ECI1	1.35e-222	0.712114	0.844	0.519	3.17e-218	10	ECI1	Cones
RCAN3	0	0.712043	0.485	0.088	0	10	RCAN3	Cones
CREG1	8.46e-275	0.711473	0.552	0.2	1.98e-270	10	CREG1	Cones
TLN2	0	0.710652	0.488	0.114	0	10	TLN2	Cones
TAL21	0	0.709137	0.342	0.05	0	10	TAL2	Cones
RASGRF21	0	0.706649	0.487	0.071	0	10	RASGRF2	Cones
NDUFB42	2.24e-240	0.705088	0.959	0.781	5.24e-236	10	NDUFB4	Cones
PRNP2	0	0.704538	0.645	0.212	0	10	PRNP	Cones
ARHGEF91	4.85e-308	0.704085	0.654	0.244	1.13e-303	10	ARHGEF9	Cones
C1D1	3.41e-191	0.703711	0.738	0.417	7.99e-187	10	C1D	Cones
NDUFA1	2.27e-211	0.703093	0.908	0.701	5.31e-207	10	NDUFA1	Cones
MYO3B	0	0.702666	0.427	0.047	0	10	MYO3B	Cones
SLC2A112	0	0.701463	0.558	0.169	0	10	SLC2A11	Cones
AMN11	0	0.700901	0.547	0.148	0	10	AMN1	Cones
MTFR12	0	0.698115	0.556	0.177	0	10	MTFR1	Cones
CHMP2A1	1.64e-213	0.697483	0.89	0.635	3.85e-209	10	CHMP2A	Cones
CD632	7.76e-245	0.695876	0.986	0.888	1.82e-240	10	CD63	Cones
ATP6V1F	5.55e-216	0.695794	0.907	0.685	1.3e-211	10	ATP6V1F	Cones
EPS82	0	0.695736	0.594	0.176	0	10	EPS8	Cones
MFGE82	1.03e-188	0.693376	0.633	0.316	2.42e-184	10	MFGE8	Cones
KCNK31	0	0.692479	0.462	0.084	0	10	KCNK3	Cones
ROM12	0	0.692217	0.553	0.132	0	10	ROM1	Cones
PDZD11	2.62e-225	0.691032	0.635	0.29	6.14e-221	10	PDZD11	Cones
UBC2	3.51e-229	0.688742	0.993	0.951	8.22e-225	10	UBC	Cones
NDUFC21	1.76e-256	0.686777	0.966	0.814	4.11e-252	10	NDUFC2	Cones
HCN11	0	0.684154	0.4	0.032	0	10	HCN1	Cones
SRRM43	0	0.683828	0.645	0.179	0	10	SRRM4	Cones
GABARAPL12	3.06e-263	0.682818	0.608	0.232	7.17e-259	10	GABARAPL1	Cones
COX201	1.47e-194	0.681775	0.871	0.582	3.45e-190	10	COX20	Cones
IFI271	0	0.681275	0.382	0.053	0	10	IFI27	Cones
TMA71	1.3e-255	0.680594	0.99	0.911	3.05e-251	10	TMA7	Cones
NDUFS7	1.24e-203	0.680303	0.869	0.575	2.9e-199	10	NDUFS7	Cones
AAK12	8.78e-234	0.680181	0.717	0.338	2.06e-229	10	AAK1	Cones
SEC11C2	1.37e-236	0.678761	0.842	0.482	3.21e-232	10	SEC11C	Cones
SLC24A2	0	0.677654	0.327	0.012	0	10	SLC24A2	Cones
DYRK4	5.3e-265	0.676648	0.591	0.221	1.24e-260	10	DYRK4	Cones
ROBO2	0	0.676345	0.462	0.122	0	10	ROBO2	Cones
UQCRH	5.89e-277	0.676322	0.994	0.926	1.38e-272	10	UQCRH	Cones
CDK5R1	0	0.674556	0.51	0.119	0	10	CDK5R1	Cones
NSF	0	0.673973	0.529	0.142	0	10	NSF	Cones
CHGA	0	0.672972	0.454	0.065	0	10	CHGA	Cones
CCDC82	4.12e-188	0.672658	0.71	0.383	9.65e-184	10	CCDC82	Cones
NDUFB2	6.5e-212	0.668071	0.951	0.807	1.52e-207	10	NDUFB2	Cones
PGRMC1	4.26e-203	0.666219	0.936	0.752	9.96e-199	10	PGRMC1	Cones
RYBP	2.48e-183	0.665966	0.615	0.299	5.81e-179	10	RYBP	Cones
LRFN2	0	0.665725	0.408	0.03	0	10	LRFN2	Cones
MATK1	0	0.665712	0.432	0.084	0	10	MATK	Cones
CTBS2	0	0.664814	0.54	0.157	0	10	CTBS	Cones
NDUFB81	9.78e-216	0.664435	0.922	0.714	2.29e-211	10	NDUFB8	Cones
COX8A	2.56e-211	0.663856	0.952	0.813	6e-207	10	COX8A	Cones
NBEA	7.37e-169	0.663735	0.685	0.367	1.72e-164	10	NBEA	Cones
ANKRD45	0	0.663646	0.308	0.048	0	10	ANKRD45	Cones
PRICKLE2	0	0.662769	0.462	0.085	0	10	PRICKLE2	Cones
IER3IP12	1.14e-200	0.662258	0.795	0.476	2.66e-196	10	IER3IP1	Cones
OTUD6B-AS11	1.48e-157	0.660265	0.749	0.448	3.46e-153	10	OTUD6B-AS1	Cones
WRB2	9.21e-217	0.659567	0.776	0.414	2.16e-212	10	WRB	Cones
GRINA	7.13e-216	0.659275	0.759	0.411	1.67e-211	10	GRINA	Cones
KLHL41	0	0.658624	0.405	0.047	0	10	KLHL4	Cones
LYPLA11	2.19e-193	0.6562	0.81	0.5	5.12e-189	10	LYPLA1	Cones
ATP5F1A	6.33e-211	0.656	0.959	0.814	1.48e-206	10	ATP5F1A	Cones
CKB1	1.37e-222	0.655113	0.999	0.941	3.2e-218	10	CKB	Cones
FJX11	2.59e-96	0.654708	0.627	0.4	6.07e-92	10	FJX1	Cones
ADIPOR11	2.02e-247	0.653283	0.587	0.232	4.73e-243	10	ADIPOR1	Cones
RCBTB11	0	0.653205	0.497	0.129	0	10	RCBTB1	Cones
TSPAN3	3.09e-196	0.652438	0.933	0.762	7.24e-192	10	TSPAN3	Cones
SMIM13	0	0.652272	0.45	0.09	0	10	SMIM13	Cones
YPEL32	1.11e-197	0.652212	0.632	0.288	2.6e-193	10	YPEL3	Cones
MCC1	0	0.651896	0.433	0.107	0	10	MCC	Cones
OTX22	4.22e-303	0.651512	0.725	0.277	9.87e-299	10	OTX2	Cones
TMEM38A	0	0.6493	0.402	0.078	0	10	TMEM38A	Cones
CPLX11	0	0.649173	0.438	0.086	0	10	CPLX1	Cones
HR1	0	0.648279	0.391	0.048	0	10	HR	Cones
AC092040.1	0	0.648023	0.46	0.082	0	10	AC092040.1	Cones
H2AFJ2	1.05e-161	0.645948	0.655	0.343	2.45e-157	10	H2AFJ	Cones
AC022893.2	0	0.643909	0.379	0.03	0	10	AC022893.2	Cones
FRMPD11	0	0.642527	0.393	0.04	0	10	FRMPD1	Cones
TPH11	1.76e-155	0.642231	0.243	0.065	4.11e-151	10	TPH1	Cones
OCEL1	1.82e-279	0.640928	0.531	0.178	4.26e-275	10	OCEL1	Cones
TP53INP22	0	0.640304	0.519	0.138	0	10	TP53INP2	Cones
ANKRD12	1.61e-173	0.639748	0.863	0.604	3.76e-169	10	ANKRD12	Cones
ABCA42	0	0.639388	0.445	0.065	0	10	ABCA4	Cones
FMN1	0	0.634476	0.398	0.045	0	10	FMN1	Cones
SARAF2	1.88e-208	0.632826	0.949	0.75	4.4e-204	10	SARAF	Cones
NOL4L	2.65e-232	0.632266	0.624	0.261	6.2e-228	10	NOL4L	Cones
MDH2	1.36e-167	0.631779	0.841	0.588	3.19e-163	10	MDH2	Cones
CPLX31	0	0.629352	0.378	0.077	0	10	CPLX3	Cones
VAX2	0	0.629333	0.421	0.086	0	10	VAX2	Cones
NDUFA9	3.74e-212	0.629304	0.65	0.306	8.75e-208	10	NDUFA9	Cones
BTBD81	0	0.628467	0.508	0.139	0	10	BTBD8	Cones
FAM89A2	6.37e-267	0.627386	0.59	0.214	1.49e-262	10	FAM89A	Cones
ATP6V1B21	2.04e-240	0.625758	0.66	0.283	4.78e-236	10	ATP6V1B2	Cones
CNRIP11	0	0.625372	0.521	0.131	0	10	CNRIP1	Cones
MT-ND4	1.13e-156	0.625268	0.994	0.991	2.64e-152	10	MT-ND4	Cones
METTL9	1.78e-164	0.625066	0.889	0.685	4.17e-160	10	METTL9	Cones
WWC11	0	0.624993	0.411	0.082	0	10	WWC1	Cones
SPTAN1	2.8e-204	0.624338	0.73	0.371	6.56e-200	10	SPTAN1	Cones
IFT57	4.86e-167	0.62417	0.78	0.478	1.14e-162	10	IFT57	Cones
IQSEC12	1.51e-266	0.623901	0.576	0.206	3.54e-262	10	IQSEC1	Cones
ANK21	5.56e-180	0.623209	0.627	0.295	1.3e-175	10	ANK2	Cones
DEFB1191	0	0.623085	0.316	0.035	0	10	DEFB119	Cones
GDAP1	0	0.623038	0.516	0.144	0	10	GDAP1	Cones
CACNA1A	5.01e-188	0.621504	0.465	0.18	1.17e-183	10	CACNA1A	Cones
SNRPN	2.89e-169	0.620881	0.868	0.602	6.77e-165	10	SNRPN	Cones
YBX1	0	0.617492	1	0.982	0	10	YBX1	Cones
TRAK11	2.25e-267	0.617189	0.544	0.186	5.26e-263	10	TRAK1	Cones
PCSK1N	1.42e-281	0.61525	0.703	0.26	3.32e-277	10	PCSK1N	Cones
NHP2	4.64e-119	0.614149	0.856	0.668	1.09e-114	10	NHP2	Cones
CCDC85B	7.16e-162	0.613647	0.758	0.459	1.68e-157	10	CCDC85B	Cones
NDUFB7	1.79e-188	0.611331	0.935	0.749	4.19e-184	10	NDUFB7	Cones
RUFY31	4.48e-181	0.610352	0.799	0.468	1.05e-176	10	RUFY3	Cones
MRPS231	4.06e-160	0.609867	0.744	0.453	9.5e-156	10	MRPS23	Cones
PINK11	8.5e-242	0.609724	0.509	0.18	1.99e-237	10	PINK1	Cones
BEX21	4.08e-182	0.607791	0.894	0.596	9.56e-178	10	BEX2	Cones
TMEM2372	5.48e-172	0.607521	0.619	0.308	1.28e-167	10	TMEM237	Cones
RASGEF1B	8.57e-269	0.605978	0.486	0.152	2.01e-264	10	RASGEF1B	Cones
UCKL11	1.32e-296	0.605558	0.496	0.149	3.1e-292	10	UCKL1	Cones
FAM200B	2e-162	0.603749	0.69	0.383	4.67e-158	10	FAM200B	Cones
AGPAT31	0	0.603374	0.49	0.132	0	10	AGPAT3	Cones
ASB82	1.32e-229	0.602554	0.631	0.26	3.08e-225	10	ASB8	Cones
COL5A11	0	0.602042	0.383	0.083	0	10	COL5A1	Cones
1991-03-01	6.72e-283	0.60181	0.497	0.152	1.57e-278	10	2009-03-01	Cones
SCAMP51	0	0.601008	0.461	0.116	0	10	SCAMP5	Cones
ARL62	0	0.600692	0.508	0.129	0	10	ARL6	Cones
ATP5F1B	2.34e-182	0.600058	0.962	0.833	5.48e-178	10	ATP5F1B	Cones
PODXL2	1.83e-225	0.600029	0.652	0.278	4.29e-221	10	PODXL2	Cones
COX6C	3.36e-220	0.598848	0.985	0.906	7.86e-216	10	COX6C	Cones
WASF32	2.51e-181	0.598093	0.673	0.343	5.88e-177	10	WASF3	Cones
CCDC1812	3.99e-235	0.597656	0.61	0.242	9.34e-231	10	CCDC181	Cones
CHGB1	0	0.596195	0.477	0.097	0	10	CHGB	Cones
APLP1	7.53e-194	0.596184	0.664	0.315	1.76e-189	10	APLP1	Cones
CLSTN2	8.97e-155	0.595486	0.249	0.07	2.1e-150	10	CLSTN2	Cones
GPR1602	0	0.595035	0.478	0.09	0	10	GPR160	Cones
CACNB21	0	0.593765	0.41	0.069	0	10	CACNB2	Cones
OSBP22	0	0.59356	0.495	0.108	0	10	OSBP2	Cones
NDUFS8	6.05e-170	0.592489	0.888	0.686	1.42e-165	10	NDUFS8	Cones
ANKH	1.8e-248	0.590885	0.486	0.162	4.22e-244	10	ANKH	Cones
PNCK	0	0.590185	0.401	0.086	0	10	PNCK	Cones
AP2M1	1.29e-163	0.588283	0.901	0.686	3.02e-159	10	AP2M1	Cones
WBP22	1.63e-233	0.587305	0.6	0.238	3.81e-229	10	WBP2	Cones
HAGH1	3.71e-184	0.587177	0.716	0.38	8.68e-180	10	HAGH	Cones
NAPB1	0	0.586587	0.529	0.152	0	10	NAPB	Cones
CUEDC11	1.38e-284	0.585449	0.468	0.139	3.23e-280	10	CUEDC1	Cones
ACTN11	1.15e-162	0.58506	0.547	0.258	2.7e-158	10	ACTN1	Cones
SGIP12	1.04e-298	0.585056	0.501	0.146	2.42e-294	10	SGIP1	Cones
SFXN3	0	0.58318	0.405	0.063	0	10	SFXN3	Cones
GOLGA2	4.13e-153	0.582388	0.548	0.26	9.67e-149	10	GOLGA2	Cones
LRRC391	0	0.582231	0.328	0.036	0	10	LRRC39	Cones
MT-ND21	4.95e-140	0.581959	0.978	0.967	1.16e-135	10	MT-ND2	Cones
AHI11	1.6e-139	0.578415	0.733	0.439	3.74e-135	10	AHI1	Cones
GPR180	9.12e-266	0.578088	0.46	0.142	2.13e-261	10	GPR180	Cones
SNCB	0	0.577276	0.362	0.047	0	10	SNCB	Cones
DUSP8	7.67e-292	0.576988	0.453	0.124	1.8e-287	10	DUSP8	Cones
CROT	4.5e-193	0.576613	0.471	0.18	1.05e-188	10	CROT	Cones
ARHGAP422	0	0.57624	0.434	0.106	0	10	ARHGAP42	Cones
PARP11	4.21e-116	0.575508	0.916	0.748	9.87e-112	10	PARP1	Cones
PEA151	9.6e-188	0.573048	0.677	0.328	2.25e-183	10	PEA15	Cones
TMCO1	1.44e-150	0.572795	0.865	0.631	3.37e-146	10	TMCO1	Cones
LIN7B	0	0.572513	0.456	0.106	0	10	LIN7B	Cones
RCAN1	0	0.572015	0.391	0.089	0	10	RCAN1	Cones
C7orf33	0	0.571974	0.293	0.022	0	10	C7orf33	Cones
AL450384.22	0	0.571717	0.414	0.074	0	10	AL450384.2	Cones
ALKBH7	2.67e-161	0.570864	0.905	0.687	6.26e-157	10	ALKBH7	Cones
ADD11	5.98e-150	0.570044	0.718	0.425	1.4e-145	10	ADD1	Cones
ARL31	6e-145	0.568609	0.891	0.658	1.41e-140	10	ARL3	Cones
AURKAIP1	1.18e-134	0.567518	0.888	0.703	2.77e-130	10	AURKAIP1	Cones
RABAC1	1.05e-99	0.566949	0.847	0.666	2.46e-95	10	RABAC1	Cones
REEP2	1.5e-210	0.566768	0.515	0.199	3.5e-206	10	REEP2	Cones
ZDHHC21	7.24e-221	0.56647	0.508	0.187	1.7e-216	10	ZDHHC2	Cones
[truncated: 5,886 more rows]
[truncated: 2 more columns]

## Sheet: pCM_RPC_T1_T2_T3
Pseudo-temporal analysis of gene expression changes for pCM, RPCs, T1, T2 and T3
	p_val	avg_log2FC	pct.1	pct.2	p_val_adj	gene	cell fate
CCL2	0	1.68145	0.461	0.111	0	CCL2	putative ciliary margin (pCM)
GJA1	0	1.61618	0.764	0.318	0	GJA1	putative ciliary margin (pCM)
EFNA5	0	1.54417	0.847	0.382	0	EFNA5	putative ciliary margin (pCM)
PMEL	0	1.40698	0.461	0.147	0	PMEL	putative ciliary margin (pCM)
ARL4A	0	1.26264	0.545	0.169	0	ARL4A	putative ciliary margin (pCM)
TRPM3	0	1.21736	0.664	0.273	0	TRPM3	putative ciliary margin (pCM)
HSD17B2	0	1.21712	0.389	0.033	0	HSD17B2	putative ciliary margin (pCM)
TSC22D1	0	1.1858	0.901	0.699	0	TSC22D1	putative ciliary margin (pCM)
ID3	0	1.15186	0.876	0.519	0	ID3	putative ciliary margin (pCM)
APOE	0	1.13507	0.712	0.313	0	APOE	putative ciliary margin (pCM)
PCDH9	0	1.10873	0.561	0.217	0	PCDH9	putative ciliary margin (pCM)
CLDN1	0	1.09687	0.444	0.06	0	CLDN1	putative ciliary margin (pCM)
SNCA	0	1.00624	0.526	0.196	0	SNCA	putative ciliary margin (pCM)
PLK2	0	0.942859	0.524	0.18	0	PLK2	putative ciliary margin (pCM)
GAS1	0	0.913504	0.642	0.292	0	GAS1	putative ciliary margin (pCM)
COL9A2	0	0.90616	0.523	0.153	0	COL9A2	putative ciliary margin (pCM)
LMO4	0	0.79339	0.793	0.462	0	LMO4	putative ciliary margin (pCM)
ZNF503	0	0.724569	0.373	0.079	0	ZNF503	putative ciliary margin (pCM)
TRPM1	0	0.571939	0.189	0.012	0	TRPM1	putative ciliary margin (pCM)
SPOCK3	0	0.43702	0.187	0.018	0	SPOCK3	putative ciliary margin (pCM)
SEMA3E	0	0.40642	0.191	0.021	0	SEMA3E	putative ciliary margin (pCM)
COL1A2	2.03351e-301	1.04867	0.474	0.184	4.74092e-297	COL1A2	putative ciliary margin (pCM)
TMEFF2	3.56626e-296	0.509773	0.165	0.018	8.31437e-292	TMEFF2	putative ciliary margin (pCM)
FLRT3	4.84897e-296	0.694307	0.469	0.171	1.13049e-291	FLRT3	putative ciliary margin (pCM)
TYRP1	9.28576e-292	0.595893	0.109	0.004	2.16488e-287	TYRP1	putative ciliary margin (pCM)
WLS	2.21742e-286	0.655382	0.175	0.022	5.1697e-282	WLS	putative ciliary margin (pCM)
AC097478.1	1.89741e-282	0.568001	0.186	0.027	4.42363e-278	AC097478.1	putative ciliary margin (pCM)
TIMP3	3.17085e-282	0.642129	0.353	0.105	7.39252e-278	TIMP3	putative ciliary margin (pCM)
CPNE8	1.62552e-277	0.356361	0.198	0.031	3.78973e-273	CPNE8	putative ciliary margin (pCM)
PDE11A	5.84562e-275	0.304869	0.131	0.01	1.36285e-270	PDE11A	putative ciliary margin (pCM)
BST2	8.85621e-272	0.716096	0.695	0.351	2.06474e-267	BST2	putative ciliary margin (pCM)
TKT	2.17885e-266	0.710547	0.886	0.68	5.07977e-262	TKT	putative ciliary margin (pCM)
VWC2	5.68059e-261	0.314356	0.136	0.013	1.32437e-256	VWC2	putative ciliary margin (pCM)
ID1	4.26972e-258	1.01491	0.799	0.511	9.95442e-254	ID1	putative ciliary margin (pCM)
IGF1	1.00124e-255	0.398185	0.129	0.011	2.3343e-251	IGF1	putative ciliary margin (pCM)
CRABP2	3.99316e-254	0.68409	0.722	0.386	9.30966e-250	CRABP2	putative ciliary margin (pCM)
MECOM	2.7152e-249	0.351192	0.186	0.031	6.33021e-245	MECOM	putative ciliary margin (pCM)
DCT	5.15177e-249	1.18381	0.253	0.062	1.20108e-244	DCT	putative ciliary margin (pCM)
RPL41	8.92401e-241	0.330414	1	0.999	2.08054e-236	RPL41	putative ciliary margin (pCM)
GPC6	9.06017e-240	0.578923	0.458	0.188	2.11229e-235	GPC6	putative ciliary margin (pCM)
MAL	1.94596e-239	0.298234	0.119	0.01	4.53681e-235	MAL	putative ciliary margin (pCM)
OTX1	1.13054e-233	0.329958	0.188	0.035	2.63575e-229	OTX1	putative ciliary margin (pCM)
SPARC	1.20763e-232	0.748616	0.721	0.437	2.81547e-228	SPARC	putative ciliary margin (pCM)
RBMS1	1.8204e-232	0.6462	0.583	0.288	4.24409e-228	RBMS1	putative ciliary margin (pCM)
NPC2	4.84327e-230	0.646626	0.856	0.619	1.12916e-225	NPC2	putative ciliary margin (pCM)
ITM2B	1.13802e-221	0.791998	0.923	0.815	2.65318e-217	ITM2B	putative ciliary margin (pCM)
FTL	1.19391e-220	0.683536	1	0.995	2.78349e-216	FTL	putative ciliary margin (pCM)
ANXA1	2.29928e-217	0.664091	0.174	0.032	5.36053e-213	ANXA1	putative ciliary margin (pCM)
HSPB1	3.24091e-212	0.576248	0.752	0.468	7.55586e-208	HSPB1	putative ciliary margin (pCM)
ZIC1	9.25056e-211	0.453113	0.224	0.055	2.15668e-206	ZIC1	putative ciliary margin (pCM)
AC092958.1	1.95707e-205	0.427454	0.269	0.078	4.56272e-201	AC092958.1	putative ciliary margin (pCM)
TMEM150C	7.60833e-205	0.414556	0.239	0.063	1.77381e-200	TMEM150C	putative ciliary margin (pCM)
MYL9	1.81676e-198	0.558887	0.305	0.104	4.2356e-194	MYL9	putative ciliary margin (pCM)
DSP	6.45068e-198	0.449117	0.334	0.119	1.50391e-193	DSP	putative ciliary margin (pCM)
RPS14	1.69672e-193	0.296508	1	0.999	3.95573e-189	RPS14	putative ciliary margin (pCM)
CRTAP	9.08598e-191	0.552796	0.577	0.314	2.11831e-186	CRTAP	putative ciliary margin (pCM)
SLC7A8	9.96591e-190	0.483516	0.305	0.106	2.32345e-185	SLC7A8	putative ciliary margin (pCM)
TBX3	7.08643e-184	0.480632	0.245	0.072	1.65213e-179	TBX3	putative ciliary margin (pCM)
RPS18	5.7756e-182	0.294096	1	0.999	1.34652e-177	RPS18	putative ciliary margin (pCM)
GSTP1	6.02984e-182	0.477917	0.994	0.941	1.4058e-177	GSTP1	putative ciliary margin (pCM)
SELENOM	2.01544e-181	0.533	0.543	0.286	4.69879e-177	SELENOM	putative ciliary margin (pCM)
LYPD6B	3.13973e-178	0.309506	0.164	0.034	7.31997e-174	LYPD6B	putative ciliary margin (pCM)
UTRN	5.10309e-178	0.572377	0.472	0.233	1.18973e-173	UTRN	putative ciliary margin (pCM)
TPD52L1	1.02536e-175	0.364086	0.228	0.066	2.39053e-171	TPD52L1	putative ciliary margin (pCM)
SGK1	1.56914e-175	0.358198	0.159	0.033	3.65829e-171	SGK1	putative ciliary margin (pCM)
RPLP1	2.74444e-170	0.277291	1	0.999	6.39838e-166	RPLP1	putative ciliary margin (pCM)
SPOCK1	5.30209e-168	0.613572	0.501	0.258	1.23613e-163	SPOCK1	putative ciliary margin (pCM)
RPS12	5.91837e-165	0.29244	1	0.998	1.37981e-160	RPS12	putative ciliary margin (pCM)
IGFBP7	1.99477e-164	0.492062	0.116	0.018	4.6506e-160	IGFBP7	putative ciliary margin (pCM)
JAG1	8.55385e-162	0.383558	0.237	0.074	1.99424e-157	JAG1	putative ciliary margin (pCM)
KRT8	3.32153e-158	0.496172	0.52	0.272	7.74381e-154	KRT8	putative ciliary margin (pCM)
RPS8	2.14236e-156	0.270959	1	0.998	4.99469e-152	RPS8	putative ciliary margin (pCM)
MITF	7.96623e-156	0.338969	0.2	0.057	1.85725e-151	MITF	putative ciliary margin (pCM)
COLEC12	3.69907e-153	0.420232	0.371	0.159	8.62401e-149	COLEC12	putative ciliary margin (pCM)
HAS2	1.20551e-152	0.405488	0.252	0.087	2.81052e-148	HAS2	putative ciliary margin (pCM)
RPS27A	8.62086e-152	0.257197	1	0.998	2.00987e-147	RPS27A	putative ciliary margin (pCM)
HMGA2	1.85469e-151	0.49614	0.455	0.227	4.32402e-147	HMGA2	putative ciliary margin (pCM)
UNC5B	4.5873e-150	0.300632	0.224	0.07	1.06948e-145	UNC5B	putative ciliary margin (pCM)
LRRC3B	4.93619e-150	0.257159	0.113	0.018	1.15082e-145	LRRC3B	putative ciliary margin (pCM)
PLS3	3.38629e-149	0.517701	0.412	0.196	7.89481e-145	PLS3	putative ciliary margin (pCM)
BMP7	5.86083e-149	0.331229	0.26	0.092	1.3664e-144	BMP7	putative ciliary margin (pCM)
RELN	9.89815e-149	0.613387	0.371	0.172	2.30766e-144	RELN	putative ciliary margin (pCM)
RPS19	3.66969e-148	0.288091	1	0.999	8.55552e-144	RPS19	putative ciliary margin (pCM)
LSAMP	7.96689e-146	0.520009	0.471	0.245	1.8574e-141	LSAMP	putative ciliary margin (pCM)
LHFPL6	3.23527e-143	0.284946	0.207	0.063	7.54272e-139	LHFPL6	putative ciliary margin (pCM)
TLE4	3.29782e-141	0.526135	0.651	0.406	7.68854e-137	TLE4	putative ciliary margin (pCM)
KRT18	2.93224e-140	0.445874	0.433	0.21	6.83622e-136	KRT18	putative ciliary margin (pCM)
RPL36	1.41283e-137	0.266217	1	0.994	3.29387e-133	RPL36	putative ciliary margin (pCM)
P3H2	6.93579e-136	0.250179	0.193	0.057	1.61701e-131	P3H2	putative ciliary margin (pCM)
ADAMTS9	4.75718e-133	0.274817	0.189	0.058	1.10909e-128	ADAMTS9	putative ciliary margin (pCM)
TPT1	8.2325e-132	0.264318	1	0.996	1.91933e-127	TPT1	putative ciliary margin (pCM)
YBX3	9.00283e-130	0.427282	0.709	0.471	2.09892e-125	YBX3	putative ciliary margin (pCM)
PSAT1	2.39364e-129	0.468752	0.567	0.338	5.58053e-125	PSAT1	putative ciliary margin (pCM)
SDCBP	1.50543e-128	0.655251	0.732	0.543	3.50976e-124	SDCBP	putative ciliary margin (pCM)
PERP	1.45675e-127	0.360706	0.422	0.212	3.39628e-123	PERP	putative ciliary margin (pCM)
ACKR3	6.57118e-127	0.303691	0.258	0.098	1.53201e-122	ACKR3	putative ciliary margin (pCM)
SLC2A1	1.40643e-126	0.711867	0.729	0.539	3.27896e-122	SLC2A1	putative ciliary margin (pCM)
RAB13	5.15036e-126	0.409227	0.512	0.293	1.20076e-121	RAB13	putative ciliary margin (pCM)
ACTA2	1.3893e-124	0.479283	0.186	0.06	3.23902e-120	ACTA2	putative ciliary margin (pCM)
CRIM1	7.76838e-124	0.389559	0.252	0.098	1.81112e-119	CRIM1	putative ciliary margin (pCM)
APLP2	3.30407e-123	0.507235	0.869	0.721	7.70311e-119	APLP2	putative ciliary margin (pCM)
QPRT	2.08651e-122	0.430853	0.776	0.56	4.8645e-118	QPRT	putative ciliary margin (pCM)
MFAP2	4.62285e-120	0.382725	0.619	0.38	1.07777e-115	MFAP2	putative ciliary margin (pCM)
TSPAN4	8.3442e-120	0.398169	0.453	0.246	1.94537e-115	TSPAN4	putative ciliary margin (pCM)
RPL23A	7.90853e-119	0.257214	0.998	0.99	1.8438e-114	RPL23A	putative ciliary margin (pCM)
COLGALT2	1.94308e-116	0.328304	0.248	0.097	4.5301e-112	COLGALT2	putative ciliary margin (pCM)
SESN3	2.3195e-115	0.548644	0.648	0.442	5.40768e-111	SESN3	putative ciliary margin (pCM)
ERICH5	7.81332e-115	0.411893	0.335	0.158	1.8216e-110	ERICH5	putative ciliary margin (pCM)
COL18A1	3.00784e-114	0.370756	0.543	0.32	7.01247e-110	COL18A1	putative ciliary margin (pCM)
TPM2	1.18703e-113	0.57994	0.47	0.269	2.76745e-109	TPM2	putative ciliary margin (pCM)
CAST	2.32588e-113	0.477227	0.485	0.28	5.42255e-109	CAST	putative ciliary margin (pCM)
PRDX6	1.77922e-112	0.422711	0.908	0.765	4.14806e-108	PRDX6	putative ciliary margin (pCM)
FSTL1	4.0946e-112	0.338761	0.417	0.218	9.54615e-108	FSTL1	putative ciliary margin (pCM)
EMILIN3	5.30936e-110	0.252465	0.137	0.037	1.23782e-105	EMILIN3	putative ciliary margin (pCM)
TAGLN	6.78788e-110	0.79455	0.197	0.073	1.58253e-105	TAGLN	putative ciliary margin (pCM)
TPBG	1.33941e-107	0.541345	0.492	0.278	3.1227e-103	TPBG	putative ciliary margin (pCM)
GPX4	2.26745e-107	0.346038	0.966	0.9	5.28634e-103	GPX4	putative ciliary margin (pCM)
SFRP2	1.1498e-105	0.471177	0.958	0.816	2.68065e-101	SFRP2	putative ciliary margin (pCM)
MT-ND6	1.18792e-105	0.470523	0.843	0.692	2.76952e-101	MT-ND6	putative ciliary margin (pCM)
TIMP1	9.96826e-105	0.37954	0.664	0.445	2.324e-100	TIMP1	putative ciliary margin (pCM)
ETV1	3.66346e-103	0.332144	0.271	0.12	8.54098e-99	ETV1	putative ciliary margin (pCM)
ENO3	1.24696e-102	0.335532	0.305	0.146	2.90717e-98	ENO3	putative ciliary margin (pCM)
NAV1	2.60076e-102	0.306551	0.427	0.229	6.06342e-98	NAV1	putative ciliary margin (pCM)
CDH7	5.62753e-100	0.460441	0.389	0.209	1.312e-95	CDH7	putative ciliary margin (pCM)
EEF1B2	7.24759e-99	0.308356	0.983	0.93	1.6897e-94	EEF1B2	putative ciliary margin (pCM)
DMKN	3.76531e-97	0.280982	0.319	0.152	8.77844e-93	DMKN	putative ciliary margin (pCM)
LIN7A	1.57999e-96	0.26741	0.252	0.108	3.68359e-92	LIN7A	putative ciliary margin (pCM)
SERPINH1	5.87209e-96	0.314843	0.474	0.271	1.36902e-91	SERPINH1	putative ciliary margin (pCM)
GPX8	3.73385e-92	0.288936	0.422	0.232	8.70509e-88	GPX8	putative ciliary margin (pCM)
BLVRB	4.4752e-92	0.316559	0.461	0.27	1.04335e-87	BLVRB	putative ciliary margin (pCM)
SYNPR	4.0458e-89	0.273598	0.243	0.107	9.43238e-85	SYNPR	putative ciliary margin (pCM)
SDC2	2.49173e-86	0.317613	0.414	0.238	5.80921e-82	SDC2	putative ciliary margin (pCM)
EMP2	5.30648e-86	0.260729	0.284	0.138	1.23715e-81	EMP2	putative ciliary margin (pCM)
SHISA2	2.86198e-85	0.379766	0.424	0.248	6.67241e-81	SHISA2	putative ciliary margin (pCM)
VCL	1.08509e-84	0.377625	0.463	0.287	2.52978e-80	VCL	putative ciliary margin (pCM)
PCDH7	1.40118e-84	0.368153	0.579	0.37	3.26672e-80	PCDH7	putative ciliary margin (pCM)
ZFP36L2	7.93031e-83	0.283441	0.754	0.557	1.84887e-78	ZFP36L2	putative ciliary margin (pCM)
CALD1	1.65399e-82	0.478338	0.855	0.712	3.85611e-78	CALD1	putative ciliary margin (pCM)
LITAF	8.87124e-81	0.321634	0.369	0.209	2.06824e-76	LITAF	putative ciliary margin (pCM)
DSC2	3.14173e-80	0.298105	0.342	0.185	7.32463e-76	DSC2	putative ciliary margin (pCM)
CTSB	3.28344e-80	0.326939	0.463	0.282	7.65502e-76	CTSB	putative ciliary margin (pCM)
CPXM1	1.28317e-79	0.255177	0.317	0.165	2.99158e-75	CPXM1	putative ciliary margin (pCM)
SAMD11	1.79317e-79	0.30519	0.312	0.162	4.18061e-75	SAMD11	putative ciliary margin (pCM)
TSTD1	1.75551e-78	0.273644	0.415	0.239	4.0928e-74	TSTD1	putative ciliary margin (pCM)
SOCS2	2.35374e-76	0.28264	0.19	0.081	5.48751e-72	SOCS2	putative ciliary margin (pCM)
OST4	2.84201e-75	0.296275	0.894	0.789	6.62586e-71	OST4	putative ciliary margin (pCM)
DIAPH2	8.19884e-75	0.298561	0.32	0.175	1.91148e-70	DIAPH2	putative ciliary margin (pCM)
OBSL1	8.79987e-75	0.300588	0.427	0.257	2.0516e-70	OBSL1	putative ciliary margin (pCM)
ALDH1A3	2.92013e-73	0.263525	0.178	0.074	6.808e-69	ALDH1A3	putative ciliary margin (pCM)
CALU	2.53184e-72	0.351849	0.731	0.567	5.90273e-68	CALU	putative ciliary margin (pCM)
OSBPL1A	1.21084e-71	0.297802	0.51	0.329	2.82295e-67	OSBPL1A	putative ciliary margin (pCM)
KRT19	1.94588e-71	0.334835	0.291	0.151	4.53662e-67	KRT19	putative ciliary margin (pCM)
EMP3	2.2457e-70	0.335892	0.541	0.369	5.23562e-66	EMP3	putative ciliary margin (pCM)
PTGDS	1.35993e-68	0.70629	0.113	0.038	3.17055e-64	PTGDS	putative ciliary margin (pCM)
PHPT1	3.35354e-68	0.300665	0.893	0.777	7.81845e-64	PHPT1	putative ciliary margin (pCM)
MAN1A1	6.55761e-68	0.372896	0.473	0.307	1.52884e-63	MAN1A1	putative ciliary margin (pCM)
SAT1	6.67043e-68	0.534756	0.643	0.482	1.55514e-63	SAT1	putative ciliary margin (pCM)
PAX6	1.21826e-67	0.337433	0.896	0.827	2.84026e-63	PAX6	putative ciliary margin (pCM)
ID2	2.24477e-66	0.335279	0.591	0.412	5.23346e-62	ID2	putative ciliary margin (pCM)
YAP1	7.1149e-66	0.256269	0.41	0.249	1.65877e-61	YAP1	putative ciliary margin (pCM)
MMRN1	3.67874e-65	0.250633	0.126	0.047	8.57662e-61	MMRN1	putative ciliary margin (pCM)
CHCHD10	6.09057e-65	0.305267	0.515	0.346	1.41996e-60	CHCHD10	putative ciliary margin (pCM)
APOC1	6.56687e-65	0.282752	0.25	0.13	1.531e-60	APOC1	putative ciliary margin (pCM)
IFITM3	7.74844e-64	0.322851	0.639	0.453	1.80647e-59	IFITM3	putative ciliary margin (pCM)
TPM1	1.85609e-63	0.648463	0.77	0.63	4.32728e-59	TPM1	putative ciliary margin (pCM)
FTH1	9.43827e-63	0.507857	0.998	0.998	2.20044e-58	FTH1	putative ciliary margin (pCM)
EHBP1	1.15508e-62	0.303008	0.326	0.19	2.69295e-58	EHBP1	putative ciliary margin (pCM)
ISYNA1	3.15863e-62	0.294772	0.672	0.501	7.36402e-58	ISYNA1	putative ciliary margin (pCM)
SERPINF1	2.90202e-61	0.368274	0.378	0.23	6.76578e-57	SERPINF1	putative ciliary margin (pCM)
ITM2C	7.60324e-60	0.298425	0.596	0.42	1.77262e-55	ITM2C	putative ciliary margin (pCM)
SLC25A6	1.42253e-57	0.278595	0.867	0.744	3.31649e-53	SLC25A6	putative ciliary margin (pCM)
SLC2A3	4.64565e-57	0.318006	0.323	0.192	1.08309e-52	SLC2A3	putative ciliary margin (pCM)
SLC5A3	1.23299e-56	0.28736	0.479	0.32	2.87459e-52	SLC5A3	putative ciliary margin (pCM)
GYG1	3.73648e-56	0.435945	0.464	0.316	8.71123e-52	GYG1	putative ciliary margin (pCM)
SQSTM1	4.22331e-56	0.415018	0.512	0.365	9.84623e-52	SQSTM1	putative ciliary margin (pCM)
AKAP13	7.41664e-56	0.253477	0.484	0.323	1.72911e-51	AKAP13	putative ciliary margin (pCM)
PURPL	1.87234e-55	0.352762	0.481	0.333	4.36518e-51	PURPL	putative ciliary margin (pCM)
CYSTM1	1.77169e-53	0.28978	0.431	0.285	4.13052e-49	CYSTM1	putative ciliary margin (pCM)
LDHA	3.39839e-53	0.319089	0.904	0.815	7.923e-49	LDHA	putative ciliary margin (pCM)
ASAH1	7.05925e-53	0.309157	0.603	0.452	1.64579e-48	ASAH1	putative ciliary margin (pCM)
MRPS6	1.03929e-52	0.311499	0.717	0.559	2.42301e-48	MRPS6	putative ciliary margin (pCM)
TNFRSF12A	5.91338e-52	0.3076	0.183	0.091	1.37865e-47	TNFRSF12A	putative ciliary margin (pCM)
MYL12A	1.18108e-50	0.302614	0.738	0.594	2.75358e-46	MYL12A	putative ciliary margin (pCM)
CPE	1.53366e-50	0.385874	0.757	0.654	3.57559e-46	CPE	putative ciliary margin (pCM)
ATOX1	6.05971e-50	0.261126	0.724	0.576	1.41276e-45	ATOX1	putative ciliary margin (pCM)
CTGF	1.45968e-48	0.313328	0.148	0.068	3.40309e-44	CTGF	putative ciliary margin (pCM)
NR2F1	2.44349e-48	0.372295	0.786	0.689	5.69675e-44	NR2F1	putative ciliary margin (pCM)
APP	2.82243e-48	0.25631	0.732	0.58	6.5802e-44	APP	putative ciliary margin (pCM)
CDH6	3.31369e-48	0.303429	0.492	0.343	7.72554e-44	CDH6	putative ciliary margin (pCM)
ANXA5	9.48064e-48	0.284259	0.684	0.551	2.21032e-43	ANXA5	putative ciliary margin (pCM)
POLR2L	1.20036e-47	0.262535	0.799	0.674	2.79852e-43	POLR2L	putative ciliary margin (pCM)
FST	5.61108e-45	0.272766	0.138	0.065	1.30817e-40	FST	putative ciliary margin (pCM)
FAT1	5.82059e-41	0.253876	0.511	0.369	1.35701e-36	FAT1	putative ciliary margin (pCM)
SLC3A2	1.0278e-40	0.302104	0.634	0.5	2.39621e-36	SLC3A2	putative ciliary margin (pCM)
B2M	4.95452e-36	0.294414	0.781	0.678	1.1551e-31	B2M	putative ciliary margin (pCM)
S100A6	3.96532e-35	0.403437	0.372	0.262	9.24475e-31	S100A6	putative ciliary margin (pCM)
GPC3	5.1836e-33	0.465412	0.34	0.235	1.2085e-28	GPC3	putative ciliary margin (pCM)
PRTG	5.57846e-31	0.265175	0.439	0.324	1.30056e-26	PRTG	putative ciliary margin (pCM)
WNT2B	3.28995e-30	0.273071	0.146	0.08	7.67018e-26	WNT2B	putative ciliary margin (pCM)
COTL1	1.76271e-26	0.286294	0.608	0.485	4.10959e-22	COTL1	putative ciliary margin (pCM)
NEAT1	1.35316e-07	0.363217	0.835	0.815	0.00315476	NEAT1	putative ciliary margin (pCM)
CYP1B1	0	1.31508	0.613	0.354	0	CYP1B1	late RPCs
SPP1	0	1.25217	0.673	0.318	0	SPP1	late RPCs
DIO3	0	1.02149	0.565	0.261	0	DIO3	late RPCs
ZFP36L1	0	0.95988	0.942	0.617	0	ZFP36L1	late RPCs
FZD5	0	0.916481	0.773	0.37	0	FZD5	late RPCs
CRABP1	0	0.900718	0.96	0.841	0	CRABP1	late RPCs
TTYH1	0	0.878145	0.837	0.476	0	TTYH1	late RPCs
SFRP21	0	0.868289	0.981	0.734	0	SFRP2	late RPCs
FOS	0	0.858633	0.612	0.347	0	FOS	late RPCs
ID4	0	0.821061	0.692	0.396	0	ID4	late RPCs
PLP1	0	0.793223	0.505	0.209	0	PLP1	late RPCs
CDH11	0	0.781036	0.655	0.35	0	CDH11	late RPCs
HES1	0	0.76252	0.671	0.371	0	HES1	late RPCs
HMX1	0	0.75356	0.673	0.422	0	HMX1	late RPCs
SIX6	0	0.747981	0.798	0.557	0	SIX6	late RPCs
MIR503HG	0	0.744442	0.325	0.092	0	MIR503HG	late RPCs
COL2A1	0	0.735644	0.623	0.325	0	COL2A1	late RPCs
SOX9	0	0.729198	0.567	0.261	0	SOX9	late RPCs
CCND1	0	0.670678	0.896	0.646	0	CCND1	late RPCs
VIM	0	0.645381	0.988	0.885	0	VIM	late RPCs
SOX2	0	0.627678	0.874	0.544	0	SOX2	late RPCs
RAX	0	0.622296	0.788	0.536	0	RAX	late RPCs
METRN	0	0.602331	0.883	0.673	0	METRN	late RPCs
COL25A1	4.81893e-305	0.662635	0.355	0.127	1.12349e-300	COL25A1	late RPCs
ZFP36L21	7.54794e-278	0.648792	0.741	0.478	1.75973e-273	ZFP36L2	late RPCs
MDK	3.93948e-276	0.497927	0.96	0.83	9.18451e-272	MDK	late RPCs
DTX4	1.72209e-270	0.548783	0.354	0.138	4.01487e-266	DTX4	late RPCs
NUDT4	1.3026e-262	0.607027	0.643	0.412	3.03688e-258	NUDT4	late RPCs
IFITM31	1.7131e-261	0.587201	0.628	0.377	3.99392e-257	IFITM3	late RPCs
RAB31	3.31262e-260	0.628348	0.541	0.305	7.72304e-256	RAB31	late RPCs
DIO3OS	2.33626e-256	0.545415	0.463	0.229	5.44675e-252	DIO3OS	late RPCs
EGR1	1.60205e-254	0.72865	0.625	0.394	3.73503e-250	EGR1	late RPCs
IER2	3.26938e-252	0.648501	0.81	0.628	7.62222e-248	IER2	late RPCs
DCBLD2	9.59883e-246	0.541264	0.724	0.504	2.23787e-241	DCBLD2	late RPCs
DAPL1	1.59631e-245	0.625879	0.783	0.603	3.72164e-241	DAPL1	late RPCs
CDH2	1.43061e-242	0.486736	0.887	0.737	3.33531e-238	CDH2	late RPCs
KIAA1217	2.72602e-239	0.564668	0.408	0.196	6.35545e-235	KIAA1217	late RPCs
MSI2	1.48289e-238	0.56054	0.886	0.744	3.4572e-234	MSI2	late RPCs
S1PR3	6.19806e-237	0.545084	0.386	0.175	1.44502e-232	S1PR3	late RPCs
VSX2	4.09275e-234	0.502354	0.468	0.24	9.54184e-230	VSX2	late RPCs
PKDCC	1.38384e-232	0.520918	0.463	0.242	3.22628e-228	PKDCC	late RPCs
CRB1	2.98833e-230	0.553562	0.466	0.245	6.96699e-226	CRB1	late RPCs
DKK3	9.15724e-227	0.703476	0.701	0.514	2.13492e-222	DKK3	late RPCs
PLPP3	1.80914e-225	0.510331	0.478	0.256	4.21784e-221	PLPP3	late RPCs
AKAP12	1.84593e-207	0.608528	0.643	0.433	4.3036e-203	AKAP12	late RPCs
REST	2.67339e-207	0.459735	0.563	0.344	6.23273e-203	REST	late RPCs
BAMBI	3.91664e-207	0.531998	0.368	0.171	9.13125e-203	BAMBI	late RPCs
CP	3.20143e-205	0.548211	0.229	0.07	7.46381e-201	CP	late RPCs
PTH2	1.75292e-202	0.409182	0.594	0.369	4.08675e-198	PTH2	late RPCs
DCLK1	6.01457e-201	0.492285	0.417	0.214	1.40224e-196	DCLK1	late RPCs
GRB10	8.36718e-200	0.436259	0.322	0.138	1.95072e-195	GRB10	late RPCs
LAMP5	4.50181e-197	0.595395	0.328	0.144	1.04955e-192	LAMP5	late RPCs
LINC01833	6.30272e-197	0.476822	0.579	0.369	1.46942e-192	LINC01833	late RPCs
SELENOP	1.12308e-184	0.522723	0.542	0.344	2.61834e-180	SELENOP	late RPCs
LRP2	5.75413e-184	0.448576	0.548	0.339	1.34152e-179	LRP2	late RPCs
SORCS1	1.5008e-183	0.423876	0.354	0.171	3.49897e-179	SORCS1	late RPCs
TBX2-AS1	2.48663e-182	0.471519	0.429	0.235	5.79732e-178	TBX2-AS1	late RPCs
PCDH11X	1.29617e-177	0.398252	0.333	0.154	3.02188e-173	PCDH11X	late RPCs
FIGN	2.56062e-173	0.443812	0.551	0.352	5.96984e-169	FIGN	late RPCs
LMAN1	2.12156e-172	0.414311	0.928	0.796	4.9462e-168	LMAN1	late RPCs
COL11A1	9.94706e-172	0.439571	0.429	0.24	2.31906e-167	COL11A1	late RPCs
SPHK1	4.04019e-168	0.437113	0.422	0.233	9.4193e-164	SPHK1	late RPCs
FGF8	6.47511e-168	0.415553	0.262	0.104	1.50961e-163	FGF8	late RPCs
PRSS35	8.28405e-168	0.526876	0.265	0.11	1.93134e-163	PRSS35	late RPCs
CDH61	1.78818e-164	0.454151	0.48	0.285	4.16896e-160	CDH6	late RPCs
CRYM	2.81467e-162	0.522986	0.245	0.099	6.56212e-158	CRYM	late RPCs
FGF9	1.87366e-161	0.38192	0.342	0.168	4.36825e-157	FGF9	late RPCs
CDON	2.73467e-159	0.433489	0.482	0.292	6.37562e-155	CDON	late RPCs
CLRN1	2.15574e-154	0.353564	0.241	0.097	5.0259e-150	CLRN1	late RPCs
TBX2	2.65288e-154	0.427166	0.446	0.261	6.18493e-150	TBX2	late RPCs
SPRY2	3.63261e-154	0.360769	0.347	0.176	8.46906e-150	SPRY2	late RPCs
MAF	9.2793e-153	0.385694	0.393	0.217	2.16338e-148	MAF	late RPCs
MGARP	7.51042e-152	0.420081	0.494	0.312	1.75098e-147	MGARP	late RPCs
CLU	1.68224e-150	0.502104	0.832	0.687	3.92198e-146	CLU	late RPCs
PLXDC2	2.58213e-149	0.3797	0.354	0.187	6.01998e-145	PLXDC2	late RPCs
EFNB2	4.00103e-148	0.534869	0.589	0.419	9.328e-144	EFNB2	late RPCs
ALDH1A1	3.74359e-147	0.999697	0.55	0.398	8.72782e-143	ALDH1A1	late RPCs
CPAMD8	8.28875e-147	0.403141	0.302	0.145	1.93244e-142	CPAMD8	late RPCs
PALLD	1.06634e-145	0.393322	0.705	0.532	2.48607e-141	PALLD	late RPCs
FAM13C	8.23549e-143	0.397731	0.318	0.162	1.92002e-138	FAM13C	late RPCs
DNAJC1	5.6164e-142	0.399679	0.488	0.315	1.30941e-137	DNAJC1	late RPCs
STON2	1.47473e-140	0.41187	0.315	0.163	3.43819e-136	STON2	late RPCs
EML1	1.60507e-139	0.378052	0.45	0.279	3.74205e-135	EML1	late RPCs
HOMER2	1.37126e-137	0.385797	0.516	0.342	3.19696e-133	HOMER2	late RPCs
ELL2	3.28253e-137	0.333567	0.254	0.113	7.65288e-133	ELL2	late RPCs
ADAMTS6	1.09102e-135	0.34135	0.344	0.185	2.5436e-131	ADAMTS6	late RPCs
COL4A2	9.18204e-135	0.350843	0.469	0.296	2.1407e-130	COL4A2	late RPCs
NR2E1	3.50132e-133	0.252071	0.154	0.046	8.16298e-129	NR2E1	late RPCs
FOXP1	4.34135e-130	0.379382	0.58	0.409	1.01214e-125	FOXP1	late RPCs
TOX	1.8799e-129	0.38064	0.361	0.207	4.38281e-125	TOX	late RPCs
ANGPTL1	1.18568e-128	0.292397	0.153	0.048	2.7643e-124	ANGPTL1	late RPCs
MAB21L1	1.71373e-128	0.395943	0.692	0.547	3.99539e-124	MAB21L1	late RPCs
PLEKHG1	2.92467e-126	0.336165	0.31	0.163	6.81858e-122	PLEKHG1	late RPCs
MOB3B	4.38907e-125	0.345562	0.349	0.196	1.02327e-120	MOB3B	late RPCs
PAX2	4.40858e-124	0.367359	0.203	0.082	1.02782e-119	PAX2	late RPCs
FOSB	1.5556e-122	0.306499	0.194	0.077	3.62672e-118	FOSB	late RPCs
ITGB8	5.02994e-122	0.343543	0.384	0.224	1.17268e-117	ITGB8	late RPCs
BAZ2B	2.4744e-121	0.355502	0.763	0.61	5.76882e-117	BAZ2B	late RPCs
SLITRK5	1.60019e-117	0.339367	0.364	0.213	3.73068e-113	SLITRK5	late RPCs
SORBS2	9.82165e-116	0.330387	0.379	0.224	2.28982e-111	SORBS2	late RPCs
ETV5	4.62252e-115	0.284685	0.269	0.136	1.07769e-110	ETV5	late RPCs
SCUBE3	1.54195e-114	0.296682	0.231	0.107	3.5949e-110	SCUBE3	late RPCs
ZEB2	2.76834e-114	0.334224	0.615	0.449	6.45411e-110	ZEB2	late RPCs
CALD11	7.9952e-114	0.260388	0.823	0.671	1.864e-109	CALD1	late RPCs
LHX2	3.38109e-112	0.271836	0.736	0.565	7.88267e-108	LHX2	late RPCs
MEST	6.0459e-112	0.290384	0.805	0.636	1.40954e-107	MEST	late RPCs
MYB	6.24988e-112	0.263986	0.151	0.052	1.4571e-107	MYB	late RPCs
EPB41L2	1.15214e-111	0.316761	0.34	0.196	2.6861e-107	EPB41L2	late RPCs
RDH10	5.43211e-111	0.297402	0.239	0.113	1.26644e-106	RDH10	late RPCs
PBX1	1.02661e-108	0.312347	0.735	0.59	2.39343e-104	PBX1	late RPCs
KDR	1.9575e-108	0.258275	0.121	0.035	4.56371e-104	KDR	late RPCs
ADAMTS1	2.33863e-108	0.288463	0.165	0.063	5.45229e-104	ADAMTS1	late RPCs
FAM84A	2.19497e-106	0.363256	0.339	0.201	5.11735e-102	FAM84A	late RPCs
CCDC160	2.74087e-106	0.304896	0.298	0.166	6.39007e-102	CCDC160	late RPCs
NES	7.6007e-106	0.340248	0.492	0.328	1.77203e-101	NES	late RPCs
SEMA5A	7.48122e-105	0.327021	0.307	0.172	1.74417e-100	SEMA5A	late RPCs
LGR4	7.72748e-105	0.28919	0.644	0.48	1.80159e-100	LGR4	late RPCs
ADARB1	9.94332e-105	0.327412	0.365	0.224	2.31819e-100	ADARB1	late RPCs
DKK1	1.59932e-104	0.593881	0.165	0.065	3.72866e-100	DKK1	late RPCs
CDCA7L	8.69796e-101	0.30576	0.375	0.235	2.02784e-96	CDCA7L	late RPCs
SIX3	8.88071e-101	0.280247	0.801	0.656	2.07045e-96	SIX3	late RPCs
SMAD2	1.02283e-100	0.302255	0.685	0.536	2.38463e-96	SMAD2	late RPCs
LRRC17	5.10201e-100	0.364648	0.281	0.152	1.18948e-95	LRRC17	late RPCs
GPM6B	3.02408e-99	0.45352	0.567	0.427	7.05035e-95	GPM6B	late RPCs
CNTN5	3.64599e-99	0.273	0.2	0.092	8.50026e-95	CNTN5	late RPCs
RARRES2	1.56267e-97	0.293066	0.313	0.179	3.64322e-93	RARRES2	late RPCs
CNN3	4.60018e-97	0.279997	0.841	0.711	1.07249e-92	CNN3	late RPCs
NRCAM	9.57537e-97	0.288117	0.339	0.203	2.2324e-92	NRCAM	late RPCs
JUNB	1.72793e-96	0.4865	0.425	0.289	4.02849e-92	JUNB	late RPCs
TCF7L2	3.50646e-95	0.279659	0.391	0.253	8.17496e-91	TCF7L2	late RPCs
EGFR	9.36183e-94	0.278452	0.229	0.116	2.18262e-89	EGFR	late RPCs
PXDN	5.58349e-92	0.296569	0.443	0.303	1.30174e-87	PXDN	late RPCs
FGFBP3	1.14556e-90	0.292315	0.299	0.172	2.67076e-86	FGFBP3	late RPCs
CDK6	1.1665e-90	0.296139	0.245	0.131	2.71957e-86	CDK6	late RPCs
CEMIP2	2.69794e-89	0.269534	0.352	0.219	6.28997e-85	CEMIP2	late RPCs
HSP90B1	4.15778e-88	0.302919	0.881	0.779	9.69344e-84	HSP90B1	late RPCs
DEK	7.63569e-88	0.275307	0.812	0.701	1.78018e-83	DEK	late RPCs
ERC1	1.55072e-87	0.357225	0.334	0.209	3.61534e-83	ERC1	late RPCs
FBN2	2.876e-85	0.279037	0.366	0.235	6.70511e-81	FBN2	late RPCs
PCOLCE	4.4191e-84	0.270528	0.201	0.101	1.03027e-79	PCOLCE	late RPCs
ILDR2	8.56967e-83	0.279746	0.277	0.162	1.99793e-78	ILDR2	late RPCs
ARHGEF26	6.88569e-82	0.28009	0.316	0.194	1.60533e-77	ARHGEF26	late RPCs
LIMCH1	1.44269e-81	0.293966	0.332	0.209	3.36349e-77	LIMCH1	late RPCs
LIX1	3.06598e-81	0.294578	0.299	0.179	7.14803e-77	LIX1	late RPCs
PRKDC	1.62505e-80	0.292498	0.757	0.644	3.78865e-76	PRKDC	late RPCs
PRPSAP1	2.65655e-80	0.304317	0.58	0.453	6.19348e-76	PRPSAP1	late RPCs
ADGRL2	2.97665e-80	0.264702	0.374	0.249	6.93976e-76	ADGRL2	late RPCs
FRZB	7.17683e-80	0.319255	0.305	0.182	1.67321e-75	FRZB	late RPCs
RTN4	9.39629e-80	0.517425	0.939	0.896	2.19065e-75	RTN4	late RPCs
MAPK10	4.67427e-79	0.263215	0.539	0.4	1.08976e-74	MAPK10	late RPCs
ODF2L	5.07174e-78	0.265516	0.43	0.3	1.18243e-73	ODF2L	late RPCs
AL590617.2	7.95147e-78	0.263596	0.254	0.147	1.85381e-73	AL590617.2	late RPCs
SHROOM3	7.7906e-76	0.280891	0.394	0.274	1.8163e-71	SHROOM3	late RPCs
GNAI2	2.05298e-75	0.253349	0.826	0.722	4.78632e-71	GNAI2	late RPCs
FABP5	2.18978e-75	0.254566	0.707	0.585	5.10526e-71	FABP5	late RPCs
WEE1	8.64851e-74	0.260345	0.356	0.237	2.01631e-69	WEE1	late RPCs
PDLIM5	1.48614e-73	0.279054	0.476	0.351	3.46478e-69	PDLIM5	late RPCs
SLF1	1.22021e-71	0.273063	0.379	0.259	2.8448e-67	SLF1	late RPCs
PCDH71	4.85155e-71	0.29901	0.475	0.354	1.13109e-66	PCDH7	late RPCs
JUN	5.59408e-68	0.430436	0.51	0.388	1.3042e-63	JUN	late RPCs
CYP26A1	9.6152e-66	0.376277	0.154	0.074	2.24169e-61	CYP26A1	late RPCs
CD9	1.64168e-65	0.300801	0.25	0.148	3.82741e-61	CD9	late RPCs
MIS18BP1	9.09149e-65	0.255263	0.336	0.225	2.11959e-60	MIS18BP1	late RPCs
SLC16A1	8.08704e-55	0.296224	0.63	0.524	1.88541e-50	SLC16A1	late RPCs
LGALS3	5.37434e-37	0.571333	0.128	0.073	1.25297e-32	LGALS3	late RPCs
QDPR	1.11866e-30	0.333141	0.317	0.248	2.60805e-26	QDPR	late RPCs
RPL11	2.31442e-211	0.373474	1	0.998	5.39583e-207	RPL11	early RPCs
RPL13	4.98068e-208	0.347447	1	1	1.1612e-203	RPL13	early RPCs
RPL32	2.43025e-192	0.3344	1	0.999	5.66589e-188	RPL32	early RPCs
RPS23	2.26805e-190	0.345776	1	0.998	5.28774e-186	RPS23	early RPCs
RPS27A1	4.56347e-174	0.336631	1	0.998	1.06393e-169	RPS27A	early RPCs
RPL12	1.73867e-169	0.397584	0.999	0.993	4.05353e-165	RPL12	early RPCs
RPS181	1.31989e-167	0.354079	1	0.999	3.0772e-163	RPS18	early RPCs
RPS25	1.42358e-166	0.381975	0.999	0.995	3.31893e-162	RPS25	early RPCs
RPS27	6.04695e-165	0.354946	1	0.998	1.40979e-160	RPS27	early RPCs
RPL29	7.42949e-164	0.349665	1	0.998	1.73211e-159	RPL29	early RPCs
RPS15A	1.11071e-162	0.320034	1	0.998	2.58951e-158	RPS15A	early RPCs
RPS3A	1.36084e-162	0.302539	1	1	3.17267e-158	RPS3A	early RPCs
RPL21	2.20508e-161	0.306437	1	0.999	5.14092e-157	RPL21	early RPCs
RPL30	2.10858e-160	0.314532	1	0.998	4.91595e-156	RPL30	early RPCs
RPS191	3.58001e-160	0.356952	1	0.999	8.34643e-156	RPS19	early RPCs
RPS28	1.88059e-154	0.374603	0.999	0.996	4.3844e-150	RPS28	early RPCs
RPS7	1.07737e-153	0.303794	1	0.998	2.51177e-149	RPS7	early RPCs
RPL18	1.79484e-148	0.300611	1	0.999	4.18449e-144	RPL18	early RPCs
RPS141	2.15747e-148	0.334993	1	0.999	5.02993e-144	RPS14	early RPCs
RPL5	2.87335e-144	0.306017	1	0.997	6.69894e-140	RPL5	early RPCs
RPL24	4.38997e-143	0.302488	1	0.998	1.02348e-138	RPL24	early RPCs
RPS121	4.49493e-143	0.33404	0.999	0.998	1.04795e-138	RPS12	early RPCs
RPL18A	1.69201e-140	0.322129	1	0.998	3.94476e-136	RPL18A	early RPCs
RPL19	4.60215e-139	0.312777	0.999	0.997	1.07295e-134	RPL19	early RPCs
RPS2	5.05647e-139	0.375948	1	0.999	1.17886e-134	RPS2	early RPCs
RPS29	7.51551e-138	0.328224	1	0.994	1.75216e-133	RPS29	early RPCs
RPL10A	2.92309e-136	0.328999	0.999	0.995	6.81488e-132	RPL10A	early RPCs
RPSA	3.69062e-135	0.378956	0.999	0.995	8.6043e-131	RPSA	early RPCs
RPL6	9.36911e-134	0.287032	1	0.998	2.18431e-129	RPL6	early RPCs
RPL411	1.08568e-133	0.302478	1	0.999	2.53115e-129	RPL41	early RPCs
RPL35A	1.71184e-133	0.288317	1	0.997	3.99098e-129	RPL35A	early RPCs
RPL15	8.3396e-133	0.316169	1	0.999	1.94429e-128	RPL15	early RPCs
RPL3	8.12386e-132	0.323426	1	0.999	1.894e-127	RPL3	early RPCs
RPL26	3.86059e-131	0.315598	1	0.995	9.00057e-127	RPL26	early RPCs
RPL361	2.95183e-129	0.335466	1	0.994	6.8819e-125	RPL36	early RPCs
RPL34	5.79794e-128	0.297876	0.999	0.998	1.35173e-123	RPL34	early RPCs
RPS15	2.35566e-127	0.279316	1	0.998	5.49199e-123	RPS15	early RPCs
RPL39	3.19072e-127	0.28791	1	0.998	7.43884e-123	RPL39	early RPCs
NACA	3.72515e-127	0.296428	1	0.997	8.68482e-123	NACA	early RPCs
RPL22	1.58854e-125	0.306937	0.998	0.993	3.70351e-121	RPL22	early RPCs
RPS13	4.50066e-123	0.260253	0.999	0.998	1.04928e-118	RPS13	early RPCs
RPL9	5.02294e-122	0.270906	1	0.998	1.17105e-117	RPL9	early RPCs
RPL8	2.63007e-119	0.297022	1	0.997	6.13175e-115	RPL8	early RPCs
RPL7A	9.16041e-119	0.288401	1	0.997	2.13566e-114	RPL7A	early RPCs
RPS24	1.50348e-115	0.277705	1	0.999	3.5052e-111	RPS24	early RPCs
RPS16	2.41096e-114	0.27713	0.999	0.997	5.62091e-110	RPS16	early RPCs
RPL37	4.39057e-108	0.290376	0.999	0.997	1.02362e-103	RPL37	early RPCs
RPL14	2.06588e-104	0.290573	1	0.993	4.8164e-100	RPL14	early RPCs
RPS3	2.22552e-103	0.268287	1	0.997	5.18858e-99	RPS3	early RPCs
RPL35	5.11881e-101	0.295895	0.999	0.992	1.1934e-96	RPL35	early RPCs
FTL1	1.05295e-99	0.328092	0.999	0.996	2.45485e-95	FTL	early RPCs
RPS5	2.72711e-98	0.262182	0.998	0.997	6.35799e-94	RPS5	early RPCs
RPS81	7.83377e-97	0.263476	1	0.998	1.82637e-92	RPS8	early RPCs
RPLP11	6.14859e-95	0.253829	1	0.999	1.43348e-90	RPLP1	early RPCs
DLK1	7.72457e-95	1.22279	0.464	0.273	1.80091e-90	DLK1	early RPCs
RPL7	6.0258e-93	0.251222	1	0.996	1.40485e-88	RPL7	early RPCs
RPS6	5.5397e-92	0.27935	1	0.992	1.29152e-87	RPS6	early RPCs
RPL28	2.59077e-90	0.258176	0.999	0.997	6.04011e-86	RPL28	early RPCs
RPS9	4.4255e-88	0.262411	0.999	0.995	1.03176e-83	RPS9	early RPCs
RACK1	1.72182e-86	0.252971	0.999	0.994	4.01424e-82	RACK1	early RPCs
NPM1	2.34725e-86	0.36466	0.995	0.984	5.47237e-82	NPM1	early RPCs
L1TD1	1.54546e-85	0.58783	0.307	0.143	3.60309e-81	L1TD1	early RPCs
FRZB1	1.47282e-71	0.501143	0.385	0.217	3.43374e-67	FRZB	early RPCs
BST21	1.91184e-71	0.644276	0.554	0.393	4.45727e-67	BST2	early RPCs
RPS21	6.12147e-71	0.281371	0.99	0.98	1.42716e-66	RPS21	early RPCs
TNNT1	1.2032e-69	0.459691	0.302	0.153	2.80513e-65	TNNT1	early RPCs
EIF3E	2.02646e-68	0.283628	0.976	0.945	4.72449e-64	EIF3E	early RPCs
ATP5MC2	2.11681e-67	0.26633	0.985	0.973	4.93513e-63	ATP5MC2	early RPCs
RPL4	1.8195e-66	0.266612	0.992	0.981	4.24198e-62	RPL4	early RPCs
GPC31	1.91467e-66	0.663274	0.401	0.235	4.46387e-62	GPC3	early RPCs
HESX1	2.48858e-66	0.343897	0.2	0.082	5.80187e-62	HESX1	early RPCs
KRT191	1.21791e-64	0.478037	0.302	0.16	2.83945e-60	KRT19	early RPCs
EEF1B21	1.38565e-63	0.325529	0.98	0.934	3.23051e-59	EEF1B2	early RPCs
FEZF1	4.3539e-63	0.320457	0.245	0.111	1.01507e-58	FEZF1	early RPCs
FZD51	5.59694e-62	0.387505	0.714	0.522	1.30487e-57	FZD5	early RPCs
LIN28A	6.95063e-62	0.383185	0.32	0.166	1.62047e-57	LIN28A	early RPCs
FGF81	3.39194e-57	0.404899	0.294	0.157	7.90796e-53	FGF8	early RPCs
MGST1	1.84004e-56	0.482602	0.368	0.216	4.28988e-52	MGST1	early RPCs
CCNG1	3.44372e-55	0.367705	0.75	0.652	8.02869e-51	CCNG1	early RPCs
SFRP1	6.19461e-54	0.57067	0.674	0.559	1.44421e-49	SFRP1	early RPCs
DMKN1	1.16466e-53	0.372161	0.299	0.166	2.71529e-49	DMKN	early RPCs
RPS20	1.21983e-52	0.269024	0.998	0.979	2.84392e-48	RPS20	early RPCs
HMGA1	1.33729e-52	0.594763	0.721	0.648	3.11775e-48	HMGA1	early RPCs
TPBG1	6.42738e-51	0.608846	0.437	0.3	1.49848e-46	TPBG	early RPCs
NPC21	3.36018e-50	0.333001	0.766	0.647	7.83393e-46	NPC2	early RPCs
ZFAS1	8.1787e-50	0.255401	0.968	0.946	1.90678e-45	ZFAS1	early RPCs
PAMR1	1.71228e-48	0.254199	0.184	0.083	3.99201e-44	PAMR1	early RPCs
SFRP22	9.25089e-47	0.309368	0.972	0.824	2.15675e-42	SFRP2	early RPCs
APOE1	2.32903e-45	0.73758	0.495	0.368	5.42989e-41	APOE	early RPCs
BRI3	4.2617e-45	0.338888	0.817	0.776	9.93572e-41	BRI3	early RPCs
DPPA4	1.78955e-44	0.253601	0.21	0.104	4.17215e-40	DPPA4	early RPCs
NR6A1	1.87826e-44	0.357917	0.313	0.184	4.37897e-40	NR6A1	early RPCs
KRT181	2.97464e-44	0.377737	0.361	0.235	6.93508e-40	KRT18	early RPCs
PLP11	1.24035e-43	0.340459	0.477	0.319	2.89176e-39	PLP1	early RPCs
CTNNBIP1	1.67268e-43	0.432616	0.457	0.336	3.89967e-39	CTNNBIP1	early RPCs
CRABP21	2.20512e-43	0.352597	0.572	0.428	5.14102e-39	CRABP2	early RPCs
MEST1	2.51745e-42	0.414941	0.782	0.7	5.86918e-38	MEST	early RPCs
PRTG1	1.42253e-41	0.397168	0.46	0.33	3.31648e-37	PRTG	early RPCs
SPINT2	3.38448e-41	0.300316	0.701	0.587	7.89058e-37	SPINT2	early RPCs
MDK1	9.39547e-39	0.294651	0.974	0.875	2.19046e-34	MDK	early RPCs
CYBA	1.85436e-38	0.319353	0.501	0.375	4.32326e-34	CYBA	early RPCs
TPM21	3.08511e-38	0.328872	0.419	0.289	7.19262e-34	TPM2	early RPCs
TPM11	1.42219e-37	0.388204	0.727	0.645	3.31569e-33	TPM1	early RPCs
LIX11	1.12069e-36	0.310323	0.34	0.217	2.61277e-32	LIX1	early RPCs
QPRT1	5.10561e-36	0.296018	0.683	0.586	1.19032e-31	QPRT	early RPCs
SEC11A	9.97206e-35	0.258483	0.876	0.824	2.32489e-30	SEC11A	early RPCs
SPRY1	1.72618e-34	0.296958	0.268	0.162	4.02442e-30	SPRY1	early RPCs
METRN1	3.15123e-33	0.287541	0.839	0.754	7.34678e-29	METRN	early RPCs
SERPINH11	2.51378e-31	0.299423	0.401	0.295	5.86062e-27	SERPINH1	early RPCs
TRMT112	9.24052e-31	0.253049	0.8	0.779	2.15433e-26	TRMT112	early RPCs
PURPL1	4.61734e-30	0.300152	0.47	0.345	1.07649e-25	PURPL	early RPCs
KRT81	1.26614e-28	0.285011	0.405	0.304	2.95189e-24	KRT8	early RPCs
PRSS23	1.74541e-28	0.396325	0.474	0.38	4.06924e-24	PRSS23	early RPCs
CNN2	1.81831e-28	0.266415	0.512	0.411	4.23921e-24	CNN2	early RPCs
CCNB1IP1	7.19122e-28	0.266048	0.711	0.643	1.67656e-23	CCNB1IP1	early RPCs
IMPDH2	1.25808e-27	0.254083	0.696	0.626	2.9331e-23	IMPDH2	early RPCs
RAX1	4.04051e-27	0.258921	0.742	0.632	9.42006e-23	RAX	early RPCs
ENO1	4.86745e-27	0.251605	0.954	0.949	1.1348e-22	ENO1	early RPCs
COL2A11	6.04309e-27	0.310406	0.558	0.44	1.40889e-22	COL2A1	early RPCs
LINC018331	3.07199e-24	0.27529	0.545	0.449	7.16204e-20	LINC01833	early RPCs
MRPS61	6.22751e-24	0.276594	0.65	0.578	1.45188e-19	MRPS6	early RPCs
FGFR1	1.09089e-23	0.298601	0.493	0.408	2.5433e-19	FGFR1	early RPCs
APRT	1.16081e-23	0.251241	0.626	0.56	2.70632e-19	APRT	early RPCs
MT1X	5.80199e-13	0.431027	0.318	0.258	1.35268e-08	MT1X	early RPCs
CYP1B11	5.18826e-05	0.253902	0.481	0.463	1	CYP1B1	early RPCs
MT2A	0.00305045	0.322367	0.167	0.145	1	MT2A	early RPCs
GADD45A	0	3.1194	0.768	0.331	0	GADD45A	T1
HES6	0	3.05449	0.84	0.292	0	HES6	T1
RGS16	0	1.9955	0.717	0.255	0	RGS16	T1
ATOH7	0	1.78838	0.372	0.035	0	ATOH7	T1
CKB	0	1.61662	0.992	0.91	0	CKB	T1
MIAT	0	1.57804	0.871	0.636	0	MIAT	T1
GADD45G	0	1.54283	0.539	0.145	0	GADD45G	T1
CLDN5	0	1.52739	0.285	0.037	0	CLDN5	T1
SOX11	0	1.49496	0.919	0.788	0	SOX11	T1
RBP1	0	1.47982	0.892	0.818	0	RBP1	T1
RASD1	0	1.4145	0.453	0.068	0	RASD1	T1
VSX1	0	1.35103	0.341	0.046	0	VSX1	T1
SSTR2	0	1.33436	0.394	0.072	0	SSTR2	T1
NEUROD1	0	1.31527	0.479	0.096	0	NEUROD1	T1
ONECUT2	0	1.20748	0.338	0.075	0	ONECUT2	T1
NHLH1	0	1.20655	0.397	0.054	0	NHLH1	T1
NEUROG2	0	1.18558	0.217	0.027	0	NEUROG2	T1
TAGLN3	0	1.17995	0.583	0.189	0	TAGLN3	T1
SHD	0	1.11087	0.403	0.059	0	SHD	T1
PCBP4	0	1.04606	0.616	0.27	0	PCBP4	T1
BASP1	0	1.01692	0.925	0.781	0	BASP1	T1
CRYBG3	0	1.0137	0.466	0.136	0	CRYBG3	T1
ZBTB18	0	1.00374	0.44	0.112	0	ZBTB18	T1
MYBL1	0	0.935233	0.342	0.074	0	MYBL1	T1
VXN	0	0.883686	0.261	0.041	0	VXN	T1
SRRM4	0	0.823027	0.386	0.082	0	SRRM4	T1
MFNG	0	0.800707	0.332	0.047	0	MFNG	T1
MYCL	0	0.742602	0.281	0.045	0	MYCL	T1
CPLX2	0	0.72037	0.216	0.024	0	CPLX2	T1
DLX1	0	0.687017	0.187	0.012	0	DLX1	T1
INSM2	0	0.614165	0.2	0.017	0	INSM2	T1
KIF19	0	0.541039	0.233	0.032	0	KIF19	T1
SLC38A4	0	0.485466	0.18	0.017	0	SLC38A4	T1
DLL4	5.93198e-306	0.581519	0.173	0.017	1.38298e-301	DLL4	T1
DLX2	5.58689e-305	0.529194	0.177	0.018	1.30253e-300	DLX2	T1
ELAVL2	6.26826e-305	1.12854	0.381	0.11	1.46138e-300	ELAVL2	T1
MIR217HG	1.37642e-297	0.745258	0.335	0.083	3.20898e-293	MIR217HG	T1
STMN1	4.39477e-292	0.702354	0.993	0.974	1.0246e-287	STMN1	T1
CHRNA1	6.91474e-287	0.383362	0.146	0.012	1.6121e-282	CHRNA1	T1
TMEM158	8.19639e-285	0.933131	0.219	0.035	1.91091e-280	TMEM158	T1
BCL7A	2.31249e-280	0.992415	0.632	0.336	5.39134e-276	BCL7A	T1
E2F1	3.8002e-278	0.70989	0.34	0.093	8.85978e-274	E2F1	T1
ST18	4.08907e-272	0.54809	0.225	0.038	9.53326e-268	ST18	T1
BHLHE22	3.55731e-255	1.04384	0.323	0.09	8.29351e-251	BHLHE22	T1
VASH2	2.55423e-252	0.762709	0.313	0.085	5.95494e-248	VASH2	T1
SH3BGRL3	4.77204e-251	1.27268	0.781	0.592	1.11255e-246	SH3BGRL3	T1
FGF1	5.49182e-250	0.415092	0.114	0.007	1.28036e-245	FGF1	T1
SERPINI1	3.32704e-248	0.581246	0.212	0.038	7.75667e-244	SERPINI1	T1
PLEKHA1	8.21051e-248	1.12869	0.746	0.502	1.9142e-243	PLEKHA1	T1
MLLT11	2.28241e-244	0.805572	0.791	0.55	5.3212e-240	MLLT11	T1
BTBD17	4.59237e-238	0.969172	0.36	0.123	1.07066e-233	BTBD17	T1
ELAVL3	6.95457e-237	0.68287	0.359	0.11	1.62139e-232	ELAVL3	T1
CXCR4	8.13111e-235	0.990551	0.462	0.19	1.89569e-230	CXCR4	T1
INSM1	3.91694e-232	0.831824	0.307	0.086	9.13195e-228	INSM1	T1
TUBA1A	1.33225e-226	0.771653	0.993	0.975	3.10601e-222	TUBA1A	T1
RNF165	5.18463e-220	0.729657	0.56	0.277	1.20874e-215	RNF165	T1
TRIM9	1.181e-218	0.568156	0.272	0.071	2.75339e-214	TRIM9	T1
H3F3B	5.62791e-216	0.524428	0.999	0.997	1.31209e-211	H3F3B	T1
DLL3	4.22838e-212	0.900546	0.345	0.12	9.85804e-208	DLL3	T1
TMSB4X	8.10958e-212	0.929074	0.992	0.975	1.89067e-207	TMSB4X	T1
TCF4	1.0587e-211	0.868938	0.79	0.596	2.46825e-207	TCF4	T1
PFN2	6.45336e-211	0.95139	0.775	0.613	1.50454e-206	PFN2	T1
H3F3A	8.89557e-211	0.388938	0.999	0.998	2.07391e-206	H3F3A	T1
TFDP2	3.87195e-206	0.786727	0.8	0.631	9.02707e-202	TFDP2	T1
CAMK2N1	3.31862e-204	0.737546	0.592	0.331	7.73704e-200	CAMK2N1	T1
GAL	1.11464e-203	2.85294	0.198	0.042	2.59868e-199	GAL	T1
ZC3H12C	1.62585e-203	0.54505	0.302	0.092	3.79051e-199	ZC3H12C	T1
PCDH19	2.30466e-200	0.757466	0.381	0.144	5.37308e-196	PCDH19	T1
SCG3	5.15062e-200	0.647323	0.373	0.127	1.20082e-195	SCG3	T1
RORB	1.0901e-199	0.936992	0.745	0.508	2.54147e-195	RORB	T1
GABBR2	1.75723e-198	0.456216	0.185	0.035	4.09682e-194	GABBR2	T1
TRH	5.11562e-197	1.37805	0.612	0.36	1.19265e-192	TRH	T1
LIMD2	7.97144e-197	0.769609	0.542	0.292	1.85846e-192	LIMD2	T1
NEUROD4	5.47438e-196	0.653979	0.25	0.063	1.2763e-191	NEUROD4	T1
RHBDL3	2.09211e-191	0.302576	0.147	0.022	4.87755e-187	RHBDL3	T1
DOK5	2.25379e-188	0.785128	0.321	0.111	5.25449e-184	DOK5	T1
IVNS1ABP	1.022e-187	0.869131	0.554	0.312	2.38269e-183	IVNS1ABP	T1
AL139246.5	5.04207e-186	1.30567	0.298	0.099	1.17551e-181	AL139246.5	T1
GPC2	1.41825e-183	0.627781	0.479	0.228	3.3065e-179	GPC2	T1
VSTM2B	1.29578e-180	0.605062	0.26	0.076	3.02097e-176	VSTM2B	T1
TUBB2B	1.43578e-179	0.591987	0.942	0.852	3.34738e-175	TUBB2B	T1
SLC18A2	9.14089e-177	0.397004	0.122	0.016	2.13111e-172	SLC18A2	T1
MSI1	6.40943e-174	0.666403	0.719	0.501	1.49429e-169	MSI1	T1
2004-09-01	4.77583e-168	0.942504	0.31	0.109	1.11344e-163	2004-09-01	T1
SLN	5.24219e-168	0.334696	0.102	0.011	1.22216e-163	SLN	T1
DLL1	1.25521e-167	0.754856	0.305	0.112	2.9264e-163	DLL1	T1
CBFA2T2	1.68796e-166	0.702514	0.385	0.167	3.9353e-162	CBFA2T2	T1
ONECUT1	8.84548e-166	0.340458	0.168	0.034	2.06224e-161	ONECUT1	T1
IDH2	2.04174e-163	0.686124	0.571	0.349	4.76011e-159	IDH2	T1
SLCO5A1	5.09477e-162	0.531502	0.263	0.084	1.1878e-157	SLCO5A1	T1
DCX	5.40087e-161	0.762885	0.457	0.217	1.25916e-156	DCX	T1
JPT1	1.99667e-158	0.608735	0.86	0.731	4.65503e-154	JPT1	T1
CADM3	1.12511e-156	0.564754	0.311	0.112	2.62307e-152	CADM3	T1
MAP1B	1.55412e-156	0.654887	0.951	0.906	3.62329e-152	MAP1B	T1
DST	6.22249e-155	0.820628	0.679	0.488	1.45071e-150	DST	T1
MARCKSL1	1.81914e-154	0.417403	0.992	0.978	4.24114e-150	MARCKSL1	T1
POU4F2	1.56043e-152	0.554792	0.122	0.019	3.63799e-148	POU4F2	T1
IGFBPL1	4.2774e-151	0.293765	0.139	0.026	9.97234e-147	IGFBPL1	T1
MXI1	2.48595e-150	0.605583	0.462	0.234	5.79574e-146	MXI1	T1
PROX1	4.11397e-149	0.563425	0.244	0.078	9.59132e-145	PROX1	T1
ELAVL4	4.66135e-149	0.610702	0.214	0.062	1.08675e-144	ELAVL4	T1
CHRNA3	1.85597e-148	0.427365	0.201	0.054	4.327e-144	CHRNA3	T1
PTMA	9.40823e-147	0.348639	1	0.999	2.19344e-142	PTMA	T1
RCOR2	1.19902e-146	0.624515	0.452	0.237	2.7954e-142	RCOR2	T1
BTG2	1.05434e-145	0.733792	0.577	0.363	2.4581e-141	BTG2	T1
SPNS2	1.14954e-144	0.280709	0.108	0.016	2.68004e-140	SPNS2	T1
LCA5	2.50956e-144	0.790335	0.482	0.264	5.85079e-140	LCA5	T1
TMSB10	2.58397e-144	0.473479	0.995	0.989	6.02427e-140	TMSB10	T1
MARCKS	2.54164e-142	0.439182	0.996	0.978	5.92559e-138	MARCKS	T1
CNTN2	2.2927e-140	0.389235	0.159	0.036	5.34521e-136	CNTN2	T1
RHOBTB3	3.747e-139	0.623701	0.651	0.431	8.73575e-135	RHOBTB3	T1
NEUROG1	9.15172e-138	0.700133	0.155	0.036	2.13363e-133	NEUROG1	T1
RTN41	3.12829e-136	0.470785	0.963	0.907	7.29329e-132	RTN4	T1
HNRNPH3	1.05568e-133	0.523491	0.889	0.801	2.46121e-129	HNRNPH3	T1
CELSR2	4.35331e-131	0.548715	0.392	0.195	1.01493e-126	CELSR2	T1
POMC	1.05261e-127	0.663921	0.104	0.017	2.45405e-123	POMC	T1
DDX5	1.09844e-124	0.425104	0.97	0.949	2.56091e-120	DDX5	T1
STXBP1	4.52659e-124	0.460365	0.362	0.169	1.05533e-119	STXBP1	T1
RBPJ	5.11159e-124	0.604984	0.789	0.661	1.19172e-119	RBPJ	T1
TP53INP2	9.03328e-123	0.396579	0.231	0.077	2.10602e-118	TP53INP2	T1
CDC42EP4	9.29294e-122	0.544402	0.398	0.202	2.16656e-117	CDC42EP4	T1
MAP1A	1.09438e-121	0.504889	0.353	0.165	2.55144e-117	MAP1A	T1
AC010931.2	6.3283e-121	0.534236	0.387	0.186	1.47538e-116	AC010931.2	T1
PAK3	5.14902e-120	0.498613	0.361	0.17	1.20044e-115	PAK3	T1
HMGB1	1.76193e-115	0.407244	0.993	0.984	4.10776e-111	HMGB1	T1
RNF180	2.21278e-115	0.493492	0.295	0.127	5.15887e-111	RNF180	T1
UBE2S	1.08026e-113	1.00021	0.629	0.462	2.51851e-109	UBE2S	T1
WWC1	1.57286e-111	0.490685	0.185	0.059	3.66697e-107	WWC1	T1
KALRN	2.82915e-110	0.402742	0.254	0.1	6.59588e-106	KALRN	T1
NOTCH1	1.58127e-109	0.495784	0.416	0.226	3.68658e-105	NOTCH1	T1
MAGI1	2.21333e-109	0.56322	0.481	0.289	5.16016e-105	MAGI1	T1
PHLDA1	1.55017e-108	0.527211	0.384	0.193	3.61407e-104	PHLDA1	T1
PPP1R14C	1.9753e-107	0.357708	0.139	0.036	4.60522e-103	PPP1R14C	T1
KCNK3	2.4413e-107	0.363772	0.171	0.051	5.69164e-103	KCNK3	T1
TP53I11	6.20975e-107	0.58811	0.444	0.262	1.44774e-102	TP53I11	T1
TTC29	9.31636e-107	0.330626	0.124	0.029	2.17202e-102	TTC29	T1
BAZ1A	2.58423e-106	0.517642	0.526	0.329	6.02488e-102	BAZ1A	T1
KIF1A	9.25522e-106	0.550696	0.524	0.336	2.15776e-101	KIF1A	T1
MIB1	2.91386e-104	0.596675	0.592	0.429	6.79337e-100	MIB1	T1
NNAT	5.6517e-104	0.865949	0.606	0.405	1.31764e-99	NNAT	T1
MFAP4	8.41077e-104	0.447199	0.169	0.053	1.96089e-99	MFAP4	T1
PBX4	8.00511e-103	0.271672	0.146	0.041	1.86631e-98	PBX4	T1
CRMP1	1.3571e-100	0.427756	0.4	0.213	3.16393e-96	CRMP1	T1
SETBP1	7.70402e-100	0.408833	0.239	0.096	1.79612e-95	SETBP1	T1
KLHDC8A	2.49973e-99	0.390705	0.185	0.064	5.82788e-95	KLHDC8A	T1
ADGRG1	1.81951e-97	0.402878	0.266	0.115	4.242e-93	ADGRG1	T1
PDE1C	6.37787e-96	0.285876	0.184	0.062	1.48694e-91	PDE1C	T1
FAM110A	6.38115e-95	0.280797	0.144	0.042	1.4877e-90	FAM110A	T1
ENY2	7.47177e-94	0.431632	0.84	0.756	1.74197e-89	ENY2	T1
UCP2	2.97459e-93	0.393372	0.269	0.123	6.93496e-89	UCP2	T1
MAP4K4	7.17068e-92	0.521188	0.55	0.379	1.67177e-87	MAP4K4	T1
CHD7	7.06004e-90	0.493902	0.794	0.685	1.64598e-85	CHD7	T1
PTPRF	1.24614e-89	0.59899	0.606	0.465	2.90525e-85	PTPRF	T1
CMIP	5.52313e-89	0.461757	0.352	0.19	1.28766e-84	CMIP	T1
LINC00461	1.13355e-87	0.491375	0.418	0.229	2.64277e-83	LINC00461	T1
KLHL35	3.16642e-86	0.477783	0.169	0.059	7.38219e-82	KLHL35	T1
KLF13	6.99149e-86	0.428658	0.322	0.17	1.63e-81	KLF13	T1
FOXN2	1.1235e-85	0.409082	0.254	0.115	2.61933e-81	FOXN2	T1
TAGLN2	1.20429e-85	0.592121	0.481	0.313	2.80768e-81	TAGLN2	T1
SYT1	3.07211e-85	0.555666	0.741	0.628	7.16232e-81	SYT1	T1
C3orf14	1.4535e-83	0.359081	0.339	0.176	3.38869e-79	C3orf14	T1
FRYL	1.68642e-83	0.482806	0.425	0.262	3.93172e-79	FRYL	T1
FAM131C	3.08773e-80	0.422115	0.148	0.05	7.19872e-76	FAM131C	T1
TFAP2C	6.9874e-80	0.38854	0.122	0.035	1.62904e-75	TFAP2C	T1
FAM96B	8.35865e-80	0.453113	0.721	0.608	1.94874e-75	FAM96B	T1
HES5	3.94377e-79	0.547052	0.278	0.138	9.1945e-75	HES5	T1
RPAIN	6.87223e-78	0.419014	0.753	0.649	1.60219e-73	RPAIN	T1
CBLN2	8.32973e-78	0.275043	0.108	0.029	1.94199e-73	CBLN2	T1
CCNG2	1.59396e-76	0.535707	0.381	0.228	3.71617e-72	CCNG2	T1
NECAB3	4.02394e-76	0.394058	0.265	0.131	9.38141e-72	NECAB3	T1
ACSL4	5.49898e-76	0.492501	0.396	0.246	1.28203e-71	ACSL4	T1
FGD4	7.95635e-76	0.510712	0.464	0.313	1.85494e-71	FGD4	T1
CDK5RAP3	2.53345e-75	0.506251	0.404	0.26	5.90649e-71	CDK5RAP3	T1
TMSB15A	4.86365e-75	0.489243	0.764	0.667	1.13391e-70	TMSB15A	T1
TOX3	1.79779e-72	0.425666	0.387	0.23	4.19137e-68	TOX3	T1
CEP164	1.98015e-72	0.456623	0.32	0.179	4.61652e-68	CEP164	T1
GLUL	3.63515e-72	0.414666	0.73	0.613	8.47499e-68	GLUL	T1
PSMA7	1.37094e-71	0.342277	0.927	0.894	3.1962e-67	PSMA7	T1
DBN1	2.16408e-71	0.432378	0.631	0.506	5.04534e-67	DBN1	T1
FEZF2	4.063e-71	0.392109	0.327	0.176	9.47249e-67	FEZF2	T1
PLXNA2	1.60582e-70	0.405991	0.179	0.073	3.7438e-66	PLXNA2	T1
PPP1R14B	3.61777e-69	0.464806	0.664	0.543	8.43447e-65	PPP1R14B	T1
KLHL24	1.95751e-68	0.426673	0.5	0.351	4.56374e-64	KLHL24	T1
HDAC2	2.60549e-68	0.379741	0.782	0.694	6.07443e-64	HDAC2	T1
TERF2IP	7.75238e-68	0.373694	0.671	0.54	1.80739e-63	TERF2IP	T1
TRMT9B	1.55611e-67	0.316843	0.148	0.055	3.62791e-63	TRMT9B	T1
MGLL	1.96163e-67	0.299901	0.152	0.057	4.57333e-63	MGLL	T1
CFL1	6.14748e-67	0.273981	0.976	0.958	1.43322e-62	CFL1	T1
IER5	1.33219e-66	0.345293	0.275	0.143	3.10586e-62	IER5	T1
LINC01551	2.53022e-66	0.672375	0.212	0.098	5.89896e-62	LINC01551	T1
HOMER3	7.61629e-66	0.435465	0.52	0.386	1.77566e-61	HOMER3	T1
NCAM1	1.44182e-65	0.355767	0.587	0.416	3.36145e-61	NCAM1	T1
TMEM176B	1.77522e-65	0.518911	0.227	0.11	4.13874e-61	TMEM176B	T1
LRCH2	1.86033e-65	0.278863	0.242	0.118	4.33718e-61	LRCH2	T1
CENPV	5.01713e-65	0.395192	0.807	0.742	1.16969e-60	CENPV	T1
PAIP2	1.10807e-64	0.341208	0.843	0.774	2.58334e-60	PAIP2	T1
SLC12A2	2.27741e-64	0.435529	0.376	0.234	5.30955e-60	SLC12A2	T1
CTPS1	6.49259e-64	0.370023	0.342	0.206	1.51368e-59	CTPS1	T1
RGS20	6.9116e-64	0.286077	0.192	0.085	1.61137e-59	RGS20	T1
CD24	1.06452e-63	0.471414	0.767	0.714	2.48182e-59	CD24	T1
NDUFA6	1.5355e-62	0.413432	0.712	0.613	3.57988e-58	NDUFA6	T1
PIK3R3	7.08037e-62	0.357616	0.344	0.206	1.65072e-57	PIK3R3	T1
BACE1	1.82906e-61	0.317217	0.287	0.156	4.26427e-57	BACE1	T1
ZEB1	6.82572e-61	0.375603	0.377	0.24	1.59135e-56	ZEB1	T1
ETFB	7.6548e-60	0.374381	0.724	0.618	1.78464e-55	ETFB	T1
PTP4A3	3.53528e-59	0.368927	0.302	0.174	8.24215e-55	PTP4A3	T1
TMEM176A	5.15145e-59	0.522529	0.211	0.103	1.20101e-54	TMEM176A	T1
STRADB	5.76078e-59	0.365013	0.363	0.228	1.34307e-54	STRADB	T1
EMX1	1.21857e-58	0.378529	0.121	0.044	2.84098e-54	EMX1	T1
TTLL7	4.62551e-58	0.292608	0.298	0.166	1.07839e-53	TTLL7	T1
PMAIP1	7.049e-58	0.360187	0.245	0.129	1.6434e-53	PMAIP1	T1
TTC14	1.50731e-57	0.513824	0.559	0.446	3.51413e-53	TTC14	T1
KIF5B	1.50827e-57	0.348616	0.78	0.706	3.51639e-53	KIF5B	T1
APEX1	3.34064e-57	0.347613	0.835	0.77	7.78836e-53	APEX1	T1
H2AFY	5.06719e-57	0.324445	0.79	0.707	1.18136e-52	H2AFY	T1
AMER2	1.79772e-56	0.296075	0.329	0.186	4.19119e-52	AMER2	T1
DDR1	1.966e-56	0.37729	0.464	0.327	4.58354e-52	DDR1	T1
SRP9	3.42396e-56	0.280437	0.954	0.923	7.98261e-52	SRP9	T1
ZBTB20	4.22443e-56	0.478373	0.523	0.386	9.84883e-52	ZBTB20	T1
NAPA	5.47777e-56	0.331235	0.308	0.181	1.27709e-51	NAPA	T1
GLRX	3.93617e-55	0.360724	0.215	0.109	9.1768e-51	GLRX	T1
RTL8C	5.19496e-55	0.367822	0.545	0.416	1.21115e-50	RTL8C	T1
PSD3	1.00035e-54	0.351295	0.348	0.219	2.33222e-50	PSD3	T1
MALAT1	1.32145e-54	0.265175	1	1	3.08083e-50	MALAT1	T1
PTPRZ1	2.1181e-54	0.441865	0.556	0.417	4.93813e-50	PTPRZ1	T1
AGO1	2.32838e-54	0.40743	0.406	0.278	5.42839e-50	AGO1	T1
GDI1	2.34305e-54	0.371736	0.406	0.278	5.46259e-50	GDI1	T1
ARPP21	4.42822e-54	0.261422	0.138	0.055	1.03239e-49	ARPP21	T1
UBC	5.26457e-54	0.270483	0.967	0.945	1.22738e-49	UBC	T1
HEY1	7.80045e-54	0.749514	0.269	0.157	1.8186e-49	HEY1	T1
E2F5	2.03226e-52	0.380026	0.352	0.231	4.73801e-48	E2F5	T1
NHS	2.83817e-52	0.297724	0.204	0.102	6.61691e-48	NHS	T1
C1orf61	3.51369e-52	0.61119	0.162	0.071	8.19181e-48	C1orf61	T1
ACLY	5.07097e-52	0.344933	0.364	0.238	1.18225e-47	ACLY	T1
NOVA1	1.95202e-51	0.387015	0.448	0.321	4.55093e-47	NOVA1	T1
AKT3	2.10164e-51	0.339449	0.384	0.255	4.89977e-47	AKT3	T1
HMGB3	3.16366e-51	0.401558	0.605	0.495	7.37576e-47	HMGB3	T1
HNRNPA0	2.44503e-50	0.303436	0.845	0.786	5.70034e-46	HNRNPA0	T1
JUND	6.09882e-50	0.36321	0.729	0.624	1.42188e-45	JUND	T1
ZNF385A	1.06922e-49	0.334782	0.364	0.237	2.49279e-45	ZNF385A	T1
TGFB2	2.99507e-49	0.394283	0.279	0.165	6.9827e-45	TGFB2	T1
ASCL1	3.19604e-49	0.537409	0.211	0.11	7.45124e-45	ASCL1	T1
FYN	7.96421e-49	0.368534	0.452	0.328	1.85678e-44	FYN	T1
FJX1	8.63941e-49	0.517999	0.492	0.37	2.01419e-44	FJX1	T1
HMGN2	9.42674e-49	0.386159	0.92	0.885	2.19775e-44	HMGN2	T1
SMCO4	1.41483e-48	0.381614	0.276	0.169	3.29854e-44	SMCO4	T1
GPM6A	2.5944e-48	0.335422	0.71	0.567	6.04858e-44	GPM6A	T1
TMX1	4.26835e-48	0.349249	0.487	0.365	9.95122e-44	TMX1	T1
SFPQ	1.15498e-47	0.306398	0.892	0.839	2.69272e-43	SFPQ	T1
SH3BGRL2	1.1733e-47	0.346885	0.323	0.206	2.73544e-43	SH3BGRL2	T1
ATP6V1G1	1.25459e-47	0.280143	0.925	0.889	2.92496e-43	ATP6V1G1	T1
EPHA3	3.7564e-47	0.258458	0.181	0.088	8.75766e-43	EPHA3	T1
RBM3	1.95093e-46	0.347598	0.669	0.58	4.54839e-42	RBM3	T1
BTG1	3.88486e-46	0.417616	0.861	0.812	9.05716e-42	BTG1	T1
SOX4	6.90969e-46	0.523234	0.92	0.945	1.61092e-41	SOX4	T1
TMEM132A	7.57854e-46	0.365171	0.498	0.383	1.76686e-41	TMEM132A	T1
C14orf132	8.64751e-46	0.271002	0.296	0.179	2.01608e-41	C14orf132	T1
DYNLT1	1.14661e-45	0.288516	0.776	0.707	2.6732e-41	DYNLT1	T1
TLK1	1.1915e-45	0.357553	0.459	0.343	2.77787e-41	TLK1	T1
SLITRK2	2.0376e-45	0.37699	0.229	0.125	4.75047e-41	SLITRK2	T1
MID1IP1	1.54411e-44	0.424543	0.291	0.183	3.59995e-40	MID1IP1	T1
PHC2	1.73385e-44	0.354625	0.404	0.29	4.04229e-40	PHC2	T1
EIF4A1	7.57602e-44	0.315254	0.755	0.67	1.76627e-39	EIF4A1	T1
KHDRBS1	9.02692e-44	0.291484	0.873	0.834	2.10454e-39	KHDRBS1	T1
MEX3A	2.24866e-43	0.333518	0.616	0.515	5.24252e-39	MEX3A	T1
KIF5C	2.38374e-43	0.472526	0.549	0.447	5.55745e-39	KIF5C	T1
DYNC1I2	2.94268e-43	0.342172	0.673	0.593	6.86058e-39	DYNC1I2	T1
CCDC50	4.77198e-43	0.411019	0.508	0.407	1.11254e-38	CCDC50	T1
CACNA2D1	5.42494e-43	0.328457	0.283	0.175	1.26477e-38	CACNA2D1	T1
BID	5.67889e-43	0.372736	0.335	0.229	1.32398e-38	BID	T1
NCOR2	7.28702e-43	0.355541	0.351	0.241	1.6989e-38	NCOR2	T1
HNRNPAB	7.71559e-43	0.290211	0.807	0.742	1.79881e-38	HNRNPAB	T1
NKAIN4	1.04005e-42	0.382534	0.625	0.53	2.42478e-38	NKAIN4	T1
H2AFV	1.987e-42	0.320181	0.742	0.672	4.6325e-38	H2AFV	T1
TIMM50	2.34973e-42	0.291304	0.31	0.201	5.47817e-38	TIMM50	T1
ODC1	1.44941e-41	0.321623	0.845	0.786	3.37914e-37	ODC1	T1
RPS27L	1.70847e-41	0.316583	0.869	0.79	3.98313e-37	RPS27L	T1
TRIM13	2.42085e-41	0.312344	0.387	0.274	5.64398e-37	TRIM13	T1
FBRSL1	1.10112e-40	0.256158	0.273	0.17	2.56715e-36	FBRSL1	T1
CCDC34	1.46439e-40	0.608081	0.565	0.489	3.41407e-36	CCDC34	T1
SYT7	1.66526e-40	0.316311	0.35	0.235	3.88238e-36	SYT7	T1
ADAMTS18	2.29093e-40	0.301328	0.288	0.179	5.34107e-36	ADAMTS18	T1
SERPINE2	2.30661e-40	0.28542	0.316	0.207	5.37763e-36	SERPINE2	T1
DPYSL4	7.77243e-40	0.269333	0.285	0.179	1.81207e-35	DPYSL4	T1
CD44	1.22361e-39	0.256253	0.117	0.05	2.85272e-35	CD44	T1
PDGFRB	3.96065e-39	0.270877	0.229	0.131	9.23387e-35	PDGFRB	T1
TOP1	4.75542e-39	0.294596	0.745	0.669	1.10868e-34	TOP1	T1
CYB5A	6.06635e-39	0.620071	0.374	0.286	1.41431e-34	CYB5A	T1
SLC4A7	2.41386e-38	0.31214	0.545	0.443	5.62766e-34	SLC4A7	T1
CHMP1B	6.80294e-38	0.300845	0.39	0.286	1.58604e-33	CHMP1B	T1
ATP6V0B	9.85374e-38	0.282193	0.716	0.629	2.2973e-33	ATP6V0B	T1
AKT1	1.76495e-36	0.259653	0.246	0.151	4.1148e-32	AKT1	T1
DAAM1	2.21689e-36	0.311305	0.66	0.564	5.16845e-32	DAAM1	T1
TUBB	3.10568e-36	0.260169	0.976	0.961	7.24058e-32	TUBB	T1
HIPK2	1.06392e-35	0.369565	0.48	0.383	2.48043e-31	HIPK2	T1
HDAC9	1.21436e-35	0.260815	0.233	0.14	2.83117e-31	HDAC9	T1
NCOA1	1.28712e-35	0.263933	0.29	0.19	3.00079e-31	NCOA1	T1
STRA6	2.16175e-35	0.284368	0.245	0.151	5.0399e-31	STRA6	T1
CEP170	4.91424e-35	0.291787	0.49	0.389	1.14571e-30	CEP170	T1
MPPED2	5.2808e-35	0.340304	0.232	0.143	1.23117e-30	MPPED2	T1
CXXC5	7.90898e-35	0.327198	0.592	0.507	1.8439e-30	CXXC5	T1
COX17	1.2655e-34	0.263462	0.51	0.407	2.95039e-30	COX17	T1
TRAK1	1.36373e-34	0.262411	0.232	0.142	3.17939e-30	TRAK1	T1
FAM89A	1.47308e-34	0.306241	0.283	0.188	3.43434e-30	FAM89A	T1
OTX2	2.20364e-34	0.645505	0.301	0.211	5.13758e-30	OTX2	T1
RASA4	2.6227e-34	0.260249	0.371	0.262	6.11456e-30	RASA4	T1
GSE1	3.30571e-34	0.292054	0.342	0.239	7.70694e-30	GSE1	T1
STK39	6.12682e-34	0.262019	0.176	0.097	1.42841e-29	STK39	T1
MAP6	6.40973e-34	0.274169	0.397	0.288	1.49436e-29	MAP6	T1
NDUFC2	8.16576e-34	0.278136	0.833	0.784	1.90377e-29	NDUFC2	T1
PHF14	1.6999e-33	0.268227	0.687	0.61	3.96315e-29	PHF14	T1
LGR41	1.81367e-33	0.363635	0.603	0.542	4.22839e-29	LGR4	T1
PTBP2	1.99929e-33	0.254769	0.457	0.354	4.66115e-29	PTBP2	T1
GUCA1A	2.98445e-33	0.359516	0.175	0.098	6.95795e-29	GUCA1A	T1
ATP2B1	3.50689e-33	0.353917	0.575	0.484	8.17596e-29	ATP2B1	T1
CBR4	1.01856e-32	0.284028	0.387	0.289	2.37467e-28	CBR4	T1
CFL2	1.36228e-32	0.298021	0.437	0.337	3.17603e-28	CFL2	T1
2006-09-01	1.7902e-32	0.286304	0.37	0.264	4.17368e-28	2006-09-01	T1
H2AFZ	2.00367e-32	0.300517	0.966	0.955	4.67135e-28	H2AFZ	T1
UBXN1	2.17462e-32	0.271519	0.71	0.649	5.06991e-28	UBXN1	T1
PTS	2.18389e-31	0.274091	0.374	0.28	5.09153e-27	PTS	T1
TLE1	2.33635e-31	0.299777	0.323	0.228	5.44698e-27	TLE1	T1
HIGD1A	2.89168e-31	0.282116	0.529	0.444	6.74166e-27	HIGD1A	T1
TCF3	5.07095e-31	0.28749	0.438	0.349	1.18224e-26	TCF3	T1
ARL4D	5.27169e-31	0.27938	0.315	0.218	1.22904e-26	ARL4D	T1
PAK1	5.74315e-31	0.294016	0.368	0.271	1.33896e-26	PAK1	T1
KLHL8	5.92808e-31	0.3903	0.315	0.224	1.38207e-26	KLHL8	T1
UBE2B	1.54743e-30	0.259884	0.635	0.557	3.60769e-26	UBE2B	T1
GNAS	1.74234e-30	0.270981	0.908	0.897	4.06209e-26	GNAS	T1
AFDN	2.31265e-30	0.327175	0.511	0.427	5.39171e-26	AFDN	T1
SNAPC3	3.62183e-30	0.251187	0.411	0.311	8.44393e-26	SNAPC3	T1
HK1	4.00681e-30	0.266592	0.286	0.197	9.34149e-26	HK1	T1
NEDD4L	4.83004e-30	0.347905	0.227	0.147	1.12607e-25	NEDD4L	T1
DECR1	5.20776e-30	0.257665	0.391	0.295	1.21414e-25	DECR1	T1
CASC15	5.38329e-30	0.271965	0.394	0.293	1.25506e-25	CASC15	T1
AES	6.95738e-30	0.297293	0.677	0.618	1.62204e-25	AES	T1
SARS	9.99719e-30	0.269844	0.503	0.412	2.33074e-25	SARS	T1
IGFBP2	2.3352e-29	0.476392	0.798	0.713	5.44428e-25	IGFBP2	T1
NIN	2.37895e-29	0.308334	0.321	0.235	5.54628e-25	NIN	T1
SYT11	3.10602e-29	0.256028	0.477	0.377	7.24137e-25	SYT11	T1
CD47	3.77076e-29	0.289702	0.505	0.423	8.79115e-25	CD47	T1
RNF24	5.17365e-29	0.272802	0.303	0.214	1.20618e-24	RNF24	T1
COL13A1	6.20945e-29	0.269013	0.288	0.194	1.44767e-24	COL13A1	T1
YWHAZ	2.92763e-28	0.265287	0.838	0.822	6.82548e-24	YWHAZ	T1
MCM7	5.12862e-28	0.310872	0.423	0.339	1.19569e-23	MCM7	T1
TCAF1	5.75996e-28	0.261201	0.592	0.513	1.34288e-23	TCAF1	T1
KDM6B	9.15718e-28	0.271907	0.399	0.311	2.1349e-23	KDM6B	T1
SVBP	1.45939e-27	0.307972	0.508	0.435	3.40242e-23	SVBP	T1
EVL	6.84906e-27	0.26473	0.443	0.358	1.59679e-22	EVL	T1
BTG3	1.37645e-26	0.262024	0.521	0.431	3.20906e-22	BTG3	T1
KCNQ2	1.4545e-26	0.251393	0.208	0.134	3.39102e-22	KCNQ2	T1
ANK2	1.52852e-26	0.300375	0.3	0.218	3.5636e-22	ANK2	T1
NFIB	1.67661e-26	0.36635	0.195	0.121	3.90884e-22	NFIB	T1
SLC38A2	1.97266e-26	0.275448	0.487	0.405	4.59907e-22	SLC38A2	T1
FABP51	4.32159e-26	0.413399	0.685	0.63	1.00753e-21	FABP5	T1
TSG101	1.07821e-25	0.256317	0.45	0.369	2.51373e-21	TSG101	T1
DBI	3.62745e-25	0.269696	0.685	0.638	8.45704e-21	DBI	T1
PCDHB2	5.79876e-25	0.250281	0.29	0.208	1.35192e-20	PCDHB2	T1
PFDN4	3.54573e-24	0.260014	0.567	0.493	8.26652e-20	PFDN4	T1
SCARB2	4.27954e-24	0.268	0.616	0.544	9.97733e-20	SCARB2	T1
RALGAPA1	4.44983e-24	0.277922	0.354	0.27	1.03743e-19	RALGAPA1	T1
FADS1	6.07222e-24	0.255705	0.638	0.58	1.41568e-19	FADS1	T1
SERPINF11	1.25177e-23	0.353459	0.322	0.245	2.91839e-19	SERPINF1	T1
ZBTB16	1.81805e-23	0.263554	0.309	0.229	4.2386e-19	ZBTB16	T1
CFAP298	3.27715e-23	0.336179	0.501	0.436	7.64035e-19	CFAP298	T1
FOXG1	9.11462e-23	0.341298	0.246	0.173	2.12498e-18	FOXG1	T1
GALNT2	1.14282e-21	0.271991	0.249	0.179	2.66437e-17	GALNT2	T1
ATP1B3	3.49305e-20	0.267015	0.621	0.568	8.14369e-16	ATP1B3	T1
EPB41	3.80083e-20	0.25715	0.497	0.425	8.86126e-16	EPB41	T1
SMAD21	5.4306e-20	0.343466	0.635	0.594	1.26609e-15	SMAD2	T1
TLE3	5.67679e-20	0.263067	0.313	0.242	1.32349e-15	TLE3	T1
SYNE2	1.15078e-19	0.453017	0.534	0.481	2.68292e-15	SYNE2	T1
MTPN	2.87917e-18	0.290925	0.629	0.593	6.7125e-14	MTPN	T1
HES4	1.70753e-16	0.270767	0.688	0.648	3.98094e-12	HES4	T1
TMEM97	1.25013e-15	0.270441	0.41	0.357	2.91455e-11	TMEM97	T1
NELL2	1.36995e-15	0.255023	0.327	0.268	3.1939e-11	NELL2	T1
C1QL1	2.47007e-14	0.262001	0.114	0.073	5.75872e-10	C1QL1	T1
PSIP1	2.90857e-14	0.443539	0.845	0.845	6.78105e-10	PSIP1	T1
PCLAF	2.61647e-10	0.266216	0.227	0.184	6.10004e-06	PCLAF	T1
SESN31	1.32747e-08	0.397166	0.493	0.475	0.000309486	SESN3	T1
PIK3R1	1.81785e-08	0.250882	0.471	0.433	0.000423813	PIK3R1	T1
CCND11	0.000932833	0.455319	0.64	0.771	1	CCND1	T1
STMN2	0	3.64649	0.841	0.208	0	STMN2	T2
TFAP2A	0	1.85485	0.279	0.031	0	TFAP2A	T2
DCX1	0	1.65443	0.637	0.212	0	DCX	T2
CELF4	0	1.60945	0.493	0.115	0	CELF4	T2
STMN4	0	1.52153	0.477	0.115	0	STMN4	T2
MLLT111	0	1.43559	0.827	0.559	0	MLLT11	T2
TUBB2B1	0	1.4332	0.966	0.855	0	TUBB2B	T2
ELAVL31	0	1.40371	0.523	0.106	0	ELAVL3	T2
PCSK1N	0	1.38492	0.543	0.166	0	PCSK1N	T2
RUNX1T1	0	1.33055	0.363	0.044	0	RUNX1T1	T2
NSG2	0	1.32239	0.356	0.02	0	NSG2	T2
BASP11	0	1.27399	0.944	0.787	0	BASP1	T2
CRMP11	0	1.24983	0.592	0.204	0	CRMP1	T2
TUBA1A1	0	1.17576	0.99	0.976	0	TUBA1A	T2
RAB3A	0	1.14537	0.376	0.057	0	RAB3A	T2
INA	0	1.06936	0.42	0.087	0	INA	T2
NSG1	0	1.03982	0.345	0.067	0	NSG1	T2
GNG3	0	1.00676	0.353	0.054	0	GNG3	T2
GDAP1L1	0	0.995511	0.334	0.034	0	GDAP1L1	T2
GRIA2	0	0.972383	0.252	0.014	0	GRIA2	T2
TTC9B	0	0.7421	0.221	0.014	0	TTC9B	T2
BARHL2	0	0.727821	0.167	0.005	0	BARHL2	T2
JPT11	5.70235e-287	1.12868	0.905	0.733	1.32945e-282	JPT1	T2
MIR124-2HG	4.67543e-271	1.41937	0.53	0.207	1.09003e-266	MIR124-2HG	T2
SCRT2	8.57337e-271	0.563218	0.146	0.01	1.9988e-266	SCRT2	T2
MAPT	1.02477e-257	0.807465	0.26	0.045	2.38915e-253	MAPT	T2
TUBB2A	5.14667e-256	1.53606	0.641	0.336	1.19989e-251	TUBB2A	T2
SNAP25	1.06798e-252	0.881525	0.316	0.07	2.48988e-248	SNAP25	T2
ENO2	4.77575e-245	1.34391	0.644	0.344	1.11342e-240	ENO2	T2
LINC00599	8.66312e-243	0.971811	0.338	0.079	2.01972e-238	LINC00599	T2
SOX41	2.79024e-242	1.55366	0.963	0.939	6.50517e-238	SOX4	T2
CELF3	1.70629e-235	0.753308	0.26	0.05	3.97804e-231	CELF3	T2
ATCAY	1.47905e-233	0.914667	0.358	0.097	3.44826e-229	ATCAY	T2
POU2F2	4.1609e-233	1.04975	0.314	0.075	9.70073e-229	POU2F2	T2
MYT1L	1.35918e-232	0.464532	0.102	0.005	3.16878e-228	MYT1L	T2
ATP1A3	9.03306e-232	0.779052	0.304	0.067	2.10597e-227	ATP1A3	T2
NRXN1	3.64854e-231	0.943775	0.263	0.052	8.5062e-227	NRXN1	T2
SEZ6L2	6.90329e-227	0.981621	0.462	0.162	1.60943e-222	SEZ6L2	T2
SCN2A	1.71855e-225	0.433654	0.111	0.007	4.00664e-221	SCN2A	T2
TMSB101	9.03347e-222	0.838258	0.992	0.989	2.10606e-217	TMSB10	T2
SYT4	4.86478e-217	0.878451	0.304	0.07	1.13417e-212	SYT4	T2
SCG31	1.30231e-215	0.819695	0.435	0.133	3.03621e-211	SCG3	T2
SCRT1	3.8595e-210	0.437047	0.122	0.01	8.99804e-206	SCRT1	T2
TAGLN31	1.78105e-199	1.04699	0.512	0.216	4.15233e-195	TAGLN3	T2
CDKN2D	1.07954e-197	0.86874	0.292	0.075	2.51684e-193	CDKN2D	T2
NFASC	3.84933e-195	0.637756	0.184	0.029	8.97433e-191	NFASC	T2
RTN1	9.05475e-188	1.18025	0.343	0.109	2.11102e-183	RTN1	T2
LRRN3	3.23132e-185	1.15061	0.269	0.067	7.53351e-181	LRRN3	T2
ONECUT21	7.11163e-181	1.32189	0.318	0.091	1.658e-176	ONECUT2	T2
MALAT11	5.66872e-175	0.738661	1	1	1.32161e-170	MALAT1	T2
OLFM1	2.13204e-166	0.618199	0.289	0.079	4.97064e-162	OLFM1	T2
TERF2IP1	5.53051e-164	1.01031	0.722	0.542	1.28938e-159	TERF2IP	T2
TMEM59L	5.56136e-163	0.821832	0.299	0.092	1.29658e-158	TMEM59L	T2
SYP	2.80006e-155	0.652613	0.326	0.102	6.52807e-151	SYP	T2
PGK1	1.14775e-154	0.925314	0.867	0.792	2.67585e-150	PGK1	T2
NHLH2	3.38005e-149	0.444439	0.122	0.016	7.88026e-145	NHLH2	T2
GAP43	3.20839e-146	1.08582	0.43	0.197	7.48004e-142	GAP43	T2
L1CAM	3.65185e-146	0.568357	0.199	0.045	8.51393e-142	L1CAM	T2
NNAT1	1.02659e-143	1.03353	0.655	0.41	2.3934e-139	NNAT	T2
SNCB	1.19347e-142	0.354879	0.105	0.012	2.78246e-138	SNCB	T2
SOX111	2.9828e-142	0.907654	0.876	0.799	6.9541e-138	SOX11	T2
ONECUT11	3.19398e-140	0.757466	0.184	0.04	7.44645e-136	ONECUT1	T2
NCAN	1.00895e-138	0.439609	0.13	0.02	2.35227e-134	NCAN	T2
NRN1	4.17231e-134	0.845071	0.237	0.067	9.72733e-130	NRN1	T2
KIF5C1	3.76562e-132	0.889354	0.639	0.444	8.77916e-128	KIF5C	T2
CD241	7.49754e-131	0.797086	0.835	0.71	1.74798e-126	CD24	T2
FAM57B	4.05218e-128	0.559279	0.361	0.138	9.44725e-124	FAM57B	T2
RUNDC3A	6.66702e-127	0.414678	0.149	0.029	1.55435e-122	RUNDC3A	T2
VAMP2	2.92465e-126	1.00885	0.715	0.604	6.81852e-122	VAMP2	T2
UNC13A	6.97411e-125	0.340348	0.107	0.014	1.62594e-120	UNC13A	T2
TTC3	2.37535e-123	0.787019	0.885	0.847	5.5379e-119	TTC3	T2
MIR7-3HG	6.51313e-123	0.685659	0.27	0.088	1.51847e-118	MIR7-3HG	T2
NRXN3	2.97683e-121	0.534072	0.178	0.042	6.94018e-117	NRXN3	T2
TXNIP	1.48205e-120	0.887193	0.762	0.597	3.45525e-116	TXNIP	T2
GABRB3	7.00904e-119	0.560508	0.212	0.06	1.63409e-114	GABRB3	T2
NPPC	1.71209e-117	0.519582	0.115	0.019	3.99157e-113	NPPC	T2
KIF5A	1.74489e-115	0.588631	0.22	0.065	4.06803e-111	KIF5A	T2
NPTX2	3.08811e-115	0.340524	0.124	0.021	7.19963e-111	NPTX2	T2
BEX1	7.11118e-114	0.548267	0.728	0.499	1.6579e-109	BEX1	T2
PCP4	1.26206e-113	1.50843	0.252	0.086	2.94236e-109	PCP4	T2
SCN3A	8.69695e-113	0.346879	0.104	0.016	2.02761e-108	SCN3A	T2
SRRM3	3.7609e-112	0.489455	0.183	0.047	8.76815e-108	SRRM3	T2
LY6H	7.47068e-112	0.759102	0.279	0.104	1.74171e-107	LY6H	T2
JPH4	8.45601e-112	0.576975	0.191	0.052	1.97143e-107	JPH4	T2
APLP1	1.49857e-110	0.842641	0.426	0.226	3.49376e-106	APLP1	T2
PFKP	1.36071e-106	0.676815	0.274	0.104	3.17236e-102	PFKP	T2
AKAP6	1.9818e-106	0.498111	0.189	0.053	4.62037e-102	AKAP6	T2
NDRG4	1.21963e-105	0.696424	0.34	0.149	2.84345e-101	NDRG4	T2
ATP6V1G2	2.17739e-105	0.583008	0.228	0.075	5.07636e-101	ATP6V1G2	T2
SCN3B	1.08886e-104	0.436819	0.135	0.028	2.53856e-100	SCN3B	T2
CPLX3	8.52025e-104	0.724963	0.159	0.039	1.98641e-99	CPLX3	T2
GNG4	1.39979e-102	0.519885	0.231	0.077	3.26347e-98	GNG4	T2
GNAO1	2.40516e-100	0.383852	0.106	0.018	5.60739e-96	GNAO1	T2
ZNF804A	5.86234e-100	0.367879	0.102	0.017	1.36675e-95	ZNF804A	T2
NTM	2.68705e-97	0.615078	0.203	0.064	6.26458e-93	NTM	T2
SARAF	2.96268e-96	0.729954	0.782	0.721	6.90719e-92	SARAF	T2
KCNC1	4.38418e-92	0.527971	0.166	0.047	1.02213e-87	KCNC1	T2
NREP	7.39763e-91	0.728852	0.781	0.722	1.72468e-86	NREP	T2
FBXL16	8.33176e-91	0.359954	0.124	0.027	1.94247e-86	FBXL16	T2
NRP1	9.43024e-91	0.59928	0.153	0.041	2.19857e-86	NRP1	T2
MAPK8IP2	1.52375e-89	0.447612	0.169	0.049	3.55248e-85	MAPK8IP2	T2
PODXL2	1.75831e-88	0.719488	0.39	0.21	4.09931e-84	PODXL2	T2
TSPAN7	6.47888e-88	0.614783	0.292	0.127	1.51049e-83	TSPAN7	T2
KIF21B	6.67529e-88	0.380663	0.133	0.032	1.55628e-83	KIF21B	T2
CDK5R1	1.31638e-87	0.558144	0.211	0.074	3.069e-83	CDK5R1	T2
RAB33A	4.53066e-87	0.427426	0.162	0.046	1.05628e-82	RAB33A	T2
GPI	1.29019e-86	0.995843	0.605	0.47	3.00795e-82	GPI	T2
ATP6V0B1	1.58285e-86	0.724607	0.727	0.633	3.69025e-82	ATP6V0B	T2
EEF1A2	5.73294e-86	0.419164	0.142	0.037	1.33658e-81	EEF1A2	T2
ASPHD1	2.90292e-84	0.35865	0.131	0.032	6.76788e-80	ASPHD1	T2
DNM1	3.68988e-84	0.731354	0.33	0.166	8.60258e-80	DNM1	T2
NOVA2	9.49637e-84	0.616246	0.272	0.116	2.21398e-79	NOVA2	T2
MYT1	1.41848e-83	0.326999	0.114	0.025	3.30705e-79	MYT1	T2
MIR181A1HG	3.66328e-83	0.718785	0.212	0.078	8.54057e-79	MIR181A1HG	T2
BNIP3	1.03673e-82	0.90661	0.728	0.647	2.41702e-78	BNIP3	T2
UCHL1	2.10794e-82	0.707567	0.688	0.586	4.91445e-78	UCHL1	T2
BEX2	3.81208e-81	0.751678	0.678	0.566	8.88749e-77	BEX2	T2
FEZ1	9.1755e-81	0.765584	0.466	0.301	2.13918e-76	FEZ1	T2
NEFM	3.58393e-80	0.461799	0.137	0.036	8.35558e-76	NEFM	T2
EIF1	7.89838e-79	0.577002	0.969	0.989	1.84143e-74	EIF1	T2
CALM1	2.12472e-78	0.555861	0.816	0.784	4.95356e-74	CALM1	T2
CHGA	1.15134e-75	0.323005	0.115	0.027	2.68423e-71	CHGA	T2
C1orf611	1.47077e-75	1.07625	0.203	0.072	3.42895e-71	C1orf61	T2
MAP2	4.66708e-75	0.676971	0.551	0.381	1.08808e-70	MAP2	T2
FSTL4	1.70317e-74	0.326209	0.114	0.027	3.97078e-70	FSTL4	T2
SNCG	2.48375e-74	0.463896	0.173	0.057	5.79062e-70	SNCG	T2
ETFB1	6.5013e-74	0.682174	0.698	0.626	1.51571e-69	ETFB	T2
GDAP1	5.97761e-73	0.485795	0.225	0.09	1.39362e-68	GDAP1	T2
PPFIA2	2.64151e-72	0.51604	0.186	0.067	6.15841e-68	PPFIA2	T2
PAX61	2.50766e-71	0.901574	0.821	0.841	5.84637e-67	PAX6	T2
C3orf141	5.47944e-70	0.575394	0.343	0.184	1.27748e-65	C3orf14	T2
PLXNA21	1.84371e-69	0.505568	0.199	0.076	4.29842e-65	PLXNA2	T2
CHGB	2.36447e-69	0.322003	0.147	0.045	5.51251e-65	CHGB	T2
PKM	1.61262e-67	0.529338	0.826	0.835	3.75965e-63	PKM	T2
MTSS1	2.38045e-67	0.528807	0.195	0.076	5.54978e-63	MTSS1	T2
CELF5	1.01263e-66	0.626313	0.295	0.149	2.36085e-62	CELF5	T2
PPP1R1A	3.25197e-66	0.62273	0.283	0.141	7.58164e-62	PPP1R1A	T2
CCNI	9.07532e-65	0.499046	0.925	0.965	2.11582e-60	CCNI	T2
PCLO	1.06587e-63	0.586156	0.216	0.092	2.48497e-59	PCLO	T2
MIAT1	1.07297e-63	0.654858	0.747	0.66	2.50152e-59	MIAT	T2
CCDC88A	2.96708e-63	0.803394	0.659	0.574	6.91745e-59	CCDC88A	T2
PAFAH1B3	2.95291e-62	0.640038	0.633	0.543	6.88443e-58	PAFAH1B3	T2
DAAM11	2.42119e-61	0.70373	0.652	0.569	5.64476e-57	DAAM1	T2
DNER	1.63679e-60	0.574032	0.232	0.104	3.81602e-56	DNER	T2
SRRM41	2.13203e-60	0.523434	0.247	0.111	4.9706e-56	SRRM4	T2
TPI1	1.67892e-59	0.419798	0.906	0.925	3.91424e-55	TPI1	T2
GABARAPL2	3.67415e-59	0.523815	0.767	0.751	8.56592e-55	GABARAPL2	T2
PCDH91	6.27837e-59	0.953297	0.414	0.263	1.46374e-54	PCDH9	T2
UBC1	7.99397e-59	0.481815	0.948	0.948	1.86371e-54	UBC	T2
DUSP8	1.78581e-58	0.452792	0.178	0.069	4.16345e-54	DUSP8	T2
IGFBP21	7.33954e-58	0.85668	0.767	0.721	1.71114e-53	IGFBP2	T2
ST181	1.03816e-57	0.47594	0.154	0.055	2.42038e-53	ST18	T2
PAG1	1.79778e-56	0.438982	0.163	0.061	4.19134e-52	PAG1	T2
STMN11	2.09312e-56	0.408693	0.953	0.979	4.8799e-52	STMN1	T2
VDAC2	3.17468e-56	0.521255	0.766	0.763	7.40146e-52	VDAC2	T2
ZNF385D	5.081e-56	0.806455	0.307	0.173	1.18458e-51	ZNF385D	T2
CEP1701	5.54162e-56	0.640799	0.509	0.392	1.29197e-51	CEP170	T2
SBK1	7.9937e-56	0.625591	0.338	0.203	1.86365e-51	SBK1	T2
TUBB1	5.4892e-55	0.392058	0.955	0.964	1.27975e-50	TUBB	T2
CAMK2N11	1.38538e-54	0.791198	0.486	0.355	3.22987e-50	CAMK2N1	T2
DPYSL2	2.15352e-54	0.7089	0.619	0.536	5.02072e-50	DPYSL2	T2
SPATS2L	2.54216e-54	0.465285	0.154	0.058	5.92679e-50	SPATS2L	T2
PAK5	3.52596e-54	0.332037	0.12	0.038	8.22041e-50	PAK5	T2
STXBP11	4.4693e-54	0.549981	0.317	0.183	1.04197e-49	STXBP1	T2
PAK31	6.00498e-54	0.622939	0.319	0.184	1.4e-49	PAK3	T2
PRPH	1.93574e-53	0.617693	0.11	0.033	4.51299e-49	PRPH	T2
LINGO1	4.19597e-53	0.508668	0.235	0.115	9.78248e-49	LINGO1	T2
RPS6KL1	5.12425e-53	0.384483	0.147	0.054	1.19467e-48	RPS6KL1	T2
PTMA1	8.25237e-53	0.264627	0.994	1	1.92396e-48	PTMA	T2
RORB1	1.35048e-52	0.943402	0.604	0.534	3.1485e-48	RORB	T2
TCEAL2	2.36112e-52	0.55503	0.203	0.091	5.50471e-48	TCEAL2	T2
RTN2	3.16537e-52	0.380277	0.161	0.063	7.37974e-48	RTN2	T2
STMN3	4.62305e-52	0.457846	0.217	0.103	1.07782e-47	STMN3	T2
HIP1R	5.08084e-52	0.463773	0.149	0.056	1.18455e-47	HIP1R	T2
VEGFA	1.03485e-51	0.813741	0.384	0.257	2.41266e-47	VEGFA	T2
VDAC1	4.95861e-51	0.471841	0.788	0.788	1.15605e-46	VDAC1	T2
NACAD	4.97849e-51	0.342401	0.139	0.05	1.16068e-46	NACAD	T2
COX6A1	2.74584e-50	0.439602	0.827	0.845	6.40164e-46	COX6A1	T2
TFAP2C1	9.20401e-50	0.327085	0.121	0.04	2.14582e-45	TFAP2C	T2
TMEM121B	4.45415e-49	0.288928	0.117	0.039	1.03844e-44	TMEM121B	T2
TACC2	1.37254e-48	0.449714	0.232	0.117	3.19994e-44	TACC2	T2
RND3	4.24704e-48	0.87175	0.39	0.268	9.90155e-44	RND3	T2
ADGRG11	6.98365e-48	0.424152	0.244	0.125	1.62817e-43	ADGRG1	T2
RPAIN1	8.78363e-48	0.504271	0.696	0.66	2.04782e-43	RPAIN	T2
AP1S2	1.09816e-47	0.77389	0.669	0.648	2.56025e-43	AP1S2	T2
PDGFRA	2.03423e-47	0.699708	0.105	0.034	4.74259e-43	PDGFRA	T2
RTN3	3.03953e-47	0.50735	0.711	0.694	7.08637e-43	RTN3	T2
CSRNP3	3.46409e-47	0.648384	0.352	0.23	8.07617e-43	CSRNP3	T2
LIN7B	4.29118e-46	0.337697	0.147	0.058	1.00045e-41	LIN7B	T2
CADM2	3.59875e-45	0.740507	0.381	0.263	8.39013e-41	CADM2	T2
SYT5	1.10252e-44	0.29413	0.114	0.039	2.57043e-40	SYT5	T2
APC2	6.83982e-44	0.413262	0.186	0.087	1.59464e-39	APC2	T2
CYCS	1.28607e-43	0.536303	0.696	0.679	2.99834e-39	CYCS	T2
DLG2	3.87443e-43	0.346513	0.117	0.042	9.03285e-39	DLG2	T2
PBX3	4.73652e-43	0.444932	0.178	0.081	1.10427e-38	PBX3	T2
AFF3	5.14996e-43	0.34284	0.136	0.053	1.20066e-38	AFF3	T2
KLC1	8.943e-43	0.552734	0.447	0.339	2.08497e-38	KLC1	T2
KIF1A1	5.50447e-42	0.544959	0.461	0.352	1.28331e-37	KIF1A	T2
NRXN2	6.87449e-42	0.495645	0.194	0.097	1.60272e-37	NRXN2	T2
NHS1	6.99847e-42	0.464326	0.21	0.106	1.63162e-37	NHS	T2
NEFL	1.36621e-41	0.355072	0.107	0.037	3.18517e-37	NEFL	T2
TMOD2	1.41287e-41	0.349313	0.152	0.065	3.29397e-37	TMOD2	T2
KDM6B1	2.67788e-41	0.618399	0.418	0.314	6.24321e-37	KDM6B	T2
ASNS	3.16736e-41	0.504723	0.274	0.161	7.38438e-37	ASNS	T2
RBFOX3	3.7358e-41	0.368425	0.162	0.072	8.70964e-37	RBFOX3	T2
IGLON5	3.84845e-41	0.413682	0.195	0.097	8.97227e-37	IGLON5	T2
KIF3A	8.81668e-41	0.558349	0.437	0.336	2.05552e-36	KIF3A	T2
GRIA4	1.61667e-40	0.748752	0.349	0.243	3.76911e-36	GRIA4	T2
MORF4L2	3.31312e-40	0.527676	0.804	0.828	7.7242e-36	MORF4L2	T2
SCAMP5	6.41375e-40	0.343614	0.149	0.064	1.4953e-35	SCAMP5	T2
CNTN1	7.37211e-40	0.419003	0.148	0.064	1.71873e-35	CNTN1	T2
GPC21	9.14039e-40	0.575498	0.367	0.252	2.13099e-35	GPC2	T2
ADCY1	1.49461e-39	0.341602	0.137	0.057	3.48454e-35	ADCY1	T2
ATL1	1.93521e-39	0.407986	0.207	0.107	4.51174e-35	ATL1	T2
SEC61G	2.42309e-39	0.482445	0.799	0.837	5.6492e-35	SEC61G	T2
SRCIN1	3.57604e-39	0.358994	0.142	0.06	8.33718e-35	SRCIN1	T2
PTMS	3.58295e-39	0.323688	0.942	0.963	8.3533e-35	PTMS	T2
TRIB1	4.52653e-39	0.482399	0.211	0.112	1.05531e-34	TRIB1	T2
PKIA	2.08384e-38	0.590612	0.386	0.277	4.85827e-34	PKIA	T2
TCEAL7	5.9729e-38	0.610967	0.454	0.359	1.39252e-33	TCEAL7	T2
CADPS	9.05418e-38	0.433372	0.206	0.106	2.11089e-33	CADPS	T2
PFDN2	1.20791e-37	0.476161	0.663	0.63	2.81612e-33	PFDN2	T2
H3F3B1	1.24232e-37	0.268601	0.992	0.997	2.89635e-33	H3F3B	T2
MAP61	1.36895e-37	0.57118	0.396	0.293	3.19158e-33	MAP6	T2
SYT14	2.26354e-37	0.316024	0.109	0.04	5.27722e-33	SYT14	T2
MAST1	2.69887e-37	0.271607	0.103	0.037	6.29215e-33	MAST1	T2
DPF1	2.7424e-37	0.381478	0.117	0.046	6.39363e-33	DPF1	T2
RBFOX2	3.00965e-36	0.611321	0.417	0.324	7.01669e-32	RBFOX2	T2
RUFY3	3.10188e-36	0.511952	0.507	0.426	7.23173e-32	RUFY3	T2
DNAJC12	3.30806e-36	0.458364	0.236	0.136	7.7124e-32	DNAJC12	T2
MARCKS1	6.19138e-36	0.344468	0.96	0.983	1.44346e-31	MARCKS	T2
GAPDH	1.11979e-35	0.254883	0.982	0.998	2.61069e-31	GAPDH	T2
MAP1B1	1.79309e-35	0.440295	0.876	0.916	4.1804e-31	MAP1B	T2
COX7A2	3.04936e-35	0.354133	0.829	0.867	7.10927e-31	COX7A2	T2
NOL4	5.31219e-35	0.323289	0.139	0.061	1.23848e-30	NOL4	T2
2003-09-01	1.50295e-34	0.369546	0.189	0.098	3.50398e-30	2003-09-01	T2
SLC16A3	3.26464e-34	0.430654	0.201	0.109	7.61119e-30	SLC16A3	T2
FNBP1L	5.95157e-34	0.515416	0.543	0.483	1.38755e-29	FNBP1L	T2
MARCKSL11	6.45721e-34	0.387739	0.947	0.983	1.50543e-29	MARCKSL1	T2
PPFIA3	7.58989e-34	0.381399	0.177	0.09	1.76951e-29	PPFIA3	T2
ELAVL41	8.70823e-34	0.374708	0.159	0.075	2.03024e-29	ELAVL4	T2
ANKRD12	9.72927e-34	0.56446	0.615	0.577	2.26828e-29	ANKRD12	T2
ZFHX4	1.01013e-33	0.634978	0.478	0.4	2.35501e-29	ZFHX4	T2
EVL1	1.21425e-33	0.561123	0.449	0.362	2.8309e-29	EVL	T2
CLASP2	1.90258e-33	0.503018	0.323	0.224	4.43568e-29	CLASP2	T2
DPYSL3	2.38228e-33	0.362916	0.344	0.229	5.55405e-29	DPYSL3	T2
IDI1	2.8122e-33	0.681896	0.476	0.401	6.55637e-29	IDI1	T2
ADD2	8.43175e-33	0.403313	0.211	0.119	1.96578e-28	ADD2	T2
OLFM2	8.58912e-33	0.423586	0.252	0.153	2.00247e-28	OLFM2	T2
VASH21	1.02086e-32	0.362462	0.201	0.107	2.38002e-28	VASH2	T2
DNAJB5	1.23232e-32	0.265672	0.114	0.047	2.87304e-28	DNAJB5	T2
H1FX	1.34947e-32	0.447529	0.812	0.805	3.14617e-28	H1FX	T2
BTG11	1.53127e-32	0.520788	0.812	0.819	3.57e-28	BTG1	T2
RNMT	1.63924e-32	0.527341	0.615	0.588	3.82172e-28	RNMT	T2
PPP1R14C1	1.89143e-32	0.292075	0.11	0.044	4.40969e-28	PPP1R14C	T2
AL391650.1	2.03787e-32	0.710101	0.368	0.282	4.75109e-28	AL391650.1	T2
FAM219A	4.20186e-32	0.37391	0.18	0.095	9.79621e-28	FAM219A	T2
DDX24	5.12696e-32	0.406434	0.755	0.758	1.1953e-27	DDX24	T2
MED10	5.60858e-32	0.621289	0.459	0.388	1.30759e-27	MED10	T2
PGM2L1	8.46643e-32	0.433247	0.252	0.155	1.97386e-27	PGM2L1	T2
MGST3	2.28886e-31	0.396952	0.757	0.776	5.33625e-27	MGST3	T2
GNG2	3.86553e-31	0.333809	0.134	0.062	9.0121e-27	GNG2	T2
RNF1651	5.31293e-31	0.505804	0.405	0.306	1.23866e-26	RNF165	T2
DNAJB6	1.47157e-30	0.479705	0.634	0.629	3.43082e-26	DNAJB6	T2
KIAA0895L	7.39152e-30	0.397461	0.194	0.109	1.72326e-25	KIAA0895L	T2
SYT12	7.40971e-30	0.564198	0.67	0.641	1.7275e-25	SYT1	T2
APBB2	1.47683e-29	0.390651	0.231	0.14	3.44307e-25	APBB2	T2
STARD4-AS1	2.29813e-29	0.534399	0.309	0.218	5.35785e-25	STARD4-AS1	T2
DCTN3	2.31649e-29	0.464934	0.55	0.506	5.40066e-25	DCTN3	T2
DIRAS2	5.60301e-29	0.407473	0.161	0.084	1.30629e-24	DIRAS2	T2
GDI11	8.28786e-29	0.460462	0.375	0.288	1.93223e-24	GDI1	T2
CMIP1	9.30392e-29	0.46231	0.297	0.204	2.16912e-24	CMIP	T2
ENHO	1.08695e-28	0.324648	0.151	0.076	2.53411e-24	ENHO	T2
RIMS3	1.45751e-28	0.253314	0.101	0.042	3.39803e-24	RIMS3	T2
YWHAQ	3.19099e-28	0.34284	0.822	0.861	7.43948e-24	YWHAQ	T2
IFRD1	4.83668e-28	0.499752	0.405	0.324	1.12762e-23	IFRD1	T2
ARF1	6.27292e-28	0.502773	0.61	0.621	1.46247e-23	ARF1	T2
APBB3	7.07664e-28	0.269803	0.12	0.055	1.64985e-23	APBB3	T2
ASXL3	8.41034e-28	0.302413	0.112	0.049	1.96079e-23	ASXL3	T2
MPC1	1.02074e-27	0.522543	0.288	0.201	2.37976e-23	MPC1	T2
HERPUD1	1.16908e-27	0.719554	0.42	0.353	2.72559e-23	HERPUD1	T2
BRSK1	1.37368e-27	0.294041	0.142	0.071	3.20259e-23	BRSK1	T2
DHPS	1.48371e-27	0.486316	0.407	0.332	3.45912e-23	DHPS	T2
ARHGAP33	1.60032e-27	0.326955	0.132	0.063	3.731e-23	ARHGAP33	T2
PHACTR1	1.64121e-27	0.362591	0.179	0.1	3.82632e-23	PHACTR1	T2
SV2A	2.09135e-27	0.525855	0.304	0.215	4.87577e-23	SV2A	T2
CCDC82	2.26127e-27	0.528987	0.407	0.332	5.27194e-23	CCDC82	T2
MIF	2.31614e-27	0.390375	0.747	0.766	5.39985e-23	MIF	T2
TNRC6C	3.07907e-27	0.572047	0.355	0.275	7.17855e-23	TNRC6C	T2
ENO11	3.09961e-27	0.369094	0.915	0.953	7.22644e-23	ENO1	T2
NSD3	3.87462e-27	0.487225	0.598	0.581	9.0333e-23	NSD3	T2
TM2D3	4.14056e-27	0.510442	0.42	0.347	9.65331e-23	TM2D3	T2
PPM1K	4.60795e-27	0.42843	0.238	0.152	1.0743e-22	PPM1K	T2
SPTAN1	5.9593e-27	0.491841	0.388	0.304	1.38935e-22	SPTAN1	T2
NCAM11	7.74504e-27	0.462229	0.513	0.432	1.80568e-22	NCAM1	T2
MINDY2	8.21198e-27	0.58602	0.422	0.354	1.91454e-22	MINDY2	T2
ANK3	8.63657e-27	0.62529	0.263	0.178	2.01353e-22	ANK3	T2
2009-03-01	8.91685e-27	0.374625	0.183	0.104	2.07887e-22	2009-03-01	T2
GUK1	9.23993e-27	0.363261	0.687	0.676	2.1542e-22	GUK1	T2
PPP2R5B	1.05456e-26	0.278745	0.126	0.06	2.45861e-22	PPP2R5B	T2
SLCO5A11	1.14399e-26	0.336009	0.182	0.101	2.66709e-22	SLCO5A1	T2
AAK1	1.17317e-26	0.517088	0.36	0.279	2.73513e-22	AAK1	T2
CNTN21	1.26089e-26	0.457847	0.108	0.047	2.93965e-22	CNTN2	T2
PLPPR1	3.07215e-26	0.335644	0.116	0.054	7.16241e-22	PLPPR1	T2
SH3BP5	6.41612e-26	0.424416	0.196	0.117	1.49586e-21	SH3BP5	T2
PNMA2	8.28562e-26	0.31552	0.159	0.086	1.93171e-21	PNMA2	T2
KIDINS220	1.84652e-25	0.54589	0.482	0.43	4.30498e-21	KIDINS220	T2
BBC3	2.10547e-25	0.4452	0.213	0.132	4.90869e-21	BBC3	T2
DACT3	2.12204e-25	0.37495	0.161	0.088	4.94732e-21	DACT3	T2
USP11	2.83896e-25	0.444822	0.598	0.582	6.61875e-21	USP11	T2
DUSP26	3.67836e-25	0.332978	0.147	0.078	8.57573e-21	DUSP26	T2
SGIP1	4.30527e-25	0.386769	0.172	0.098	1.00373e-20	SGIP1	T2
CALM3	6.20201e-25	0.395935	0.625	0.617	1.44594e-20	CALM3	T2
FAXC	7.04367e-25	0.255385	0.104	0.047	1.64216e-20	FAXC	T2
ANKRD13B	8.76767e-25	0.263002	0.107	0.049	2.04409e-20	ANKRD13B	T2
ELAVL21	1.9386e-24	0.28284	0.228	0.139	4.51966e-20	ELAVL2	T2
BNIP3L	2.53555e-24	0.437249	0.684	0.692	5.91137e-20	BNIP3L	T2
PGAM1	2.80885e-24	0.362585	0.673	0.67	6.54856e-20	PGAM1	T2
PEG10	3.11447e-24	0.49356	0.487	0.422	7.26107e-20	PEG10	T2
DYNLRB1	3.1309e-24	0.357903	0.714	0.721	7.29938e-20	DYNLRB1	T2
HSPA12A	3.86383e-24	0.260041	0.115	0.055	9.00813e-20	HSPA12A	T2
KIF3C	6.54694e-24	0.282379	0.128	0.065	1.52635e-19	KIF3C	T2
NDUFA5	7.86112e-24	0.407712	0.678	0.711	1.83274e-19	NDUFA5	T2
ATP6V0A1	8.46042e-24	0.467759	0.322	0.245	1.97246e-19	ATP6V0A1	T2
ARID4A	1.24509e-23	0.520529	0.354	0.28	2.90281e-19	ARID4A	T2
SMAP2	1.5337e-23	0.392447	0.216	0.139	3.57566e-19	SMAP2	T2
PCMT1	1.55215e-23	0.461088	0.517	0.483	3.61867e-19	PCMT1	T2
NEDD4L1	1.94441e-23	0.384601	0.232	0.151	4.5332e-19	NEDD4L	T2
CD200	2.20979e-23	0.422862	0.243	0.164	5.15189e-19	CD200	T2
CNIH2	7.96484e-23	0.320615	0.173	0.101	1.85692e-18	CNIH2	T2
NARF	1.01281e-22	0.480078	0.491	0.45	2.36127e-18	NARF	T2
CDC42	1.18893e-22	0.34957	0.763	0.8	2.77186e-18	CDC42	T2
ACAP3	2.97754e-22	0.422802	0.231	0.155	6.94183e-18	ACAP3	T2
RGS17	3.01925e-22	0.275805	0.122	0.062	7.03909e-18	RGS17	T2
BEX5	3.51259e-22	0.303477	0.11	0.053	8.18926e-18	BEX5	T2
DDIT4	3.51447e-22	0.580864	0.563	0.526	8.19364e-18	DDIT4	T2
SPSB3	4.10255e-22	0.449771	0.346	0.274	9.56469e-18	SPSB3	T2
BRSK2	6.64318e-22	0.287209	0.152	0.085	1.54879e-17	BRSK2	T2
ALKBH5	8.04483e-22	0.500237	0.395	0.336	1.87557e-17	ALKBH5	T2
INSM11	1.37162e-21	0.314476	0.184	0.109	3.1978e-17	INSM1	T2
MAP1LC3A	2.68668e-21	0.383053	0.252	0.173	6.26373e-17	MAP1LC3A	T2
MAP1LC3B	6.37461e-21	0.548291	0.554	0.539	1.48618e-16	MAP1LC3B	T2
SCARB21	8.13838e-21	0.437211	0.572	0.552	1.89738e-16	SCARB2	T2
C4orf48	9.8231e-21	0.350101	0.735	0.766	2.29016e-16	C4orf48	T2
CACNA1A	1.02779e-20	0.458949	0.231	0.157	2.39619e-16	CACNA1A	T2
FXYD6	1.22518e-20	0.463134	0.485	0.441	2.85639e-16	FXYD6	T2
STX12	1.9219e-20	0.421976	0.287	0.216	4.48073e-16	STX12	T2
HIST3H2A	2.85033e-20	0.416779	0.26	0.187	6.64526e-16	HIST3H2A	T2
MACO1	3.73281e-20	0.415917	0.28	0.206	8.70268e-16	MACO1	T2
BLCAP	4.04175e-20	0.411151	0.286	0.213	9.42294e-16	BLCAP	T2
RAB6B	4.70357e-20	0.316872	0.208	0.136	1.09659e-15	RAB6B	T2
NEXMIF	4.81628e-20	0.2785	0.114	0.059	1.12287e-15	NEXMIF	T2
PARP6	6.29784e-20	0.284509	0.149	0.086	1.46828e-15	PARP6	T2
YWHAG	8.27461e-20	0.412457	0.521	0.495	1.92914e-15	YWHAG	T2
PLPPR2	8.54743e-20	0.276906	0.109	0.055	1.99275e-15	PLPPR2	T2
ARHGEF7	9.93144e-20	0.367601	0.242	0.17	2.31542e-15	ARHGEF7	T2
HSPA8	1.29153e-19	0.313833	0.775	0.789	3.01108e-15	HSPA8	T2
THRA	1.70245e-19	0.447396	0.257	0.189	3.96909e-15	THRA	T2
CNRIP1	1.72065e-19	0.280775	0.149	0.086	4.01153e-15	CNRIP1	T2
KIF21A	1.78179e-19	0.437805	0.419	0.362	4.15407e-15	KIF21A	T2
BEX4	2.52445e-19	0.351831	0.706	0.731	5.8855e-15	BEX4	T2
AUTS2	2.69571e-19	0.481799	0.301	0.233	6.28479e-15	AUTS2	T2
LINC004611	5.02259e-19	0.517265	0.326	0.248	1.17097e-14	LINC00461	T2
RAB3B	9.92323e-19	0.429043	0.233	0.162	2.3135e-14	RAB3B	T2
NPRL2	1.01323e-18	0.371173	0.21	0.142	2.36225e-14	NPRL2	T2
CELF1	1.09111e-18	0.400063	0.525	0.505	2.5438e-14	CELF1	T2
VDAC3	1.34845e-18	0.417923	0.525	0.508	3.14377e-14	VDAC3	T2
ACKR31	1.54451e-18	0.446508	0.183	0.12	3.60088e-14	ACKR3	T2
JUND1	1.68778e-18	0.441151	0.635	0.639	3.9349e-14	JUND	T2
INSIG2	1.78395e-18	0.43791	0.245	0.177	4.1591e-14	INSIG2	T2
EIF4EBP1	1.99331e-18	0.411705	0.374	0.312	4.6472e-14	EIF4EBP1	T2
TMEM132A1	2.01173e-18	0.462456	0.439	0.395	4.69015e-14	TMEM132A	T2
RNF241	2.06641e-18	0.402289	0.29	0.22	4.81762e-14	RNF24	T2
CFL11	2.52216e-18	0.252087	0.914	0.965	5.88017e-14	CFL1	T2
TSPAN13	2.96828e-18	0.418222	0.288	0.219	6.92024e-14	TSPAN13	T2
LINC00632	3.02034e-18	0.58778	0.301	0.239	7.04162e-14	LINC00632	T2
ATP1B1	3.76667e-18	0.478693	0.556	0.531	8.78162e-14	ATP1B1	T2
MAPRE3	4.32621e-18	0.327375	0.147	0.088	1.00861e-13	MAPRE3	T2
PJA2	5.91388e-18	0.436073	0.523	0.505	1.37876e-13	PJA2	T2
MADD	6.25325e-18	0.288965	0.125	0.07	1.45788e-13	MADD	T2
MAPK8IP1	6.55715e-18	0.267746	0.149	0.088	1.52873e-13	MAPK8IP1	T2
RALGPS1	1.23235e-17	0.304081	0.121	0.068	2.87311e-13	RALGPS1	T2
CAMLG	2.90221e-17	0.425582	0.561	0.57	6.7662e-13	CAMLG	T2
WSB1	3.24904e-17	0.417859	0.879	0.916	7.5748e-13	WSB1	T2
SRGAP3	3.39334e-17	0.538023	0.518	0.499	7.91122e-13	SRGAP3	T2
ELP4	3.75269e-17	0.542931	0.465	0.438	8.74902e-13	ELP4	T2
MTUS1	3.82221e-17	0.27726	0.123	0.069	8.9111e-13	MTUS1	T2
TAOK3	6.67528e-17	0.323777	0.196	0.133	1.55628e-12	TAOK3	T2
GATM	8.32897e-17	0.396462	0.132	0.077	1.94182e-12	GATM	T2
TMEM35A	1.00048e-16	0.35332	0.166	0.106	2.33252e-12	TMEM35A	T2
ZNF821	1.06516e-16	0.358152	0.213	0.149	2.4833e-12	ZNF821	T2
RIMS2	1.1897e-16	0.26929	0.128	0.074	2.77367e-12	RIMS2	T2
CNKSR2	1.93754e-16	0.38187	0.186	0.123	4.51717e-12	CNKSR2	T2
TCP1	1.97771e-16	0.368138	0.563	0.569	4.61084e-12	TCP1	T2
TMEM161B-AS1	2.37685e-16	0.490384	0.311	0.251	5.54139e-12	TMEM161B-AS1	T2
DDIT3	2.68807e-16	0.550358	0.258	0.197	6.26697e-12	DDIT3	T2
TANC2	2.70968e-16	0.345795	0.154	0.098	6.31735e-12	TANC2	T2
CHMP5	2.73297e-16	0.376413	0.561	0.56	6.37164e-12	CHMP5	T2
MAPRE2	3.15783e-16	0.387866	0.282	0.219	7.36217e-12	MAPRE2	T2
DPYSL41	3.22339e-16	0.357019	0.255	0.188	7.51501e-12	DPYSL4	T2
JAKMIP2	3.23354e-16	0.409145	0.257	0.195	7.53868e-12	JAKMIP2	T2
NAP1L3	3.71029e-16	0.423652	0.291	0.231	8.65016e-12	NAP1L3	T2
CCDC112	4.2349e-16	0.424365	0.33	0.271	9.87325e-12	CCDC112	T2
TBCB	4.62889e-16	0.35687	0.513	0.489	1.07918e-11	TBCB	T2
ILF3-DT	5.07989e-16	0.414999	0.36	0.308	1.18432e-11	ILF3-DT	T2
EIF1B	5.10521e-16	0.291832	0.777	0.837	1.19023e-11	EIF1B	T2
PHF141	5.5286e-16	0.355202	0.617	0.621	1.28894e-11	PHF14	T2
1961-09-01	6.25824e-16	0.424999	0.332	0.273	1.45905e-11	2006-09-01	T2
ACOT7	7.11467e-16	0.266617	0.182	0.121	1.65872e-11	ACOT7	T2
FBXW7	8.57989e-16	0.563036	0.339	0.288	2.00032e-11	FBXW7	T2
PNPLA8	1.20744e-15	0.404865	0.302	0.247	2.81502e-11	PNPLA8	T2
FDFT1	1.61845e-15	0.49928	0.413	0.371	3.77325e-11	FDFT1	T2
ARF4	1.62629e-15	0.606786	0.618	0.647	3.79153e-11	ARF4	T2
MAGEH1	1.995e-15	0.482442	0.395	0.355	4.65115e-11	MAGEH1	T2
MGARP1	2.01332e-15	0.699936	0.419	0.387	4.69386e-11	MGARP	T2
FAM171B	2.09041e-15	0.342602	0.263	0.2	4.87359e-11	FAM171B	T2
PDK1	2.19955e-15	0.379887	0.213	0.151	5.12802e-11	PDK1	T2
GPM6A1	2.44213e-15	0.375528	0.612	0.584	5.69357e-11	GPM6A	T2
SARS1	2.48918e-15	0.386328	0.454	0.421	5.80328e-11	SARS	T2
GNB1	3.72496e-15	0.340294	0.543	0.533	8.68438e-11	GNB1	T2
TNIK	4.11622e-15	0.289114	0.128	0.077	9.59655e-11	TNIK	T2
SETBP11	5.36778e-15	0.283782	0.168	0.111	1.25144e-10	SETBP1	T2
EFNA3	5.38948e-15	0.250664	0.136	0.083	1.2565e-10	EFNA3	T2
C1QL11	6.72726e-15	0.286426	0.125	0.074	1.56839e-10	C1QL1	T2
NAPB	8.05761e-15	0.263411	0.155	0.1	1.87855e-10	NAPB	T2
ARHGEF9	8.25152e-15	0.395307	0.252	0.193	1.92376e-10	ARHGEF9	T2
MSMO1	8.67416e-15	0.533458	0.345	0.295	2.02229e-10	MSMO1	T2
LPIN1	8.75027e-15	0.333481	0.186	0.127	2.04004e-10	LPIN1	T2
SCG5	9.77789e-15	0.463832	0.358	0.302	2.27962e-10	SCG5	T2
LINC015511	1.04986e-14	0.508389	0.165	0.108	2.44765e-10	LINC01551	T2
LNP1	1.24285e-14	0.341359	0.112	0.065	2.89757e-10	LNP1	T2
LPCAT4	1.3127e-14	0.33459	0.181	0.124	3.06043e-10	LPCAT4	T2
GOLT1B	1.46201e-14	0.355136	0.245	0.185	3.40854e-10	GOLT1B	T2
NECAP1	1.88065e-14	0.363305	0.215	0.159	4.38456e-10	NECAP1	T2
UBE2S1	1.9917e-14	0.259277	0.514	0.481	4.64346e-10	UBE2S	T2
DYNC1H1	2.11486e-14	0.355662	0.607	0.631	4.93058e-10	DYNC1H1	T2
OLFM3	2.13105e-14	0.378503	0.119	0.071	4.96834e-10	OLFM3	T2
LENG8	2.84627e-14	0.46419	0.368	0.329	6.6358e-10	LENG8	T2
OPTN	3.21933e-14	0.341492	0.208	0.152	7.50556e-10	OPTN	T2
PGRMC1	3.97869e-14	0.324341	0.686	0.728	9.27592e-10	PGRMC1	T2
NUDT3	3.99335e-14	0.35752	0.406	0.362	9.3101e-10	NUDT3	T2
PDE4DIP	4.0073e-14	0.297023	0.149	0.097	9.34261e-10	PDE4DIP	T2
DYNC1LI1	4.03293e-14	0.340188	0.441	0.401	9.40237e-10	DYNC1LI1	T2
MVD	4.08877e-14	0.266334	0.134	0.083	9.53256e-10	MVD	T2
SNRPN	4.17073e-14	0.326313	0.575	0.579	9.72364e-10	SNRPN	T2
KLF7	5.76566e-14	0.364883	0.198	0.142	1.34421e-09	KLF7	T2
GOLGA3	6.40959e-14	0.345003	0.236	0.178	1.49433e-09	GOLGA3	T2
UBE2T	7.15987e-14	0.28631	0.266	0.207	1.66925e-09	UBE2T	T2
PCSK7	9.20252e-14	0.476706	0.284	0.234	2.14548e-09	PCSK7	T2
GOLGA2	1.19456e-13	0.402903	0.291	0.242	2.785e-09	GOLGA2	T2
DTD1	1.76492e-13	0.340204	0.455	0.43	4.11473e-09	DTD1	T2
MEIS3	1.85698e-13	0.405237	0.346	0.302	4.32937e-09	MEIS3	T2
AC005726.5	1.9614e-13	0.262765	0.112	0.067	4.57282e-09	AC005726.5	T2
FAM96B1	2.03762e-13	0.341021	0.6	0.625	4.7505e-09	FAM96B	T2
DGUOK	2.081e-13	0.342267	0.57	0.589	4.85164e-09	DGUOK	T2
SCOC	2.92053e-13	0.339788	0.573	0.586	6.80892e-09	SCOC	T2
NPDC1	5.19827e-13	0.393317	0.346	0.303	1.21192e-08	NPDC1	T2
LUC7L3	5.85041e-13	0.275671	0.836	0.892	1.36397e-08	LUC7L3	T2
RSL24D1	6.73784e-13	0.288537	0.697	0.763	1.57086e-08	RSL24D1	T2
SLC25A36	8.21724e-13	0.398234	0.501	0.501	1.91577e-08	SLC25A36	T2
CPEB4	8.23499e-13	0.358422	0.251	0.197	1.9199e-08	CPEB4	T2
ASGR1	9.56307e-13	0.269446	0.175	0.123	2.22953e-08	ASGR1	T2
YWHAH	9.60466e-13	0.376475	0.541	0.551	2.23923e-08	YWHAH	T2
PITHD1	1.07518e-12	0.38028	0.376	0.34	2.50668e-08	PITHD1	T2
MLXIP	1.09104e-12	0.257037	0.182	0.127	2.54365e-08	MLXIP	T2
FAM162A	1.20332e-12	0.480132	0.565	0.59	2.80543e-08	FAM162A	T2
RUFY2	1.22272e-12	0.351862	0.277	0.225	2.85065e-08	RUFY2	T2
FDPS	1.29554e-12	0.390304	0.487	0.475	3.02043e-08	FDPS	T2
SYT111	1.34551e-12	0.38368	0.421	0.388	3.13693e-08	SYT11	T2
ZNF385A1	1.43075e-12	0.324449	0.302	0.249	3.33566e-08	ZNF385A	T2
TUBB4A	1.52449e-12	0.293524	0.166	0.115	3.55418e-08	TUBB4A	T2
ALDOC	1.55527e-12	0.271069	0.159	0.109	3.62595e-08	ALDOC	T2
HK2	1.65843e-12	0.349221	0.166	0.115	3.86647e-08	HK2	T2
IDS	1.78488e-12	0.397815	0.287	0.238	4.16127e-08	IDS	T2
LRCH21	1.98707e-12	0.289467	0.184	0.13	4.63266e-08	LRCH2	T2
AC027031.2	2.03712e-12	0.360925	0.169	0.12	4.74935e-08	AC027031.2	T2
DLGAP4	2.39753e-12	0.35132	0.383	0.344	5.5896e-08	DLGAP4	T2
SLC25A4	2.95504e-12	0.34926	0.447	0.429	6.88937e-08	SLC25A4	T2
RAB2A	3.13304e-12	0.33441	0.618	0.644	7.30437e-08	RAB2A	T2
ISCA1	3.27911e-12	0.351031	0.406	0.377	7.64491e-08	ISCA1	T2
RAB6A	3.98174e-12	0.359061	0.316	0.269	9.28303e-08	RAB6A	T2
ZMIZ1	5.09425e-12	0.363104	0.306	0.258	1.18767e-07	ZMIZ1	T2
BZW2	5.23242e-12	0.383153	0.453	0.436	1.21989e-07	BZW2	T2
NDFIP1	5.47632e-12	0.368169	0.569	0.585	1.27675e-07	NDFIP1	T2
ATP5F1B	5.59967e-12	0.263115	0.756	0.823	1.30551e-07	ATP5F1B	T2
SSR4	9.02356e-12	0.250288	0.79	0.854	2.10375e-07	SSR4	T2
RAB18	9.7899e-12	0.356879	0.417	0.397	2.28242e-07	RAB18	T2
KIFAP3	1.11892e-11	0.323188	0.228	0.177	2.60866e-07	KIFAP3	T2
ARIH1	1.1486e-11	0.366688	0.361	0.324	2.67786e-07	ARIH1	T2
COX7B	1.18823e-11	0.264045	0.725	0.772	2.77024e-07	COX7B	T2
CXXC51	1.20582e-11	0.439968	0.517	0.519	2.81125e-07	CXXC5	T2
PWAR6	1.44605e-11	0.37085	0.377	0.338	3.37132e-07	PWAR6	T2
TCEAL3	1.50865e-11	0.356524	0.332	0.289	3.51726e-07	TCEAL3	T2
SRPK2	1.6046e-11	0.388086	0.425	0.404	3.74096e-07	SRPK2	T2
DDX18	1.77854e-11	0.343255	0.578	0.61	4.14649e-07	DDX18	T2
CADM4	2.23236e-11	0.293717	0.203	0.153	5.20453e-07	CADM4	T2
PHF20	3.16714e-11	0.354081	0.369	0.331	7.38386e-07	PHF20	T2
UBE2M	3.17904e-11	0.401171	0.359	0.323	7.41162e-07	UBE2M	T2
KCNQ21	6.024e-11	0.260009	0.189	0.14	1.40444e-06	KCNQ2	T2
RNF113A	7.27249e-11	0.281093	0.181	0.133	1.69551e-06	RNF113A	T2
HERC1	7.59606e-11	0.340606	0.255	0.209	1.77095e-06	HERC1	T2
ACYP1	9.4391e-11	0.299833	0.245	0.198	2.20063e-06	ACYP1	T2
INAFM1	9.80784e-11	0.264066	0.147	0.102	2.2866e-06	INAFM1	T2
RNF187	1.07524e-10	0.347599	0.257	0.212	2.50682e-06	RNF187	T2
GAD2	1.19125e-10	0.302673	0.13	0.086	2.77729e-06	GAD2	T2
KIF1B	1.27692e-10	0.36053	0.454	0.442	2.977e-06	KIF1B	T2
TMEM14A	1.89112e-10	0.315184	0.21	0.164	4.40895e-06	TMEM14A	T2
NAGK	1.89595e-10	0.345457	0.289	0.249	4.42021e-06	NAGK	T2
NDUFAF5	1.93078e-10	0.255355	0.15	0.105	4.50143e-06	NDUFAF5	T2
CCSAP	1.98081e-10	0.261854	0.143	0.1	4.61807e-06	CCSAP	T2
FYN1	2.48835e-10	0.32066	0.376	0.341	5.80133e-06	FYN	T2
CCDC107	2.645e-10	0.358879	0.358	0.333	6.16654e-06	CCDC107	T2
SF3B2	2.6516e-10	0.304075	0.602	0.64	6.18194e-06	SF3B2	T2
EIF5	3.68643e-10	0.259754	0.686	0.727	8.59455e-06	EIF5	T2
ZNF397	3.83409e-10	0.402145	0.407	0.386	8.9388e-06	ZNF397	T2
APC	4.12926e-10	0.396664	0.31	0.269	9.62696e-06	APC	T2
TSPAN5	5.43276e-10	0.330858	0.268	0.223	1.26659e-05	TSPAN5	T2
SERINC1	5.56166e-10	0.351419	0.461	0.459	1.29665e-05	SERINC1	T2
MEIS2	5.91087e-10	1.20823	0.39	0.387	1.37806e-05	MEIS2	T2
DNAJB9	6.87522e-10	0.34265	0.341	0.309	1.60289e-05	DNAJB9	T2
SEC11C	7.48632e-10	0.30084	0.454	0.432	1.74536e-05	SEC11C	T2
MDH1	7.7259e-10	0.363752	0.554	0.591	1.80122e-05	MDH1	T2
GNAS1	1.11703e-09	0.270893	0.822	0.906	2.60424e-05	GNAS	T2
NDN	1.31267e-09	0.355829	0.555	0.573	3.06035e-05	NDN	T2
SLC38A1	1.51476e-09	0.285554	0.505	0.492	3.53152e-05	SLC38A1	T2
MZT1	1.5162e-09	0.374368	0.357	0.333	3.53487e-05	MZT1	T2
IP6K2	1.58804e-09	0.344252	0.448	0.439	3.70236e-05	IP6K2	T2
ZNF91	1.61433e-09	0.353719	0.406	0.393	3.76365e-05	ZNF91	T2
MIR181A2HG	1.64747e-09	0.30271	0.154	0.113	3.84092e-05	MIR181A2HG	T2
ENDOG	1.87315e-09	0.327172	0.277	0.239	4.36706e-05	ENDOG	T2
SNRPA1	2.68914e-09	0.346332	0.461	0.462	6.26945e-05	SNRPA1	T2
AC005261.1	2.92872e-09	0.313937	0.248	0.208	6.82801e-05	AC005261.1	T2
FTX	2.95129e-09	0.409989	0.57	0.59	6.88063e-05	FTX	T2
PARP2	3.03615e-09	0.251129	0.186	0.14	7.07847e-05	PARP2	T2
TOMM40	3.26629e-09	0.334384	0.434	0.421	7.61503e-05	TOMM40	T2
LMBR1L	3.45152e-09	0.264844	0.169	0.127	8.04687e-05	LMBR1L	T2
GPATCH2L	3.91417e-09	0.384046	0.423	0.413	9.1255e-05	GPATCH2L	T2
MAGI2	4.5733e-09	0.267144	0.151	0.11	0.000106622	MAGI2	T2
PEA15	4.82781e-09	0.303931	0.312	0.273	0.000112556	PEA15	T2
ZFHX3	5.16227e-09	0.52088	0.273	0.24	0.000120353	ZFHX3	T2
JARID2	7.00917e-09	0.320943	0.32	0.283	0.000163412	JARID2	T2
CCNG21	8.92862e-09	0.300838	0.286	0.245	0.000208162	CCNG2	T2
ZNF292	1.0495e-08	0.333065	0.656	0.709	0.000244681	ZNF292	T2
MAP4K41	1.23667e-08	0.342609	0.417	0.401	0.000288318	MAP4K4	T2
RALGDS	1.24194e-08	0.280447	0.207	0.168	0.000289545	RALGDS	T2
NETO2	1.34366e-08	0.303068	0.231	0.189	0.000313261	NETO2	T2
ZC2HC1A	1.34749e-08	0.332905	0.299	0.266	0.000314154	ZC2HC1A	T2
RFK	1.37565e-08	0.308901	0.27	0.233	0.000320718	RFK	T2
NME1	1.42566e-08	0.291948	0.592	0.63	0.000332379	NME1	T2
TRIM2	1.60696e-08	0.334948	0.251	0.212	0.000374648	TRIM2	T2
ATP6V1F	1.64284e-08	0.293636	0.627	0.674	0.000383012	ATP6V1F	T2
RERE	1.71758e-08	0.3481	0.464	0.469	0.000400437	RERE	T2
ATP6V0E2	1.79374e-08	0.323154	0.237	0.198	0.000418194	ATP6V0E2	T2
HK11	2.17624e-08	0.309809	0.245	0.206	0.000507369	HK1	T2
SIRT2	2.24439e-08	0.264666	0.18	0.14	0.000523257	SIRT2	T2
APBB1	2.30714e-08	0.258675	0.174	0.135	0.000537886	APBB1	T2
AGAP1	3.11378e-08	0.262456	0.22	0.177	0.000725947	AGAP1	T2
RASGEF1B	3.23059e-08	0.370035	0.175	0.137	0.00075318	RASGEF1B	T2
ATP5MC1	3.26496e-08	0.324374	0.513	0.54	0.000761193	ATP5MC1	T2
CREBZF	3.35382e-08	0.32602	0.402	0.386	0.000781909	CREBZF	T2
GPR162	3.75275e-08	0.294675	0.196	0.158	0.000874916	GPR162	T2
NR2F2	3.76198e-08	0.517821	0.371	0.357	0.000877068	NR2F2	T2
C14orf1321	3.7663e-08	0.264298	0.231	0.191	0.000878074	C14orf132	T2
GFOD2	3.97314e-08	0.304513	0.201	0.163	0.000926298	GFOD2	T2
AL133453.1	4.29796e-08	0.267013	0.154	0.115	0.00100203	AL133453.1	T2
NDUFS2	4.41167e-08	0.294522	0.479	0.493	0.00102854	NDUFS2	T2
BOD1L1	4.86769e-08	0.350642	0.393	0.381	0.00113485	BOD1L1	T2
ANKRD13D	5.36887e-08	0.291023	0.189	0.151	0.0012517	ANKRD13D	T2
GATAD2B	5.67067e-08	0.309159	0.226	0.19	0.00132206	GATAD2B	T2
KMT2A	7.06188e-08	0.31696	0.54	0.564	0.00164641	KMT2A	T2
NDUFB8	8.27001e-08	0.26065	0.632	0.692	0.00192807	NDUFB8	T2
STARD3NL	8.4175e-08	0.297466	0.361	0.344	0.00196245	STARD3NL	T2
RBM6	8.55678e-08	0.327023	0.464	0.463	0.00199493	RBM6	T2
SRP54	9.94325e-08	0.407249	0.402	0.402	0.00231817	SRP54	T2
ORC4	1.1157e-07	0.344155	0.353	0.334	0.00260114	ORC4	T2
HECTD4	1.29816e-07	0.291857	0.215	0.178	0.00302653	HECTD4	T2
ITFG1	1.30552e-07	0.324657	0.275	0.245	0.00304368	ITFG1	T2
BTBD8	1.32012e-07	0.25639	0.127	0.092	0.00307772	BTBD8	T2
WBP2	1.45616e-07	0.263795	0.231	0.193	0.00339489	WBP2	T2
FHL1	1.50491e-07	0.286918	0.286	0.256	0.00350855	FHL1	T2
AP1S1	1.5155e-07	0.33678	0.39	0.379	0.00353324	AP1S1	T2
DYNC1LI2	1.57132e-07	0.278161	0.498	0.507	0.00366338	DYNC1LI2	T2
MXI11	1.57586e-07	0.294881	0.296	0.262	0.00367396	MXI1	T2
COX171	1.59416e-07	0.294081	0.431	0.42	0.00371661	COX17	T2
PCDHA10	1.61434e-07	0.257106	0.15	0.114	0.00376367	PCDHA10	T2
CEP85L	1.62801e-07	0.286617	0.166	0.129	0.00379555	CEP85L	T2
MYCBP2	2.08765e-07	0.323573	0.359	0.337	0.00486715	MYCBP2	T2
ERO1A	2.43131e-07	0.255779	0.223	0.185	0.00566837	ERO1A	T2
MLF2	2.54059e-07	0.28664	0.585	0.631	0.00592313	MLF2	T2
CYFIP2	2.81773e-07	0.276416	0.24	0.206	0.00656925	CYFIP2	T2
SBNO1	2.83141e-07	0.327815	0.455	0.458	0.00660114	SBNO1	T2
RAB1A	2.99759e-07	0.303356	0.497	0.526	0.00698859	RAB1A	T2
SPAG9	3.209e-07	0.314859	0.422	0.417	0.00748147	SPAG9	T2
PIP4P1	3.29292e-07	0.275388	0.188	0.153	0.00767711	PIP4P1	T2
CMPK1	4.25274e-07	0.322966	0.369	0.362	0.00991483	CMPK1	T2
MKRN1	4.35425e-07	0.332004	0.372	0.366	0.0101515	MKRN1	T2
PKD1	4.98246e-07	0.254524	0.144	0.111	0.0116161	PKD1	T2
C12orf49	6.14426e-07	0.299018	0.226	0.194	0.0143247	C12orf49	T2
DBN11	6.74243e-07	0.267534	0.503	0.525	0.0157193	DBN1	T2
AURKAIP1	7.08125e-07	0.272876	0.607	0.666	0.0165092	AURKAIP1	T2
PIP4P2	7.55011e-07	0.296839	0.25	0.22	0.0176023	PIP4P2	T2
FAM177A1	8.15171e-07	0.341609	0.315	0.297	0.0190049	FAM177A1	T2
RNH1	8.1885e-07	0.340399	0.402	0.402	0.0190907	RNH1	T2
SQLE	8.52452e-07	0.374388	0.45	0.454	0.0198741	SQLE	T2
MAPKAPK5-AS1	9.44592e-07	0.292853	0.268	0.238	0.0220222	MAPKAPK5-AS1	T2
EXOG	1.0421e-06	0.257052	0.172	0.139	0.0242954	EXOG	T2
SIAH1	1.04588e-06	0.282597	0.319	0.298	0.0243836	SIAH1	T2
NUBP2	1.05846e-06	0.287462	0.329	0.313	0.0246769	NUBP2	T2
GOSR2	1.38979e-06	0.312658	0.272	0.246	0.0324015	GOSR2	T2
NLN	1.43868e-06	0.261249	0.188	0.153	0.0335415	NLN	T2
VEZT	1.44212e-06	0.298862	0.396	0.393	0.0336215	VEZT	T2
TRAPPC4	1.45318e-06	0.303542	0.404	0.401	0.0338794	TRAPPC4	T2
USP15	1.54635e-06	0.274952	0.239	0.207	0.0360516	USP15	T2
PDPK1	1.90234e-06	0.259576	0.199	0.168	0.0443513	PDPK1	T2
TMEM259	2.36711e-06	0.341017	0.366	0.359	0.0551867	TMEM259	T2
LRRC4B	2.41005e-06	0.257285	0.174	0.141	0.0561879	LRRC4B	T2
UFM1	2.60017e-06	0.337134	0.462	0.481	0.0606204	UFM1	T2
ATAT1	2.88187e-06	0.271125	0.227	0.199	0.067188	ATAT1	T2
RAC3	2.97955e-06	0.30128	0.274	0.251	0.0694653	RAC3	T2
CLIP3	3.20203e-06	0.313597	0.269	0.244	0.0746521	CLIP3	T2
ZCCHC17	3.22348e-06	0.290745	0.4	0.398	0.0751521	ZCCHC17	T2
SCRN1	3.25357e-06	0.299398	0.331	0.311	0.0758538	SCRN1	T2
MPHOSPH10	3.3482e-06	0.32063	0.387	0.386	0.0780599	MPHOSPH10	T2
NDUFS7	3.5531e-06	0.280705	0.512	0.55	0.082837	NDUFS7	T2
FAM241B	3.55775e-06	0.256504	0.231	0.202	0.0829453	FAM241B	T2
VPS53	3.97987e-06	0.303814	0.244	0.216	0.0927866	VPS53	T2
CSNK1E	4.52666e-06	0.288875	0.386	0.38	0.105535	CSNK1E	T2
CITED2	5.09677e-06	0.314119	0.317	0.297	0.118826	CITED2	T2
COPS3	5.36811e-06	0.273939	0.327	0.312	0.125152	COPS3	T2
RBM33	6.83592e-06	0.309	0.317	0.304	0.159373	RBM33	T2
AHSA1	7.22983e-06	0.303197	0.402	0.406	0.168556	AHSA1	T2
ARL6IP1	7.29321e-06	0.278725	0.426	0.43	0.170034	ARL6IP1	T2
THUMPD3-AS1	7.38217e-06	0.311379	0.514	0.557	0.172108	THUMPD3-AS1	T2
HSPA9	8.05903e-06	0.266774	0.482	0.514	0.187888	HSPA9	T2
SCAMP1	8.07262e-06	0.285747	0.306	0.284	0.188205	SCAMP1	T2
SAC3D1	8.39829e-06	0.256215	0.227	0.199	0.195798	SAC3D1	T2
RWDD1	8.44962e-06	0.289379	0.541	0.586	0.196995	RWDD1	T2
POP7	8.70397e-06	0.259181	0.308	0.288	0.202924	POP7	T2
PNMA1	9.06926e-06	0.280194	0.403	0.406	0.211441	PNMA1	T2
SUGP2	9.14346e-06	0.294569	0.38	0.375	0.213171	SUGP2	T2
PJA1	1.11969e-05	0.285337	0.284	0.26	0.261044	PJA1	T2
NAV11	1.15865e-05	0.273649	0.287	0.261	0.270127	NAV1	T2
BSDC1	1.27891e-05	0.264095	0.282	0.262	0.298165	BSDC1	T2
RASA41	1.34026e-05	0.322604	0.293	0.275	0.312469	RASA4	T2
TRIM8	1.36482e-05	0.305738	0.309	0.294	0.318195	TRIM8	T2
NAPG	1.53259e-05	0.250388	0.242	0.216	0.357307	NAPG	T2
IER3IP1	1.64664e-05	0.301683	0.423	0.431	0.383898	IER3IP1	T2
KRT10	1.6543e-05	0.316191	0.603	0.669	0.385684	KRT10	T2
CTTNBP2	2.02326e-05	0.254246	0.151	0.121	0.471702	CTTNBP2	T2
SLC35E1	2.0993e-05	0.257444	0.205	0.177	0.489431	SLC35E1	T2
CREB3	2.56612e-05	0.289707	0.242	0.22	0.598265	CREB3	T2
PRMT2	2.59301e-05	0.315959	0.4	0.405	0.604535	PRMT2	T2
GOLGA7	2.62242e-05	0.268023	0.309	0.293	0.611391	GOLGA7	T2
CDKN1A	2.80978e-05	0.251175	0.173	0.142	0.655071	CDKN1A	T2
CACNG8	2.85116e-05	0.262154	0.149	0.12	0.664718	CACNG8	T2
YIPF3	3.01303e-05	0.269755	0.443	0.461	0.702458	YIPF3	T2
BICD1	3.03784e-05	0.263716	0.257	0.233	0.708241	BICD1	T2
FAM89B	3.1497e-05	0.273478	0.302	0.289	0.734321	FAM89B	T2
MAGEF1	3.42378e-05	0.289438	0.504	0.54	0.798219	MAGEF1	T2
SDHA	3.79135e-05	0.25555	0.242	0.218	0.883916	SDHA	T2
HMGCS1	4.00548e-05	0.406144	0.34	0.324	0.933838	HMGCS1	T2
TMF1	4.59014e-05	0.349534	0.39	0.397	1	TMF1	T2
EPM2AIP1	4.88189e-05	0.319356	0.412	0.425	1	EPM2AIP1	T2
AL118516.1	4.89614e-05	0.270412	0.223	0.2	1	AL118516.1	T2
HCFC1R1	4.96091e-05	0.254135	0.242	0.219	1	HCFC1R1	T2
DCAF7	5.15296e-05	0.267333	0.456	0.474	1	DCAF7	T2
TXLNG	5.61887e-05	0.293137	0.284	0.269	1	TXLNG	T2
YIPF4	5.77326e-05	0.274976	0.425	0.436	1	YIPF4	T2
NKTR	5.79136e-05	0.265086	0.64	0.696	1	NKTR	T2
FOXN3	7.7136e-05	0.299255	0.259	0.241	1	FOXN3	T2
AKAP9	8.37787e-05	0.251568	0.573	0.614	1	AKAP9	T2
PDXDC1	8.38289e-05	0.266184	0.237	0.215	1	PDXDC1	T2
CNTNAP2	8.7194e-05	0.271906	0.236	0.205	1	CNTNAP2	T2
ANKRD46	9.59577e-05	0.272865	0.238	0.218	1	ANKRD46	T2
RETREG2	9.75867e-05	0.257711	0.258	0.241	1	RETREG2	T2
MTMR9	0.000102442	0.279373	0.25	0.23	1	MTMR9	T2
UBE2B1	0.000103998	0.252215	0.526	0.572	1	UBE2B	T2
ZNRF1	0.000110767	0.261929	0.229	0.209	1	ZNRF1	T2
GSTA4	0.000116952	0.296956	0.427	0.445	1	GSTA4	T2
DDRGK1	0.000127901	0.266142	0.327	0.32	1	DDRGK1	T2
KMT2C	0.000134306	0.321032	0.394	0.409	1	KMT2C	T2
AIP	0.000139539	0.276654	0.274	0.259	1	AIP	T2
DCLRE1C	0.000140375	0.264147	0.25	0.23	1	DCLRE1C	T2
LCMT1	0.000147131	0.269724	0.348	0.344	1	LCMT1	T2
BUD31	0.000168225	0.263072	0.457	0.479	1	BUD31	T2
FOXO3	0.000177589	0.276597	0.303	0.296	1	FOXO3	T2
RSBN1	0.000183495	0.270638	0.346	0.344	1	RSBN1	T2
NDUFV1	0.000200245	0.254927	0.351	0.349	1	NDUFV1	T2
LNPK	0.000202431	0.252886	0.28	0.267	1	LNPK	T2
TRNAU1AP	0.000203894	0.262665	0.243	0.226	1	TRNAU1AP	T2
MUC20-OT1	0.000207792	0.322613	0.406	0.424	1	MUC20-OT1	T2
TUSC2	0.000214785	0.25935	0.274	0.26	1	TUSC2	T2
PRRT2	0.000221914	0.280494	0.401	0.404	1	PRRT2	T2
PLEKHB2	0.000233247	0.27448	0.283	0.273	1	PLEKHB2	T2
CCDC186	0.000242607	0.262962	0.224	0.203	1	CCDC186	T2
SFXN1	0.000244218	0.271591	0.39	0.391	1	SFXN1	T2
TCF25	0.000257969	0.262823	0.561	0.607	1	TCF25	T2
NOVA11	0.000258219	0.290195	0.344	0.337	1	NOVA1	T2
FBXO22	0.000330228	0.295272	0.422	0.441	1	FBXO22	T2
RIC3	0.000356603	0.275774	0.193	0.172	1	RIC3	T2
SLC22A17	0.000363929	0.273834	0.252	0.238	1	SLC22A17	T2
CCSER2	0.000373126	0.258387	0.265	0.25	1	CCSER2	T2
PTBP21	0.000383229	0.270131	0.365	0.368	1	PTBP2	T2
PSMD13	0.000390481	0.261198	0.429	0.456	1	PSMD13	T2
LSAMP1	0.000411026	0.339636	0.292	0.283	1	LSAMP	T2
WRB	0.000417833	0.298733	0.344	0.346	1	WRB	T2
SYNC	0.000450668	0.264166	0.313	0.31	1	SYNC	T2
ZNF117	0.000525868	0.271573	0.217	0.201	1	ZNF117	T2
SLC39A6	0.000569802	0.263748	0.379	0.386	1	SLC39A6	T2
PHF20L1	0.000581066	0.293546	0.401	0.417	1	PHF20L1	T2
RDH11	0.00061938	0.273345	0.335	0.334	1	RDH11	T2
EIF4E	0.000661223	0.258022	0.465	0.487	1	EIF4E	T2
XPR1	0.00070723	0.284919	0.218	0.201	1	XPR1	T2
CASP3	0.000723628	0.369693	0.281	0.273	1	CASP3	T2
DIS3	0.000764592	0.289135	0.321	0.317	1	DIS3	T2
LINC00662	0.00085625	0.258302	0.235	0.222	1	LINC00662	T2
FAM219B	0.000859683	0.25343	0.262	0.251	1	FAM219B	T2
LMO41	0.00104536	0.549327	0.42	0.529	1	LMO4	T2
DYNLT3	0.00106421	0.277414	0.26	0.253	1	DYNLT3	T2
ZYG11B	0.0012098	0.257916	0.275	0.269	1	ZYG11B	T2
TIPRL	0.00123401	0.294876	0.371	0.387	1	TIPRL	T2
CARHSP1	0.0012647	0.250907	0.441	0.465	1	CARHSP1	T2
MED19	0.00134309	0.263702	0.291	0.287	1	MED19	T2
C19orf25	0.00152174	0.263397	0.294	0.289	1	C19orf25	T2
PREPL	0.00156813	0.29909	0.349	0.36	1	PREPL	T2
EPC1	0.00217966	0.25601	0.432	0.457	1	EPC1	T2
BRD2	0.0023338	0.253332	0.445	0.471	1	BRD2	T2
ARMCX1	0.00233554	0.266361	0.317	0.321	1	ARMCX1	T2
HMGCR	0.00239163	0.278464	0.272	0.265	1	HMGCR	T2
ACTR10	0.00280464	0.267776	0.35	0.358	1	ACTR10	T2
IFT20	0.00292918	0.25357	0.327	0.334	1	IFT20	T2
MAP9	0.00294134	0.315406	0.342	0.354	1	MAP9	T2
C1orf52	0.00296404	0.26306	0.355	0.367	1	C1orf52	T2
MEIS1	0.00385578	0.373068	0.344	0.365	1	MEIS1	T2
SCD	0.00538279	0.298491	0.283	0.28	1	SCD	T2
KPNA5	0.00552945	0.250542	0.251	0.246	1	KPNA5	T2
ARHGEF12	0.00667867	0.301295	0.237	0.233	1	ARHGEF12	T2
SNAPC31	0.0069371	0.252707	0.316	0.326	1	SNAPC3	T2
GRIPAP1	0.00781526	0.27463	0.321	0.327	1	GRIPAP1	T2
KDELR2	0.00839532	0.286416	0.47	0.512	1	KDELR2	T2
ASH1L	0.00868868	0.266982	0.417	0.451	1	ASH1L	T2
ATP6V1H	0.00903207	0.259211	0.239	0.236	1	ATP6V1H	T2
LCOR	0.0096375	0.265592	0.333	0.344	1	LCOR	T2
PDC	0	2.44131	0.457	0.06	0	PDC	T3
AMER21	0	2.23472	0.725	0.17	0	AMER2	T3
PDE6H	0	2.16445	0.453	0.095	0	PDE6H	T3
TPH1	0	2.11337	0.37	0.019	0	TPH1	T3
GNB3	0	2.09269	0.574	0.098	0	GNB3	T3
NEUROD11	0	2.08676	0.682	0.112	0	NEUROD1	T3
NEUROD41	0	2.08492	0.596	0.054	0	NEUROD4	T3
SCG32	0	2.0737	0.708	0.123	0	SCG3	T3
1941-09-01	0	2.0612	0.704	0.097	0	2004-09-01	T3
FAM57B1	0	2.02674	0.653	0.125	0	FAM57B	T3
PCBP41	0	2.01011	0.797	0.284	0	PCBP4	T3
SLC38A5	0	2.00132	0.581	0.036	0	SLC38A5	T3
GADD45G1	0	1.9323	0.746	0.161	0	GADD45G	T3
OTX21	0	1.919	0.734	0.189	0	OTX2	T3
CRX	0	1.90759	0.62	0.048	0	CRX	T3
NRL	0	1.90308	0.439	0.077	0	NRL	T3
RRAD	0	1.82178	0.409	0.042	0	RRAD	T3
SYP1	0	1.72543	0.656	0.085	0	SYP	T3
LINC005991	0	1.67989	0.532	0.073	0	LINC00599	T3
UNC119	0	1.67659	0.721	0.301	0	UNC119	T3
NFIB1	0	1.67207	0.579	0.101	0	NFIB	T3
TUBA4A	0	1.64859	0.443	0.044	0	TUBA4A	T3
VXN1	0	1.48665	0.38	0.05	0	VXN	T3
TP53INP21	0	1.47127	0.561	0.067	0	TP53INP2	T3
RBP4	0	1.46567	0.292	0.01	0	RBP4	T3
NLK	0	1.4132	0.631	0.154	0	NLK	T3
PTP4A31	0	1.34745	0.586	0.164	0	PTP4A3	T3
CADM31	0	1.28021	0.59	0.109	0	CADM3	T3
SEZ6L21	0	1.25987	0.635	0.158	0	SEZ6L2	T3
SYT41	0	1.25435	0.458	0.066	0	SYT4	T3
IMPG2	0	1.2511	0.383	0.018	0	IMPG2	T3
KLHL351	0	1.22329	0.401	0.052	0	KLHL35	T3
NEUROG11	0	1.22085	0.416	0.027	0	NEUROG1	T3
MIR7-3HG1	0	1.16105	0.472	0.079	0	MIR7-3HG	T3
SSTR21	0	1.12472	0.465	0.092	0	SSTR2	T3
SLC1A7	0	1.10223	0.433	0.011	0	SLC1A7	T3
FSTL5	0	1.10207	0.389	0.023	0	FSTL5	T3
CADPS1	0	1.08593	0.47	0.091	0	CADPS	T3
SRRM42	0	1.0769	0.532	0.095	0	SRRM4	T3
ATP1A31	0	1.06546	0.479	0.062	0	ATP1A3	T3
KCNK31	0	1.05644	0.469	0.04	0	KCNK3	T3
PRDM1	0	1.05281	0.262	0.017	0	PRDM1	T3
HRASLS	0	1.00453	0.384	0.058	0	HRASLS	T3
CHGB1	0	0.982082	0.385	0.031	0	CHGB	T3
RXRG	0	0.976591	0.38	0.038	0	RXRG	T3
COL5A1	0	0.973868	0.375	0.049	0	COL5A1	T3
IGSF21	0	0.962361	0.392	0.038	0	IGSF21	T3
CHRNA31	0	0.911481	0.382	0.053	0	CHRNA3	T3
CPLX1	0	0.908486	0.375	0.05	0	CPLX1	T3
PDE1C1	0	0.884929	0.428	0.055	0	PDE1C	T3
TAL2	0	0.881761	0.288	0.031	0	TAL2	T3
LHX4	0	0.881649	0.298	0.03	0	LHX4	T3
SCN1B	0	0.870523	0.357	0.028	0	SCN1B	T3
ANKRD33B	0	0.857417	0.353	0.031	0	ANKRD33B	T3
SLC17A7	0	0.834884	0.368	0.027	0	SLC17A7	T3
SLC1A2	0	0.823534	0.349	0.029	0	SLC1A2	T3
PEX5L	0	0.80497	0.362	0.049	0	PEX5L	T3
TULP1	0	0.764668	0.325	0.039	0	TULP1	T3
AANAT	0	0.760858	0.29	0.018	0	AANAT	T3
KCNH6	0	0.758692	0.311	0.008	0	KCNH6	T3
MVP	0	0.742996	0.363	0.031	0	MVP	T3
AC055733.2	0	0.733005	0.213	0.009	0	AC055733.2	T3
AL451062.1	0	0.707733	0.287	0.009	0	AL451062.1	T3
LLGL2	0	0.707683	0.371	0.056	0	LLGL2	T3
USP2	0	0.701583	0.334	0.033	0	USP2	T3
CPLX31	0	0.695851	0.296	0.033	0	CPLX3	T3
DPP10-AS1	0	0.670665	0.265	0.012	0	DPP10-AS1	T3
GABBR21	0	0.666003	0.311	0.038	0	GABBR2	T3
FAM19A4	0	0.658451	0.215	0.011	0	FAM19A4	T3
RBP3	0	0.65811	0.286	0.006	0	RBP3	T3
SOX7	0	0.644798	0.228	0.016	0	SOX7	T3
COBLL1	0	0.640853	0.317	0.033	0	COBLL1	T3
HPCA	0	0.60622	0.289	0.03	0	HPCA	T3
GJD2	0	0.593239	0.267	0.012	0	GJD2	T3
RAPGEF5	0	0.578834	0.268	0.029	0	RAPGEF5	T3
ACKR1	0	0.56537	0.245	0.019	0	ACKR1	T3
GREM2	0	0.558585	0.26	0.008	0	GREM2	T3
RD3	0	0.558218	0.271	0.013	0	RD3	T3
MPP4	0	0.531227	0.225	0.011	0	MPP4	T3
KCNV2	0	0.507257	0.227	0.015	0	KCNV2	T3
XKR7	0	0.361833	0.201	0.014	0	XKR7	T3
MRLN	0	0.360656	0.134	0.003	0	MRLN	T3
PLD4	0	0.345037	0.149	0.005	0	PLD4	T3
MAP1LC3A1	1.24837e-304	1.20428	0.558	0.155	2.91046e-300	MAP1LC3A	T3
CDHR1	4.83421e-301	0.371534	0.207	0.017	1.12705e-296	CDHR1	T3
RCVRN	5.64062e-301	1.10906	0.307	0.042	1.31505e-296	RCVRN	T3
OLFM11	4.27268e-300	1.43527	0.402	0.077	9.96131e-296	OLFM1	T3
GNGT2	7.60684e-298	0.483524	0.206	0.017	1.77346e-293	GNGT2	T3
ATP2A1	1.04821e-296	0.312008	0.143	0.006	2.4438e-292	ATP2A1	T3
DCT1	3.61107e-292	1.13824	0.397	0.074	8.41886e-288	DCT	T3
ARR3	1.87708e-291	0.699513	0.208	0.018	4.37623e-287	ARR3	T3
HMCN2	8.97017e-288	0.313848	0.155	0.008	2.09131e-283	HMCN2	T3
AIPL1	1.53677e-287	0.721728	0.296	0.041	3.58282e-283	AIPL1	T3
CHGA1	2.13033e-285	0.368398	0.227	0.022	4.96666e-281	CHGA	T3
NHLH11	4.08637e-282	0.80723	0.414	0.079	9.52697e-278	NHLH1	T3
FAM107A	3.19692e-280	0.375318	0.217	0.02	7.45329e-276	FAM107A	T3
CHODL	2.12177e-278	1.30434	0.298	0.043	4.9467e-274	CHODL	T3
MOCOS	1.11415e-272	0.262159	0.13	0.005	2.59753e-268	MOCOS	T3
STX3	2.28739e-272	0.941376	0.486	0.126	5.33283e-268	STX3	T3
ASIC4	4.91587e-271	0.414027	0.238	0.026	1.14609e-266	ASIC4	T3
GUCY1A2	2.01113e-270	0.472702	0.204	0.019	4.68874e-266	GUCY1A2	T3
EYS	1.76479e-264	0.336799	0.162	0.011	4.11443e-260	EYS	T3
GPRIN3	4.91022e-264	0.406072	0.208	0.02	1.14477e-259	GPRIN3	T3
MAK	8.5906e-264	0.416127	0.222	0.023	2.00281e-259	MAK	T3
DPYSL31	9.6721e-262	1.29528	0.608	0.214	2.25495e-257	DPYSL3	T3
INA1	1.93476e-257	0.974818	0.424	0.096	4.5107e-253	INA	T3
EPB411	2.15089e-250	1.46378	0.753	0.413	5.01459e-246	EPB41	T3
PLXDC1	4.10409e-243	0.334142	0.165	0.013	9.56826e-239	PLXDC1	T3
KIAA1755	9.96231e-243	0.256062	0.139	0.008	2.32261e-238	KIAA1755	T3
RAB26	2.51565e-241	0.401146	0.19	0.018	5.86498e-237	RAB26	T3
CAMK2B	2.0486e-240	0.577489	0.267	0.039	4.77611e-236	CAMK2B	T3
HES61	1.64379e-234	1.77751	0.73	0.342	3.83233e-230	HES6	T3
PCBP3	6.18974e-234	0.438195	0.266	0.039	1.44308e-229	PCBP3	T3
VTN	2.24692e-231	0.255905	0.148	0.011	5.23848e-227	VTN	T3
LMOD1	2.06353e-229	0.484201	0.254	0.037	4.81091e-225	LMOD1	T3
MCC	7.54304e-227	0.730164	0.323	0.063	1.75858e-222	MCC	T3
DPP10	1.71946e-224	0.681935	0.372	0.082	4.00874e-220	DPP10	T3
SLC38A3	7.4455e-224	0.3328	0.19	0.02	1.73584e-219	SLC38A3	T3
PRCD	1.36379e-221	0.479709	0.276	0.045	3.17953e-217	PRCD	T3
AC009133.1	1.19066e-218	0.592627	0.271	0.045	2.77589e-214	AC009133.1	T3
CABP7	2.26971e-218	0.444805	0.229	0.031	5.2916e-214	CABP7	T3
INSM12	1.24407e-217	0.66415	0.411	0.096	2.90044e-213	INSM1	T3
GUK11	1.51171e-216	1.26592	0.869	0.663	3.52441e-212	GUK1	T3
SNAP251	1.87418e-216	0.550489	0.356	0.074	4.36947e-212	SNAP25	T3
SLC6A9	3.30829e-213	0.46354	0.246	0.037	7.71294e-209	SLC6A9	T3
PLCH2	6.36365e-211	0.394149	0.21	0.027	1.48362e-206	PLCH2	T3
HOPX	9.96043e-211	0.686725	0.147	0.012	2.32217e-206	HOPX	T3
TMSB4X1	3.81432e-209	1.32718	0.996	0.976	8.89272e-205	TMSB4X	T3
GSG1	8.97348e-209	0.478356	0.108	0.005	2.09208e-204	GSG1	T3
CLDN51	7.28349e-206	0.588785	0.3	0.055	1.69807e-201	CLDN5	T3
AQP3	1.51711e-202	0.263423	0.125	0.008	3.537e-198	AQP3	T3
AGAP11	1.25828e-198	0.902578	0.485	0.16	2.93357e-194	AGAP1	T3
TMEM176A1	4.4487e-198	1.12153	0.383	0.1	1.03717e-193	TMEM176A	T3
EDIL3	4.3804e-194	0.627901	0.346	0.08	1.02125e-189	EDIL3	T3
RBFOX31	1.67105e-192	0.531899	0.308	0.064	3.89589e-188	RBFOX3	T3
C15orf59-AS1	2.37291e-192	0.267918	0.148	0.014	5.5322e-188	C15orf59-AS1	T3
H3F3B2	1.63992e-191	0.767111	0.998	0.997	3.8233e-187	H3F3B	T3
MAOA	8.68027e-190	0.353399	0.193	0.025	2.02372e-185	MAOA	T3
AC010247.2	1.32227e-188	0.375713	0.159	0.017	3.08274e-184	AC010247.2	T3
ARL6	4.48615e-188	0.527699	0.306	0.065	1.0459e-183	ARL6	T3
DLL31	2.01935e-186	0.860648	0.437	0.131	4.7079e-182	DLL3	T3
TRAK2	1.71759e-184	0.488172	0.304	0.064	4.00439e-180	TRAK2	T3
MGLL1	2.20666e-184	0.562152	0.282	0.055	5.14461e-180	MGLL	T3
CD52	1.6553e-181	0.389391	0.117	0.009	3.85916e-177	CD52	T3
ABCA7	7.28208e-179	0.374021	0.201	0.029	1.69774e-174	ABCA7	T3
KIAA1614	1.27984e-178	0.333483	0.173	0.021	2.98383e-174	KIAA1614	T3
NR2E3	8.6286e-178	0.375573	0.125	0.01	2.01167e-173	NR2E3	T3
BACE11	9.35208e-178	0.815194	0.46	0.155	2.18034e-173	BACE1	T3
HSPA12A1	2.56922e-177	0.41725	0.254	0.047	5.98988e-173	HSPA12A	T3
SERPINF12	3.13844e-177	0.959976	0.573	0.234	7.31695e-173	SERPINF1	T3
MPPED21	4.74955e-177	0.864322	0.439	0.136	1.10731e-172	MPPED2	T3
STMN12	4.96606e-174	0.803745	0.989	0.976	1.15779e-169	STMN1	T3
FNDC5	6.11948e-174	0.677063	0.332	0.083	1.42669e-169	FNDC5	T3
GPC22	1.69846e-173	0.850337	0.58	0.24	3.95979e-169	GPC2	T3
MAP21	2.66157e-172	1.22697	0.688	0.377	6.20518e-168	MAP2	T3
SRRM31	5.93768e-172	0.391721	0.251	0.046	1.38431e-167	SRRM3	T3
ARL4D1	4.33701e-167	1.09969	0.525	0.211	1.01113e-162	ARL4D	T3
SPCS1	7.27187e-167	1.16128	0.905	0.796	1.69536e-162	SPCS1	T3
TMEM176B1	8.66939e-167	0.905519	0.378	0.109	2.02118e-162	TMEM176B	T3
GNG41	6.59097e-165	0.532504	0.315	0.075	1.53662e-160	GNG4	T3
PCP2	4.07364e-160	1.16688	0.131	0.013	9.49729e-156	PCP2	T3
VSX11	1.99583e-158	1.55766	0.296	0.071	4.65308e-154	VSX1	T3
MAPK8IP21	7.52619e-158	0.332318	0.245	0.047	1.75466e-153	MAPK8IP2	T3
ACSL6	5.14758e-157	0.297191	0.172	0.024	1.20011e-152	ACSL6	T3
MLXIP1	6.41183e-157	0.661156	0.382	0.114	1.49485e-152	MLXIP	T3
ST182	1.14591e-154	0.416128	0.253	0.051	2.67156e-150	ST18	T3
CLMN	4.36136e-154	0.42772	0.22	0.041	1.01681e-149	CLMN	T3
EML5	5.50053e-154	0.261197	0.159	0.021	1.28239e-149	EML5	T3
CABP5	7.31414e-154	0.268756	0.102	0.008	1.70522e-149	CABP5	T3
DLG4	1.68439e-152	0.490205	0.34	0.092	3.92699e-148	DLG4	T3
NRN11	8.03257e-152	0.589728	0.291	0.068	1.87271e-147	NRN1	T3
CALCOCO2	1.73021e-150	0.984352	0.492	0.206	4.03381e-146	CALCOCO2	T3
SPON2	3.15686e-150	0.558177	0.177	0.028	7.3599e-146	SPON2	T3
SNTG1	2.37323e-148	0.324954	0.129	0.014	5.53294e-144	SNTG1	T3
BSG	3.98529e-147	0.826329	0.895	0.79	9.29131e-143	BSG	T3
PPP1R14A	8.62225e-147	0.797484	0.315	0.088	2.01019e-142	PPP1R14A	T3
TPI11	1.62304e-146	0.832256	0.974	0.92	3.78396e-142	TPI1	T3
RP1	6.72349e-146	0.540995	0.155	0.022	1.56751e-141	RP1	T3
ARC	2.51705e-144	0.286529	0.169	0.026	5.86826e-140	ARC	T3
TMX11	6.23235e-144	0.859007	0.664	0.363	1.45301e-139	TMX1	T3
ATP2B11	2.24255e-143	0.98505	0.748	0.479	5.22827e-139	ATP2B1	T3
PPFIA21	4.37032e-143	0.471492	0.274	0.064	1.0189e-138	PPFIA2	T3
MCF2L2	4.77357e-140	0.283373	0.179	0.029	1.11291e-135	MCF2L2	T3
TXNIP1	1.19169e-139	0.998127	0.833	0.597	2.7783e-135	TXNIP	T3
THRB	3.33137e-139	1.0924	0.318	0.094	7.76676e-135	THRB	T3
TSPAN9	1.40692e-138	0.3767	0.243	0.053	3.28009e-134	TSPAN9	T3
KALRN1	5.18054e-138	0.545288	0.354	0.105	1.20779e-133	KALRN	T3
KIF12	2.02948e-137	0.296129	0.174	0.028	4.73154e-133	KIF12	T3
EEF2K	2.82617e-135	0.434017	0.275	0.068	6.58894e-131	EEF2K	T3
RABEP2	2.39723e-133	0.384894	0.265	0.064	5.5889e-129	RABEP2	T3
KCNB1	9.1157e-133	0.295905	0.182	0.032	2.12523e-128	KCNB1	T3
KCNB2	9.13318e-131	0.271271	0.187	0.034	2.12931e-126	KCNB2	T3
ATP6V0B2	2.68728e-129	0.747113	0.837	0.628	6.26512e-125	ATP6V0B	T3
MREG	4.30793e-129	0.264022	0.195	0.037	1.00435e-124	MREG	T3
CRYBG31	6.63562e-129	0.923601	0.438	0.163	1.54703e-124	CRYBG3	T3
WFDC1	8.5721e-129	0.355866	0.157	0.025	1.9985e-124	WFDC1	T3
NDUFC21	1.25278e-127	0.72014	0.902	0.783	2.92073e-123	NDUFC2	T3
LOXL1	3.35915e-127	0.669114	0.443	0.174	7.83153e-123	LOXL1	T3
NDRG1	4.10635e-127	0.422199	0.284	0.074	9.57354e-123	NDRG1	T3
CEP170B	4.78888e-127	0.326213	0.215	0.045	1.11648e-122	CEP170B	T3
RASD11	6.25638e-127	0.627616	0.348	0.105	1.45861e-122	RASD1	T3
TAGLN32	2.29263e-126	0.710071	0.531	0.223	5.34505e-122	TAGLN3	T3
DHDDS	2.36237e-126	0.580994	0.401	0.143	5.50763e-122	DHDDS	T3
RAI14	1.04048e-125	1.00897	0.532	0.269	2.42578e-121	RAI14	T3
CCNG22	1.41379e-124	0.777202	0.526	0.23	3.29612e-120	CCNG2	T3
STC1	1.34586e-123	0.396108	0.199	0.04	3.13773e-119	STC1	T3
PRICKLE2	2.17287e-123	0.423534	0.241	0.058	5.06583e-119	PRICKLE2	T3
SELENOW	1.07527e-122	0.741029	0.841	0.636	2.5069e-118	SELENOW	T3
SDC4	7.92794e-122	0.434845	0.269	0.072	1.84832e-117	SDC4	T3
SNX29	9.37626e-122	0.427125	0.281	0.077	2.18598e-117	SNX29	T3
SOX42	7.18148e-121	0.772925	0.971	0.939	1.67429e-116	SOX4	T3
AC092040.1	1.22865e-120	0.386893	0.224	0.051	2.86447e-116	AC092040.1	T3
CHRNA11	2.08257e-120	0.286907	0.145	0.022	4.85531e-116	CHRNA1	T3
SCP2	5.0346e-120	0.836549	0.748	0.519	1.17377e-115	SCP2	T3
ENO21	5.78619e-119	0.717208	0.638	0.352	1.34899e-114	ENO2	T3
RORA	2.79852e-118	0.555109	0.338	0.109	6.52447e-114	RORA	T3
CRMP12	3.20722e-118	0.58471	0.517	0.219	7.47731e-114	CRMP1	T3
CELF31	1.26428e-117	0.304653	0.239	0.057	2.94755e-113	CELF3	T3
CKB1	2.49967e-117	0.455088	0.987	0.917	5.82774e-113	CKB	T3
TMEM59	9.1855e-117	0.796473	0.843	0.694	2.14151e-112	TMEM59	T3
GDAP11	1.0336e-116	0.412994	0.304	0.088	2.40974e-112	GDAP1	T3
GPR180	1.55527e-116	0.498424	0.327	0.104	3.62595e-112	GPR180	T3
PHLDA11	9.34408e-116	0.961869	0.46	0.203	2.17848e-111	PHLDA1	T3
PRDX1	1.08141e-115	0.877528	0.936	0.894	2.52119e-111	PRDX1	T3
FAM110A1	2.44758e-115	0.301243	0.207	0.045	5.70629e-111	FAM110A	T3
IQSEC1	3.32197e-115	0.567947	0.389	0.144	7.74484e-111	IQSEC1	T3
KIF21B1	3.45346e-115	0.26717	0.172	0.032	8.0514e-111	KIF21B	T3
TTLL71	5.47256e-115	0.563992	0.43	0.167	1.27587e-110	TTLL7	T3
GABRB31	4.60013e-114	0.3317	0.246	0.062	1.07247e-109	GABRB3	T3
ARID5A	5.28187e-112	0.285569	0.176	0.035	1.23141e-107	ARID5A	T3
SEMA3F	1.57142e-111	0.318731	0.223	0.054	3.66361e-107	SEMA3F	T3
HMGN21	1.78327e-111	0.652142	0.952	0.886	4.15752e-107	HMGN2	T3
MFNG1	2.49169e-110	0.399561	0.268	0.074	5.80913e-106	MFNG	T3
MYCL1	6.6268e-110	0.323524	0.252	0.065	1.54497e-105	MYCL	T3
ITM2C1	1.64578e-109	0.863581	0.671	0.435	3.83698e-105	ITM2C	T3
DPYSL42	4.28763e-109	0.549475	0.438	0.177	9.99618e-105	DPYSL4	T3
GNGT1	2.34327e-108	0.873473	0.181	0.039	5.4631e-104	GNGT1	T3
TANC21	1.73186e-107	0.406822	0.296	0.09	4.03765e-103	TANC2	T3
CADM1	1.82197e-107	0.833563	0.704	0.468	4.24775e-103	CADM1	T3
TECPR1	2.96423e-107	0.412674	0.276	0.081	6.91081e-103	TECPR1	T3
CELF41	5.01078e-107	0.412805	0.377	0.133	1.16821e-102	CELF4	T3
CEP1641	2.45843e-105	0.593666	0.439	0.182	5.73158e-101	CEP164	T3
TPD52	5.35485e-105	0.665886	0.406	0.165	1.24843e-100	TPD52	T3
AKAP91	1.18956e-104	0.995555	0.747	0.601	2.77333e-100	AKAP9	T3
FAM96B2	6.84861e-103	0.677362	0.81	0.61	1.59669e-98	FAM96B	T3
SCAMP11	1.51709e-102	0.705572	0.522	0.27	3.53694e-98	SCAMP1	T3
TMCC2	1.55312e-102	0.257731	0.175	0.037	3.62094e-98	TMCC2	T3
MLLT112	2.93114e-101	0.621154	0.779	0.57	6.83366e-97	MLLT11	T3
OSBP2	3.30248e-101	0.315622	0.211	0.052	7.69939e-97	OSBP2	T3
RIMS21	4.92105e-101	0.338753	0.245	0.067	1.14729e-96	RIMS2	T3
CTBS	8.57218e-101	0.497788	0.347	0.125	1.99852e-96	CTBS	T3
ATOH71	3.36328e-100	0.494478	0.249	0.069	7.84115e-96	ATOH7	T3
ATOH8	7.03695e-100	0.316548	0.214	0.054	1.64059e-95	ATOH8	T3
OCIAD2	1.29355e-98	0.713429	0.75	0.56	3.01578e-94	OCIAD2	T3
TERF2IP2	3.39676e-98	0.666363	0.749	0.545	7.9192e-94	TERF2IP	T3
ZBTB181	8.23913e-98	0.464501	0.376	0.141	1.92087e-93	ZBTB18	T3
GNG8	6.11332e-97	0.302524	0.176	0.039	1.42526e-92	GNG8	T3
RASGRF2	8.46396e-97	0.306722	0.194	0.046	1.97329e-92	RASGRF2	T3
BEX11	1.39974e-96	0.366685	0.783	0.501	3.26336e-92	BEX1	T3
GPM6A2	5.38976e-96	0.768995	0.766	0.574	1.25657e-91	GPM6A	T3
STMN21	2.06135e-95	0.374599	0.52	0.247	4.80584e-91	STMN2	T3
MEGF9	9.70952e-94	0.457087	0.359	0.136	2.26368e-89	MEGF9	T3
PKP2	9.33769e-93	0.322634	0.208	0.055	2.17699e-88	PKP2	T3
SLC29A4	1.43024e-92	0.682731	0.381	0.158	3.33445e-88	SLC29A4	T3
STXBP12	2.84873e-92	0.467887	0.426	0.179	6.64153e-88	STXBP1	T3
NANOS1	3.79253e-92	0.3255	0.166	0.037	8.8419e-88	NANOS1	T3
PTMS1	4.01348e-91	0.538576	0.98	0.96	9.35703e-87	PTMS	T3
FTSJ1	4.68257e-91	0.340344	0.241	0.071	1.0917e-86	FTSJ1	T3
LINC01315	2.38438e-90	0.396196	0.291	0.098	5.55894e-86	LINC01315	T3
IPO13	8.62724e-90	0.29759	0.211	0.057	2.01136e-85	IPO13	T3
TMEM132B	1.10458e-89	0.473747	0.236	0.071	2.57521e-85	TMEM132B	T3
ZNF385B	2.52944e-89	0.293347	0.125	0.022	5.89714e-85	ZNF385B	T3
PAG11	2.78004e-89	0.645106	0.213	0.061	6.48138e-85	PAG1	T3
CC2D2A	4.65984e-89	0.48205	0.342	0.133	1.0864e-84	CC2D2A	T3
DDIT31	8.83773e-89	0.549422	0.43	0.187	2.06043e-84	DDIT3	T3
NCOR21	1.15255e-88	0.597751	0.485	0.24	2.68705e-84	NCOR2	T3
RCAN1	1.16143e-88	0.334024	0.218	0.061	2.70776e-84	RCAN1	T3
ROBO2	2.83238e-88	0.398474	0.262	0.083	6.60342e-84	ROBO2	T3
COX172	1.18746e-87	0.644388	0.645	0.406	2.76845e-83	COX17	T3
STRADB1	1.99252e-87	0.597594	0.472	0.231	4.64535e-83	STRADB	T3
GRINA	2.26711e-87	0.631274	0.616	0.38	5.28554e-83	GRINA	T3
NNAT2	1.20972e-86	0.705625	0.671	0.416	2.82034e-82	NNAT	T3
ONECUT22	1.33306e-86	0.524885	0.293	0.098	3.10789e-82	ONECUT2	T3
KIF22	1.4052e-86	0.516416	0.339	0.133	3.27609e-82	KIF22	T3
ENPP2	2.77068e-85	0.474981	0.149	0.033	6.45955e-81	ENPP2	T3
TRIM91	4.06565e-85	0.36079	0.268	0.087	9.47866e-81	TRIM9	T3
NAPA1	9.58681e-85	0.4804	0.416	0.184	2.23507e-80	NAPA	T3
PKM1	1.62927e-84	0.633101	0.918	0.829	3.79848e-80	PKM	T3
CYTH1	1.70483e-84	0.336689	0.268	0.088	3.97464e-80	CYTH1	T3
TTC8	1.75344e-84	0.376404	0.272	0.091	4.08797e-80	TTC8	T3
JARID21	2.18197e-84	0.635104	0.51	0.271	5.08704e-80	JARID2	T3
TLE31	2.77108e-84	0.616782	0.474	0.236	6.46049e-80	TLE3	T3
NEDD4L2	1.40414e-83	0.445404	0.36	0.144	3.27361e-79	NEDD4L	T3
IGSF9	2.87297e-83	0.490742	0.381	0.159	6.69805e-79	IGSF9	T3
SVBP1	2.64793e-82	0.674598	0.65	0.431	6.17337e-78	SVBP	T3
CDK5R11	3.47256e-82	0.304083	0.244	0.075	8.09594e-78	CDK5R1	T3
STMN31	4.7173e-82	0.323001	0.29	0.101	1.09979e-77	STMN3	T3
CPLX4	1.37867e-81	0.263949	0.122	0.023	3.21424e-77	CPLX4	T3
ROM1	2.96542e-81	0.512208	0.178	0.047	6.91358e-77	ROM1	T3
PGRMC2	3.24781e-81	0.846414	0.634	0.409	7.57194e-77	PGRMC2	T3
ERI1	3.47218e-81	0.426884	0.312	0.119	8.09505e-77	ERI1	T3
UGCG	1.1801e-80	0.609842	0.443	0.221	2.75129e-76	UGCG	T3
SGK3	3.42725e-80	0.288679	0.176	0.045	7.99029e-76	SGK3	T3
SH3BP51	2.32491e-79	0.453032	0.301	0.112	5.4203e-75	SH3BP5	T3
ASIC1	2.63573e-79	0.285608	0.175	0.045	6.14495e-75	ASIC1	T3
MAP4	7.58557e-79	0.673124	0.598	0.384	1.7685e-74	MAP4	T3
CADM21	9.31408e-79	0.640106	0.497	0.259	2.17148e-74	CADM2	T3
RASGEF1B1	3.27465e-78	0.442567	0.326	0.128	7.63452e-74	RASGEF1B	T3
ATP5F1B1	1.53128e-77	0.471184	0.897	0.811	3.57003e-73	ATP5F1B	T3
SOX6	2.4572e-77	0.437791	0.179	0.049	5.72872e-73	SOX6	T3
UBE2S2	7.87814e-77	0.527039	0.692	0.47	1.83671e-72	UBE2S	T3
HK21	8.00851e-77	0.423649	0.291	0.108	1.8671e-72	HK2	T3
H3F3A1	1.47858e-76	0.306642	0.999	0.998	3.44716e-72	H3F3A	T3
PHF21B	2.99963e-76	0.253785	0.19	0.053	6.99333e-72	PHF21B	T3
BASP12	3.37802e-76	0.711649	0.843	0.798	7.87552e-72	BASP1	T3
RHOT1	9.6827e-76	0.563879	0.482	0.252	2.25743e-71	RHOT1	T3
DIRAS21	1.06875e-75	0.337213	0.246	0.081	2.49167e-71	DIRAS2	T3
MIR124-2HG1	1.20249e-75	0.447642	0.461	0.221	2.80349e-71	MIR124-2HG	T3
ATP1B2	1.64628e-75	0.732811	0.561	0.328	3.83813e-71	ATP1B2	T3
ZNF326	1.97791e-75	0.66739	0.622	0.4	4.6113e-71	ZNF326	T3
ZNF362	4.81919e-75	0.354348	0.266	0.094	1.12355e-70	ZNF362	T3
PODXL21	2.60751e-74	0.45582	0.44	0.211	6.07914e-70	PODXL2	T3
ZHX1	6.07176e-74	0.663962	0.593	0.366	1.41557e-69	ZHX1	T3
ZNF385A2	8.34196e-74	0.488504	0.479	0.239	1.94484e-69	ZNF385A	T3
SCARB22	1.06816e-73	0.755098	0.718	0.542	2.49031e-69	SCARB2	T3
FAM89A1	1.72848e-73	0.501361	0.404	0.187	4.02977e-69	FAM89A	T3
SSX2IP	1.36411e-72	0.60746	0.497	0.27	3.18029e-68	SSX2IP	T3
TMEM108	3.52888e-72	0.259083	0.204	0.062	8.22723e-68	TMEM108	T3
SLC38A11	6.57233e-72	0.808743	0.639	0.483	1.53227e-67	SLC38A1	T3
TBCC	8.61707e-72	0.560363	0.474	0.25	2.00898e-67	TBCC	T3
TMEM237	1.59827e-71	0.499265	0.445	0.225	3.72622e-67	TMEM237	T3
TMX4	1.67497e-71	0.913125	0.482	0.281	3.90502e-67	TMX4	T3
BTBD81	2.41115e-71	0.364551	0.246	0.085	5.62135e-67	BTBD8	T3
SSR41	5.54649e-71	0.491597	0.894	0.845	1.29311e-66	SSR4	T3
ABHD14A	1.31623e-70	0.538463	0.454	0.238	3.06866e-66	ABHD14A	T3
SH3BGRL31	5.0764e-70	0.974612	0.724	0.61	1.18351e-65	SH3BGRL3	T3
BCL2L1	6.49878e-70	0.44743	0.368	0.168	1.51513e-65	BCL2L1	T3
BICD2	2.81587e-69	0.420551	0.321	0.134	6.56491e-65	BICD2	T3
VAX2	2.9556e-69	0.275567	0.217	0.069	6.89068e-65	VAX2	T3
NTF3	3.54299e-69	0.292954	0.142	0.035	8.26013e-65	NTF3	T3
ACLY1	5.78725e-69	0.488114	0.459	0.241	1.34924e-64	ACLY	T3
ARHGAP32	1.07697e-68	0.494775	0.323	0.138	2.51086e-64	ARHGAP32	T3
WBP21	4.18823e-68	0.437713	0.391	0.183	9.76445e-64	WBP2	T3
GABARAPL21	4.53053e-68	0.497826	0.862	0.745	1.05625e-63	GABARAPL2	T3
RABGAP1L	1.08608e-67	0.31089	0.22	0.073	2.53209e-63	RABGAP1L	T3
MTFR1	1.83998e-67	0.425669	0.313	0.13	4.28974e-63	MTFR1	T3
ICK	3.26398e-67	0.379865	0.349	0.151	7.60964e-63	ICK	T3
NAPB1	4.9093e-67	0.32879	0.258	0.094	1.14455e-62	NAPB	T3
SLC25A22	4.91159e-67	0.388499	0.354	0.155	1.14509e-62	SLC25A22	T3
ITSN1	7.38967e-67	0.546782	0.466	0.251	1.72283e-62	ITSN1	T3
MYL6	1.51604e-66	0.452179	0.97	0.964	3.53449e-62	MYL6	T3
C3orf142	4.53875e-66	0.408671	0.396	0.185	1.05816e-61	C3orf14	T3
MT-ND4	1.48976e-64	0.433981	0.996	0.991	3.47324e-60	MT-ND4	T3
SLC6A6	7.43182e-64	0.312173	0.241	0.087	1.73266e-59	SLC6A6	T3
PIK3R11	7.66859e-64	1.14242	0.603	0.427	1.78786e-59	PIK3R1	T3
PRNP	1.97104e-63	0.445673	0.338	0.151	4.59529e-59	PRNP	T3
MID1IP11	2.05234e-63	0.573125	0.378	0.185	4.78482e-59	MID1IP1	T3
WSCD1	2.18057e-63	0.27344	0.196	0.063	5.08377e-59	WSCD1	T3
COX7A21	3.60649e-63	0.427249	0.913	0.86	8.40817e-59	COX7A2	T3
C11orf96	1.79118e-62	0.272465	0.118	0.027	4.17595e-58	C11orf96	T3
RPAIN2	2.61125e-62	0.509349	0.798	0.654	6.08786e-58	RPAIN	T3
TMEM38B	3.27394e-62	0.506266	0.448	0.247	7.63286e-58	TMEM38B	T3
KIF5B1	3.30893e-62	0.526143	0.816	0.709	7.71443e-58	KIF5B	T3
MEIS21	4.72071e-62	0.63557	0.592	0.374	1.10059e-57	MEIS2	T3
LURAP1L	1.30637e-61	0.26753	0.167	0.049	3.04568e-57	LURAP1L	T3
ELAVL42	1.31581e-61	0.374922	0.214	0.074	3.06767e-57	ELAVL4	T3
FSCN1	3.8394e-61	0.552731	0.639	0.457	8.95118e-57	FSCN1	T3
ADGRV1	4.52385e-61	0.511159	0.494	0.286	1.05469e-56	ADGRV1	T3
LBH	5.39965e-61	0.566426	0.323	0.146	1.25888e-56	LBH	T3
ALDOC1	5.53904e-61	0.329423	0.265	0.103	1.29137e-56	ALDOC	T3
SMC3	6.31661e-61	0.498366	0.771	0.633	1.47265e-56	SMC3	T3
CPEB41	1.11814e-60	0.406926	0.386	0.189	2.60683e-56	CPEB4	T3
MTMR6	1.31746e-60	0.345517	0.282	0.113	3.07152e-56	MTMR6	T3
RBP11	1.51334e-60	0.832881	0.818	0.829	3.5282e-56	RBP1	T3
YIF1A	1.66431e-60	0.558483	0.618	0.399	3.88018e-56	YIF1A	T3
LPGAT1	1.78492e-60	0.513564	0.429	0.226	4.16135e-56	LPGAT1	T3
TBC1D24	3.02865e-60	0.374253	0.29	0.121	7.061e-56	TBC1D24	T3
FABP7	4.66462e-60	1.50022	0.508	0.316	1.08751e-55	FABP7	T3
NHP2	5.54349e-60	0.508591	0.769	0.647	1.29241e-55	NHP2	T3
CCDC85C	6.71161e-60	0.427439	0.355	0.168	1.56474e-55	CCDC85C	T3
[truncated: 335 more rows]

## Sheet: pCM_RPC_T1_T3_PR_BC
Pseudo-temporal analysis of gene expression changes for pCM, RPCs, T1, T3, photoreceptors and bipolar cells
	p_val	avg_log2FC	pct.1	pct.2	p_val_adj	gene	cell fate
CYP1B1	0	1.71962	0.544	0.236	0	CYP1B1	RPCs
SFRP2	0	1.60056	0.967	0.503	0	SFRP2	RPCs
ALDH1A1	0	1.51597	0.497	0.262	0	ALDH1A1	RPCs
SPP1	0	1.47751	0.579	0.259	0	SPP1	RPCs
CRABP1	0	1.46383	0.924	0.683	0	CRABP1	RPCs
ZFP36L1	0	1.41791	0.918	0.366	0	ZFP36L1	RPCs
DLK1	0	1.40724	0.367	0.14	0	DLK1	RPCs
TTYH1	0	1.32285	0.81	0.33	0	TTYH1	RPCs
VIM	0	1.29995	0.985	0.721	0	VIM	RPCs
FZD5	0	1.24795	0.725	0.229	0	FZD5	RPCs
SOX2	0	1.21117	0.855	0.305	0	SOX2	RPCs
ID4	0	1.1958	0.64	0.253	0	ID4	RPCs
MDK	0	1.17871	0.953	0.529	0	MDK	RPCs
DIO3	0	1.13922	0.498	0.176	0	DIO3	RPCs
DAPL1	0	1.09249	0.699	0.522	0	DAPL1	RPCs
HES1	0	1.07711	0.631	0.228	0	HES1	RPCs
CCND1	0	1.06611	0.861	0.402	0	CCND1	RPCs
FOS	0	1.0635	0.538	0.243	0	FOS	RPCs
SFRP1	0	1.06287	0.634	0.316	0	SFRP1	RPCs
CDH11	0	1.02737	0.606	0.213	0	CDH11	RPCs
DKK3	0	1.0188	0.619	0.372	0	DKK3	RPCs
METRN	0	1.00947	0.858	0.507	0	METRN	RPCs
HMX1	0	1.00827	0.591	0.353	0	HMX1	RPCs
COL2A1	0	1.0068	0.58	0.184	0	COL2A1	RPCs
ZFP36L2	0	0.961058	0.696	0.317	0	ZFP36L2	RPCs
MEST	0	0.95929	0.788	0.395	0	MEST	RPCs
SOX9	0	0.931938	0.507	0.149	0	SOX9	RPCs
PLP1	0	0.920686	0.479	0.115	0	PLP1	RPCs
EGR1	0	0.911998	0.551	0.273	0	EGR1	RPCs
AKAP12	0	0.910332	0.607	0.255	0	AKAP12	RPCs
GPC3	0	0.890611	0.322	0.125	0	GPC3	RPCs
RAB31	0	0.846733	0.473	0.179	0	RAB31	RPCs
EFNB2	0	0.830456	0.557	0.273	0	EFNB2	RPCs
CLU	0	0.819972	0.785	0.47	0	CLU	RPCs
IFITM3	0	0.818136	0.589	0.234	0	IFITM3	RPCs
TPBG	0	0.803428	0.374	0.164	0	TPBG	RPCs
NAP1L1	0	0.784636	0.981	0.805	0	NAP1L1	RPCs
LHX2	0	0.778191	0.728	0.342	0	LHX2	RPCs
IER2	0	0.768701	0.758	0.542	0	IER2	RPCs
MIR503HG	0	0.753056	0.277	0.07	0	MIR503HG	RPCs
PRSS23	0	0.740289	0.44	0.214	0	PRSS23	RPCs
CDH6	0	0.72692	0.457	0.162	0	CDH6	RPCs
RPS6	0	0.715202	1	0.98	0	RPS6	RPCs
MSI2	0	0.707749	0.836	0.663	0	MSI2	RPCs
PLPP3	0	0.701167	0.433	0.151	0	PLPP3	RPCs
MLXIP	0	-0.718349	0.098	0.304	0	MLXIP	RPCs
DST	9.27868e-244	-0.719498	0.473	0.614	2.16323e-239	DST	RPCs
UGCG	2.47312e-283	-0.722084	0.204	0.397	5.76582e-279	UGCG	RPCs
NXNL1	0	-0.722537	0.004	0.175	0	NXNL1	RPCs
PRPH2	0	-0.725621	0.006	0.207	0	PRPH2	RPCs
CALCOCO2	0	-0.727177	0.19	0.409	0	CALCOCO2	RPCs
PTPN13	4.76095e-185	-0.729694	0.286	0.427	1.10997e-180	PTPN13	RPCs
PCSK1N	0	-0.730608	0.107	0.378	0	PCSK1N	RPCs
TPI1	0	-0.734315	0.911	0.947	0	TPI1	RPCs
ARL6IP1	0	-0.740638	0.392	0.585	0	ARL6IP1	RPCs
KCNH6	0	-0.742508	0.004	0.247	0	KCNH6	RPCs
SLC6A6	0	-0.747228	0.085	0.3	0	SLC6A6	RPCs
SELENOK	0	-0.753876	0.631	0.762	0	SELENOK	RPCs
UBC	0	-0.753898	0.94	0.958	0	UBC	RPCs
ELOVL4	0	-0.758665	0.148	0.351	0	ELOVL4	RPCs
MAP1LC3B	0	-0.759049	0.494	0.67	0	MAP1LC3B	RPCs
SEC62	0	-0.768024	0.765	0.832	0	SEC62	RPCs
MAP4	0	-0.769247	0.361	0.56	0	MAP4	RPCs
VTN	0	-0.771461	0.008	0.214	0	VTN	RPCs
H3F3B	0	-0.773303	0.997	0.996	0	H3F3B	RPCs
FAM107A	0	-0.773917	0.017	0.261	0	FAM107A	RPCs
ANK2	3.12212e-281	-0.779497	0.213	0.401	7.27891e-277	ANK2	RPCs
STXBP1	0	-0.786846	0.116	0.4	0	STXBP1	RPCs
SYT4	0	-0.788174	0.019	0.229	0	SYT4	RPCs
TAGLN3	0	-0.792091	0.121	0.314	0	TAGLN3	RPCs
ABHD14A	0	-0.796979	0.232	0.459	0	ABHD14A	RPCs
ATP1B2	0	-0.802226	0.325	0.54	0	ATP1B2	RPCs
MIR7-3HG	0	-0.802669	0.047	0.252	0	MIR7-3HG	RPCs
ZNF326	0	-0.804925	0.376	0.581	0	ZNF326	RPCs
AANAT	0	-0.81315	0.01	0.255	0	AANAT	RPCs
RBP3	0	-0.813201	0.003	0.257	0	RBP3	RPCs
GUCA1C	0	-0.815337	0.005	0.165	0	GUCA1C	RPCs
AC055733.2	0	-0.815906	0.005	0.22	0	AC055733.2	RPCs
NME1	0	-0.819331	0.598	0.727	0	NME1	RPCs
CELF4	0	-0.82233	0.07	0.345	0	CELF4	RPCs
GNB1	1.64904e-109	-0.823142	0.509	0.585	3.84457e-105	GNB1	RPCs
IMPDH1	0	-0.82338	0.081	0.318	0	IMPDH1	RPCs
ARHGAP32	0	-0.826951	0.128	0.35	0	ARHGAP32	RPCs
CDHR1	0	-0.835412	0.009	0.273	0	CDHR1	RPCs
KCNB1	0	-0.836507	0.023	0.277	0	KCNB1	RPCs
SLC1A7	0	-0.847003	0.004	0.285	0	SLC1A7	RPCs
GNB5	0	-0.84933	0.156	0.407	0	GNB5	RPCs
PKM	0	-0.853194	0.81	0.879	0	PKM	RPCs
NFIB	1.09377e-301	-0.854698	0.072	0.251	2.55002e-297	NFIB	RPCs
CRYBG3	2.03162e-307	-0.855368	0.105	0.294	4.73651e-303	CRYBG3	RPCs
SLC38A1	0	-0.860756	0.444	0.652	0	SLC38A1	RPCs
SLC1A2	0	-0.863093	0.019	0.297	0	SLC1A2	RPCs
RGS9	0	-0.86806	0.032	0.262	0	RGS9	RPCs
OSBP2	0	-0.877448	0.034	0.282	0	OSBP2	RPCs
CC2D2A	0	-0.87979	0.14	0.357	0	CC2D2A	RPCs
SPCS1	0	-0.881693	0.791	0.872	0	SPCS1	RPCs
ZNF385A	0	-0.883676	0.211	0.47	0	ZNF385A	RPCs
TMX4	1.07568e-255	-0.883697	0.271	0.45	2.50784e-251	TMX4	RPCs
LAPTM4B	0	-0.886254	0.69	0.784	0	LAPTM4B	RPCs
RAX2	0	-0.891915	0.003	0.226	0	RAX2	RPCs
SSTR2	0	-0.899116	0.024	0.216	0	SSTR2	RPCs
SERPINF1	0	-0.906156	0.19	0.464	0	SERPINF1	RPCs
MLLT11	0	-0.907403	0.48	0.693	0	MLLT11	RPCs
NEDD4L	0	-0.91056	0.113	0.373	0	NEDD4L	RPCs
NRN1	0	-0.913484	0.042	0.295	0	NRN1	RPCs
RTBDN	0	-0.915422	0.004	0.221	0	RTBDN	RPCs
MAK	0	-0.915584	0.021	0.289	0	MAK	RPCs
ITM2C	0	-0.919839	0.426	0.629	0	ITM2C	RPCs
VXN	0	-0.921773	0.013	0.194	0	VXN	RPCs
INA	0	-0.925077	0.039	0.331	0	INA	RPCs
PPFIA2	0	-0.935269	0.038	0.332	0	PPFIA2	RPCs
PEX5L	0	-0.93602	0.017	0.282	0	PEX5L	RPCs
RGS16	2.3008e-137	-0.94024	0.223	0.352	5.36408e-133	RGS16	RPCs
ATP6V0B	0	-0.94393	0.572	0.776	0	ATP6V0B	RPCs
TERF2IP	0	-0.947707	0.473	0.714	0	TERF2IP	RPCs
AL451062.1	0	-0.95142	0.005	0.275	0	AL451062.1	RPCs
PRDX1	0	-0.95283	0.912	0.927	0	PRDX1	RPCs
SPTBN1	1.57133e-296	-0.956237	0.258	0.452	3.66339e-292	SPTBN1	RPCs
TPH1	0	-0.957032	0.015	0.174	0	TPH1	RPCs
PPP2R2B	0	-0.965421	0.16	0.358	0	PPP2R2B	RPCs
OLFM1	0	-0.965777	0.041	0.26	0	OLFM1	RPCs
RHO	1.30106e-242	-0.966761	0.003	0.107	3.03329e-238	RHO	RPCs
TMSB4X	0	-0.968618	0.973	0.959	0	TMSB4X	RPCs
CADM2	0	-0.969612	0.226	0.499	0	CADM2	RPCs
AGAP1	0	-0.969625	0.134	0.423	0	AGAP1	RPCs
MIR124-2HG	0	-0.972603	0.186	0.442	0	MIR124-2HG	RPCs
RBP4	0	-0.977669	0.007	0.17	0	RBP4	RPCs
SLC17A7	0	-0.980896	0.02	0.326	0	SLC17A7	RPCs
TP53INP2	0	-0.9814	0.029	0.333	0	TP53INP2	RPCs
DCT	3.75323e-265	-1.01035	0.041	0.186	8.75029e-261	DCT	RPCs
RD3	0	-1.01637	0.008	0.304	0	RD3	RPCs
HRASLS	0	-1.01892	0.051	0.28	0	HRASLS	RPCs
IGSF21	0	-1.02101	0.028	0.335	0	IGSF21	RPCs
RS1	0	-1.02488	0.005	0.257	0	RS1	RPCs
ARL4D	0	-1.03449	0.188	0.473	0	ARL4D	RPCs
NTM	0	-1.04441	0.055	0.332	0	NTM	RPCs
COBLL1	0	-1.04577	0.026	0.327	0	COBLL1	RPCs
NLK	0	-1.04792	0.13	0.445	0	NLK	RPCs
COX17	0	-1.07762	0.353	0.629	0	COX17	RPCs
EPB41L2	1.31254e-191	-1.08699	0.29	0.427	3.06006e-187	EPB41L2	RPCs
MAP1LC3A	0	-1.11757	0.109	0.44	0	MAP1LC3A	RPCs
ATP1A3	0	-1.12266	0.019	0.38	0	ATP1A3	RPCs
ANKRD33B	0	-1.12472	0.022	0.348	0	ANKRD33B	RPCs
SRRM4	0	-1.13613	0.019	0.393	0	SRRM4	RPCs
PTP4A3	0	-1.1375	0.122	0.457	0	PTP4A3	RPCs
GPR160	0	-1.14377	0.029	0.244	0	GPR160	RPCs
VAMP2	0	-1.14779	0.563	0.765	0	VAMP2	RPCs
MYL4	0	-1.16195	0.016	0.248	0	MYL4	RPCs
CNGB1	0	-1.18151	0.006	0.256	0	CNGB1	RPCs
DDIT3	0	-1.18996	0.167	0.459	0	DDIT3	RPCs
PLEKHB1	0	-1.22961	0.114	0.358	0	PLEKHB1	RPCs
EPB41	0	-1.23061	0.385	0.651	0	EPB41	RPCs
MPP4	0	-1.24489	0.007	0.273	0	MPP4	RPCs
AMER2	0	-1.25407	0.134	0.439	0	AMER2	RPCs
STMN2	1.60458e-289	-1.2559	0.153	0.344	3.74091e-285	STMN2	RPCs
PCP4	0	-1.27068	0.065	0.262	0	PCP4	RPCs
RIMS2	0	-1.27591	0.046	0.355	0	RIMS2	RPCs
CPE	0	-1.2819	0.623	0.821	0	CPE	RPCs
ALDOC	0	-1.28272	0.096	0.392	0	ALDOC	RPCs
SNAP25	0	-1.28901	0.028	0.397	0	SNAP25	RPCs
CADPS	0	-1.29517	0.043	0.394	0	CADPS	RPCs
SEZ6L2	0	-1.29593	0.095	0.481	0	SEZ6L2	RPCs
PRCD	0	-1.3142	0.035	0.353	0	PRCD	RPCs
SYT1	0	-1.32419	0.584	0.801	0	SYT1	RPCs
RRAD	0	-1.32832	0.017	0.23	0	RRAD	RPCs
TUBA4A	0	-1.35155	0.023	0.357	0	TUBA4A	RPCs
SLC38A5	0	-1.36259	0.024	0.348	0	SLC38A5	RPCs
OTX2	0	-1.36979	0.169	0.518	0	OTX2	RPCs
PCP2	2.97868e-253	-1.37422	0.007	0.122	6.94451e-249	PCP2	RPCs
CADM1	0	-1.37632	0.474	0.669	0	CADM1	RPCs
CPLX4	0	-1.38539	0.021	0.342	0	CPLX4	RPCs
CABP5	0	-1.47427	0.004	0.245	0	CABP5	RPCs
NR2E3	0	-1.48222	0.008	0.234	0	NR2E3	RPCs
TULP1	0	-1.48305	0.036	0.383	0	TULP1	RPCs
ARR3	0	-1.48636	0.012	0.215	0	ARR3	RPCs
DPYSL3	0	-1.50281	0.199	0.517	0	DPYSL3	RPCs
STX3	0	-1.55536	0.12	0.497	0	STX3	RPCs
NEUROD4	0	-1.58425	0.011	0.356	0	NEUROD4	RPCs
TTR	7.01229e-258	-1.59222	0.028	0.163	1.63485e-253	TTR	RPCs
FSTL5	0	-1.59831	0.011	0.42	0	FSTL5	RPCs
GADD45A	0	-1.64381	0.277	0.533	0	GADD45A	RPCs
VSX1	0	-1.66028	0.021	0.199	0	VSX1	RPCs
TPD52	0	-1.66943	0.144	0.487	0	TPD52	RPCs
AKAP9	0	-1.67341	0.598	0.754	0	AKAP9	RPCs
GUK1	0	-1.68312	0.634	0.813	0	GUK1	RPCs
GNGT2	0	-1.73686	0.012	0.341	0	GNGT2	RPCs
IMPG2	0	-1.77054	0.012	0.399	0	IMPG2	RPCs
SYP	0	-1.77635	0.03	0.504	0	SYP	RPCs
KCNV2	0	-1.81098	0.01	0.347	0	KCNV2	RPCs
SAG	0	-1.86613	0.008	0.197	0	SAG	RPCs
MAP2	0	-1.87075	0.364	0.623	0	MAP2	RPCs
GADD45G	0	-1.89654	0.063	0.533	0	GADD45G	RPCs
ENO2	0	-1.99436	0.285	0.652	0	ENO2	RPCs
2004-09-01	0	-2.03266	0.055	0.519	0	2004-09-01	RPCs
NEUROD1	0	-2.10243	0.031	0.53	0	NEUROD1	RPCs
SCG3	0	-2.13624	0.035	0.508	0	SCG3	RPCs
LINC00599	0	-2.13851	0.022	0.489	0	LINC00599	RPCs
FAM57B	0	-2.14728	0.079	0.524	0	FAM57B	RPCs
PCBP4	0	-2.17064	0.205	0.678	0	PCBP4	RPCs
CRX	0	-2.20702	0.03	0.502	0	CRX	RPCs
PDE6G	0	-2.2362	0.01	0.267	0	PDE6G	RPCs
HES6	0	-2.25844	0.23	0.502	0	HES6	RPCs
GNAT1	0	-2.30861	0.009	0.26	0	GNAT1	RPCs
UNC119	0	-2.57894	0.279	0.656	0	UNC119	RPCs
GUCA1A	0	-2.62043	0.07	0.414	0	GUCA1A	RPCs
RP1	0	-2.67888	0.013	0.37	0	RP1	RPCs
AIPL1	0	-2.71929	0.031	0.439	0	AIPL1	RPCs
ROM1	0	-2.78489	0.038	0.356	0	ROM1	RPCs
GNB3	0	-2.87426	0.078	0.543	0	GNB3	RPCs
PDC	0	-3.24994	0.044	0.481	0	PDC	RPCs
GNGT1	0	-3.45416	0.026	0.339	0	GNGT1	RPCs
RCVRN	0	-3.63302	0.028	0.438	0	RCVRN	RPCs
PDE6H	0	-3.8453	0.068	0.488	0	PDE6H	RPCs
NRL	0	-4.13067	0.045	0.449	0	NRL	RPCs
PDE6H.1	0	3.57514	0.776	0.286	0	PDE6H	cones
GUCA1A.1	0	2.98393	0.762	0.242	0	GUCA1A	cones
ARR3.1	0	2.8894	0.68	0.097	0	ARR3	cones
GUK1.1	0	2.2264	0.888	0.73	0	GUK1	cones
KCNV2.1	0	2.20139	0.718	0.176	0	KCNV2	cones
MYL4.1	0	2.19558	0.704	0.118	0	MYL4	cones
RRAD.1	0	2.11539	0.53	0.118	0	RRAD	cones
GUCA1C.1	0	2.09769	0.639	0.066	0	GUCA1C	cones
GNGT2.1	0	1.99882	0.722	0.173	0	GNGT2	cones
MPP4.1	0	1.99133	0.694	0.13	0	MPP4	cones
GNB3.1	0	1.9847	0.775	0.324	0	GNB3	cones
HRASLS.1	0	1.93192	0.689	0.154	0	HRASLS	cones
UNC119.1	0	1.77955	0.826	0.48	0	UNC119	cones
FAM57B.1	0	1.69109	0.784	0.312	0	FAM57B	cones
CA2	0	1.66736	0.706	0.249	0	CA2	cones
TULP1.1	0	1.6237	0.731	0.209	0	TULP1	cones
AC023905.1	0	1.60692	0.51	0.022	0	AC023905.1	cones
PDC.1	0	1.58511	0.765	0.272	0	PDC	cones
PEX5L.1	0	1.58042	0.659	0.142	0	PEX5L	cones
AKAP9.1	1.56376e-301	1.5529	0.86	0.679	3.64574e-297	AKAP9	cones
RS1.1	0	1.54582	0.664	0.121	0	RS1	cones
CC2D2A.1	0	1.54085	0.734	0.238	0	CC2D2A	cones
CPLX4.1	0	1.50524	0.715	0.178	0	CPLX4	cones
PCP4.1	0	1.47945	0.561	0.157	0	PCP4	cones
PLEKHB1.1	0	1.47601	0.725	0.228	0	PLEKHB1	cones
PRCD.1	0	1.4733	0.698	0.192	0	PRCD	cones
AIPL1.1	0	1.45798	0.76	0.24	0	AIPL1	cones
NXNL1.1	0	1.44625	0.536	0.077	0	NXNL1	cones
SCG3.1	0	1.43354	0.744	0.286	0	SCG3	cones
LBH	0	1.42963	0.667	0.195	0	LBH	cones
SEPT4.1	0	1.42183	0.748	0.301	0	2004-09-01	cones
UGCG.1	0	1.41589	0.716	0.293	0	UGCG	cones
MLXIP.1	0	1.39475	0.66	0.191	0	MLXIP	cones
RTBDN.1	0	1.38846	0.586	0.103	0	RTBDN	cones
IMPG2.1	0	1.38659	0.736	0.208	0	IMPG2	cones
NEDD4L.1	0	1.36313	0.721	0.237	0	NEDD4L	cones
DPYSL3.1	0	1.34485	0.785	0.361	0	DPYSL3	cones
CRX.1	0	1.33837	0.757	0.279	0	CRX	cones
NME1.1	7.60992e-280	1.31676	0.855	0.662	1.77418e-275	NME1	cones
KIF2A	7.61537e-287	1.31184	0.797	0.506	1.77545e-282	KIF2A	cones
CHCHD10	4.36431e-283	1.28996	0.76	0.431	1.01749e-278	CHCHD10	cones
LINC00599.1	0	1.27926	0.729	0.269	0	LINC00599	cones
PPP1CC	3.70698e-210	1.27176	0.822	0.634	8.64245e-206	PPP1CC	cones
RCVRN.1	0	1.25431	0.752	0.239	0	RCVRN	cones
TPD52.1	0	1.25126	0.754	0.32	0	TPD52	cones
FSTL5.1	0	1.2471	0.714	0.222	0	FSTL5	cones
GUCA1B	0	1.22893	0.574	0.076	0	GUCA1B	cones
MAP2.1	1.73029e-257	1.21065	0.82	0.497	4.03399e-253	MAP2	cones
RIMS2.1	0	1.18698	0.651	0.201	0	RIMS2	cones
ENO2.1	2.11689e-270	1.17097	0.814	0.481	4.93532e-266	ENO2	cones
STX3.1	0	1.15247	0.747	0.316	0	STX3	cones
PROM1	0	1.14277	0.671	0.234	0	PROM1	cones
VOPP1	0	1.13909	0.638	0.221	0	VOPP1	cones
ANKRD33B.1	0	1.13286	0.663	0.185	0	ANKRD33B	cones
PCBP4.1	1.95931e-248	1.11572	0.808	0.462	4.56795e-244	PCBP4	cones
RD3.1	0	1.09218	0.631	0.154	0	RD3	cones
VTN.1	0	1.08747	0.489	0.107	0	VTN	cones
TUBA4A.1	0	1.0647	0.64	0.193	0	TUBA4A	cones
SLC17A7.1	0	1.05662	0.64	0.172	0	SLC17A7	cones
NRN1.1	0	1.04353	0.608	0.165	0	NRN1	cones
CAMK1D	0	1.04086	0.643	0.193	0	CAMK1D	cones
GNAT2	0	1.03769	0.494	0.038	0	GNAT2	cones
PPA1	2.73863e-244	1.0226	0.902	0.82	6.38483e-240	PPA1	cones
IGSF21.1	0	0.992778	0.623	0.182	0	IGSF21	cones
AC092966.1	0	0.98436	0.3	0.016	0	AC092966.1	cones
ZNF385A.1	5.20596e-241	0.97792	0.704	0.342	1.21372e-236	ZNF385A	cones
FAM19A4	0	0.977035	0.561	0.107	0	FAM19A4	cones
AGAP1.1	1.14158e-254	0.975636	0.663	0.281	2.66148e-250	AGAP1	cones
LNP1	0	0.973988	0.413	0.087	0	LNP1	cones
UBAP1L	0	0.972319	0.571	0.124	0	UBAP1L	cones
VAMP2.1	4.71699e-201	0.971498	0.83	0.672	1.09972e-196	VAMP2	cones
DST.1	7.02909e-184	0.970053	0.787	0.542	1.63876e-179	DST	cones
IMPDH1.1	0	0.968613	0.621	0.195	0	IMPDH1	cones
KCNB2	0	0.96679	0.52	0.085	0	KCNB2	cones
FAM107A.1	0	0.961927	0.587	0.134	0	FAM107A	cones
FAIM	1.69511e-287	0.958512	0.508	0.156	3.95198e-283	FAIM	cones
RAX2.1	0	0.954958	0.548	0.108	0	RAX2	cones
SEZ6L2.1	9.33657e-248	0.952784	0.689	0.298	2.17673e-243	SEZ6L2	cones
POLE4	8.55614e-233	0.950616	0.654	0.299	1.99478e-228	POLE4	cones
HEG1	0	0.942798	0.559	0.118	0	HEG1	cones
COTL1	2.83553e-189	0.926038	0.79	0.529	6.61076e-185	COTL1	cones
COX17.1	4.65801e-192	0.922534	0.775	0.499	1.08597e-187	COX17	cones
TMX4.1	1.88299e-101	0.916233	0.614	0.361	4.39e-97	TMX4	cones
DHRS7	1.1187e-182	0.913758	0.704	0.402	2.60815e-178	DHRS7	cones
ARL6IP5	1.03681e-198	0.909911	0.809	0.601	2.41721e-194	ARL6IP5	cones
MAP1LC3A.1	3.80958e-243	0.908964	0.665	0.281	8.88166e-239	MAP1LC3A	cones
MAP1B	4.84742e-179	0.906402	0.933	0.91	1.13013e-174	MAP1B	cones
ECHDC2	0	0.903237	0.585	0.153	0	ECHDC2	cones
NDUFV2	1.28069e-205	0.896709	0.834	0.683	2.9858e-201	NDUFV2	cones
PKM.1	1.0512e-200	0.890974	0.908	0.847	2.45077e-196	PKM	cones
LMOD1	0	0.886601	0.507	0.121	0	LMOD1	cones
VXN.1	1.62657e-293	0.886453	0.424	0.1	3.79219e-289	VXN	cones
OLFM1.1	0	0.886093	0.542	0.147	0	OLFM1	cones
UQCC2	1.30982e-200	0.884914	0.84	0.641	3.05372e-196	UQCC2	cones
AC110716.1	0	0.883656	0.475	0.074	0	AC110716.1	cones
SNAP25.1	3.56548e-298	0.882109	0.649	0.219	8.31256e-294	SNAP25	cones
SYP.1	9.84911e-253	0.877905	0.709	0.283	2.29622e-248	SYP	cones
C16orf74	0	0.875767	0.496	0.101	0	C16orf74	cones
INSR	2.84738e-217	0.875104	0.643	0.284	6.63839e-213	INSR	cones
LIMA1	0	0.874189	0.551	0.169	0	LIMA1	cones
RBP4.1	0	0.873875	0.456	0.081	0	RBP4	cones
PPP2R2B.1	6.13879e-303	0.870783	0.689	0.251	1.4312e-298	PPP2R2B	cones
IFI27L2	1.12213e-201	0.870336	0.784	0.488	2.61614e-197	IFI27L2	cones
DDIT3.1	4.15131e-214	0.869224	0.69	0.316	9.67836e-210	DDIT3	cones
NANOS1	0	0.861216	0.468	0.09	0	NANOS1	cones
CNGB3	0	0.859876	0.371	0.014	0	CNGB3	cones
TRAC	0	0.858384	0.523	0.1	0	TRAC	cones
PKIB	7.86654e-232	0.856565	0.636	0.269	1.83401e-227	PKIB	cones
IMPG1	0	0.856019	0.397	0.073	0	IMPG1	cones
ATP5MC1	4.18767e-196	0.854752	0.82	0.574	9.76314e-192	ATP5MC1	cones
FAM213A	2.02334e-143	0.852302	0.804	0.611	4.71721e-139	FAM213A	cones
KCNB1.1	0	0.846782	0.56	0.148	0	KCNB1	cones
ABHD14A.1	2.41811e-205	0.845733	0.686	0.345	5.63759e-201	ABHD14A	cones
PLD4	0	0.845432	0.317	0.052	0	PLD4	cones
MPC1	9.28231e-211	0.837591	0.605	0.256	2.16408e-206	MPC1	cones
ALDOC.1	3.43336e-282	0.835364	0.674	0.244	8.00454e-278	ALDOC	cones
MAP4.1	3.87363e-175	0.833094	0.754	0.461	9.03098e-171	MAP4	cones
MOAP1	6.08731e-185	0.830872	0.636	0.318	1.4192e-180	MOAP1	cones
PRELID2	5.73989e-274	0.826074	0.517	0.165	1.3382e-269	PRELID2	cones
RXRG	0	0.824189	0.484	0.117	0	RXRG	cones
PPP4R4	0	0.813116	0.41	0.065	0	PPP4R4	cones
CPE.1	7.35057e-175	0.806079	0.873	0.731	1.71371e-170	CPE	cones
PDE6C	0	0.803521	0.404	0.027	0	PDE6C	cones
PTP4A3.1	1.38593e-206	0.798558	0.663	0.297	3.23115e-202	PTP4A3	cones
SYT1.1	1.44696e-161	0.790807	0.864	0.702	3.37344e-157	SYT1	cones
MEGF9	4.60598e-213	0.786854	0.57	0.223	1.07384e-208	MEGF9	cones
ANKRD45	0	0.785628	0.342	0.05	0	ANKRD45	cones
MAK.1	0	0.785115	0.568	0.154	0	MAK	cones
CDHR1.1	0	0.784836	0.553	0.14	0	CDHR1	cones
IFT22	6.81996e-164	0.781395	0.661	0.358	1.59001e-159	IFT22	cones
AC022001.3	0	0.777714	0.405	0.04	0	AC022001.3	cones
DHRS11	5.54664e-293	0.77649	0.481	0.134	1.29314e-288	DHRS11	cones
DCAF1	0	0.774142	0.499	0.137	0	DCAF1	cones
ARMC9	5.05488e-293	0.770477	0.566	0.181	1.17849e-288	ARMC9	cones
AL451062.1.1	0	0.769267	0.547	0.139	0	AL451062.1	cones
ITM2C.1	4.43448e-164	0.765718	0.783	0.53	1.03385e-159	ITM2C	cones
RGS9BP	0	0.764553	0.415	0.064	0	RGS9BP	cones
CYCS	2.12382e-150	0.764393	0.837	0.706	4.95148e-146	CYCS	cones
SLC12A2	1.28606e-175	0.76327	0.639	0.307	2.99831e-171	SLC12A2	cones
SLC24A2	0	0.755573	0.366	0.016	0	SLC24A2	cones
PCSK1N.1	8.18093e-220	0.754334	0.618	0.245	1.9073e-215	PCSK1N	cones
SLC4A7	4.0453e-125	0.751368	0.714	0.474	9.43122e-121	SLC4A7	cones
SLC38A5.1	2.38601e-197	0.745236	0.538	0.194	5.56274e-193	SLC38A5	cones
COX14	2.40785e-166	0.743905	0.694	0.403	5.61367e-162	COX14	cones
ANKRD33	0	0.73314	0.414	0.064	0	ANKRD33	cones
TSPAN7	6.78858e-219	0.732055	0.561	0.211	1.58269e-214	TSPAN7	cones
RGS9.1	0	0.730978	0.538	0.144	0	RGS9	cones
COX6A1	2.00483e-180	0.728392	0.903	0.851	4.67405e-176	COX6A1	cones
RBP3.1	0	0.724716	0.508	0.13	0	RBP3	cones
NTM.1	2.25409e-285	0.723663	0.612	0.193	5.25519e-281	NTM	cones
SLC6A6.1	6.82703e-260	0.722407	0.569	0.189	1.59165e-255	SLC6A6	cones
NLK.1	1.46974e-174	0.721451	0.635	0.295	3.42655e-170	NLK	cones
SLC24A4	0	0.715117	0.395	0.038	0	SLC24A4	cones
EGFLAM	0	0.711567	0.446	0.078	0	EGFLAM	cones
NDUFA4	1.26472e-213	0.711172	0.959	0.964	2.94856e-209	NDUFA4	cones
C1orf122	3.35668e-155	0.708648	0.8	0.57	7.82577e-151	C1orf122	cones
CALCOCO2.1	4.05543e-183	0.708584	0.636	0.299	9.45482e-179	CALCOCO2	cones
IFITM3.1	2.55432e-84	-0.702214	0.136	0.396	5.95514e-80	IFITM3	cones
TFDP2	2.43279e-100	-0.706313	0.315	0.573	5.67182e-96	TFDP2	cones
PRSS23.1	1.25892e-67	-0.706435	0.105	0.32	2.93505e-63	PRSS23	cones
MSI2.1	1.2747e-75	-0.707845	0.65	0.74	2.97184e-71	MSI2	cones
B2M	5.43499e-58	-0.710861	0.542	0.674	1.26711e-53	B2M	cones
BST2	1.21484e-67	-0.711914	0.115	0.339	2.83228e-63	BST2	cones
BTG1	1.58815e-54	-0.719539	0.737	0.818	3.70261e-50	BTG1	cones
PLP1.1	4.26369e-61	-0.72788	0.08	0.277	9.94036e-57	PLP1	cones
EFNB2.1	2.54424e-102	-0.739435	0.115	0.407	5.93165e-98	EFNB2	cones
CNN3	4.3894e-121	-0.748363	0.417	0.666	1.02334e-116	CNN3	cones
AKAP12.1	1.42316e-89	-0.751002	0.145	0.416	3.31794e-85	AKAP12	cones
MARCKSL1	1.08149e-190	-0.75355	0.802	0.922	2.52139e-186	MARCKSL1	cones
LHX2.1	3.96395e-121	-0.765471	0.189	0.521	9.24156e-117	LHX2	cones
ACTG1	4.14623e-236	-0.77507	0.989	0.993	9.66652e-232	ACTG1	cones
SAG.1	5.75961e-07	-0.78068	0.172	0.115	0.0134279	SAG	cones
RPS6.1	3.72283e-199	-0.781026	0.981	0.989	8.6794e-195	RPS6	cones
FABP5	6.28132e-86	-0.78122	0.313	0.554	1.46443e-81	FABP5	cones
NKAIN4	1.77542e-121	-0.786725	0.096	0.421	4.13922e-117	NKAIN4	cones
FABP7	3.46775e-08	-0.788382	0.3	0.34	0.000808471	FABP7	cones
FZD5.1	3.48614e-86	-0.790243	0.194	0.449	8.1276e-82	FZD5	cones
TMSB4X.1	4.94312e-74	-0.791306	0.924	0.967	1.15244e-69	TMSB4X	cones
RORB	6.59752e-42	-0.797251	0.463	0.536	1.53815e-37	RORB	cones
CALD1	1.04969e-133	-0.801059	0.348	0.655	2.44726e-129	CALD1	cones
HES1.1	4.17529e-80	-0.801298	0.158	0.409	9.73427e-76	HES1	cones
SRSF9	4.71883e-167	-0.804475	0.503	0.776	1.10015e-162	SRSF9	cones
TMSB10	1.36979e-197	-0.825905	0.857	0.954	3.19354e-193	TMSB10	cones
RCN1	1.13977e-163	-0.827597	0.379	0.711	2.65727e-159	RCN1	cones
GNGT1.1	2.75583e-46	-0.828397	0.391	0.198	6.42493e-42	GNGT1	cones
ID1	9.18512e-82	-0.829944	0.213	0.476	2.14142e-77	ID1	cones
ID4.1	8.02069e-84	-0.83343	0.162	0.428	1.86994e-79	ID4	cones
IER2.1	1.40791e-96	-0.855284	0.427	0.644	3.2824e-92	IER2	cones
GNAT1.1	2.11034e-11	-0.856078	0.242	0.151	4.92004e-07	GNAT1	cones
IGFBP5	8.14159e-49	-0.889766	0.121	0.295	1.89813e-44	IGFBP5	cones
NAP1L1.1	1.75719e-172	-0.903696	0.775	0.884	4.0967e-168	NAP1L1	cones
RGS16.1	6.30343e-25	-0.912221	0.2	0.305	1.46958e-20	RGS16	cones
DIO3.1	6.96935e-65	-0.917396	0.113	0.321	1.62483e-60	DIO3	cones
NEAT1	4.0378e-81	-0.918483	0.647	0.787	9.41372e-77	NEAT1	cones
ID3	7.80007e-76	-0.920869	0.251	0.494	1.81851e-71	ID3	cones
SFRP1.1	2.34392e-102	-0.940479	0.155	0.466	5.46462e-98	SFRP1	cones
SOX2.1	5.0741e-136	-0.945775	0.19	0.553	1.18298e-131	SOX2	cones
ZFP36L2.1	2.22871e-112	-0.94694	0.184	0.492	5.19601e-108	ZFP36L2	cones
PTH2	8.03289e-71	-0.948153	0.175	0.391	1.87279e-66	PTH2	cones
IGFBP2	1.53242e-100	-0.951757	0.315	0.594	3.57269e-96	IGFBP2	cones
ACTB	1.58118e-263	-0.954602	0.917	0.972	3.68635e-259	ACTB	cones
RBP1	2.484e-86	-0.98375	0.746	0.808	5.79119e-82	RBP1	cones
MEST.1	3.08995e-144	-1.00592	0.229	0.578	7.20391e-140	MEST	cones
TTYH1.1	1.98278e-96	-1.0317	0.3	0.542	4.62264e-92	TTYH1	cones
DLK1.1	2.87818e-39	-1.03201	0.092	0.243	6.7102e-35	DLK1	cones
EGR1.1	2.49717e-94	-1.033	0.14	0.404	5.82191e-90	EGR1	cones
DAPL1.1	1.85977e-63	-1.0678	0.497	0.601	4.33587e-59	DAPL1	cones
MIAT	4.96134e-124	-1.08147	0.292	0.585	1.15669e-119	MIAT	cones
FOS.1	1.54537e-93	-1.08224	0.118	0.38	3.60289e-89	FOS	cones
SOX11	2.3674e-153	-1.09502	0.366	0.696	5.51936e-149	SOX11	cones
PAX6	8.33044e-180	-1.12125	0.311	0.681	1.94216e-175	PAX6	cones
CYP1B1.1	3.2139e-76	-1.1578	0.129	0.378	7.49289e-72	CYP1B1	cones
NRL.1	2.22185e-38	-1.16193	0.483	0.269	5.18002e-34	NRL	cones
ZFP36L1.1	5.27802e-169	-1.16508	0.221	0.618	1.23052e-164	ZFP36L1	cones
ALDH1A1.1	1.68525e-77	-1.16597	0.12	0.374	3.929e-73	ALDH1A1	cones
DKK3.1	1.60253e-114	-1.19049	0.207	0.491	3.73615e-110	DKK3	cones
CCND1.1	1.08771e-155	-1.24008	0.24	0.614	2.53588e-151	CCND1	cones
TRH	5.58473e-68	-1.25657	0.11	0.313	1.30203e-63	TRH	cones
SPP1.1	1.40213e-71	-1.31702	0.197	0.403	3.26893e-67	SPP1	cones
MDK.1	2.0197e-203	-1.34455	0.317	0.728	4.70873e-199	MDK	cones
CLU.1	1.6382e-178	-1.42162	0.263	0.621	3.81929e-174	CLU	cones
CRABP1.1	4.83043e-173	-1.49306	0.579	0.795	1.12617e-168	CRABP1	cones
VIM.1	1.83068e-210	-1.57603	0.639	0.842	4.26804e-206	VIM	cones
SFRP2.1	3.78518e-185	-1.58262	0.362	0.715	8.82477e-181	SFRP2	cones
GJA1	0	1.77897	0.748	0.254	0	GJA1	pCM
EFNA5	0	1.72455	0.835	0.299	0	EFNA5	pCM
CCL2	0	1.71437	0.464	0.096	0	CCL2	pCM
PMEL	0	1.63479	0.496	0.119	0	PMEL	pCM
PCDH9	0	1.42647	0.594	0.18	0	PCDH9	pCM
ID3.1	0	1.39305	0.87	0.437	0	ID3	pCM
TRPM3	0	1.38996	0.671	0.219	0	TRPM3	pCM
HSD17B2	0	1.3535	0.437	0.032	0	HSD17B2	pCM
ARL4A	0	1.35271	0.574	0.184	0	ARL4A	pCM
TSC22D1	0	1.31138	0.896	0.687	0	TSC22D1	pCM
COL1A2	0	1.30013	0.513	0.144	0	COL1A2	pCM
APOE	0	1.28642	0.749	0.316	0	APOE	pCM
SNCA	0	1.22813	0.577	0.18	0	SNCA	pCM
ID1.1	0	1.19868	0.781	0.426	0	ID1	pCM
PLK2	0	1.13358	0.58	0.15	0	PLK2	pCM
CLDN1	0	1.12326	0.456	0.055	0	CLDN1	pCM
SLC2A1	7.11773e-266	1.04489	0.763	0.474	1.65943e-261	SLC2A1	pCM
COL9A2	0	1.02842	0.556	0.132	0	COL9A2	pCM
DCT.1	3.85994e-151	1.02545	0.29	0.108	8.99906e-147	DCT	pCM
GAS1	0	1.00757	0.635	0.239	0	GAS1	pCM
SPARC	0	0.992053	0.749	0.371	0	SPARC	pCM
TAGLN	7.91387e-186	0.983213	0.227	0.064	1.84504e-181	TAGLN	pCM
PTGDS	9.16737e-65	0.974471	0.137	0.053	2.13728e-60	PTGDS	pCM
NEAT1.1	2.83315e-91	0.919297	0.866	0.769	6.60521e-87	NEAT1	pCM
PAX6.1	4.57759e-285	0.913356	0.894	0.634	1.06722e-280	PAX6	pCM
LMO4	0	0.906176	0.812	0.468	0	LMO4	pCM
BST2.1	0	0.881432	0.696	0.286	0	BST2	pCM
ANXA1	0	0.868631	0.215	0.027	0	ANXA1	pCM
TKT	0	0.86741	0.884	0.621	0	TKT	pCM
SDCBP	6.7176e-207	0.842071	0.753	0.493	1.56614e-202	SDCBP	pCM
NPC2	0	0.834974	0.877	0.573	0	NPC2	pCM
SPOCK1	0	0.827973	0.523	0.185	0	SPOCK1	pCM
ITM2B	8.94585e-210	0.81363	0.931	0.817	2.08564e-205	ITM2B	pCM
RELN	9.33782e-272	0.794503	0.4	0.136	2.17702e-267	RELN	pCM
HSPB1	0	0.794225	0.763	0.384	0	HSPB1	pCM
SAT1	6.6785e-112	0.774167	0.686	0.487	1.55703e-107	SAT1	pCM
RBMS1	0	0.764487	0.591	0.237	0	RBMS1	pCM
SFRP2.2	1.60052e-222	0.754098	0.954	0.667	3.73145e-218	SFRP2	pCM
CALD1.1	3.70566e-179	0.746036	0.849	0.614	8.63937e-175	CALD1	pCM
TYRP1	0	0.735394	0.134	0.004	0	TYRP1	pCM
TIMP3	0	0.729265	0.399	0.115	0	TIMP3	pCM
SESN3	2.15638e-160	0.72636	0.636	0.382	5.02739e-156	SESN3	pCM
UTRN	1.80959e-296	0.707187	0.489	0.18	4.21887e-292	UTRN	pCM
TMX4.2	3.141e-40	-0.700134	0.299	0.384	7.32294e-36	TMX4	pCM
PLP1.2	1.14708e-58	-0.701124	0.141	0.279	2.67431e-54	PLP1	pCM
TPH1.1	4.14619e-56	-0.703906	0.015	0.118	9.66642e-52	TPH1	pCM
AGAP1.2	4.13099e-76	-0.704318	0.167	0.318	9.63099e-72	AGAP1	pCM
ATP1B2.1	2.511e-67	-0.704529	0.345	0.463	5.85415e-63	ATP1B2	pCM
RBP4.2	8.69886e-58	-0.706218	0.01	0.113	2.02805e-53	RBP4	pCM
SEZ6L2.2	2.4709e-50	-0.7076	0.225	0.332	5.76066e-46	SEZ6L2	pCM
SLC17A7.2	1.61338e-120	-0.7182	0.022	0.219	3.76143e-116	SLC17A7	pCM
NLK.2	4.86962e-84	-0.730685	0.168	0.331	1.1353e-79	NLK	pCM
RD3.2	1.34913e-116	-0.73329	0.012	0.2	3.14535e-112	RD3	pCM
IGSF21.2	3.33568e-117	-0.737376	0.032	0.227	7.7768e-113	IGSF21	pCM
COBLL1.1	3.00897e-99	-0.74102	0.044	0.22	7.0151e-95	COBLL1	pCM
HRASLS.2	6.70993e-72	-0.744608	0.057	0.199	1.56435e-67	HRASLS	pCM
RS1.2	2.16065e-102	-0.75036	0.004	0.169	5.03735e-98	RS1	pCM
NCAM1	2.3332e-135	-0.750896	0.224	0.454	5.43962e-131	NCAM1	pCM
ANKRD33B.2	9.93185e-100	-0.771192	0.053	0.23	2.31551e-95	ANKRD33B	pCM
CADPS.1	1.44926e-58	-0.77392	0.131	0.262	3.37881e-54	CADPS	pCM
CADM2.1	4.64178e-85	-0.774171	0.243	0.402	1.08219e-80	CADM2	pCM
ARL4D.1	1.79178e-82	-0.779472	0.211	0.371	4.17737e-78	ARL4D	pCM
NTM.2	1.87957e-100	-0.782121	0.054	0.235	4.38203e-96	NTM	pCM
RRAD.2	1.14561e-22	-0.808636	0.082	0.148	2.67088e-18	RRAD	pCM
MYL4.2	1.79152e-78	-0.817586	0.025	0.166	4.17676e-74	MYL4	pCM
ATP1A3.1	4.41514e-143	-0.82306	0.027	0.252	1.02934e-138	ATP1A3	pCM
PLEKHA1	3.42513e-75	-0.841872	0.377	0.505	7.98535e-71	PLEKHA1	pCM
SYT1.2	1.37085e-91	-0.843257	0.654	0.718	3.196e-87	SYT1	pCM
SRRM4.1	4.19129e-158	-0.844901	0.019	0.262	9.77158e-154	SRRM4	pCM
ZNF385A.2	1.01744e-143	-0.84989	0.15	0.386	2.37207e-139	ZNF385A	pCM
GPR160.1	1.24484e-80	-0.850016	0.025	0.17	2.90222e-76	GPR160	pCM
PPP2R2B.2	1.06201e-89	-0.850668	0.118	0.293	2.47598e-85	PPP2R2B	pCM
SPP1.2	8.44407e-87	-0.864257	0.22	0.41	1.96865e-82	SPP1	pCM
CNGB1.1	2.61929e-98	-0.86788	0.008	0.169	6.10662e-94	CNGB1	pCM
GPM6A	8.46548e-160	-0.877139	0.434	0.617	1.97364e-155	GPM6A	pCM
PIK3R1	5.47571e-106	-0.880446	0.336	0.507	1.27661e-101	PIK3R1	pCM
OTX2.1	7.06102e-71	-0.880779	0.244	0.388	1.64621e-66	OTX2	pCM
RIMS2.2	5.85528e-81	-0.896016	0.086	0.243	1.3651e-76	RIMS2	pCM
VAMP2.2	5.67724e-112	-0.900928	0.629	0.687	1.32359e-107	VAMP2	pCM
SNAP25.2	2.49802e-113	-0.910145	0.067	0.264	5.82389e-109	SNAP25	pCM
MIR124-2HG.1	1.43892e-149	-0.921958	0.115	0.36	3.35469e-145	MIR124-2HG	pCM
MPP4.2	3.7645e-104	-0.922015	0.01	0.18	8.77657e-100	MPP4	pCM
PLEKHB1.2	8.85109e-90	-0.964372	0.103	0.274	2.06354e-85	PLEKHB1	pCM
ALDOC.2	1.41992e-97	-0.971667	0.106	0.287	3.31039e-93	ALDOC	pCM
PRCD.2	1.32745e-111	-0.977071	0.049	0.24	3.09482e-107	PRCD	pCM
TUBA4A.2	3.58798e-117	-0.982448	0.04	0.238	8.36501e-113	TUBA4A	pCM
EPB41.1	6.33296e-129	-0.994507	0.391	0.558	1.47647e-124	EPB41	pCM
MIAT.1	1.8806e-119	-0.997137	0.396	0.587	4.38443e-115	MIAT	pCM
GADD45A.1	2.89167e-20	-0.998822	0.386	0.431	6.74163e-16	GADD45A	pCM
GUK1.2	4.17456e-44	-1.00272	0.748	0.738	9.73257e-40	GUK1	pCM
SLC38A5.2	1.89072e-129	-1.01853	0.026	0.234	4.40801e-125	SLC38A5	pCM
CPLX4.2	6.17413e-118	-1.02441	0.033	0.228	1.43944e-113	CPLX4	pCM
EPB41L2.1	1.40274e-92	-1.06032	0.214	0.387	3.27035e-88	EPB41L2	pCM
STMN2.1	1.59783e-62	-1.0635	0.138	0.279	3.72518e-58	STMN2	pCM
TULP1.2	2.49966e-113	-1.06519	0.063	0.259	5.82771e-109	TULP1	pCM
STX3.2	5.00722e-99	-1.08351	0.185	0.358	1.16738e-94	STX3	pCM
RGS16.2	4.64478e-70	-1.10286	0.16	0.314	1.08288e-65	RGS16	pCM
RTN4	0	-1.10635	0.846	0.923	0	RTN4	pCM
CABP5.1	1.5401e-91	-1.10724	0.009	0.16	3.59058e-87	CABP5	pCM
ARR3.2	2.72924e-67	-1.11321	0.02	0.143	6.36295e-63	ARR3	pCM
MAP1B.1	0	-1.11336	0.801	0.924	0	MAP1B	pCM
NR2E3.1	4.12229e-82	-1.11565	0.013	0.154	9.6107e-78	NR2E3	pCM
DPYSL3.2	7.883e-102	-1.14669	0.228	0.402	1.83784e-97	DPYSL3	pCM
AMER2.1	1.27019e-171	-1.17931	0.074	0.339	2.96133e-167	AMER2	pCM
NEUROD4.1	1.71763e-146	-1.21192	0.01	0.235	4.00447e-142	NEUROD4	pCM
FSTL5.2	3.60254e-175	-1.21541	0.016	0.276	8.39896e-171	FSTL5	pCM
ENO2.2	7.20474e-58	-1.24938	0.448	0.506	1.67971e-53	ENO2	pCM
TPD52.2	1.61258e-114	-1.27981	0.171	0.364	3.75957e-110	TPD52	pCM
AKAP9.2	1.59696e-93	-1.29352	0.658	0.693	3.72314e-89	AKAP9	pCM
VSX1.1	7.23695e-69	-1.29482	0.015	0.137	1.68722e-64	VSX1	pCM
GNGT2.2	9.9362e-136	-1.33875	0.013	0.226	2.31653e-131	GNGT2	pCM
SYP.2	5.92163e-204	-1.34564	0.042	0.337	1.38057e-199	SYP	pCM
RORB.1	4.10017e-289	-1.35364	0.196	0.568	9.55913e-285	RORB	pCM
IMPG2.2	2.63243e-161	-1.36558	0.019	0.263	6.13724e-157	IMPG2	pCM
CADM1.1	6.42814e-179	-1.38145	0.393	0.61	1.49866e-174	CADM1	pCM
KCNV2.2	1.59236e-136	-1.40173	0.015	0.229	3.71243e-132	KCNV2	pCM
SAG.2	9.26512e-62	-1.42488	0.017	0.13	2.16007e-57	SAG	pCM
GADD45G.1	4.34897e-188	-1.43743	0.083	0.367	1.01392e-183	GADD45G	pCM
SEPT4.2	3.41808e-210	-1.61688	0.057	0.356	7.96892e-206	2004-09-01	pCM
CRX.2	3.45213e-185	-1.68026	0.059	0.333	8.0483e-181	CRX	pCM
LINC00599.2	8.79207e-210	-1.69039	0.026	0.325	2.04978e-205	LINC00599	pCM
NEUROD1.1	7.81439e-235	-1.69283	0.031	0.356	1.82185e-230	NEUROD1	pCM
SCG3.2	1.15439e-218	-1.7206	0.034	0.342	2.69133e-214	SCG3	pCM
PDE6G.1	1.05058e-83	-1.74386	0.027	0.175	2.44931e-79	PDE6G	pCM
FAM57B.2	2.36615e-213	-1.75138	0.067	0.37	5.51644e-209	FAM57B	pCM
PCBP4.2	2.45469e-248	-1.78794	0.217	0.511	5.72286e-244	PCBP4	pCM
GNAT1.2	1.30162e-88	-1.82069	0.019	0.171	3.03459e-84	GNAT1	pCM
MAP2.2	1.95276e-252	-1.82817	0.234	0.546	4.55265e-248	MAP2	pCM
UNC119.2	1.53357e-122	-1.97852	0.373	0.514	3.57536e-118	UNC119	pCM
GUCA1A.2	2.65937e-101	-2.09835	0.109	0.29	6.20005e-97	GUCA1A	pCM
RP1.1	2.88047e-124	-2.12748	0.038	0.242	6.71554e-120	RP1	pCM
AIPL1.2	1.77965e-156	-2.187	0.051	0.294	4.14908e-152	AIPL1	pCM
CKB	0	-2.21595	0.768	0.952	0	CKB	pCM
ROM1.1	9.36316e-102	-2.2422	0.062	0.242	2.18293e-97	ROM1	pCM
GNB3.2	2.36378e-177	-2.29922	0.116	0.376	5.51091e-173	GNB3	pCM
HES6.1	1.31047e-146	-2.38896	0.187	0.412	3.05523e-142	HES6	pCM
PDC.2	7.38441e-184	-2.73349	0.055	0.327	1.7216e-179	PDC	pCM
GNGT1.2	6.42571e-101	-2.82539	0.049	0.227	1.49809e-96	GNGT1	pCM
RCVRN.2	1.6125e-154	-3.0555	0.051	0.292	3.75939e-150	RCVRN	pCM
PDE6H.2	5.10179e-170	-3.30277	0.081	0.34	1.18943e-165	PDE6H	pCM
NRL.2	3.14139e-140	-3.51811	0.076	0.304	7.32384e-136	NRL	pCM
GAL	0	3.01887	0.217	0.033	0	GAL	T1
GADD45A.2	0	2.95613	0.792	0.393	0	GADD45A	T1
HES6.2	0	2.73427	0.853	0.347	0	HES6	T1
RGS16.3	0	2.22152	0.786	0.253	0	RGS16	T1
MIAT.2	0	2.10995	0.882	0.539	0	MIAT	T1
ATOH7	0	1.98941	0.433	0.031	0	ATOH7	T1
SOX11.1	0	1.94079	0.912	0.655	0	SOX11	T1
TRH.1	0	1.84404	0.612	0.273	0	TRH	T1
RBP1.1	0	1.73086	0.879	0.797	0	RBP1	T1
CLDN5	0	1.69302	0.346	0.056	0	CLDN5	T1
ONECUT2	0	1.59186	0.373	0.072	0	ONECUT2	T1
AL139246.5	0	1.54269	0.319	0.077	0	AL139246.5	T1
RASD1	0	1.50973	0.501	0.078	0	RASD1	T1
CKB.1	0	1.48074	0.998	0.928	0	CKB	T1
RORB.2	2.31047e-301	1.32011	0.766	0.51	5.38663e-297	RORB	T1
PLEKHA1.1	4.47997e-261	1.30113	0.722	0.471	1.04446e-256	PLEKHA1	T1
SSTR2.1	0	1.29375	0.443	0.108	0	SSTR2	T1
BASP1	0	1.27021	0.911	0.695	0	BASP1	T1
TAGLN3.1	0	1.27002	0.639	0.196	0	TAGLN3	T1
SH3BGRL3	1.82462e-242	1.26894	0.772	0.583	4.25393e-238	SH3BGRL3	T1
NHLH1	0	1.25681	0.438	0.066	0	NHLH1	T1
NEUROG2	0	1.21401	0.223	0.018	0	NEUROG2	T1
CXCR4	0	1.1773	0.426	0.136	0	CXCR4	T1
SHD	0	1.14178	0.418	0.059	0	SHD	T1
ELAVL2	1.73548e-296	1.12534	0.366	0.105	4.04609e-292	ELAVL2	T1
DCX	0	1.1078	0.512	0.179	0	DCX	T1
NNAT	7.17106e-159	1.09379	0.604	0.354	1.67186e-154	NNAT	T1
GADD45G.2	3.79714e-209	1.09053	0.617	0.313	8.85264e-205	GADD45G	T1
BTBD17	0	1.08467	0.39	0.103	0	BTBD17	T1
BCL7A	5.54924e-308	1.06516	0.627	0.308	1.29375e-303	BCL7A	T1
IGFBP2.1	4.75919e-155	1.05178	0.798	0.558	1.10956e-150	IGFBP2	T1
PFN2	4.97947e-223	1.04547	0.756	0.569	1.16091e-218	PFN2	T1
TCF4	7.27474e-295	1.03921	0.825	0.567	1.69603e-290	TCF4	T1
TFDP2.1	6.03276e-285	0.991724	0.786	0.536	1.40648e-280	TFDP2	T1
TMSB4X.2	2.82524e-266	0.979609	0.993	0.962	6.58676e-262	TMSB4X	T1
BHLHE22	7.0264e-222	0.969327	0.324	0.101	1.63814e-217	BHLHE22	T1
UBE2S	4.56839e-86	0.963557	0.651	0.509	1.06507e-81	UBE2S	T1
IVNS1ABP	1.34491e-226	0.960738	0.533	0.262	3.13553e-222	IVNS1ABP	T1
ZBTB18	0	0.958458	0.471	0.156	0	ZBTB18	T1
IGFBP5.1	7.09002e-20	0.955889	0.345	0.28	1.65297e-15	IGFBP5	T1
ELAVL3	0	0.948197	0.386	0.068	0	ELAVL3	T1
BTG2	9.3374e-237	0.947611	0.591	0.305	2.17692e-232	BTG2	T1
DLL3	1.57769e-223	0.936233	0.378	0.135	3.67822e-219	DLL3	T1
C1orf61	1.02122e-89	0.93022	0.19	0.069	2.38086e-85	C1orf61	T1
TMEM158	0	0.928983	0.227	0.03	0	TMEM158	T1
HEY1	1.94809e-111	0.924819	0.297	0.134	4.54178e-107	HEY1	T1
PCDH19	0	0.908036	0.395	0.113	0	PCDH19	T1
LIMD2	2.59387e-272	0.906718	0.539	0.238	6.04735e-268	LIMD2	T1
LCA5	3.13548e-170	0.905591	0.507	0.271	7.31007e-166	LCA5	T1
TUBA1A	1.90425e-247	0.905257	0.988	0.961	4.43958e-243	TUBA1A	T1
LINC01551	8.31732e-146	0.892014	0.236	0.075	1.9391e-141	LINC01551	T1
MFNG	0	0.886225	0.373	0.052	0	MFNG	T1
LINC00461	4.48653e-215	0.882986	0.469	0.191	1.04599e-210	LINC00461	T1
MYBL1	0	0.882508	0.304	0.068	0	MYBL1	T1
VASH2	0	0.872657	0.33	0.075	0	VASH2	T1
DOK5	4.99621e-295	0.850817	0.326	0.082	1.16482e-290	DOK5	T1
JPT1	1.3159e-252	0.843117	0.87	0.679	3.0679e-248	JPT1	T1
SOX4	1.13456e-113	0.839325	0.934	0.934	2.64511e-109	SOX4	T1
RBPJ	1.77992e-211	0.815835	0.808	0.608	4.14971e-207	RBPJ	T1
MLLT11.1	2.7863e-236	0.813856	0.825	0.584	6.49599e-232	MLLT11	T1
CAMK2N1	2.6734e-225	0.811427	0.594	0.313	6.23276e-221	CAMK2N1	T1
CRYBG3.1	1.29562e-270	0.804847	0.502	0.19	3.0206e-266	CRYBG3	T1
MYCL	0	0.802197	0.31	0.047	0	MYCL	T1
RNF165	2.25177e-240	0.794396	0.576	0.279	5.24977e-236	RNF165	T1
INSM1	1.51411e-176	0.791235	0.331	0.12	3.53e-172	INSM1	T1
CPLX2	0	0.7897	0.249	0.029	0	CPLX2	T1
TUBB2B	1.20049e-231	0.789116	0.939	0.818	2.79882e-227	TUBB2B	T1
DLL1	1.617e-174	0.76681	0.279	0.093	3.76988e-170	DLL1	T1
DLX1	0	0.766682	0.205	0.004	0	DLX1	T1
POMC	1.65977e-216	0.765816	0.113	0.012	3.86958e-212	POMC	T1
RCOR2	2.08617e-242	0.759126	0.486	0.202	4.86369e-238	RCOR2	T1
HES5	6.8864e-166	0.754475	0.293	0.101	1.6055e-161	HES5	T1
PTPRF	4.37718e-121	0.745357	0.599	0.419	1.0205e-116	PTPRF	T1
VXN.2	2.24299e-141	0.745037	0.287	0.103	5.2293e-137	VXN	T1
TMSB10.1	5.56948e-260	0.735565	0.992	0.944	1.29847e-255	TMSB10	T1
VSX1.2	7.10958e-221	0.726749	0.347	0.105	1.65753e-216	VSX1	T1
CYB5A	3.87325e-52	0.721625	0.373	0.264	9.0301e-48	CYB5A	T1
CBFA2T2	7.97632e-148	0.708554	0.408	0.194	1.8596e-143	CBFA2T2	T1
CD24	2.47592e-115	0.707078	0.735	0.599	5.77236e-111	CD24	T1
CC2D2A.2	1.73313e-83	-0.707104	0.094	0.283	4.04062e-79	CC2D2A	T1
RIMS2.3	9.38132e-49	-0.707172	0.107	0.239	2.18716e-44	RIMS2	T1
YBX3	1.79531e-80	-0.709326	0.365	0.56	4.18558e-76	YBX3	T1
SPTBN1.1	7.66187e-64	-0.715675	0.209	0.387	1.78629e-59	SPTBN1	T1
CDH6.1	8.3112e-110	-0.727766	0.077	0.303	1.93767e-105	CDH6	T1
IFITM3.2	1.08523e-112	-0.728711	0.155	0.402	2.5301e-108	IFITM3	T1
LAPTM4B.1	1.27127e-88	-0.730886	0.624	0.756	2.96384e-84	LAPTM4B	T1
EFNA5.1	2.01166e-77	-0.741789	0.174	0.368	4.68999e-73	EFNA5	T1
LINC00599.3	4.95313e-23	-0.757271	0.227	0.302	1.15477e-18	LINC00599	T1
MYL4.3	2.02993e-57	-0.767628	0.035	0.163	4.73257e-53	MYL4	T1
CNGB1.2	6.3327e-61	-0.775032	0.032	0.164	1.47641e-56	CNGB1	T1
PRCD.3	6.47429e-53	-0.786337	0.098	0.233	1.50942e-48	PRCD	T1
TPD52.3	8.69136e-28	-0.795323	0.261	0.353	2.0263e-23	TPD52	T1
CA2.1	3.19104e-100	-0.796408	0.079	0.294	7.43958e-96	CA2	T1
PTPN13.1	5.26829e-107	-0.796474	0.155	0.388	1.22825e-102	PTPN13	T1
ZFP36L1.2	3.6264e-115	-0.803924	0.376	0.615	8.45458e-111	ZFP36L1	T1
HES1.2	1.16898e-124	-0.807964	0.148	0.417	2.72537e-120	HES1	T1
FSTL5.3	2.79637e-73	-0.822451	0.093	0.265	6.51946e-69	FSTL5	T1
GPR160.2	2.0862e-76	-0.834717	0.017	0.168	4.86378e-72	GPR160	T1
GPC3.1	1.97009e-54	-0.837715	0.08	0.218	4.59307e-50	GPC3	T1
ALDOC.3	1.5299e-63	-0.837976	0.125	0.283	3.56682e-59	ALDOC	T1
GJA1.1	3.56298e-98	-0.838502	0.105	0.321	8.30672e-94	GJA1	T1
GUK1.3	4.2865e-24	-0.841365	0.71	0.742	9.99354e-20	GUK1	T1
MPP4.3	2.0668e-70	-0.858638	0.029	0.175	4.81853e-66	MPP4	T1
BST2.2	2.52675e-110	-0.862843	0.114	0.345	5.89087e-106	BST2	T1
PPP2R2B.3	3.54503e-107	-0.879913	0.074	0.295	8.26488e-103	PPP2R2B	T1
COL2A1.1	5.44384e-137	-0.894844	0.103	0.371	1.26918e-132	COL2A1	T1
FAM57B.3	2.31992e-19	-0.921429	0.303	0.343	5.40865e-15	FAM57B	T1
CPLX4.3	4.90906e-87	-0.921628	0.045	0.224	1.1445e-82	CPLX4	T1
DPYSL3.3	4.29588e-58	-0.938083	0.253	0.397	1.00154e-53	DPYSL3	T1
ID1.2	3.97523e-110	-0.95191	0.243	0.481	9.26784e-106	ID1	T1
MAP2.3	9.11398e-17	-0.956036	0.494	0.518	2.12483e-12	MAP2	T1
EPB41L2.2	1.24192e-77	-0.971029	0.194	0.386	2.89542e-73	EPB41L2	T1
ARR3.3	3.32261e-34	-0.989934	0.048	0.139	7.74632e-30	ARR3	T1
PLEKHB1.3	2.05912e-107	-1.00171	0.062	0.275	4.80062e-103	PLEKHB1	T1
CABP5.2	1.53032e-56	-1.00323	0.032	0.156	3.56779e-52	CABP5	T1
STX3.3	3.98881e-112	-1.00397	0.127	0.361	9.29952e-108	STX3	T1
NR2E3.2	1.02651e-54	-1.02854	0.03	0.15	2.3932e-50	NR2E3	T1
DLK1.2	1.21177e-30	-1.03059	0.14	0.243	2.82513e-26	DLK1	T1
CPE.2	3.40766e-115	-1.03213	0.648	0.748	7.94463e-111	CPE	T1
TULP1.3	1.0447e-103	-1.04043	0.053	0.257	2.43561e-99	TULP1	T1
TPM1	4.70493e-188	-1.05058	0.431	0.697	1.09691e-183	TPM1	T1
CRABP2	1.20143e-182	-1.0844	0.15	0.471	2.80102e-178	CRABP2	T1
CYP1B1.2	6.4661e-37	-1.14764	0.267	0.373	1.50751e-32	CYP1B1	T1
ENO2.3	4.26596e-60	-1.17752	0.376	0.512	9.94565e-56	ENO2	T1
AKAP9.3	1.05811e-89	-1.18288	0.547	0.703	2.46688e-85	AKAP9	T1
APOE.1	2.48679e-140	-1.19288	0.112	0.382	5.7977e-136	APOE	T1
CRX.3	8.04127e-72	-1.20125	0.158	0.32	1.87474e-67	CRX	T1
GNGT2.3	8.52113e-83	-1.20657	0.049	0.22	1.98662e-78	GNGT2	T1
IMPG2.3	1.44604e-109	-1.22707	0.047	0.257	3.37131e-105	IMPG2	T1
ID3.2	2.83299e-166	-1.27543	0.205	0.505	6.60483e-162	ID3	T1
KCNV2.3	1.39054e-89	-1.28814	0.043	0.223	3.2419e-85	KCNV2	T1
ALDH1A1.2	1.02178e-17	-1.30669	0.314	0.363	2.38218e-13	ALDH1A1	T1
SAG.3	1.17948e-37	-1.33833	0.035	0.127	2.74985e-33	SAG	T1
GUCA1A.3	4.54232e-24	-1.5742	0.204	0.278	1.059e-19	GUCA1A	T1
PDE6G.2	1.50778e-52	-1.6206	0.048	0.171	3.51524e-48	PDE6G	T1
UNC119.3	7.83862e-88	-1.65269	0.333	0.515	1.8275e-83	UNC119	T1
GNAT1.3	7.23921e-50	-1.67333	0.049	0.167	1.68775e-45	GNAT1	T1
GNB3.3	7.96791e-80	-1.72039	0.194	0.365	1.85764e-75	GNB3	T1
AIPL1.3	1.5113e-104	-1.99627	0.082	0.288	3.52343e-100	AIPL1	T1
RP1.2	3.61596e-92	-1.9976	0.052	0.238	8.43025e-88	RP1	T1
ROM1.2	7.97502e-60	-2.03395	0.092	0.237	1.8593e-55	ROM1	T1
SFRP2.3	1.91272e-174	-2.03975	0.569	0.706	4.45931e-170	SFRP2	T1
PDC.3	8.95071e-85	-2.24437	0.14	0.315	2.08677e-80	PDC	T1
GNGT1.3	3.05919e-46	-2.53269	0.101	0.22	7.1322e-42	GNGT1	T1
PDE6H.3	1.84829e-39	-2.56117	0.225	0.323	4.30911e-35	PDE6H	T1
RCVRN.3	5.62684e-80	-2.65725	0.111	0.283	1.31184e-75	RCVRN	T1
NRL.3	7.97502e-14	-2.71613	0.248	0.285	1.8593e-09	NRL	T1
VSX1.3	4.24456e-302	2.43741	0.427	0.108	9.89578e-298	VSX1	T3
NEUROD4.2	0	1.7185	0.643	0.188	0	NEUROD4	T3
TTR.1	3.26895e-28	1.53502	0.19	0.103	7.62123e-24	TTR	T3
CADPS.2	3.04512e-271	1.46289	0.606	0.229	7.09939e-267	CADPS	T3
NETO1	0	1.3606	0.255	0.033	0	NETO1	T3
CRYBG3.2	1.0649e-164	1.33171	0.477	0.201	2.4827e-160	CRYBG3	T3
FABP7.1	3.43179e-53	1.24569	0.488	0.329	8.00087e-49	FABP7	T3
PCP4.2	2.22282e-82	1.23885	0.36	0.17	5.18228e-78	PCP4	T3
PCP2.1	1.56213e-42	1.15704	0.166	0.069	3.64195e-38	PCP2	T3
STMN2.2	2.36309e-91	1.15529	0.472	0.253	5.50931e-87	STMN2	T3
LINC00599.4	1.5278e-206	1.11999	0.659	0.275	3.56191e-202	LINC00599	T3
OTX2.2	1.57569e-212	1.11779	0.717	0.354	3.67356e-208	OTX2	T3
LHX4	3.66533e-255	1.08634	0.362	0.087	8.54534e-251	LHX4	T3
NFIB.1	1.26589e-115	1.06179	0.388	0.165	2.9513e-111	NFIB	T3
SYP.3	2.58413e-189	0.941033	0.658	0.288	6.02465e-185	SYP	T3
TMEM215	2.25717e-188	0.93454	0.192	0.033	5.26237e-184	TMEM215	T3
SSTR2.2	1.57364e-172	0.920642	0.384	0.122	3.66879e-168	SSTR2	T3
GSG1	7.43907e-159	0.910968	0.17	0.03	1.73434e-154	GSG1	T3
TMSB4X.3	1.83562e-138	0.910795	0.989	0.963	4.27955e-134	TMSB4X	T3
TPH1.2	2.81582e-96	0.908026	0.273	0.099	6.5648e-92	TPH1	T3
SCG3.3	3.53442e-126	0.890311	0.594	0.296	8.24015e-122	SCG3	T3
PRDM8	8.91696e-103	0.884983	0.166	0.041	2.0789e-98	PRDM8	T3
CADM3	5.80955e-141	0.870336	0.413	0.165	1.35444e-136	CADM3	T3
STMN4	5.68718e-107	0.866783	0.351	0.145	1.32591e-102	STMN4	T3
SOX4.1	3.48686e-125	0.860543	0.965	0.933	8.12927e-121	SOX4	T3
CRMP1	9.8218e-134	0.847258	0.539	0.271	2.28985e-129	CRMP1	T3
ZFHX4	1.42469e-39	0.838358	0.504	0.384	3.32152e-35	ZFHX4	T3
SLC1A2.1	6.67116e-129	0.837686	0.413	0.169	1.55531e-124	SLC1A2	T3
AMER2.2	1.07638e-66	0.828704	0.483	0.303	2.50948e-62	AMER2	T3
SLC38A1.1	1.74554e-87	0.82845	0.72	0.557	4.06956e-83	SLC38A1	T3
TXNIP	8.60806e-107	0.82449	0.811	0.625	2.00688e-102	TXNIP	T3
KCNK3	4.6025e-141	0.814492	0.369	0.132	1.07303e-136	KCNK3	T3
BTG1.1	4.68423e-50	0.808205	0.846	0.811	1.09208e-45	BTG1	T3
SRRM4.2	4.42892e-132	0.796244	0.498	0.223	1.03256e-127	SRRM4	T3
MAPT	9.67905e-131	0.792164	0.295	0.096	2.25657e-126	MAPT	T3
CPLX3	9.10158e-112	0.790073	0.306	0.111	2.12194e-107	CPLX3	T3
CHODL	1.82007e-51	0.785081	0.198	0.083	4.24331e-47	CHODL	T3
CCNG2	1.65798e-74	0.784972	0.469	0.278	3.86542e-70	CCNG2	T3
AANAT.1	9.03137e-138	0.784416	0.38	0.141	2.10557e-133	AANAT	T3
PRDM1	5.02254e-84	0.784319	0.176	0.052	1.17096e-79	PRDM1	T3
BTBD8	1.71888e-99	0.782126	0.386	0.175	4.00739e-95	BTBD8	T3
CA10	2.47721e-187	0.779076	0.2	0.035	5.77537e-183	CA10	T3
TAGLN3.2	6.86577e-97	0.767584	0.447	0.222	1.60069e-92	TAGLN3	T3
FSTL5.4	1.59013e-126	0.767312	0.529	0.235	3.70724e-122	FSTL5	T3
PCBP4.3	3.7257e-130	0.758217	0.771	0.466	8.68609e-126	PCBP4	T3
MAP4.2	1.40183e-75	0.755498	0.65	0.468	3.26824e-71	MAP4	T3
ATP1A3.2	3.02175e-112	0.734155	0.471	0.217	7.0449e-108	ATP1A3	T3
SYT4.1	8.5995e-80	0.729951	0.31	0.132	2.00489e-75	SYT4	T3
ATP2B1	1.93164e-80	0.705462	0.714	0.55	4.50343e-76	ATP2B1	T3
FAM3C	2.96391e-42	0.704827	0.507	0.378	6.91005e-38	FAM3C	T3
GPR160.3	4.29751e-24	-0.700724	0.063	0.161	1.00192e-19	GPR160	T3
RAX	4.86676e-78	-0.700763	0.367	0.617	1.13464e-73	RAX	T3
GNGT2.4	4.16454e-05	-0.714366	0.18	0.206	0.97092	GNGT2	T3
TPM1.1	3.26081e-73	-0.720602	0.454	0.687	7.60225e-69	TPM1	T3
TTYH1.2	1.21362e-74	-0.72353	0.279	0.542	2.82944e-70	TTYH1	T3
SLC2A1.1	1.45509e-78	-0.735996	0.258	0.516	3.39239e-74	SLC2A1	T3
NAP1L1.2	6.78206e-97	-0.741495	0.742	0.885	1.58117e-92	NAP1L1	T3
SIX6	1.3206e-70	-0.744261	0.417	0.63	3.07884e-66	SIX6	T3
LRP2	8.33663e-85	-0.744532	0.112	0.368	1.9436e-80	LRP2	T3
CDH11.1	9.66304e-71	-0.747402	0.158	0.388	2.25284e-66	CDH11	T3
DCBLD2	1.40452e-85	-0.781961	0.286	0.552	3.2745e-81	DCBLD2	T3
MSI2.2	5.98914e-85	-0.808184	0.537	0.746	1.39631e-80	MSI2	T3
EFNA5.2	7.55541e-64	-0.822438	0.149	0.363	1.76147e-59	EFNA5	T3
TRH.2	3.42093e-23	-0.829066	0.185	0.308	7.97556e-19	TRH	T3
GJA1.2	1.12876e-66	-0.840606	0.096	0.314	2.63159e-62	GJA1	T3
RAB31.1	1.45667e-91	-0.85036	0.056	0.315	3.39607e-87	RAB31	T3
FZD5.2	7.41739e-91	-0.850556	0.172	0.449	1.72929e-86	FZD5	T3
MEST.2	1.10508e-100	-0.859369	0.264	0.574	2.57639e-96	MEST	T3
IFITM3.3	4.30126e-94	-0.866654	0.12	0.396	1.0028e-89	IFITM3	T3
ID3.3	4.14308e-64	-0.866748	0.263	0.492	9.65918e-60	ID3	T3
METRN.1	3.6735e-110	-0.880152	0.382	0.668	8.5644e-106	METRN	T3
HMX1.1	3.01991e-73	-0.895126	0.229	0.464	7.04062e-69	HMX1	T3
AKAP12.2	1.27063e-79	-0.909689	0.166	0.414	2.96235e-75	AKAP12	T3
CLU.2	3.3147e-86	-0.92164	0.352	0.614	7.72789e-82	CLU	T3
HES1.3	7.68687e-92	-0.93794	0.135	0.409	1.79212e-87	HES1	T3
PDE6H.4	9.6064e-21	-0.944959	0.473	0.306	2.23964e-16	PDE6H	T3
ID1.3	4.93576e-72	-0.950847	0.229	0.474	1.15072e-67	ID1	T3
COL2A1.2	2.10089e-110	-1.00733	0.067	0.364	4.89801e-106	COL2A1	T3
DIO3.2	5.75561e-78	-1.03378	0.084	0.322	1.34186e-73	DIO3	T3
EGR1.2	1.86982e-92	-1.0358	0.128	0.403	4.35929e-88	EGR1	T3
SAG.4	1.37039e-07	-1.06268	0.078	0.121	0.00319493	SAG	T3
DKK3.2	4.9167e-84	-1.12611	0.244	0.487	1.14628e-79	DKK3	T3
ZFP36L2.2	6.93784e-115	-1.14542	0.184	0.49	1.61749e-110	ZFP36L2	T3
PAX6.2	3.76548e-143	-1.16039	0.363	0.676	8.77884e-139	PAX6	T3
NRL.4	1.84094e-46	-1.20642	0.492	0.27	4.29196e-42	NRL	T3
PDE6G.3	5.20806e-10	-1.2373	0.107	0.163	1.21421e-05	PDE6G	T3
FOS.2	2.03484e-107	-1.25439	0.088	0.381	4.74403e-103	FOS	T3
GNAT1.4	3.43739e-08	-1.29053	0.113	0.159	0.000801393	GNAT1	T3
RP1.3	1.00894e-06	-1.29815	0.19	0.224	0.0235224	RP1	T3
VIM.2	4.31522e-166	-1.36779	0.627	0.842	1.00605e-161	VIM	T3
RCVRN.4	0.0069038	-1.38363	0.346	0.264	1	RCVRN	T3
GNGT1.4	2.75697e-06	-1.40633	0.284	0.205	0.064276	GNGT1	T3
CCND1.2	2.47069e-145	-1.50517	0.267	0.611	5.76017e-141	CCND1	T3
ZFP36L1.3	1.22853e-172	-1.52662	0.244	0.615	2.86419e-168	ZFP36L1	T3
SPP1.3	5.56939e-89	-1.54025	0.152	0.405	1.29845e-84	SPP1	T3
MDK.2	3.32641e-179	-1.55976	0.404	0.721	7.7552e-175	MDK	T3
DAPL1.2	2.17052e-165	-1.95537	0.286	0.613	5.06035e-161	DAPL1	T3
CRABP1.2	1.54004e-163	-2.07881	0.579	0.794	3.59045e-159	CRABP1	T3
CYP1B1.3	8.27239e-107	-2.17157	0.096	0.379	1.92863e-102	CYP1B1	T3
ALDH1A1.3	6.26763e-110	-2.35293	0.087	0.375	1.46124e-105	ALDH1A1	T3
SFRP2.4	9.15211e-238	-2.99563	0.339	0.715	2.13372e-233	SFRP2	T3
NRL.5	0	2.42504	0.845	0.261	0	NRL	rod precursors
GNGT1.5	0	2.19933	0.779	0.189	0	GNGT1	rod precursors
ROM1.3	0	2.17513	0.8	0.204	0	ROM1	rod precursors
RCVRN.5	0	2.15995	0.868	0.247	0	RCVRN	rod precursors
PDC.4	0	1.99744	0.902	0.279	0	PDC	rod precursors
RP1.4	0	1.88044	0.828	0.2	0	RP1	rod precursors
NR2E3.3	0	1.76957	0.637	0.122	0	NR2E3	rod precursors
GNAT1.5	0	1.69895	0.682	0.138	0	GNAT1	rod precursors
PDE6G.4	0	1.65551	0.62	0.144	0	PDE6G	rod precursors
AIPL1.4	0	1.64828	0.872	0.248	0	AIPL1	rod precursors
CABP5.3	0	1.61424	0.623	0.128	0	CABP5	rod precursors
UNC119.4	2.45137e-265	1.55952	0.926	0.484	5.71512e-261	UNC119	rod precursors
GNB3.4	2.9119e-281	1.4188	0.887	0.331	6.78879e-277	GNB3	rod precursors
DDIT3.2	1.84894e-162	1.3623	0.689	0.325	4.31061e-158	DDIT3	rod precursors
EPB41L2.3	3.29135e-194	1.33002	0.754	0.356	7.67345e-190	EPB41L2	rod precursors
CADM1.2	3.56938e-168	1.31909	0.866	0.578	8.32165e-164	CADM1	rod precursors
SAG.5	8.19998e-228	1.29892	0.468	0.106	1.91174e-223	SAG	rod precursors
CRX.4	3.31558e-252	1.29372	0.811	0.288	7.72995e-248	CRX	rod precursors
IMPG2.4	5.15718e-265	1.2798	0.734	0.221	1.20235e-260	IMPG2	rod precursors
ALDOC.4	2.95026e-218	1.26211	0.699	0.254	6.87824e-214	ALDOC	rod precursors
ENO2.4	3.0219e-211	1.24035	0.883	0.486	7.04526e-207	ENO2	rod precursors
CNGB1.3	7.77458e-265	1.2251	0.567	0.138	1.81257e-260	CNGB1	rod precursors
GPR160.4	2.26561e-236	1.21831	0.544	0.141	5.28205e-232	GPR160	rod precursors
STX3.4	9.27352e-191	1.18865	0.757	0.326	2.16203e-186	STX3	rod precursors
PPP2R2B.4	6.967e-132	1.15649	0.597	0.265	1.62429e-127	PPP2R2B	rod precursors
MAP2.4	1.46647e-153	1.15628	0.83	0.504	3.41893e-149	MAP2	rod precursors
AKAP9.4	5.72576e-169	1.15418	0.909	0.682	1.3349e-164	AKAP9	rod precursors
AL451062.1.2	5.52117e-164	1.13722	0.483	0.151	1.28721e-159	AL451062.1	rod precursors
NEUROD1.2	5.93479e-170	1.13148	0.744	0.308	1.38364e-165	NEUROD1	rod precursors
TPD52.4	3.45733e-152	1.11295	0.709	0.332	8.06042e-148	TPD52	rod precursors
SPTBN1.2	3.40189e-94	1.10788	0.613	0.363	7.93117e-90	SPTBN1	rod precursors
PCBP4.4	3.61341e-168	1.08873	0.861	0.469	8.42431e-164	PCBP4	rod precursors
SAMD11	1.93378e-103	1.07696	0.517	0.234	4.5084e-99	SAMD11	rod precursors
MYO9A	1.38143e-90	1.07417	0.501	0.245	3.22067e-86	MYO9A	rod precursors
GNGT2.5	1.07982e-213	1.06988	0.637	0.189	2.51749e-209	GNGT2	rod precursors
COBLL1.2	1.06291e-178	1.05113	0.566	0.189	2.47807e-174	COBLL1	rod precursors
SEC62.1	1.1026e-131	1.04214	0.886	0.801	2.57061e-127	SEC62	rod precursors
OSBP2.1	1.18448e-145	1.03892	0.49	0.168	2.76149e-141	OSBP2	rod precursors
GADD45G.3	4.56646e-135	1.02608	0.706	0.326	1.06462e-130	GADD45G	rod precursors
SNAP25.3	1.00018e-150	1.0131	0.6	0.232	2.33181e-146	SNAP25	rod precursors
FAM57B.4	6.70524e-164	1.0069	0.762	0.325	1.56326e-159	FAM57B	rod precursors
COX17.2	2.01807e-88	0.991995	0.714	0.508	4.70492e-84	COX17	rod precursors
NTM.3	2.06378e-133	0.990174	0.54	0.206	4.81149e-129	NTM	rod precursors
SELENOK.1	2.60424e-114	0.989156	0.836	0.703	6.07152e-110	SELENOK	rod precursors
YBX3.1	1.60962e-59	0.987285	0.676	0.539	3.75266e-55	YBX3	rod precursors
PTPN13.2	9.89912e-89	0.985873	0.611	0.359	2.30788e-84	PTPN13	rod precursors
EPS8	2.95757e-131	0.982993	0.525	0.211	6.89528e-127	EPS8	rod precursors
FAM161A	1.06727e-100	0.979779	0.61	0.326	2.48823e-96	FAM161A	rod precursors
MAK.2	1.12432e-151	0.976918	0.5	0.166	2.62125e-147	MAK	rod precursors
CPLX4.4	5.65977e-172	0.972101	0.593	0.195	1.31952e-167	CPLX4	rod precursors
KCNV2.4	5.14053e-197	0.970353	0.628	0.192	1.19846e-192	KCNV2	rod precursors
PTP4A3.2	1.57793e-103	0.965034	0.609	0.308	3.67879e-99	PTP4A3	rod precursors
SEPT4.3	3.22574e-145	0.959825	0.73	0.313	7.5205e-141	2004-09-01	rod precursors
PRPH2.1	1.04347e-181	0.943893	0.433	0.113	2.43274e-177	PRPH2	rod precursors
FSTL5.5	1.07987e-146	0.942874	0.629	0.237	2.5176e-142	FSTL5	rod precursors
SLC38A5.3	2.01683e-111	0.938537	0.514	0.203	4.70203e-107	SLC38A5	rod precursors
TULP1.4	2.53093e-157	0.938385	0.622	0.226	5.90062e-153	TULP1	rod precursors
ANKRD33B.3	1.0463e-152	0.93472	0.563	0.2	2.43935e-148	ANKRD33B	rod precursors
CPE.3	1.11401e-102	0.929862	0.906	0.733	2.59721e-98	CPE	rod precursors
VAMP2.3	4.52023e-124	0.920418	0.856	0.675	1.05385e-119	VAMP2	rod precursors
RHO.1	5.22659e-74	0.915977	0.213	0.059	1.21853e-69	RHO	rod precursors
LINC00599.5	1.01849e-142	0.910861	0.701	0.281	2.3745e-138	LINC00599	rod precursors
SYP.4	6.44288e-124	0.904004	0.676	0.294	1.50209e-119	SYP	rod precursors
LAPTM4B.2	1.00087e-107	0.893438	0.868	0.741	2.33343e-103	LAPTM4B	rod precursors
GUCA1A.4	1.26102e-163	0.890975	0.672	0.257	2.93993e-159	GUCA1A	rod precursors
PRDX1.1	7.33965e-131	0.8872	0.951	0.919	1.71117e-126	PRDX1	rod precursors
ARL6	3.2648e-114	0.884259	0.462	0.179	7.61155e-110	ARL6	rod precursors
ARL4D.2	1.19014e-82	0.884014	0.614	0.346	2.77469e-78	ARL4D	rod precursors
HIST1H1C	8.55218e-48	0.881368	0.406	0.228	1.99386e-43	HIST1H1C	rod precursors
ELOVL4.1	1.62804e-84	0.879222	0.521	0.258	3.79562e-80	ELOVL4	rod precursors
PRCD.4	2.22679e-115	0.872706	0.533	0.21	5.19154e-111	PRCD	rod precursors
LENG8	8.0113e-79	0.872426	0.633	0.394	1.86775e-74	LENG8	rod precursors
DPYSL3.4	1.69663e-96	0.868072	0.69	0.374	3.95551e-92	DPYSL3	rod precursors
SCG3.4	2.03245e-120	0.865348	0.675	0.299	4.73844e-116	SCG3	rod precursors
HLA-B	3.93039e-32	0.85961	0.349	0.206	9.16332e-28	HLA-B	rod precursors
RIMS2.4	2.55798e-100	0.859408	0.516	0.217	5.96368e-96	RIMS2	rod precursors
MT1X	1.92238e-50	0.853915	0.526	0.332	4.48183e-46	MT1X	rod precursors
PLEKHB1.4	3.0026e-95	0.852266	0.54	0.247	7.00026e-91	PLEKHB1	rod precursors
HMGN1	8.42721e-130	0.852068	0.983	0.962	1.96472e-125	HMGN1	rod precursors
RAX2.2	5.55415e-148	0.850426	0.429	0.123	1.29489e-143	RAX2	rod precursors
GABRR3	7.26749e-147	0.839781	0.282	0.06	1.69434e-142	GABRR3	rod precursors
ZNF326.1	2.21242e-68	0.836112	0.675	0.49	5.15803e-64	ZNF326	rod precursors
PDE6B	5.7862e-86	0.831714	0.406	0.17	1.349e-81	PDE6B	rod precursors
PCP4.3	1.66572e-54	0.827854	0.371	0.174	3.88346e-50	PCP4	rod precursors
RBP3.2	2.76241e-128	0.826339	0.434	0.142	6.44027e-124	RBP3	rod precursors
RASSF2	6.60551e-111	0.826272	0.354	0.111	1.54001e-106	RASSF2	rod precursors
UBC.1	7.2483e-121	0.808302	0.962	0.951	1.68987e-116	UBC	rod precursors
AC055733.2.1	3.08076e-107	0.806891	0.376	0.122	7.18249e-103	AC055733.2	rod precursors
SPCS1.1	3.10205e-105	0.801968	0.897	0.837	7.23211e-101	SPCS1	rod precursors
CDHR1.2	1.73303e-114	0.799206	0.437	0.154	4.04038e-110	CDHR1	rod precursors
GNB1.1	5.76378e-42	0.798032	0.659	0.55	1.34377e-37	GNB1	rod precursors
SPINK4	2.14928e-118	0.796132	0.302	0.081	5.01082e-114	SPINK4	rod precursors
ARHGAP32.1	7.97645e-66	0.789954	0.479	0.25	1.85963e-61	ARHGAP32	rod precursors
GNB5.1	5.54441e-75	0.787477	0.539	0.294	1.29262e-70	GNB5	rod precursors
KCNB1.2	5.65791e-110	0.786011	0.444	0.162	1.31908e-105	KCNB1	rod precursors
MAP1LC3B.1	7.52082e-67	0.782445	0.739	0.592	1.7534e-62	MAP1LC3B	rod precursors
CITED2	1.2908e-59	0.780246	0.561	0.347	3.00938e-55	CITED2	rod precursors
ATF4	2.94644e-51	0.778144	0.657	0.528	6.86933e-47	ATF4	rod precursors
ATP1B2.2	2.29984e-74	0.776835	0.685	0.443	5.36184e-70	ATP1B2	rod precursors
NEDD4L.2	5.82989e-78	0.769182	0.514	0.256	1.35918e-73	NEDD4L	rod precursors
PPFIA2.1	2.81792e-96	0.769117	0.48	0.201	6.5697e-92	PPFIA2	rod precursors
RGS9.2	1.46748e-96	0.762987	0.417	0.158	3.42127e-92	RGS9	rod precursors
ATP6V0B.1	1.7321e-87	0.761665	0.815	0.687	4.03822e-83	ATP6V0B	rod precursors
AANAT.2	2.22662e-95	0.756084	0.394	0.145	5.19114e-91	AANAT	rod precursors
TRAC.1	1.37286e-92	0.748516	0.343	0.116	3.20068e-88	TRAC	rod precursors
TMEM14B	4.42664e-60	0.744437	0.764	0.666	1.03203e-55	TMEM14B	rod precursors
ABCA4	1.63537e-102	0.740823	0.354	0.117	3.81269e-98	ABCA4	rod precursors
IMPDH1.2	1.23314e-77	0.739711	0.46	0.211	2.87493e-73	IMPDH1	rod precursors
PRNP	2.36574e-63	0.737198	0.492	0.264	5.51549e-59	PRNP	rod precursors
SEZ6L2.3	3.29836e-83	0.734249	0.598	0.311	7.6898e-79	SEZ6L2	rod precursors
MPC1.1	3.08323e-53	0.732277	0.46	0.27	7.18824e-49	MPC1	rod precursors
EIF1	2.5232e-95	0.726553	0.976	0.986	5.88258e-91	EIF1	rod precursors
EPB41.2	8.99981e-68	0.724659	0.749	0.534	2.09822e-63	EPB41	rod precursors
AMER2.3	4.06554e-60	0.724052	0.549	0.304	9.4784e-56	AMER2	rod precursors
PAQR4	5.61282e-75	0.722165	0.422	0.187	1.30857e-70	PAQR4	rod precursors
LINC00592	3.18949e-121	0.721387	0.302	0.079	7.43597e-117	LINC00592	rod precursors
RD3.3	3.88996e-91	0.720646	0.439	0.172	9.06906e-87	RD3	rod precursors
PDE6A	1.40918e-98	0.716849	0.244	0.061	3.28537e-94	PDE6A	rod precursors
PDE6H.5	1.37664e-225	0.715928	0.813	0.297	3.2095e-221	PDE6H	rod precursors
RS1.3	5.58253e-123	0.715203	0.441	0.142	1.30151e-118	RS1	rod precursors
SAMD7	3.01071e-113	0.713829	0.293	0.078	7.01916e-109	SAMD7	rod precursors
TPI1.1	7.87998e-90	0.710097	0.949	0.932	1.83714e-85	TPI1	rod precursors
NRN1.2	1.81199e-69	0.706286	0.409	0.183	4.22448e-65	NRN1	rod precursors
PDE4DIP	5.55641e-64	0.705906	0.397	0.186	1.29542e-59	PDE4DIP	rod precursors
MIR124-2HG.2	1.77302e-51	0.704702	0.537	0.329	4.13362e-47	MIR124-2HG	rod precursors
WRB	5.80021e-58	0.703866	0.616	0.418	1.35226e-53	WRB	rod precursors
TUBA4A.3	4.59088e-82	0.702179	0.482	0.209	1.07032e-77	TUBA4A	rod precursors
TSPAN6	8.43043e-74	-0.700927	0.082	0.396	1.96547e-69	TSPAN6	rod precursors
ID2	3.01375e-45	-0.706991	0.13	0.364	7.02626e-41	ID2	rod precursors
RPL4	7.16153e-107	-0.709507	0.848	0.965	1.66964e-102	RPL4	rod precursors
NES	4.79132e-61	-0.710176	0.054	0.323	1.11705e-56	NES	rod precursors
TRPM3.1	8.28139e-49	-0.713198	0.046	0.271	1.93072e-44	TRPM3	rod precursors
RPL30	9.22133e-143	-0.71428	0.974	0.995	2.14986e-138	RPL30	rod precursors
RPS14	4.52155e-136	-0.715636	0.978	0.997	1.05415e-131	RPS14	rod precursors
FGFR1	1.55503e-65	-0.718068	0.075	0.359	3.62539e-61	FGFR1	rod precursors
CD99	1.10437e-70	-0.718135	0.074	0.374	2.57472e-66	CD99	rod precursors
RPS20	2.18283e-101	-0.721336	0.899	0.973	5.08904e-97	RPS20	rod precursors
CDON	1.49103e-57	-0.727269	0.047	0.299	3.47618e-53	CDON	rod precursors
RPS19	3.92071e-128	-0.72745	0.986	0.998	9.14074e-124	RPS19	rod precursors
EIF3L	4.42818e-84	-0.730887	0.502	0.795	1.03239e-79	EIF3L	rod precursors
CSRP2	7.71607e-61	-0.731162	0.295	0.58	1.79892e-56	CSRP2	rod precursors
LMAN1	5.41958e-63	-0.735399	0.613	0.812	1.26352e-58	LMAN1	rod precursors
NNAT.1	1.02661e-33	-0.739271	0.179	0.382	2.39344e-29	NNAT	rod precursors
BEX3	4.23121e-84	-0.740552	0.63	0.87	9.86463e-80	BEX3	rod precursors
EEF1D	3.34442e-85	-0.743388	0.562	0.819	7.79718e-81	EEF1D	rod precursors
RPL39	1.85185e-136	-0.745758	0.962	0.995	4.3174e-132	RPL39	rod precursors
RPS4X	4.65151e-142	-0.746117	0.952	0.992	1.08445e-137	RPS4X	rod precursors
TMSB10.2	3.31995e-91	-0.750195	0.817	0.953	7.74013e-87	TMSB10	rod precursors
MARCKS	3.29774e-84	-0.750394	0.776	0.95	7.68835e-80	MARCKS	rod precursors
ZEB2	1.35656e-62	-0.752826	0.161	0.445	3.16268e-58	ZEB2	rod precursors
TFDP2.2	3.88262e-78	-0.759624	0.231	0.569	9.05193e-74	TFDP2	rod precursors
NME4	2.29936e-74	-0.763159	0.144	0.475	5.36072e-70	NME4	rod precursors
RPL7A	3.4259e-157	-0.765867	0.975	0.996	7.98714e-153	RPL7A	rod precursors
CDH6.2	1.14188e-55	-0.769361	0.047	0.293	2.66218e-51	CDH6	rod precursors
VCAN	1.41043e-68	-0.769469	0.036	0.322	3.28829e-64	VCAN	rod precursors
HNRNPA1	3.82669e-106	-0.778541	0.843	0.957	8.92154e-102	HNRNPA1	rod precursors
ITGB1	1.25149e-81	-0.781592	0.182	0.514	2.91772e-77	ITGB1	rod precursors
PCDH7	2.09985e-61	-0.782426	0.053	0.319	4.89558e-57	PCDH7	rod precursors
CDH2	3.07049e-82	-0.812044	0.439	0.74	7.15855e-78	CDH2	rod precursors
CCND2	8.51836e-73	-0.813594	0.125	0.438	1.98597e-68	CCND2	rod precursors
SPARC.1	5.32609e-66	-0.81563	0.123	0.418	1.24172e-61	SPARC	rod precursors
RPL5	2.60255e-161	-0.82856	0.949	0.993	6.06757e-157	RPL5	rod precursors
SIX3	3.30285e-78	-0.834473	0.34	0.653	7.70026e-74	SIX3	rod precursors
SOX9.1	1.38421e-65	-0.834706	0.033	0.307	3.22714e-61	SOX9	rod precursors
CD24.1	7.92552e-83	-0.84589	0.274	0.622	1.84776e-78	CD24	rod precursors
SRSF9.1	1.34354e-110	-0.848848	0.42	0.772	3.13232e-106	SRSF9	rod precursors
NR2F1	1.66762e-61	-0.849547	0.425	0.671	3.88788e-57	NR2F1	rod precursors
APOE.2	1.24231e-33	-0.855578	0.174	0.365	2.89633e-29	APOE	rod precursors
RAB31.2	1.38272e-65	-0.857005	0.037	0.31	3.22368e-61	RAB31	rod precursors
PABPC1	1.31907e-102	-0.858836	0.615	0.863	3.07527e-98	PABPC1	rod precursors
FABP5.1	1.69275e-62	-0.859933	0.262	0.55	3.94648e-58	FABP5	rod precursors
PLP1.3	2.33783e-55	-0.863843	0.032	0.274	5.45041e-51	PLP1	rod precursors
RPS8	6.92024e-168	-0.867379	0.982	0.996	1.61338e-163	RPS8	rod precursors
SIX6.1	2.66603e-65	-0.876767	0.355	0.628	6.21557e-61	SIX6	rod precursors
PRSS23.2	2.06471e-52	-0.881978	0.076	0.316	4.81366e-48	PRSS23	rod precursors
TPBG.1	1.62924e-45	-0.88309	0.046	0.259	3.79841e-41	TPBG	rod precursors
EFNA5.3	1.69359e-58	-0.883579	0.092	0.361	3.94843e-54	EFNA5	rod precursors
RCN1.1	3.25471e-106	-0.889412	0.334	0.705	7.58803e-102	RCN1	rod precursors
MSI2.3	4.38656e-74	-0.8897	0.478	0.744	1.02268e-69	MSI2	rod precursors
IFITM3.4	5.7102e-72	-0.890619	0.085	0.392	1.33128e-67	IFITM3	rod precursors
BST2.3	1.74064e-54	-0.892763	0.082	0.335	4.05814e-50	BST2	rod precursors
HMX1.2	3.98137e-49	-0.896626	0.225	0.46	9.28217e-45	HMX1	rod precursors
IER2.2	4.965e-62	-0.897574	0.38	0.641	1.15754e-57	IER2	rod precursors
GPC3.2	2.08437e-34	-0.900385	0.04	0.213	4.85949e-30	GPC3	rod precursors
CALD1.2	1.32995e-89	-0.901581	0.307	0.649	3.10064e-85	CALD1	rod precursors
RPL37	3.42357e-166	-0.906097	0.933	0.988	7.98171e-162	RPL37	rod precursors
MIAT.3	2.12039e-52	-0.909155	0.315	0.577	4.94349e-48	MIAT	rod precursors
ACTB.1	1.50377e-138	-0.911812	0.877	0.973	3.50588e-134	ACTB	rod precursors
RPL23	7.99831e-143	-0.935141	0.91	0.985	1.86473e-138	RPL23	rod precursors
GJA1.3	4.61175e-64	-0.938869	0.039	0.312	1.07518e-59	GJA1	rod precursors
RBP1.2	5.92085e-47	-0.940047	0.678	0.809	1.38039e-42	RBP1	rod precursors
COL2A1.3	6.58005e-74	-0.963241	0.054	0.359	1.53407e-69	COL2A1	rod precursors
CDH11.2	1.06243e-82	-0.975806	0.062	0.387	2.47696e-78	CDH11	rod precursors
NKAIN4.1	7.36841e-95	-0.988901	0.052	0.414	1.71787e-90	NKAIN4	rod precursors
CNN3.1	9.25268e-118	-1.00368	0.263	0.666	2.15717e-113	CNN3	rod precursors
MARCKSL1.1	4.475e-156	-1.00826	0.648	0.925	1.0433e-151	MARCKSL1	rod precursors
GNAI2	3.46098e-120	-1.01131	0.275	0.673	8.06893e-116	GNAI2	rod precursors
IGFBP5.2	9.15012e-39	-1.01409	0.091	0.292	2.13326e-34	IGFBP5	rod precursors
EFNB2.2	4.48676e-79	-1.02537	0.082	0.401	1.04604e-74	EFNB2	rod precursors
TMSB15A	4.25147e-114	-1.07005	0.125	0.545	9.91189e-110	TMSB15A	rod precursors
RPS6.2	7.23656e-179	-1.07515	0.947	0.99	1.68713e-174	RPS6	rod precursors
LHX2.2	4.86468e-116	-1.08698	0.102	0.516	1.13415e-111	LHX2	rod precursors
METRN.2	2.67268e-111	-1.09061	0.291	0.665	6.23109e-107	METRN	rod precursors
SOX11.2	4.56829e-92	-1.09352	0.336	0.689	1.06505e-87	SOX11	rod precursors
AKAP12.3	1.17515e-88	-1.10399	0.068	0.413	2.73974e-84	AKAP12	rod precursors
DIO3.3	2.44482e-58	-1.11021	0.063	0.318	5.69985e-54	DIO3	rod precursors
PTH2.1	4.45825e-55	-1.12014	0.139	0.388	1.0394e-50	PTH2	rod precursors
FZD5.3	7.78764e-95	-1.13746	0.087	0.447	1.81561e-90	FZD5	rod precursors
HES1.4	2.93122e-86	-1.15226	0.07	0.406	6.83386e-82	HES1	rod precursors
ID1.4	4.15693e-74	-1.15544	0.153	0.472	9.69147e-70	ID1	rod precursors
TRH.3	5.37371e-40	-1.16016	0.103	0.309	1.25283e-35	TRH	rod precursors
EGR1.3	3.28689e-82	-1.21423	0.075	0.4	7.66305e-78	EGR1	rod precursors
DKK3.3	3.36427e-76	-1.21851	0.172	0.485	7.84347e-72	DKK3	rod precursors
FOS.3	4.33528e-70	-1.22631	0.083	0.375	1.01073e-65	FOS	rod precursors
CLU.3	5.00057e-103	-1.27241	0.24	0.613	1.16583e-98	CLU	rod precursors
TTYH1.3	2.3259e-91	-1.30394	0.2	0.54	5.42261e-87	TTYH1	rod precursors
ZFP36L2.3	7.17143e-104	-1.30512	0.108	0.487	1.67195e-99	ZFP36L2	rod precursors
SPP1.4	5.92724e-47	-1.33003	0.176	0.399	1.38188e-42	SPP1	rod precursors
IGFBP2.2	3.77128e-98	-1.36774	0.218	0.591	8.79236e-94	IGFBP2	rod precursors
MEST.3	1.54464e-134	-1.39074	0.125	0.573	3.60118e-130	MEST	rod precursors
ID3.4	1.48991e-83	-1.42343	0.156	0.491	3.47359e-79	ID3	rod precursors
PAX6.3	8.33934e-137	-1.45393	0.264	0.674	1.94423e-132	PAX6	rod precursors
ID4.2	1.29313e-89	-1.46709	0.086	0.425	3.01481e-85	ID4	rod precursors
NAP1L1.3	4.16625e-195	-1.49716	0.571	0.889	9.71319e-191	NAP1L1	rod precursors
SOX2.2	6.82926e-144	-1.53427	0.079	0.549	1.59217e-139	SOX2	rod precursors
DLK1.3	3.39994e-42	-1.66056	0.04	0.241	7.92662e-38	DLK1	rod precursors
SFRP1.2	4.93855e-106	-1.66746	0.068	0.461	1.15137e-101	SFRP1	rod precursors
DAPL1.3	4.8832e-102	-1.84161	0.293	0.606	1.13847e-97	DAPL1	rod precursors
CCND1.3	1.34179e-159	-1.88123	0.12	0.609	3.12825e-155	CCND1	rod precursors
ZFP36L1.4	1.69858e-176	-2.00803	0.098	0.613	3.96007e-172	ZFP36L1	rod precursors
CYP1B1.4	1.73443e-73	-2.07045	0.075	0.374	4.04366e-69	CYP1B1	rod precursors
VIM.3	2.08939e-180	-2.10531	0.524	0.841	4.8712e-176	VIM	rod precursors
ALDH1A1.4	1.7131e-83	-2.2575	0.046	0.371	3.99392e-79	ALDH1A1	rod precursors
MDK.3	4.00278e-220	-2.54498	0.167	0.724	9.33208e-216	MDK	rod precursors
CRABP1.3	1.51369e-163	-2.64563	0.459	0.794	3.52901e-159	CRABP1	rod precursors
SFRP2.5	9.16155e-175	-3.0049	0.272	0.71	2.13592e-170	SFRP2	rod precursors
GNGT1.6	0	3.52376	0.611	0.147	0	GNGT1	rods
NRL.6	0	3.51269	0.631	0.227	0	NRL	rods
GNAT1.6	0	3.1845	0.6	0.087	0	GNAT1	rods
ROM1.4	0	3.15039	0.628	0.161	0	ROM1	rods
PDE6G.5	0	3.04728	0.576	0.095	0	PDE6G	rods
SAG.6	0	2.97904	0.499	0.059	0	SAG	rods
RP1.5	0	2.85981	0.626	0.159	0	RP1	rods
RCVRN.6	0	2.82413	0.622	0.213	0	RCVRN	rods
AIPL1.5	0	2.41649	0.627	0.214	0	AIPL1	rods
CABP5.4	0	2.23215	0.543	0.083	0	CABP5	rods
NR2E3.4	0	2.19568	0.551	0.076	0	NR2E3	rods
GPR160.5	0	1.98284	0.542	0.095	0	GPR160	rods
EPB41L2.4	0	1.95677	0.717	0.316	0	EPB41L2	rods
RHO.2	0	1.94498	0.3	0.027	0	RHO	rods
PDC.5	0	1.92412	0.633	0.248	0	PDC	rods
CNGB1.4	0	1.87864	0.54	0.092	0	CNGB1	rods
CADM1.3	0	1.85362	0.767	0.56	0	CADM1	rods
ENO2.5	0	1.81917	0.727	0.465	0	ENO2	rods
GNB1.2	0	1.73403	0.756	0.522	0	GNB1	rods
MAP2.5	0	1.69371	0.713	0.485	0	MAP2	rods
UNC119.5	0	1.68156	0.725	0.465	0	UNC119	rods
ALDOC.5	0	1.58794	0.579	0.221	0	ALDOC	rods
GNB3.5	0	1.54999	0.643	0.305	0	GNB3	rods
TPD52.5	0	1.53917	0.594	0.306	0	TPD52	rods
SPTBN1.3	0	1.53739	0.601	0.336	0	SPTBN1	rods
CRX.5	0	1.49805	0.607	0.259	0	CRX	rods
GNGT2.6	0	1.43904	0.536	0.153	0	GNGT2	rods
IMPG2.5	0	1.41596	0.555	0.19	0	IMPG2	rods
SAMD11.1	0	1.39453	0.549	0.196	0	SAMD11	rods
PPP2R2B.5	0	1.38458	0.552	0.233	0	PPP2R2B	rods
RGS9.3	0	1.35833	0.467	0.12	0	RGS9	rods
KCNV2.5	0	1.3561	0.529	0.157	0	KCNV2	rods
PLEKHB1.5	0	1.34774	0.51	0.217	0	PLEKHB1	rods
AKAP9.5	0	1.3372	0.811	0.671	0	AKAP9	rods
PRCD.5	0	1.33498	0.488	0.179	0	PRCD	rods
RAX2.3	0	1.3335	0.451	0.084	0	RAX2	rods
STX3.5	0	1.32978	0.596	0.301	0	STX3	rods
GUCA1A.5	0	1.30145	0.574	0.225	0	GUCA1A	rods
YBX3.2	0	1.28848	0.715	0.517	0	YBX3	rods
RIMS2.5	0	1.28475	0.497	0.185	0	RIMS2	rods
CPLX4.5	0	1.27732	0.52	0.16	0	CPLX4	rods
CPE.4	0	1.2707	0.884	0.717	0	CPE	rods
RASSF2.1	0	1.26584	0.43	0.071	0	RASSF2	rods
PDE6A.1	0	1.26387	0.324	0.028	0	PDE6A	rods
OSBP2.2	0	1.26358	0.453	0.136	0	OSBP2	rods
HMGN1.1	0	1.26245	0.983	0.959	0	HMGN1	rods
COBLL1.3	0	1.25294	0.482	0.159	0	COBLL1	rods
FAM161A.1	0	1.24823	0.626	0.29	0	FAM161A	rods
CITED2.1	0	1.23881	0.584	0.319	0	CITED2	rods
NTM.4	0	1.23081	0.497	0.174	0	NTM	rods
PTPN13.3	0	1.22836	0.606	0.331	0	PTPN13	rods
LAPTM4B.3	0	1.22387	0.849	0.729	0	LAPTM4B	rods
MT1X.1	0	1.22096	0.558	0.304	0	MT1X	rods
PRPH2.2	0	1.20111	0.423	0.077	0	PRPH2	rods
SNAP25.4	0	1.19538	0.497	0.205	0	SNAP25	rods
ELOVL4.2	0	1.18394	0.515	0.228	0	ELOVL4	rods
IMPG1.1	0	1.14823	0.356	0.051	0	IMPG1	rods
MYO9A.1	0	1.13851	0.487	0.218	0	MYO9A	rods
PDE4DIP.1	0	1.11724	0.45	0.153	0	PDE4DIP	rods
DPYSL3.5	2.66434e-298	1.11639	0.599	0.352	6.21165e-294	DPYSL3	rods
MAK.3	0	1.11055	0.451	0.135	0	MAK	rods
AC084866.2	0	1.10241	0.301	0.025	0	AC084866.2	rods
WAPL	2.98004e-273	1.08209	0.541	0.32	6.94767e-269	WAPL	rods
REEP6	0	1.08199	0.464	0.174	0	REEP6	rods
RDH12	0	1.07921	0.334	0.042	0	RDH12	rods
RTBDN.2	0	1.07575	0.371	0.094	0	RTBDN	rods
SLC24A1	0	1.07249	0.333	0.042	0	SLC24A1	rods
PDE6B.1	0	1.06911	0.427	0.139	0	PDE6B	rods
TULP1.5	0	1.06182	0.509	0.197	0	TULP1	rods
LENG8.1	2.43524e-267	1.05717	0.589	0.373	5.67753e-263	LENG8	rods
SEC62.2	0	1.05674	0.885	0.792	0	SEC62	rods
ARHGAP32.2	0	1.05246	0.499	0.22	0	ARHGAP32	rods
EPS8.1	0	1.03334	0.478	0.182	0	EPS8	rods
ANK2.1	1.03693e-247	1.02973	0.512	0.294	2.41749e-243	ANK2	rods
CLUL1	0	1.02649	0.298	0.023	0	CLUL1	rods
EPB41.3	7.48099e-290	1.02255	0.723	0.513	1.74412e-285	EPB41	rods
SAMD7.1	0	1.01503	0.352	0.044	0	SAMD7	rods
AC055733.2.2	0	1.00708	0.375	0.093	0	AC055733.2	rods
AL451062.1.3	0	1.00658	0.402	0.126	0	AL451062.1	rods
SLC6A6.2	0	1.00475	0.428	0.177	0	SLC6A6	rods
MT1E	0	1.00275	0.288	0.058	0	MT1E	rods
RD3.4	0	1.00181	0.426	0.143	0	RD3	rods
AL662820.1	0	0.993539	0.292	0.017	0	AL662820.1	rods
PRDX1.2	3.84347e-286	0.986442	0.948	0.916	8.96066e-282	PRDX1	rods
HTRA1	0	0.980215	0.448	0.189	0	HTRA1	rods
ANKRD33B.4	0	0.971984	0.45	0.176	0	ANKRD33B	rods
LINC00599.6	6.4301e-269	0.964955	0.535	0.258	1.49911e-264	LINC00599	rods
IMPDH1.3	0	0.964597	0.458	0.183	0	IMPDH1	rods
CDHR1.3	0	0.959929	0.399	0.127	0	CDHR1	rods
KCNB1.3	0	0.947892	0.409	0.135	0	KCNB1	rods
MIR124-2HG.3	1.08214e-233	0.943331	0.529	0.306	2.5229e-229	MIR124-2HG	rods
PSIP1	0	0.940615	0.926	0.843	0	PSIP1	rods
RS1.4	0	0.939706	0.4	0.114	0	RS1	rods
ABCA4.1	0	0.928238	0.366	0.087	0	ABCA4	rods
VTN.2	0	0.915655	0.331	0.097	0	VTN	rods
MT2A	2.35616e-291	0.906738	0.407	0.159	5.49314e-287	MT2A	rods
CADM2.2	9.78452e-273	0.899057	0.603	0.352	2.28116e-268	CADM2	rods
VAMP2.4	5.01558e-257	0.899016	0.796	0.663	1.16933e-252	VAMP2	rods
RBP3.3	0	0.898772	0.378	0.117	0	RBP3	rods
YPEL2	0	0.896711	0.368	0.131	0	YPEL2	rods
DMD	3.29693e-301	0.894813	0.4	0.159	7.68647e-297	DMD	rods
GABRR3.1	0	0.885182	0.286	0.034	0	GABRR3	rods
DGKD	0	0.883128	0.388	0.132	0	DGKD	rods
NEUROD1.3	1.05071e-255	0.880404	0.559	0.287	2.44962e-251	NEUROD1	rods
SYNE2	3.12644e-245	0.878745	0.684	0.496	7.28898e-241	SYNE2	rods
MXRA7	2.85224e-161	0.878484	0.527	0.37	6.64972e-157	MXRA7	rods
TRAC.2	0	0.871487	0.352	0.089	0	TRAC	rods
SEPT4.4	1.21327e-244	0.867707	0.555	0.291	2.82862e-240	2004-09-01	rods
SPINK4.1	0	0.863256	0.304	0.055	0	SPINK4	rods
PAQR4.1	0	0.847645	0.45	0.155	0	PAQR4	rods
NXNL1.2	0	0.845744	0.325	0.07	0	NXNL1	rods
ARL6.1	1.03596e-291	0.84509	0.398	0.157	2.41525e-287	ARL6	rods
FAM107A.2	0	0.843224	0.382	0.125	0	FAM107A	rods
WRB.1	4.26709e-234	0.842632	0.598	0.398	9.9483e-230	WRB	rods
COX17.3	3.32564e-221	0.840807	0.674	0.49	7.7534e-217	COX17	rods
GNB5.2	2.24674e-226	0.835898	0.495	0.273	5.23804e-222	GNB5	rods
DDIT3.3	9.35542e-201	0.829063	0.526	0.308	2.18112e-196	DDIT3	rods
FAM57B.5	2.06858e-241	0.827455	0.57	0.304	4.82268e-237	FAM57B	rods
PCBP4.5	2.23668e-202	0.827199	0.665	0.454	5.21459e-198	PCBP4	rods
PDCD4	1.42012e-174	0.815352	0.587	0.424	3.31087e-170	PDCD4	rods
DDB1	9.08647e-192	0.814275	0.598	0.432	2.11842e-187	DDB1	rods
CCKBR	0	0.810024	0.246	0.059	0	CCKBR	rods
PPFIA2.2	6.11157e-257	0.804697	0.417	0.178	1.42485e-252	PPFIA2	rods
LINC00592.1	0	0.792403	0.286	0.055	0	LINC00592	rods
MT1G	3.40363e-233	0.78953	0.106	0.012	7.93523e-229	MT1G	rods
ARL6IP1.1	6.07908e-169	0.78838	0.622	0.487	1.41728e-164	ARL6IP1	rods
SYT1.3	1.30159e-198	0.786682	0.808	0.696	3.03452e-194	SYT1	rods
ARL6IP5.1	4.9308e-194	0.779647	0.719	0.597	1.14957e-189	ARL6IP5	rods
FSTL5.6	2.27771e-240	0.776466	0.474	0.216	5.31025e-236	FSTL5	rods
GACAT2	0	0.768295	0.26	0.034	0	GACAT2	rods
PDLIM1	1.1763e-222	0.76435	0.34	0.138	2.74242e-218	PDLIM1	rods
ATP1B2.3	4.33777e-182	0.761247	0.61	0.426	1.01131e-177	ATP1B2	rods
SYP.5	8.90357e-207	0.755908	0.521	0.274	2.07578e-202	SYP	rods
B4GALT1	2.36275e-292	0.755511	0.312	0.1	5.50851e-288	B4GALT1	rods
SELENOK.2	1.87959e-207	0.753797	0.79	0.695	4.38208e-203	SELENOK	rods
TUBA1B	0	0.750722	0.945	0.897	0	TUBA1B	rods
PKM.2	1.49589e-252	0.750269	0.908	0.841	3.48753e-248	PKM	rods
TMX4.3	2.20079e-151	0.748222	0.524	0.353	5.13093e-147	TMX4	rods
PDE6H.6	0	0.747484	0.587	0.272	0	PDE6H	rods
SNTB2	3.53688e-219	0.742018	0.342	0.142	8.24589e-215	SNTB2	rods
IGSF9	2.02241e-214	0.735281	0.451	0.23	4.71505e-210	IGSF9	rods
TMEM14B.1	5.29078e-183	0.734196	0.756	0.656	1.23349e-178	TMEM14B	rods
LYST	4.06391e-278	0.731445	0.351	0.127	9.47459e-274	LYST	rods
NME1.2	2.46889e-238	0.730094	0.792	0.655	5.75596e-234	NME1	rods
BAG1	3.40158e-167	0.727538	0.637	0.488	7.93045e-163	BAG1	rods
IQSEC1	1.86605e-180	0.72566	0.417	0.222	4.35051e-176	IQSEC1	rods
TFPI2	0	0.721017	0.214	0.026	0	TFPI2	rods
UBAP1L.1	9.27012e-246	0.718678	0.334	0.122	2.16124e-241	UBAP1L	rods
ABHD14A.2	8.46496e-182	0.717344	0.539	0.338	1.97352e-177	ABHD14A	rods
ZNF385A.3	1.27316e-156	0.714157	0.517	0.339	2.96825e-152	ZNF385A	rods
USP2	3.5179e-254	0.705447	0.358	0.135	8.20164e-250	USP2	rods
IFI27L2.1	5.43589e-142	0.701613	0.619	0.487	1.26732e-137	IFI27L2	rods
TMEM108	1.94862e-230	0.700146	0.334	0.132	4.543e-226	TMEM108	rods
CRABP2.1	1.65302e-127	-0.718161	0.268	0.471	3.85386e-123	CRABP2	rods
BST2.4	3.58766e-119	-0.72117	0.157	0.352	8.36427e-115	BST2	rods
STMN2.3	7.80784e-25	-0.730758	0.203	0.275	1.82032e-20	STMN2	rods
MEST.4	5.01994e-159	-0.740004	0.35	0.59	1.17035e-154	MEST	rods
NNAT.2	7.05627e-132	-0.76305	0.189	0.404	1.6451e-127	NNAT	rods
ACTB.2	0	-0.777086	0.887	0.982	0	ACTB	rods
ID3.5	4.07418e-112	-0.788016	0.311	0.506	9.49855e-108	ID3	rods
NEAT1.2	2.8965e-64	-0.792818	0.702	0.791	6.7529e-60	NEAT1	rods
TPBG.2	3.12369e-125	-0.798478	0.088	0.277	7.28257e-121	TPBG	rods
TMSB4X.4	8.25472e-156	-0.804539	0.911	0.973	1.9245e-151	TMSB4X	rods
CLU.4	4.75631e-147	-0.815396	0.398	0.632	1.10889e-142	CLU	rods
FABP7.2	3.38934e-24	-0.817157	0.273	0.348	7.90191e-20	FABP7	rods
TMSB10.3	0	-0.84809	0.819	0.969	0	TMSB10	rods
VSX1.4	1.73131e-07	-0.850591	0.101	0.129	0.00403639	VSX1	rods
GPC3.3	3.49133e-97	-0.868545	0.074	0.227	8.13969e-93	GPC3	rods
RBP1.3	1.01895e-130	-0.912136	0.721	0.817	2.37557e-126	RBP1	rods
VIM.4	7.18067e-199	-0.915308	0.659	0.857	1.6741e-194	VIM	rods
TRH.4	4.05208e-56	-0.928207	0.192	0.319	9.44702e-52	TRH	rods
APOE.3	3.38746e-132	-0.947626	0.183	0.386	7.89754e-128	APOE	rods
BASP1.1	3.8243e-272	-0.95765	0.467	0.752	8.91596e-268	BASP1	rods
SOX11.3	1.0115e-252	-1.00293	0.428	0.716	2.3582e-248	SOX11	rods
SFRP1.3	1.09524e-152	-1.02736	0.248	0.479	2.55343e-148	SFRP1	rods
RGS16.4	1.49608e-103	-1.11755	0.153	0.321	3.48796e-99	RGS16	rods
IGFBP5.3	4.88933e-177	-1.16531	0.082	0.317	1.1399e-172	IGFBP5	rods
IGFBP2.3	8.63678e-247	-1.18542	0.317	0.619	2.01358e-242	IGFBP2	rods
DLK1.4	7.46495e-109	-1.40633	0.086	0.257	1.74038e-104	DLK1	rods
HES6.3	3.90143e-47	-1.5332	0.309	0.402	9.09579e-43	HES6	rods
RBP4.3	0	2.13481	0.516	0.061	0	RBP4	cone precursors
HES6.4	0	1.88692	0.789	0.35	0	HES6	cone precursors
STMN2.4	0	1.8802	0.618	0.23	0	STMN2	cone precursors
OLFM1.2	0	1.86866	0.593	0.127	0	OLFM1	cone precursors
SCG3.5	0	1.8121	0.812	0.262	0	SCG3	cone precursors
TPH1.3	0	1.69255	0.408	0.078	0	TPH1	cone precursors
AMER2.4	0	1.69081	0.777	0.266	0	AMER2	cone precursors
RRAD.3	0	1.67999	0.495	0.106	0	RRAD	cone precursors
FAM57B.6	0	1.62672	0.833	0.291	0	FAM57B	cone precursors
MIR7-3HG.1	0	1.56969	0.613	0.123	0	MIR7-3HG	cone precursors
TUBA4A.4	0	1.54285	0.621	0.178	0	TUBA4A	cone precursors
NEUROD1.4	0	1.49752	0.811	0.275	0	NEUROD1	cone precursors
DCT.2	0	1.47663	0.465	0.092	0	DCT	cone precursors
GADD45G.4	0	1.40879	0.804	0.292	0	GADD45G	cone precursors
SLC38A5.4	0	1.40561	0.66	0.169	0	SLC38A5	cone precursors
GUK1.4	0	1.31845	0.919	0.721	0	GUK1	cone precursors
THRB	0	1.31024	0.493	0.146	0	THRB	cone precursors
SEPT4.5	0	1.30822	0.797	0.28	0	2004-09-01	cone precursors
SYT4.2	0	1.27939	0.486	0.108	0	SYT4	cone precursors
PDE6H.7	0	1.24929	0.667	0.279	0	PDE6H	cone precursors
INA.1	0	1.24863	0.586	0.173	0	INA	cone precursors
VXN.3	0	1.23423	0.426	0.088	0	VXN	cone precursors
KLHL35	0	1.20016	0.406	0.072	0	KLHL35	cone precursors
PCBP4.6	0	1.17702	0.881	0.443	0	PCBP4	cone precursors
DPYSL3.6	0	1.15261	0.763	0.347	0	DPYSL3	cone precursors
TMEM176A	0	1.10351	0.416	0.101	0	TMEM176A	cone precursors
CRX.6	0	1.09871	0.79	0.258	0	CRX	cone precursors
SEZ6L2.4	0	1.09634	0.742	0.279	0	SEZ6L2	cone precursors
NEUROD4.3	0	1.07986	0.613	0.173	0	NEUROD4	cone precursors
HRASLS.3	0	1.06397	0.519	0.152	0	HRASLS	cone precursors
SH3BGRL3.1	3.88959e-200	1.0555	0.765	0.583	9.06819e-196	SH3BGRL3	cone precursors
ARL4D.3	0	1.04774	0.667	0.324	0	ARL4D	cone precursors
BASP1.2	1.82201e-299	1.04757	0.854	0.699	4.24783e-295	BASP1	cone precursors
MAP1LC3A.2	0	1.04614	0.658	0.268	0	MAP1LC3A	cone precursors
GNB3.6	0	1.04502	0.771	0.308	0	GNB3	cone precursors
RXRG.1	0	1.04289	0.494	0.103	0	RXRG	cone precursors
PDC.6	0	1.0424	0.699	0.261	0	PDC	cone precursors
SOX7	0	1.04061	0.449	0.096	0	SOX7	cone precursors
SYP.6	0	1.03994	0.761	0.262	0	SYP	cone precursors
TAL2	0	1.02471	0.372	0.057	0	TAL2	cone precursors
RAI14	6.93623e-274	0.993083	0.585	0.287	1.61711e-269	RAI14	cone precursors
DCX.1	1.18976e-255	0.983959	0.469	0.181	2.7738e-251	DCX	cone precursors
PTP4A3.3	0	0.974599	0.649	0.285	0	PTP4A3	cone precursors
TMSB4X.5	2.39425e-255	0.969928	0.983	0.963	5.58194e-251	TMSB4X	cone precursors
CHRNA3	0	0.959889	0.471	0.107	0	CHRNA3	cone precursors
IMPG2.6	0	0.958813	0.643	0.199	0	IMPG2	cone precursors
COL5A1	0	0.941875	0.432	0.09	0	COL5A1	cone precursors
IGSF21.3	0	0.936509	0.554	0.174	0	IGSF21	cone precursors
ATP1A3.3	0	0.928281	0.625	0.191	0	ATP1A3	cone precursors
MPP4.4	0	0.923259	0.488	0.131	0	MPP4	cone precursors
STMN1	0	0.918377	0.977	0.968	0	STMN1	cone precursors
PPP1R14A	0	0.916513	0.385	0.088	0	PPP1R14A	cone precursors
TULP1.6	0	0.914558	0.598	0.204	0	TULP1	cone precursors
CALCOCO2.2	5.00627e-281	0.913355	0.609	0.289	1.16716e-276	CALCOCO2	cone precursors
PEX5L.2	0	0.904994	0.511	0.139	0	PEX5L	cone precursors
TMEM176B	0	0.904573	0.417	0.119	0	TMEM176B	cone precursors
CPLX1	0	0.901531	0.433	0.089	0	CPLX1	cone precursors
PHLDA1	8.19638e-170	0.900775	0.384	0.166	1.9109e-165	PHLDA1	cone precursors
NRN1.3	1.17771e-292	0.888706	0.476	0.162	2.7457e-288	NRN1	cone precursors
MLLT11.2	1.61781e-282	0.882677	0.827	0.583	3.77176e-278	MLLT11	cone precursors
NLK.3	0	0.882522	0.664	0.28	0	NLK	cone precursors
UNC119.6	0	0.863911	0.856	0.464	0	UNC119	cone precursors
TP53INP2.1	0	0.857945	0.524	0.175	0	TP53INP2	cone precursors
CRABP2.2	4.70505e-73	0.854096	0.578	0.43	1.09694e-68	CRABP2	cone precursors
MAP2.6	2.56664e-299	0.851859	0.822	0.485	5.98386e-295	MAP2	cone precursors
GJD2	0	0.848199	0.406	0.067	0	GJD2	cone precursors
OTX2.3	3.09607e-279	0.847747	0.705	0.341	7.21818e-275	OTX2	cone precursors
SNCG	1.30385e-170	0.843453	0.193	0.048	3.0398e-166	SNCG	cone precursors
SCAMP1	4.38547e-259	0.839167	0.642	0.338	1.02243e-254	SCAMP1	cone precursors
AGAP1.3	7.24489e-291	0.836188	0.616	0.272	1.68907e-286	AGAP1	cone precursors
FSTL5.7	0	0.829701	0.624	0.214	0	FSTL5	cone precursors
TXNIP.1	1.03527e-205	0.827866	0.837	0.615	2.41362e-201	TXNIP	cone precursors
TAGLN3.3	2.32717e-253	0.814954	0.511	0.206	5.42556e-249	TAGLN3	cone precursors
BACE1	0	0.809582	0.54	0.208	0	BACE1	cone precursors
MLXIP.2	1.5254e-274	0.800158	0.501	0.19	3.55632e-270	MLXIP	cone precursors
SCN1B	0	0.799091	0.358	0.06	0	SCN1B	cone precursors
ATP2B1.1	6.66921e-210	0.798632	0.777	0.537	1.55486e-205	ATP2B1	cone precursors
LINC00599.7	0	0.797796	0.681	0.257	0	LINC00599	cone precursors
GPC2	1.00898e-284	0.797396	0.552	0.234	2.35234e-280	GPC2	cone precursors
EPB41.4	1.0519e-236	0.792727	0.789	0.516	2.45241e-232	EPB41	cone precursors
KCNK3.1	0	0.792698	0.481	0.112	0	KCNK3	cone precursors
ARR3.4	2.00817e-269	0.792651	0.372	0.107	4.68185e-265	ARR3	cone precursors
TMX4.4	2.45205e-127	0.792292	0.581	0.355	5.7167e-123	TMX4	cone precursors
SSTR2.3	6.00463e-248	0.790518	0.368	0.113	1.39992e-243	SSTR2	cone precursors
AKAP9.6	4.84226e-234	0.778814	0.867	0.672	1.12892e-229	AKAP9	cone precursors
NFIB.2	2.09379e-191	0.778116	0.4	0.155	4.88146e-187	NFIB	cone precursors
DLL3.1	9.50926e-303	0.774484	0.417	0.13	2.21699e-298	DLL3	cone precursors
ROBO2	0	0.773159	0.375	0.097	0	ROBO2	cone precursors
NEUROG1	0	0.769284	0.303	0.057	0	NEUROG1	cone precursors
SLC38A1.2	1.01949e-188	0.761576	0.755	0.547	2.37683e-184	SLC38A1	cone precursors
EDIL3	0	0.756051	0.429	0.115	0	EDIL3	cone precursors
TPI1.2	5.65587e-242	0.755245	0.967	0.929	1.31861e-237	TPI1	cone precursors
TUBB2B.1	2.56009e-167	0.751223	0.899	0.821	5.96859e-163	TUBB2B	cone precursors
PRDX1.3	4.52688e-203	0.746651	0.947	0.918	1.0554e-198	PRDX1	cone precursors
CADM3.1	0	0.743124	0.473	0.148	0	CADM3	cone precursors
S100A13	6.98689e-31	0.739023	0.514	0.424	1.62892e-26	S100A13	cone precursors
NHLH1.1	0	0.73364	0.348	0.073	0	NHLH1	cone precursors
GUCY1A2	0	0.733029	0.284	0.041	0	GUCY1A2	cone precursors
CC2D2A.3	3.29184e-235	0.728932	0.549	0.239	7.6746e-231	CC2D2A	cone precursors
PCP4.4	2.57435e-21	0.723282	0.247	0.174	6.00184e-17	PCP4	cone precursors
CADPS.3	0	0.722838	0.6	0.214	0	CADPS	cone precursors
SRRM4.3	0	0.72087	0.568	0.205	0	SRRM4	cone precursors
SLC17A7.3	0	0.720475	0.514	0.168	0	SLC17A7	cone precursors
LMOD1.1	0	0.719424	0.414	0.116	0	LMOD1	cone precursors
LOXL1	1.08909e-263	0.704108	0.456	0.17	2.53911e-259	LOXL1	cone precursors
CHGB	0	0.703101	0.416	0.103	0	CHGB	cone precursors
COTL1.1	1.87004e-163	0.701284	0.726	0.526	4.3598e-159	COTL1	cone precursors
EFNB2.3	1.30189e-70	-0.701211	0.24	0.405	3.03522e-66	EFNB2	cone precursors
SPHK1	3.24796e-135	-0.713854	0.029	0.26	7.57231e-131	SPHK1	cone precursors
ID2.1	1.76185e-114	-0.727262	0.144	0.377	4.10758e-110	ID2	cone precursors
CCL2.1	2.39896e-63	-0.735404	0.019	0.143	5.59294e-59	CCL2	cone precursors
TRPM3.2	8.94516e-135	-0.735477	0.047	0.285	2.08547e-130	TRPM3	cone precursors
LHX2.3	5.37905e-159	-0.736442	0.25	0.527	1.25407e-154	LHX2	cone precursors
EEF1D.1	8.52508e-211	-0.738417	0.663	0.824	1.98754e-206	EEF1D	cone precursors
BST2.5	3.62661e-101	-0.744955	0.127	0.346	8.45509e-97	BST2	cone precursors
LRP2.1	1.15466e-136	-0.756542	0.125	0.377	2.69197e-132	LRP2	cone precursors
DCBLD2.1	7.11273e-118	-0.765371	0.352	0.556	1.65826e-113	DCBLD2	cone precursors
SOX9.2	1.41111e-140	-0.775494	0.066	0.32	3.28986e-136	SOX9	cone precursors
NKAIN4.2	1.28679e-138	-0.778938	0.168	0.425	3.00001e-134	NKAIN4	cone precursors
RPS6.3	2.27403e-284	-0.782334	0.981	0.989	5.30168e-280	RPS6	cone precursors
CDH6.3	4.09328e-141	-0.795129	0.057	0.307	9.54307e-137	CDH6	cone precursors
RAB31.3	4.84264e-140	-0.836023	0.076	0.323	1.12901e-135	RAB31	cone precursors
CDH11.3	8.87203e-141	-0.836517	0.145	0.398	2.06842e-136	CDH11	cone precursors
SFRP1.4	1.22101e-141	-0.84702	0.185	0.474	2.84665e-137	SFRP1	cone precursors
NAP1L1.4	3.82691e-191	-0.851317	0.799	0.886	8.92206e-187	NAP1L1	cone precursors
NRL.7	6.12425e-39	-0.871964	0.438	0.266	1.42781e-34	NRL	cone precursors
DIO3.4	2.61268e-96	-0.929593	0.124	0.328	6.09121e-92	DIO3	cone precursors
EFNA5.4	5.39241e-121	-0.933648	0.143	0.372	1.25719e-116	EFNA5	cone precursors
MSI2.4	7.43426e-176	-0.935223	0.571	0.751	1.73322e-171	MSI2	cone precursors
GJA1.4	3.53626e-145	-0.959032	0.069	0.326	8.24444e-141	GJA1	cone precursors
IFITM3.5	3.56541e-199	-0.977356	0.087	0.41	8.31239e-195	IFITM3	cone precursors
EGR1.4	2.47681e-117	-0.98128	0.179	0.409	5.77445e-113	EGR1	cone precursors
AKAP12.4	7.05462e-160	-0.989277	0.148	0.426	1.64471e-155	AKAP12	cone precursors
FZD5.4	2.07696e-181	-1.0005	0.161	0.461	4.84223e-177	FZD5	cone precursors
ROM1.5	0.00994706	-1.0023	0.272	0.22	1	ROM1	cone precursors
HMX1.3	1.90259e-115	-1.011	0.278	0.469	4.4357e-111	HMX1	cone precursors
ID3.6	2.52023e-132	-1.01464	0.248	0.503	5.87566e-128	ID3	cone precursors
ID4.3	1.68739e-159	-1.03088	0.153	0.439	3.93399e-155	ID4	cone precursors
PDE6G.6	0.000156318	-1.05679	0.143	0.162	1	PDE6G	cone precursors
CLU.5	1.70559e-178	-1.05708	0.348	0.625	3.9764e-174	CLU	cone precursors
DLK1.5	4.24329e-68	-1.0703	0.084	0.249	9.8928e-64	DLK1	cone precursors
TTYH1.4	1.07578e-215	-1.0898	0.229	0.558	2.50807e-211	TTYH1	cone precursors
COL2A1.4	6.11049e-213	-1.09799	0.05	0.378	1.4246e-208	COL2A1	cone precursors
METRN.3	1.65852e-246	-1.10049	0.391	0.678	3.86668e-242	METRN	cone precursors
MEST.5	9.84644e-230	-1.1022	0.25	0.588	2.2956e-225	MEST	cone precursors
ZFP36L2.4	1.16127e-176	-1.10431	0.211	0.5	2.70739e-172	ZFP36L2	cone precursors
HES1.5	2.53471e-201	-1.11165	0.099	0.424	5.90942e-197	HES1	cone precursors
GNAT1.7	1.50024e-12	-1.13878	0.113	0.161	3.49765e-08	GNAT1	cone precursors
SAG.7	9.67683e-27	-1.15314	0.052	0.125	2.25606e-22	SAG	cone precursors
DKK3.4	2.76806e-132	-1.16345	0.283	0.493	6.45345e-128	DKK3	cone precursors
ID1.5	4.84546e-176	-1.21117	0.189	0.488	1.12967e-171	ID1	cone precursors
SOX2.3	5.09033e-297	-1.21331	0.139	0.572	1.18676e-292	SOX2	cone precursors
FOS.4	5.01352e-173	-1.27642	0.104	0.391	1.16885e-168	FOS	cone precursors
PAX6.4	0	-1.41091	0.33	0.692	0	PAX6	cone precursors
SPP1.5	8.04091e-110	-1.46608	0.212	0.409	1.87466e-105	SPP1	cone precursors
MDK.4	2.15432e-271	-1.5281	0.477	0.727	5.02258e-267	MDK	cone precursors
CCND1.4	2.66577e-260	-1.58122	0.283	0.623	6.21498e-256	CCND1	cone precursors
DAPL1.4	1.94145e-148	-1.64463	0.475	0.607	4.52631e-144	DAPL1	cone precursors
CRABP1.4	3.12248e-196	-1.67135	0.655	0.795	7.27975e-192	CRABP1	cone precursors
ZFP36L1.5	0	-1.8019	0.173	0.637	0	ZFP36L1	cone precursors
VIM.5	0	-2.01512	0.604	0.853	0	VIM	cone precursors
CYP1B1.5	1.72789e-121	-2.03502	0.17	0.383	4.02839e-117	CYP1B1	cone precursors
ALDH1A1.5	1.76525e-113	-2.20267	0.178	0.377	4.11551e-109	ALDH1A1	cone precursors
SFRP2.6	0	-3.40104	0.366	0.728	0	SFRP2	cone precursors
PCP2.2	0	3.46552	0.546	0.06	0	PCP2	BPs
TTR.2	7.03896e-237	3.20545	0.456	0.097	1.64106e-232	TTR	BPs
VSX1.5	0	2.91495	0.747	0.106	0	VSX1	BPs
NEUROD4.4	0	2.20101	0.926	0.191	0	NEUROD4	BPs
CADPS.4	0	2.1503	0.896	0.229	0	CADPS	BPs
CRYBG3.3	0	1.90484	0.769	0.199	0	CRYBG3	BPs
NFIB.3	2.64564e-307	1.77245	0.654	0.162	6.16805e-303	NFIB	BPs
OTX2.4	0	1.73719	0.925	0.357	0	OTX2	BPs
LINC00599.8	0	1.69712	0.938	0.276	0	LINC00599	BPs
NETO1.1	0	1.65992	0.53	0.031	0	NETO1	BPs
PROX1	0	1.61561	0.59	0.092	0	PROX1	BPs
CHODL.1	2.96055e-281	1.61518	0.444	0.078	6.90223e-277	CHODL	BPs
BTBD8.1	0	1.51513	0.72	0.17	0	BTBD8	BPs
BTG1.2	2.37427e-263	1.50562	0.977	0.808	5.53537e-259	BTG1	BPs
SYP.7	0	1.49744	0.918	0.289	0	SYP	BPs
MEIS2	1.32409e-116	1.48746	0.719	0.427	3.08698e-112	MEIS2	BPs
LHX4.1	0	1.47481	0.673	0.085	0	LHX4	BPs
TMEM215.1	0	1.46628	0.487	0.028	0	TMEM215	BPs
CSRP2.1	1.86017e-73	1.44438	0.762	0.564	4.3368e-69	CSRP2	BPs
CA10.1	0	1.41945	0.577	0.028	0	CA10	BPs
MAPT.1	0	1.40289	0.623	0.091	0	MAPT	BPs
RGS16.5	7.19659e-157	1.40288	0.689	0.287	1.67781e-152	RGS16	BPs
MAP7	0	1.35411	0.645	0.141	0	MAP7	BPs
FSTL5.8	8.57803e-285	1.34849	0.808	0.234	1.99988e-280	FSTL5	BPs
MAP4.3	4.02815e-215	1.33976	0.865	0.466	9.39123e-211	MAP4	BPs
LHFPL6	0	1.32869	0.581	0.092	0	LHFPL6	BPs
SLC1A2.2	0	1.32483	0.699	0.166	0	SLC1A2	BPs
PRDM8.1	0	1.30478	0.472	0.035	0	PRDM8	BPs
PIK3R1.1	8.88939e-115	1.27931	0.766	0.482	2.07247e-110	PIK3R1	BPs
FABP7.3	2.18067e-60	1.27027	0.579	0.33	5.08403e-56	FABP7	BPs
SYT1.4	6.86468e-218	1.24804	0.98	0.703	1.60043e-213	SYT1	BPs
GSG1.1	0	1.20468	0.301	0.029	0	GSG1	BPs
ZNF804A	0	1.20009	0.423	0.025	0	ZNF804A	BPs
SRRM4.4	3.90004e-266	1.19215	0.747	0.222	9.09255e-262	SRRM4	BPs
SOX4.2	4.77759e-224	1.19036	0.997	0.932	1.11385e-219	SOX4	BPs
PCP4.5	1.07751e-136	1.18259	0.515	0.17	2.51211e-132	PCP4	BPs
APC	7.39001e-186	1.16645	0.721	0.313	1.72291e-181	APC	BPs
TXNIP.2	2.10218e-172	1.14804	0.93	0.626	4.90102e-168	TXNIP	BPs
DOK6	0	1.14649	0.529	0.095	0	DOK6	BPs
FRMD3	0	1.1462	0.413	0.038	0	FRMD3	BPs
NRXN3	0	1.14594	0.532	0.054	0	NRXN3	BPs
SSTR2.4	2.3085e-274	1.13306	0.573	0.123	5.38204e-270	SSTR2	BPs
THSD7A	4.13298e-223	1.12771	0.599	0.17	9.63563e-219	THSD7A	BPs
CADM2.3	2.94392e-176	1.12413	0.803	0.373	6.86346e-172	CADM2	BPs
ANK3	1.30923e-145	1.1048	0.563	0.21	3.05234e-141	ANK3	BPs
CRMP1.1	1.01371e-206	1.10091	0.729	0.272	2.36336e-202	CRMP1	BPs
FAM3C.1	1.42085e-166	1.09918	0.767	0.373	3.31256e-162	FAM3C	BPs
ATP1A3.4	1.47589e-242	1.087	0.723	0.215	3.4409e-238	ATP1A3	BPs
KCNH6.1	1.62026e-265	1.08257	0.579	0.133	3.77747e-261	KCNH6	BPs
SAMSN1	0	1.07174	0.378	0.016	0	SAMSN1	BPs
SLC38A1.3	3.456e-138	1.06235	0.837	0.557	8.05732e-134	SLC38A1	BPs
MIR124-2HG.4	3.38394e-168	1.06125	0.75	0.323	7.88933e-164	MIR124-2HG	BPs
PPFIA2.3	3.3655e-219	1.05909	0.662	0.197	7.84633e-215	PPFIA2	BPs
WFDC1	0	1.05557	0.443	0.068	0	WFDC1	BPs
CADM3.2	6.40314e-237	1.03887	0.616	0.165	1.49283e-232	CADM3	BPs
PCBP4.7	1.45052e-177	1.0213	0.949	0.468	3.38175e-173	PCBP4	BPs
MCC	5.7221e-217	1.01881	0.544	0.141	1.33405e-212	MCC	BPs
CCNG2.1	7.57382e-163	1.01315	0.68	0.276	1.76576e-158	CCNG2	BPs
RASA4	6.70382e-156	1.00771	0.659	0.265	1.56293e-151	RASA4	BPs
ATP2B1.2	3.16341e-132	1.00745	0.848	0.55	7.37517e-128	ATP2B1	BPs
REV3L	9.66768e-110	1.00552	0.661	0.346	2.25392e-105	REV3L	BPs
ZNF385B	7.42746e-293	1.00434	0.493	0.089	1.73164e-288	ZNF385B	BPs
AANAT.3	1.21105e-253	0.999066	0.592	0.14	2.82343e-249	AANAT	BPs
RIMS2.6	3.48397e-189	0.997649	0.669	0.214	8.12254e-185	RIMS2	BPs
RORA	1.91341e-188	0.990145	0.626	0.206	4.46093e-184	RORA	BPs
VSTM2A	0	0.983519	0.339	0.027	0	VSTM2A	BPs
TERF2IP.1	5.41909e-158	0.976231	0.903	0.606	1.26341e-153	TERF2IP	BPs
SPTAN1	5.92765e-137	0.975708	0.728	0.371	1.38197e-132	SPTAN1	BPs
TMSB4X.6	1.12686e-113	0.970981	0.987	0.964	2.62715e-109	TMSB4X	BPs
FRY	3.71511e-272	0.968707	0.405	0.066	8.6614e-268	FRY	BPs
GABBR2	1.07647e-246	0.962585	0.466	0.092	2.50968e-242	GABBR2	BPs
ST18	5.43078e-272	0.96055	0.456	0.082	1.26613e-267	ST18	BPs
HPCA	2.271e-279	0.95536	0.458	0.082	5.29461e-275	HPCA	BPs
ZFHX4.1	1.1654e-50	0.952166	0.567	0.385	2.71702e-46	ZFHX4	BPs
IRX6	4.75444e-289	0.950979	0.35	0.045	1.10845e-284	IRX6	BPs
SPCS1.2	2.80359e-150	0.943583	0.952	0.835	6.53629e-146	SPCS1	BPs
IGSF21.4	1.33309e-206	0.937349	0.655	0.194	3.10797e-202	IGSF21	BPs
SLITRK6	0	0.937297	0.373	0.036	0	SLITRK6	BPs
SLC1A7.1	2.48903e-203	0.937182	0.575	0.156	5.80292e-199	SLC1A7	BPs
TPH1.4	2.76864e-152	0.936955	0.401	0.099	6.45481e-148	TPH1	BPs
KCNMA1	0	0.933307	0.404	0.057	0	KCNMA1	BPs
DIRAS2	1.9134e-193	0.918137	0.576	0.166	4.46089e-189	DIRAS2	BPs
CLTB	3.09656e-124	0.914314	0.664	0.321	7.21932e-120	CLTB	BPs
NLK.4	6.29721e-151	0.914186	0.717	0.302	1.46813e-146	NLK	BPs
GPM6A.1	4.35822e-113	0.882501	0.887	0.59	1.01608e-108	GPM6A	BPs
CCDC88A	8.87269e-84	0.881078	0.756	0.523	2.06858e-79	CCDC88A	BPs
KCNK3.2	3.99813e-223	0.876347	0.546	0.133	9.32124e-219	KCNK3	BPs
TAGLN3.4	5.94914e-142	0.875488	0.611	0.222	1.38698e-137	TAGLN3	BPs
DST.2	4.59e-98	0.859292	0.813	0.548	1.07011e-93	DST	BPs
GADD45G.5	1.83352e-150	0.857643	0.799	0.325	4.27466e-146	GADD45G	BPs
PRNP.1	2.06266e-137	0.856512	0.641	0.261	4.80889e-133	PRNP	BPs
STMN4.1	2.99309e-159	0.85577	0.506	0.146	6.97808e-155	STMN4	BPs
H3F3B.1	1.33182e-213	0.845975	1	0.996	3.10499e-209	H3F3B	BPs
SNTG1	7.55128e-307	0.840739	0.301	0.031	1.76051e-302	SNTG1	BPs
BCL2L13	2.95999e-122	0.835362	0.553	0.223	6.90092e-118	BCL2L13	BPs
PLXDC1	7.21782e-200	0.831147	0.436	0.096	1.68276e-195	PLXDC1	BPs
PTPRD	1.19884e-105	0.829548	0.577	0.259	2.79497e-101	PTPRD	BPs
VAMP2.5	1.16695e-120	0.829444	0.91	0.674	2.72062e-116	VAMP2	BPs
MMP2	1.02202e-146	0.823418	0.455	0.133	2.38273e-142	MMP2	BPs
ATP1B2.4	9.49333e-111	0.817353	0.787	0.441	2.21328e-106	ATP1B2	BPs
GNB5.3	1.77109e-115	0.815432	0.647	0.292	4.12913e-111	GNB5	BPs
VSX2	4.93153e-75	0.814362	0.571	0.285	1.14974e-70	VSX2	BPs
CPLX3.1	2.39676e-144	0.812596	0.419	0.112	5.58781e-140	CPLX3	BPs
AC016717.2	0	0.808849	0.357	0.017	0	AC016717.2	BPs
EFR3A	3.00134e-111	0.808312	0.534	0.218	6.99732e-107	EFR3A	BPs
GUCY1A1	1.04648e-199	0.807745	0.425	0.094	2.43976e-195	GUCY1A1	BPs
ZFHX3	3.89075e-60	0.807562	0.454	0.227	9.0709e-56	ZFHX3	BPs
SOX6	7.1028e-182	0.794195	0.341	0.065	1.65595e-177	SOX6	BPs
EPB41.5	1.62722e-111	0.789349	0.855	0.532	3.79371e-107	EPB41	BPs
CELF3	2.48896e-202	0.784466	0.47	0.11	5.80277e-198	CELF3	BPs
BEX1	1.16193e-118	0.77895	0.883	0.566	2.70893e-114	BEX1	BPs
CAMK2B	6.46259e-207	0.777567	0.443	0.097	1.50669e-202	CAMK2B	BPs
CADM1.4	1.26509e-117	0.770223	0.878	0.579	2.94944e-113	CADM1	BPs
SNAP25.5	5.81391e-142	0.760667	0.653	0.232	1.35546e-137	SNAP25	BPs
SCP2	3.7936e-76	0.759247	0.778	0.554	8.8444e-72	SCP2	BPs
TUBA4A.5	2.31622e-135	0.758	0.6	0.207	5.40004e-131	TUBA4A	BPs
STX3.6	1.5296e-135	0.757875	0.766	0.328	3.5661e-131	STX3	BPs
SLC17A7.4	5.92767e-140	0.745078	0.569	0.188	1.38198e-135	SLC17A7	BPs
ATP6V0A1	6.30563e-94	0.742888	0.623	0.31	1.47009e-89	ATP6V0A1	BPs
NAPB	2.25022e-117	0.74066	0.494	0.177	5.24615e-113	NAPB	BPs
KCNAB1	0	0.739356	0.338	0.029	0	KCNAB1	BPs
INSM1.1	4.07022e-142	0.733987	0.452	0.128	9.48932e-138	INSM1	BPs
GUCY1B1	9.44331e-121	0.732815	0.413	0.126	2.20161e-116	GUCY1B1	BPs
AC027031.2	3.16573e-58	0.724918	0.423	0.198	7.38059e-54	AC027031.2	BPs
CELF4.1	2.16203e-113	0.709225	0.572	0.22	5.04057e-109	CELF4	BPs
AUTS2	1.01805e-88	0.708506	0.51	0.223	2.37348e-84	AUTS2	BPs
SCN1B.1	6.09839e-170	0.705756	0.367	0.078	1.42178e-165	SCN1B	BPs
POLR2J3.1	7.06359e-71	0.705711	0.756	0.532	1.64681e-66	POLR2J3.1	BPs
LIN7A	3.99355e-112	0.701602	0.402	0.126	9.31057e-108	LIN7A	BPs
PLCB4	1.50318e-140	0.701524	0.376	0.096	3.50452e-136	PLCB4	BPs
PMEL.1	1.78534e-30	-0.700527	0.005	0.16	4.16234e-26	PMEL	BPs
SPHK1.1	2.03166e-46	-0.70163	0.017	0.246	4.7366e-42	SPHK1	BPs
NES.1	3.34264e-47	-0.702387	0.074	0.321	7.79303e-43	NES	BPs
P4HA1	2.58263e-49	-0.704306	0.12	0.384	6.02115e-45	P4HA1	BPs
RPL11	5.1872e-154	-0.705183	0.995	0.998	1.20934e-149	RPL11	BPs
RCN1.2	1.56667e-56	-0.706671	0.474	0.699	3.65254e-52	RCN1	BPs
CRABP2.3	1.94812e-27	-0.706694	0.269	0.449	4.54185e-23	CRABP2	BPs
TSPAN6.1	3.15849e-58	-0.710153	0.102	0.394	7.36371e-54	TSPAN6	BPs
MGST1	5.52486e-35	-0.7105	0.026	0.209	1.28807e-30	MGST1	BPs
PHGDH	2.84429e-49	-0.710511	0.096	0.352	6.63117e-45	PHGDH	BPs
PURPL	7.50954e-44	-0.712846	0.081	0.32	1.75078e-39	PURPL	BPs
CCL2.2	3.69885e-23	-0.713079	0.011	0.136	8.6235e-19	CCL2	BPs
RPL7A.1	4.20929e-124	-0.713325	0.992	0.995	9.81354e-120	RPL7A	BPs
PCDH7.1	3.34192e-42	-0.716083	0.085	0.317	7.79136e-38	PCDH7	BPs
RACK1	5.79625e-133	-0.717048	0.981	0.989	1.35134e-128	RACK1	BPs
RPS7	3.16992e-170	-0.717371	0.991	0.997	7.39034e-166	RPS7	BPs
CDH6.4	5.15981e-39	-0.718048	0.075	0.291	1.20296e-34	CDH6	BPs
RPL39.1	1.44238e-115	-0.718236	0.989	0.994	3.36277e-111	RPL39	BPs
RPS11	2.69045e-131	-0.718786	0.996	0.994	6.27251e-127	RPS11	BPs
GNG5	4.19495e-73	-0.719988	0.528	0.792	9.78011e-69	GNG5	BPs
RPL31	2.02741e-85	-0.722321	0.898	0.946	4.72671e-81	RPL31	BPs
TUBA1B.1	1.0102e-46	-0.724658	0.818	0.906	2.35518e-42	TUBA1B	BPs
FBLN1	9.35043e-48	-0.725891	0.066	0.315	2.17996e-43	FBLN1	BPs
CD99.1	3.35098e-58	-0.72737	0.087	0.372	7.81248e-54	CD99	BPs
NPM1	2.04951e-87	-0.727511	0.946	0.963	4.77824e-83	NPM1	BPs
PALLD	2.25779e-49	-0.728243	0.275	0.529	5.26382e-45	PALLD	BPs
RPS27	2.05802e-131	-0.729601	0.992	0.996	4.79806e-127	RPS27	BPs
RPS15A	9.79795e-149	-0.729655	0.995	0.995	2.2843e-144	RPS15A	BPs
RPL30.1	2.41832e-133	-0.734771	0.991	0.995	5.63807e-129	RPL30	BPs
GUCA1A.6	6.60001e-10	-0.737911	0.415	0.267	1.53873e-05	GUCA1A	BPs
ABRACL	1.98256e-59	-0.739503	0.069	0.358	4.62213e-55	ABRACL	BPs
SOX9.3	1.56984e-38	-0.740945	0.092	0.303	3.65993e-34	SOX9	BPs
RPL5.1	1.74207e-123	-0.744129	0.995	0.992	4.06147e-119	RPL5	BPs
LMAN1.1	8.59867e-52	-0.744585	0.674	0.809	2.00469e-47	LMAN1	BPs
EIF3E	1.98113e-89	-0.746917	0.805	0.905	4.6188e-85	EIF3E	BPs
RPS29	1.26297e-123	-0.749528	0.968	0.988	2.94449e-119	RPS29	BPs
RPLP1	1.29318e-189	-0.750547	0.999	0.999	3.01493e-185	RPLP1	BPs
LRP2.2	2.12215e-48	-0.757528	0.109	0.362	4.94758e-44	LRP2	BPs
SRSF9.2	3.77444e-70	-0.757847	0.572	0.766	8.79972e-66	SRSF9	BPs
RPS23	1.5303e-150	-0.758837	0.996	0.997	3.56774e-146	RPS23	BPs
S100A13.1	9.50159e-48	-0.759766	0.176	0.44	2.2152e-43	S100A13	BPs
PDE6H.8	1.502e-58	-0.760635	0.676	0.303	3.50177e-54	PDE6H	BPs
RPL18A	1.38752e-162	-0.761168	0.992	0.998	3.23485e-158	RPL18A	BPs
RPL4.1	4.20355e-106	-0.763437	0.931	0.962	9.80015e-102	RPL4	BPs
HMGA1	3.95474e-20	-0.764491	0.557	0.637	9.22007e-16	HMGA1	BPs
RPL12	8.41643e-122	-0.767697	0.981	0.989	1.96221e-117	RPL12	BPs
CDH11.4	1.8827e-40	-0.768459	0.156	0.382	4.38933e-36	CDH11	BPs
RPL13	8.90045e-161	-0.773887	0.997	0.999	2.07505e-156	RPL13	BPs
OSTC	3.09727e-74	-0.777759	0.462	0.716	7.22097e-70	OSTC	BPs
TPM2	1.74759e-48	-0.777764	0.012	0.246	4.07434e-44	TPM2	BPs
SEC11A	1.0646e-69	-0.781951	0.55	0.752	2.48202e-65	SEC11A	BPs
RPS25	1.0411e-147	-0.786201	0.978	0.991	2.42721e-143	RPS25	BPs
PLP1.4	3.48338e-44	-0.789309	0.04	0.272	8.12115e-40	PLP1	BPs
NKAIN4.3	1.21321e-50	-0.793009	0.139	0.41	2.82849e-46	NKAIN4	BPs
RPS27A	6.90439e-169	-0.793925	0.996	0.996	1.60969e-164	RPS27A	BPs
GNAI2.1	2.27399e-59	-0.794085	0.433	0.666	5.30157e-55	GNAI2	BPs
RPL41	5.47703e-162	-0.79746	0.997	0.998	1.27692e-157	RPL41	BPs
ISYNA1	6.762e-69	-0.802066	0.112	0.438	1.57649e-64	ISYNA1	BPs
PRSS23.3	1.02512e-37	-0.809161	0.1	0.314	2.38998e-33	PRSS23	BPs
EFNB2.4	9.81491e-38	-0.809312	0.176	0.397	2.28825e-33	EFNB2	BPs
RPLP0	6.27085e-154	-0.811763	0.983	0.99	1.46199e-149	RPLP0	BPs
RPS2	3.15483e-138	-0.818695	0.996	0.998	7.35518e-134	RPS2	BPs
RPS18	1.26548e-155	-0.845372	0.997	0.998	2.95035e-151	RPS18	BPs
PRDX6	3.78851e-81	-0.854194	0.526	0.763	8.83254e-77	PRDX6	BPs
NPC2.1	1.31416e-69	-0.854427	0.319	0.611	3.06383e-65	NPC2	BPs
RPL36	7.55304e-154	-0.854998	0.978	0.986	1.76092e-149	RPL36	BPs
RAB31.4	8.07581e-52	-0.856167	0.052	0.308	1.88279e-47	RAB31	BPs
RPS14.1	1.11557e-158	-0.860106	0.991	0.997	2.60084e-154	RPS14	BPs
RPL37.1	3.92032e-133	-0.860846	0.983	0.986	9.13984e-129	RPL37	BPs
ENO1	9.93115e-82	-0.861209	0.813	0.913	2.31535e-77	ENO1	BPs
PABPC1.1	1.33169e-81	-0.861956	0.748	0.858	3.10471e-77	PABPC1	BPs
DCBLD2.2	1.25084e-56	-0.874027	0.268	0.546	2.91621e-52	DCBLD2	BPs
TPM1.2	7.60858e-48	-0.879723	0.474	0.681	1.77386e-43	TPM1	BPs
CCNB1IP1	1.45578e-83	-0.881208	0.234	0.58	3.394e-79	CCNB1IP1	BPs
RPS12	2.64561e-159	-0.885839	0.992	0.996	6.16798e-155	RPS12	BPs
SIX6.2	2.30343e-45	-0.88599	0.439	0.624	5.37021e-41	SIX6	BPs
CLIC1	7.42148e-83	-0.886598	0.295	0.634	1.73024e-78	CLIC1	BPs
RPL28	8.94164e-181	-0.890211	0.991	0.993	2.08466e-176	RPL28	BPs
SLC2A1.2	1.09625e-60	-0.899657	0.218	0.511	2.55579e-56	SLC2A1	BPs
RPS8.1	1.35331e-153	-0.901162	0.993	0.996	3.15512e-149	RPS8	BPs
NME4.1	7.2364e-71	-0.912603	0.152	0.473	1.68709e-66	NME4	BPs
EEF1D.2	6.21652e-100	-0.944105	0.606	0.816	1.44932e-95	EEF1D	BPs
IFITM3.6	1.30201e-64	-0.951773	0.081	0.39	3.03551e-60	IFITM3	BPs
RPSA	1.23881e-165	-0.963843	0.976	0.989	2.88816e-161	RPSA	BPs
DKK3.5	1.94236e-31	-0.971417	0.31	0.479	4.52842e-27	DKK3	BPs
ID2.2	3.93254e-63	-0.975313	0.067	0.365	9.16833e-59	ID2	BPs
RPL23.1	5.19744e-131	-0.990755	0.97	0.983	1.21173e-126	RPL23	BPs
RPS19.1	3.38706e-175	-0.991827	0.989	0.998	7.8966e-171	RPS19	BPs
RPS20.1	2.98668e-146	-1.00528	0.935	0.971	6.96314e-142	RPS20	BPs
LHX2.4	2.94639e-83	-1.02247	0.156	0.512	6.8692e-79	LHX2	BPs
TRH.5	9.93829e-26	-1.0283	0.135	0.307	2.31701e-21	TRH	BPs
TMSB15A.1	5.24662e-75	-1.03288	0.207	0.541	1.2232e-70	TMSB15A	BPs
PTH2.2	1.53307e-40	-1.04452	0.16	0.386	3.57421e-36	PTH2	BPs
TPBG.3	5.78691e-50	-1.04547	0.019	0.258	1.34916e-45	TPBG	BPs
RAX.1	5.02121e-88	-1.04628	0.258	0.614	1.17064e-83	RAX	BPs
EGR1.5	7.04468e-52	-1.05187	0.125	0.396	1.6424e-47	EGR1	BPs
EFNA5.5	3.34665e-60	-1.0563	0.071	0.36	7.80238e-56	EFNA5	BPs
GPC3.4	2.21384e-35	-1.0572	0.026	0.212	5.16135e-31	GPC3	BPs
COL2A1.5	1.35577e-72	-1.0771	0.035	0.358	3.16085e-68	COL2A1	BPs
GJA1.5	1.33703e-67	-1.08757	0.009	0.311	3.11715e-63	GJA1	BPs
DIO3.5	7.59912e-49	-1.10541	0.067	0.317	1.77166e-44	DIO3	BPs
APOE.4	1.0068e-38	-1.11259	0.148	0.365	2.34725e-34	APOE	BPs
BST2.6	3.45894e-63	-1.12169	0.042	0.335	8.06416e-59	BST2	BPs
AKAP12.5	7.77194e-75	-1.12411	0.073	0.411	1.81195e-70	AKAP12	BPs
METRN.4	6.6484e-86	-1.14842	0.361	0.661	1.55001e-81	METRN	BPs
CLU.6	2.02795e-69	-1.18118	0.304	0.609	4.72797e-65	CLU	BPs
RPS6.4	1.00627e-176	-1.20212	0.976	0.989	2.34601e-172	RPS6	BPs
FZD5.5	1.40428e-85	-1.20925	0.083	0.445	3.27394e-81	FZD5	BPs
HES1.6	4.54718e-79	-1.21116	0.057	0.405	1.06013e-74	HES1	BPs
PAX6.5	3.06442e-83	-1.22003	0.38	0.668	7.14438e-79	PAX6	BPs
FOS.5	9.37019e-60	-1.25438	0.083	0.373	2.18457e-55	FOS	BPs
HES6.5	0.00467996	-1.2848	0.384	0.39	1	HES6	BPs
IGFBP2.4	1.80944e-59	-1.31986	0.295	0.587	4.21852e-55	IGFBP2	BPs
SPP1.6	2.10104e-30	-1.33388	0.229	0.396	4.89836e-26	SPP1	BPs
ZFP36L2.5	2.37338e-88	-1.3593	0.117	0.485	5.5333e-84	ZFP36L2	BPs
TTYH1.5	6.83124e-75	-1.37224	0.229	0.537	1.59264e-70	TTYH1	BPs
MEST.6	6.15437e-104	-1.37749	0.171	0.57	1.43483e-99	MEST	BPs
ID4.4	1.33969e-70	-1.44	0.104	0.422	3.12336e-66	ID4	BPs
ID1.6	4.57589e-89	-1.55023	0.098	0.472	1.06682e-84	ID1	BPs
NAP1L1.5	2.29173e-164	-1.58795	0.715	0.883	5.34294e-160	NAP1L1	BPs
SOX2.4	3.76629e-125	-1.61249	0.09	0.546	8.78072e-121	SOX2	BPs
ID3.7	6.28641e-96	-1.83692	0.11	0.491	1.46561e-91	ID3	BPs
DAPL1.5	5.6738e-75	-1.8707	0.359	0.603	1.32279e-70	DAPL1	BPs
SFRP1.5	2.7098e-99	-1.95457	0.062	0.459	6.31763e-95	SFRP1	BPs
CCND1.5	2.30288e-145	-2.10632	0.118	0.607	5.36894e-141	CCND1	BPs
ZFP36L1.6	1.44754e-159	-2.1385	0.089	0.61	3.37479e-155	ZFP36L1	BPs
DLK1.6	5.97696e-41	-2.18425	0.031	0.24	1.39347e-36	DLK1	BPs
CYP1B1.6	5.57662e-68	-2.23638	0.066	0.373	1.30013e-63	CYP1B1	BPs
VIM.6	2.91189e-156	-2.29879	0.603	0.837	6.78878e-152	VIM	BPs
ALDH1A1.6	8.46694e-75	-2.46795	0.04	0.369	1.97398e-70	ALDH1A1	BPs
CRABP1.5	6.78088e-124	-2.67149	0.557	0.789	1.58089e-119	CRABP1	BPs
MDK.5	2.22418e-195	-2.81624	0.184	0.72	5.18546e-191	MDK	BPs
SFRP2.7	1.32944e-183	-3.93591	0.213	0.71	3.09946e-179	SFRP2	BPs

## Sheet: pCM_RPC_T1_T2_HC_AC_RGC
Pseudo-temporal analysis of gene expression changes for pCM, RPCs, T1, T2, retinal ganglion cells, horizontal cells and amacrine cells
	p_val	avg_log2FC	pct.1	pct.2	p_val_adj	gene	cell fate
CCL2	0	1.68479	0.461	0.119	0	CCL2	pCM
GJA1	0	1.55948	0.765	0.367	0	GJA1	pCM
EFNA5	0	1.43926	0.848	0.46	0	EFNA5	pCM
DCT	0	1.38557	0.253	0.029	0	DCT	pCM
PMEL	0	1.3647	0.461	0.192	0	PMEL	pCM
TRPM3	0	1.29434	0.664	0.268	0	TRPM3	pCM
HSD17B2	0	1.23175	0.389	0.03	0	HSD17B2	pCM
TSC22D1	0	1.21629	0.901	0.719	0	TSC22D1	pCM
APOE	0	1.21313	0.712	0.323	0	APOE	pCM
ARL4A	0	1.18956	0.545	0.217	0	ARL4A	pCM
COL1A2	0	1.15498	0.474	0.167	0	COL1A2	pCM
CLDN1	0	1.0914	0.444	0.068	0	CLDN1	pCM
ID3	0	0.981966	0.876	0.604	0	ID3	pCM
PLK2	0	0.966698	0.524	0.185	0	PLK2	pCM
ITM2B	0	0.953429	0.923	0.804	0	ITM2B	pCM
COL9A2	0	0.9522	0.523	0.144	0	COL9A2	pCM
PCDH9	0	0.940871	0.561	0.25	0	PCDH9	pCM
GAS1	0	0.915002	0.642	0.325	0	GAS1	pCM
SNCA	0	0.885768	0.526	0.214	0	SNCA	pCM
ID1	1.72e-192	0.878572	0.799	0.595	4.01e-188	ID1	pCM
SLC2A1	5.57e-217	0.877365	0.729	0.515	1.3e-212	SLC2A1	pCM
SPARC	0	0.865442	0.721	0.424	0	SPARC	pCM
FTL	0	0.851027	1	0.994	0	FTL	pCM
TAGLN	9.54e-135	0.821656	0.197	0.072	2.22e-130	TAGLN	pCM
PTGDS	2.13e-112	0.787849	0.113	0.031	4.97e-108	PTGDS	pCM
BST2	1.04e-299	0.743141	0.695	0.366	2.41e-295	BST2	pCM
NPC2	0	0.741934	0.856	0.616	0	NPC2	pCM
TIMP3	0	0.727725	0.353	0.086	0	TIMP3	pCM
SESN3	2.2e-185	0.725692	0.649	0.433	5.13e-181	SESN3	pCM
TMSB15A	1.85e-240	-0.71452	0.625	0.804	4.32e-236	TMSB15A	pCM
STMN4	3.83e-60	-0.719687	0.074	0.186	8.92e-56	STMN4	pCM
PTH2	7.84e-115	-0.722004	0.252	0.448	1.83e-110	PTH2	pCM
H2AFZ	1.96e-253	-0.727967	0.959	0.965	4.58e-249	H2AFZ	pCM
ELAVL3	4.04e-112	-0.733843	0.049	0.215	9.42e-108	ELAVL3	pCM
ELAVL4	5.18e-68	-0.735445	0.037	0.148	1.21e-63	ELAVL4	pCM
NSG1	9.76e-54	-0.736638	0.056	0.155	2.28e-49	NSG1	pCM
CRMP1	6.21e-117	-0.739827	0.128	0.314	1.45e-112	CRMP1	pCM
ELAVL2	1.76e-77	-0.743709	0.085	0.222	4.1e-73	ELAVL2	pCM
HMGN2	1.53e-163	-0.745811	0.907	0.901	3.56e-159	HMGN2	pCM
SCG3	2.42e-105	-0.746606	0.033	0.185	5.65e-101	SCG3	pCM
BASP1	5.11e-71	-0.761787	0.796	0.842	1.19e-66	BASP1	pCM
FZD5	2.56e-199	-0.776892	0.349	0.601	5.97e-195	FZD5	pCM
MAD2L1	7.33e-150	-0.785926	0.228	0.436	1.71e-145	MAD2L1	pCM
ONECUT2	6.19e-65	-0.806958	0.028	0.131	1.44e-60	ONECUT2	pCM
PCLAF	5.84e-155	-0.825853	0.174	0.4	1.36e-150	PCLAF	pCM
LINC00461	2.29e-145	-0.828005	0.06	0.271	5.33e-141	LINC00461	pCM
KPNA2	9.35e-88	-0.838895	0.41	0.535	2.18e-83	KPNA2	pCM
NEUROD1	8.97e-82	-0.84072	0.027	0.15	2.09e-77	NEUROD1	pCM
MIS18BP1	5.21e-163	-0.847641	0.206	0.436	1.22e-158	MIS18BP1	pCM
TRH	6.99e-64	-0.848559	0.248	0.379	1.63e-59	TRH	pCM
STMN1	0	-0.849645	0.962	0.984	0	STMN1	pCM
ID4	3.64e-139	-0.863398	0.384	0.587	8.5e-135	ID4	pCM
CCNB1	2.18e-64	-0.875268	0.15	0.276	5.09e-60	CCNB1	pCM
GAP43	8.43e-19	-0.881146	0.227	0.284	1.97e-14	GAP43	pCM
MLLT11	5.53e-71	-0.897416	0.515	0.61	1.29e-66	MLLT11	pCM
JPT1	4.73e-241	-0.898605	0.703	0.824	1.1e-236	JPT1	pCM
NCAM1	3.96e-239	-0.902336	0.215	0.504	9.23e-235	NCAM1	pCM
PLEKHA1	2.52e-144	-0.938385	0.377	0.558	5.88e-140	PLEKHA1	pCM
SPP1	6.98e-156	-0.961555	0.219	0.456	1.63e-151	SPP1	pCM
RGS16	3.43e-70	-0.980042	0.148	0.286	8e-66	RGS16	pCM
NNAT	1.69e-151	-0.98173	0.31	0.544	3.95e-147	NNAT	pCM
TUBA1B	3.94e-264	-1.01817	0.93	0.932	9.19e-260	TUBA1B	pCM
TAGLN3	4.98e-144	-1.03613	0.094	0.299	1.16e-139	TAGLN3	pCM
MAP1B	0	-1.03746	0.825	0.943	0	MAP1B	pCM
SOX11	3.11e-191	-1.06929	0.768	0.86	7.24e-187	SOX11	pCM
ASPM	7.84e-153	-1.07999	0.069	0.282	1.83e-148	ASPM	pCM
GADD45A	2.23e-16	-1.08332	0.351	0.396	5.2e-12	GADD45A	pCM
TUBB2B	3.2e-241	-1.08389	0.783	0.9	7.46e-237	TUBB2B	pCM
UBE2S	1.41e-123	-1.09878	0.481	0.61	3.28e-119	UBE2S	pCM
RTN4	0	-1.14514	0.837	0.932	0	RTN4	pCM
PTTG1	3.17e-64	-1.15517	0.306	0.416	7.4e-60	PTTG1	pCM
CRABP1	2.05e-148	-1.17285	0.897	0.884	4.78e-144	CRABP1	pCM
TUBA1A	0	-1.20373	0.949	0.987	0	TUBA1A	pCM
DCX	4.62e-143	-1.24787	0.095	0.301	1.08e-138	DCX	pCM
MIAT	3.74e-303	-1.29601	0.426	0.715	8.71e-299	MIAT	pCM
HIST1H4C	3.19e-70	-1.50736	0.437	0.52	7.44e-66	HIST1H4C	pCM
RORB	0	-1.51364	0.196	0.564	0	RORB	pCM
CKB	0	-2.27178	0.775	0.95	0	CKB	pCM
HES6	5.68e-185	-2.35027	0.181	0.424	1.32e-180	HES6	pCM
STMN2	9.99e-118	-2.5176	0.132	0.311	2.33e-113	STMN2	pCM
CYP1B1	0	1.7032	0.55	0.275	0	CYP1B1	RPCs
SPP1.1	0	1.51526	0.571	0.224	0	SPP1	RPCs
ZFP36L1	0	1.4508	0.939	0.455	0	ZFP36L1	RPCs
ALDH1A1	0	1.42159	0.515	0.295	0	ALDH1A1	RPCs
SFRP2	0	1.35424	0.978	0.618	0	SFRP2	RPCs
FZD5.1	0	1.33189	0.788	0.257	0	FZD5	RPCs
TTYH1	0	1.19762	0.823	0.359	0	TTYH1	RPCs
DIO3	0	1.16833	0.501	0.156	0	DIO3	RPCs
FOS	0	1.07826	0.553	0.254	0	FOS	RPCs
HES1	0	1.05124	0.668	0.259	0	HES1	RPCs
COL2A1	0	1.00005	0.602	0.21	0	COL2A1	RPCs
CCND1	0	0.987403	0.878	0.522	0	CCND1	RPCs
SIX6	0	0.982895	0.73	0.452	0	SIX6	RPCs
SOX2	0	0.942406	0.89	0.432	0	SOX2	RPCs
ZFP36L2	0	0.919534	0.726	0.344	0	ZFP36L2	RPCs
CDH11	0	0.913124	0.627	0.26	0	CDH11	RPCs
PLP1	0	0.908283	0.431	0.116	0	PLP1	RPCs
METRN	0	0.894621	0.884	0.586	0	METRN	RPCs
EGR1	0	0.881081	0.563	0.288	0	EGR1	RPCs
RAX	0	0.87072	0.777	0.412	0	RAX	RPCs
VIM	0	0.855493	0.982	0.841	0	VIM	RPCs
DAPL1	0	0.83447	0.69	0.496	0	DAPL1	RPCs
MDK	0	0.821323	0.966	0.743	0	MDK	RPCs
HMX1	0	0.812046	0.589	0.365	0	HMX1	RPCs
SOX9	0	0.810956	0.511	0.179	0	SOX9	RPCs
MIR503HG	0	0.801433	0.281	0.033	0	MIR503HG	RPCs
ID4.1	0	0.789101	0.679	0.397	0	ID4	RPCs
IER2	0	0.759137	0.79	0.57	0	IER2	RPCs
COL25A1	0	0.758531	0.344	0.078	0	COL25A1	RPCs
PTH2.1	0	0.757255	0.531	0.274	0	PTH2	RPCs
PKDCC	0	0.714394	0.482	0.16	0	PKDCC	RPCs
VSX2	0	0.7069	0.432	0.138	0	VSX2	RPCs
RASD1	0	-0.700848	0.031	0.207	0	RASD1	RPCs
PGK1	0	-0.706488	0.783	0.851	0	PGK1	RPCs
POU2F2	0	-0.710888	0.068	0.237	0	POU2F2	RPCs
LINC00599	0	-0.711696	0.021	0.196	0	LINC00599	RPCs
RAB3A	0	-0.711893	0.03	0.24	0	RAB3A	RPCs
CXCR4	1.5e-139	-0.713148	0.213	0.314	3.49e-135	CXCR4	RPCs
NRN1	0	-0.719241	0.032	0.192	0	NRN1	RPCs
RUNX1T1	0	-0.720684	0.02	0.193	0	RUNX1T1	RPCs
ETFB	0	-0.737618	0.596	0.707	0	ETFB	RPCs
NEFL	5.42e-257	-0.748918	0.033	0.135	1.26e-252	NEFL	RPCs
POU4F2	0	-0.74911	0.008	0.15	0	POU4F2	RPCs
GPC2	0	-0.757598	0.195	0.419	0	GPC2	RPCs
INSM1	0	-0.761274	0.061	0.231	0	INSM1	RPCs
SRRM4	0	-0.761766	0.019	0.253	0	SRRM4	RPCs
CD24	0	-0.762474	0.735	0.83	0	CD24	RPCs
SEZ6L2	0	-0.763052	0.109	0.335	0	SEZ6L2	RPCs
MAP1B.1	1.26e-204	-0.768807	0.944	0.91	2.95e-200	MAP1B	RPCs
PPP1R1A	0	-0.774292	0.148	0.31	0	PPP1R1A	RPCs
UCHL1	6.51e-274	-0.781936	0.614	0.694	1.52e-269	UCHL1	RPCs
TFAP2A	1.44e-189	-0.81236	0.028	0.107	3.35e-185	TFAP2A	RPCs
GNG3	0	-0.815439	0.056	0.254	0	GNG3	RPCs
MAP2	0	-0.815552	0.371	0.526	0	MAP2	RPCs
NREP	0	-0.818268	0.708	0.81	0	NREP	RPCs
CLDN5	0	-0.819054	0.011	0.151	0	CLDN5	RPCs
NSG2	0	-0.842028	0.01	0.212	0	NSG2	RPCs
KIF5C	0	-0.84657	0.477	0.648	0	KIF5C	RPCs
TERF2IP	0	-0.861673	0.481	0.662	0	TERF2IP	RPCs
JPT1.1	0	-0.877238	0.772	0.87	0	JPT1	RPCs
CAMK2N1	0	-0.877308	0.332	0.523	0	CAMK2N1	RPCs
PCP4	2.64e-181	-0.885439	0.064	0.162	6.15e-177	PCP4	RPCs
SSTR2	0	-0.915511	0.031	0.243	0	SSTR2	RPCs
IGFBP2	7.87e-234	-0.91673	0.727	0.795	1.83e-229	IGFBP2	RPCs
C1orf61	9.89e-254	-0.918856	0.05	0.168	2.31e-249	C1orf61	RPCs
VSX1	0	-0.92189	0.023	0.147	0	VSX1	RPCs
ATOH7	0	-0.952331	0.015	0.184	0	ATOH7	RPCs
NEFM	0	-0.965128	0.033	0.163	0	NEFM	RPCs
ENO2	0	-0.986565	0.307	0.541	0	ENO2	RPCs
PCBP4	0	-0.988943	0.2	0.449	0	PCBP4	RPCs
SNCG	0	-1.01522	0.029	0.203	0	SNCG	RPCs
INA	0	-1.01981	0.041	0.308	0	INA	RPCs
MIAT.1	6.73e-265	-1.04428	0.669	0.71	1.57e-260	MIAT	RPCs
SH3BGRL3	0	-1.05317	0.593	0.708	0	SH3BGRL3	RPCs
RBP1	2.6e-121	-1.07034	0.804	0.763	6.07e-117	RBP1	RPCs
OLFM1	0	-1.07106	0.042	0.282	0	OLFM1	RPCs
TMSB10	0	-1.0801	0.991	0.993	0	TMSB10	RPCs
RTN1	0	-1.09227	0.124	0.296	0	RTN1	RPCs
CELF4	0	-1.09454	0.067	0.322	0	CELF4	RPCs
NHLH1	0	-1.12154	0.013	0.261	0	NHLH1	RPCs
SYT4	0	-1.12436	0.017	0.259	0	SYT4	RPCs
GADD45G	0	-1.12507	0.062	0.313	0	GADD45G	RPCs
PRPH	6.25e-306	-1.17555	0.024	0.132	1.46e-301	PRPH	RPCs
PCDH9.1	0	-1.17677	0.19	0.419	0	PCDH9	RPCs
STMN4.1	0	-1.18808	0.091	0.3	0	STMN4	RPCs
CRMP1.1	0	-1.19657	0.17	0.484	0	CRMP1	RPCs
RGS16.1	0	-1.21989	0.199	0.38	0	RGS16	RPCs
CNTN2	0	-1.22928	0.021	0.186	0	CNTN2	RPCs
NNAT.1	0	-1.27752	0.453	0.623	0	NNAT	RPCs
TMSB4X	0	-1.27876	0.982	0.981	0	TMSB4X	RPCs
ELAVL4.1	0	-1.28712	0.049	0.268	0	ELAVL4	RPCs
ELAVL3.1	0	-1.29076	0.054	0.415	0	ELAVL3	RPCs
SCG3.1	0	-1.29591	0.035	0.372	0	SCG3	RPCs
NSG1.1	0	-1.30411	0.059	0.275	0	NSG1	RPCs
ELAVL2.1	0	-1.30683	0.097	0.374	0	ELAVL2	RPCs
TUBB2A	0	-1.3094	0.31	0.538	0	TUBB2A	RPCs
PCSK1N	0	-1.33366	0.096	0.426	0	PCSK1N	RPCs
TUBB2B.1	0	-1.34951	0.871	0.914	0	TUBB2B	RPCs
SOX4	0	-1.36293	0.939	0.947	0	SOX4	RPCs
NEUROD1.1	0	-1.38546	0.037	0.289	0	NEUROD1	RPCs
SOX11.1	0	-1.40696	0.826	0.887	0	SOX11	RPCs
ONECUT2.1	0	-1.42384	0.027	0.262	0	ONECUT2	RPCs
TUBA1A.1	0	-1.484	0.985	0.979	0	TUBA1A	RPCs
BASP1.1	0	-1.57176	0.787	0.911	0	BASP1	RPCs
TAGLN3.1	0	-1.61618	0.132	0.496	0	TAGLN3	RPCs
MLLT11.1	0	-1.64163	0.497	0.755	0	MLLT11	RPCs
GAL	1.6e-220	-1.67076	0.039	0.136	3.73e-216	GAL	RPCs
GAP43.1	0	-1.72096	0.189	0.412	0	GAP43	RPCs
DCX.1	0	-1.83345	0.15	0.474	0	DCX	RPCs
GADD45A.1	0	-2.00808	0.303	0.525	0	GADD45A	RPCs
HES6.1	0	-2.2697	0.314	0.527	0	HES6	RPCs
STMN2.1	0	-3.52248	0.135	0.529	0	STMN2	RPCs
STMN2.2	0	2.68415	0.78	0.231	0	STMN2	RGCs
GAP43.2	0	2.62688	0.684	0.227	0	GAP43	RGCs
CNTN2.1	0	2.23515	0.42	0.045	0	CNTN2	RGCs
DCX.2	0	2.18115	0.759	0.22	0	DCX	RGCs
ELAVL4.2	0	2.15363	0.582	0.081	0	ELAVL4	RGCs
PRPH.1	0	2.1496	0.303	0.037	0	PRPH	RGCs
NSG1.2	0	2.09109	0.508	0.099	0	NSG1	RGCs
TUBA1A.2	0	2.07856	0.994	0.981	0	TUBA1A	RGCs
NEFM.1	0	1.88829	0.374	0.049	0	NEFM	RGCs
ELAVL2.2	0	1.81092	0.648	0.152	0	ELAVL2	RGCs
OLFM1.1	0	1.80014	0.576	0.083	0	OLFM1	RGCs
MLLT11.2	0	1.78342	0.861	0.567	0	MLLT11	RGCs
NNAT.2	0	1.76693	0.813	0.484	0	NNAT	RGCs
TAGLN3.2	0	1.76122	0.709	0.224	0	TAGLN3	RGCs
SNCG.1	0	1.68164	0.405	0.06	0	SNCG	RGCs
BASP1.2	0	1.67007	0.959	0.822	0	BASP1	RGCs
TUBB2B.2	0	1.66861	0.971	0.878	0	TUBB2B	RGCs
RTN1.1	0	1.60789	0.51	0.153	0	RTN1	RGCs
TUBB2A.1	0	1.59561	0.717	0.361	0	TUBB2A	RGCs
SYT4.1	0	1.58535	0.508	0.064	0	SYT4	RGCs
NHLH1.1	0	1.56016	0.496	0.064	0	NHLH1	RGCs
NEFL.1	0	1.54228	0.314	0.043	0	NEFL	RGCs
SOX11.2	0	1.52293	0.952	0.838	0	SOX11	RGCs
CRMP1.2	0	1.50613	0.73	0.241	0	CRMP1	RGCs
PCSK1N.1	0	1.46601	0.611	0.18	0	PCSK1N	RGCs
STMN4.2	0	1.46343	0.484	0.136	0	STMN4	RGCs
POU4F2.1	0	1.42014	0.384	0.025	0	POU4F2	RGCs
MAP1B.2	0	1.40901	0.967	0.926	0	MAP1B	RGCs
INA.1	0	1.39569	0.546	0.098	0	INA	RGCs
TMSB4X.1	0	1.38767	0.993	0.98	0	TMSB4X	RGCs
ELAVL3.2	0	1.38396	0.637	0.143	0	ELAVL3	RGCs
ISL1	0	1.37247	0.311	0.012	0	ISL1	RGCs
TMSB10.1	0	1.35486	0.993	0.992	0	TMSB10	RGCs
UCHL1.1	0	1.31155	0.815	0.625	0	UCHL1	RGCs
MAP2.1	0	1.31146	0.75	0.393	0	MAP2	RGCs
C1orf61.1	0	1.31127	0.309	0.071	0	C1orf61	RGCs
PPP1R1A.1	0	1.26709	0.506	0.176	0	PPP1R1A	RGCs
SCG3.2	0	1.26425	0.559	0.121	0	SCG3	RGCs
EOMES	0	1.18359	0.157	0.018	0	EOMES	RGCs
KLHL35	0	1.17483	0.4	0.04	0	KLHL35	RGCs
GNG3.1	0	1.17387	0.464	0.094	0	GNG3	RGCs
JPT1.2	0	1.1722	0.949	0.794	0	JPT1	RGCs
IGFBP2.1	1.1e-169	1.16188	0.857	0.741	2.56e-165	IGFBP2	RGCs
SOX4.1	0	1.13964	0.97	0.938	0	SOX4	RGCs
NFIA	8.98e-234	1.13879	0.205	0.057	2.09e-229	NFIA	RGCs
SH3BGRL3.1	0	1.12394	0.799	0.619	0	SH3BGRL3	RGCs
NRN1.1	0	1.12223	0.384	0.06	0	NRN1	RGCs
NR2F2	5.04e-81	1.10631	0.508	0.401	1.17e-76	NR2F2	RGCs
CAMK2N1.1	2.7e-302	1.08919	0.647	0.379	6.3e-298	CAMK2N1	RGCs
PCBP4.1	0	1.06836	0.6	0.262	0	PCBP4	RGCs
MIAT.2	7.89e-299	1.06485	0.812	0.67	1.84e-294	MIAT	RGCs
ENO2.1	0	1.06262	0.67	0.367	0	ENO2	RGCs
CDKN2D	0	1.03946	0.473	0.149	0	CDKN2D	RGCs
KLF7	0	1.03448	0.454	0.139	0	KLF7	RGCs
KIF5C.1	0	1.00666	0.771	0.517	0	KIF5C	RGCs
TMEM176A	0	0.996871	0.365	0.073	0	TMEM176A	RGCs
PBX3	0	0.991042	0.438	0.11	0	PBX3	RGCs
CD24.1	0	0.982964	0.909	0.756	0	CD24	RGCs
EBF1	0	0.97472	0.322	0.019	0	EBF1	RGCs
RBP1.1	1.91e-22	0.969816	0.692	0.8	4.46e-18	RBP1	RGCs
NREP.1	0	0.967509	0.875	0.733	0	NREP	RGCs
SLC17A6	0	0.951076	0.286	0.009	0	SLC17A6	RGCs
GAL.1	7.38e-203	0.938818	0.209	0.061	1.72e-198	GAL	RGCs
ETFB.1	0	0.936663	0.779	0.623	0	ETFB	RGCs
CHRNA3	0	0.930266	0.337	0.041	0	CHRNA3	RGCs
DPYSL3	0	0.92096	0.591	0.259	0	DPYSL3	RGCs
GPC2.1	0	0.915767	0.567	0.249	0	GPC2	RGCs
NRXN1	0	0.911196	0.372	0.082	0	NRXN1	RGCs
DLL3	0	0.910444	0.402	0.116	0	DLL3	RGCs
POU2F2.1	0	0.904144	0.396	0.103	0	POU2F2	RGCs
MAP4K4	3.19e-236	0.902489	0.665	0.443	7.43e-232	MAP4K4	RGCs
RBFOX3	0	0.892092	0.414	0.068	0	RBFOX3	RGCs
CXCR4.1	4.2e-152	0.88987	0.41	0.234	9.78e-148	CXCR4	RGCs
TSPAN7	0	0.886315	0.425	0.139	0	TSPAN7	RGCs
SSTR2.1	0	0.884872	0.37	0.083	0	SSTR2	RGCs
CALM2	1.98e-188	0.883472	0.967	0.976	4.61e-184	CALM2	RGCs
RAB3A.1	0	0.87713	0.424	0.075	0	RAB3A	RGCs
FAM57B	0	0.869572	0.475	0.132	0	FAM57B	RGCs
RGMB	0	0.864338	0.379	0.12	0	RGMB	RGCs
PGM2L1	0	0.848204	0.462	0.186	0	PGM2L1	RGCs
NSG2.1	0	0.843257	0.37	0.055	0	NSG2	RGCs
TERF2IP.1	1.04e-305	0.843178	0.722	0.532	2.42e-301	TERF2IP	RGCs
SEZ6L2.1	0	0.840613	0.489	0.163	0	SEZ6L2	RGCs
DCC	0	0.836654	0.278	0.021	0	DCC	RGCs
CEP170	3.86e-293	0.836241	0.663	0.44	9e-289	CEP170	RGCs
PPP1R14B	0	0.834871	0.794	0.6	0	PPP1R14B	RGCs
DNER	0	0.832801	0.423	0.125	0	DNER	RGCs
ATCAY	0	0.821131	0.462	0.119	0	ATCAY	RGCs
GDI1	0	0.818805	0.575	0.304	0	GDI1	RGCs
KLC1	8.45e-289	0.81655	0.601	0.368	1.97e-284	KLC1	RGCs
MAP1LC3A	0	0.81546	0.418	0.146	0	MAP1LC3A	RGCs
PAFAH1B3	4.69e-269	0.814892	0.76	0.623	1.09e-264	PAFAH1B3	RGCs
CALM1	0	0.796914	0.905	0.829	0	CALM1	RGCs
STMN1.1	0	0.795756	0.985	0.982	0	STMN1	RGCs
GDAP1L1	0	0.795338	0.374	0.059	0	GDAP1L1	RGCs
NFIB	4.31e-109	0.794236	0.206	0.092	1.01e-104	NFIB	RGCs
MAPT	0	0.792619	0.344	0.062	0	MAPT	RGCs
CELF4.1	0	0.791361	0.459	0.133	0	CELF4	RGCs
C4orf48	9.57e-286	0.785439	0.852	0.798	2.23e-281	C4orf48	RGCs
APLP1	0	0.784161	0.544	0.261	0	APLP1	RGCs
CLDN5.1	0	0.780135	0.276	0.04	0	CLDN5	RGCs
INSM1.1	1.16e-291	0.776369	0.324	0.104	2.72e-287	INSM1	RGCs
C1QL1	0	0.770522	0.307	0.081	0	C1QL1	RGCs
TUBB	0	0.767093	0.982	0.972	0	TUBB	RGCs
SLIT1	0	0.754164	0.303	0.014	0	SLIT1	RGCs
ANK2	6.66e-188	0.753961	0.438	0.243	1.55e-183	ANK2	RGCs
PGK1.1	1.83e-225	0.753248	0.876	0.802	4.26e-221	PGK1	RGCs
SNAP25	0	0.752646	0.355	0.073	0	SNAP25	RGCs
BEX2	7.18e-241	0.746127	0.732	0.543	1.67e-236	BEX2	RGCs
LINC01551	2.82e-157	0.744502	0.256	0.105	6.57e-153	LINC01551	RGCs
CASP3	4.65e-72	0.744134	0.419	0.307	1.08e-67	CASP3	RGCs
NEUROD6	0	0.739835	0.11	0.005	0	NEUROD6	RGCs
ATP1A3	0	0.738937	0.383	0.06	0	ATP1A3	RGCs
JUND	2.68e-185	0.738822	0.796	0.65	6.24e-181	JUND	RGCs
KIF5A	0	0.73736	0.365	0.082	0	KIF5A	RGCs
LINC00461.1	9.66e-68	0.736143	0.351	0.237	2.25e-63	LINC00461	RGCs
AKAP6	0	0.726914	0.332	0.062	0	AKAP6	RGCs
FYN	1.18e-228	0.720676	0.6	0.374	2.74e-224	FYN	RGCs
SRRM4.1	0	0.720029	0.37	0.08	0	SRRM4	RGCs
ANK3	9.98e-177	0.716444	0.389	0.199	2.33e-172	ANK3	RGCs
PAK3	0	0.714584	0.462	0.192	0	PAK3	RGCs
CADPS	0	0.710049	0.37	0.084	0	CADPS	RGCs
CADM1	1.42e-123	0.709049	0.636	0.501	3.31e-119	CADM1	RGCs
ENC1	1.22e-92	0.708778	0.41	0.276	2.85e-88	ENC1	RGCs
TTC9B	0	0.704415	0.294	0.04	0	TTC9B	RGCs
TMEM176B	0	0.703662	0.329	0.08	0	TMEM176B	RGCs
TMEM59L	0	0.701713	0.356	0.106	0	TMEM59L	RGCs
ID1.1	1.13e-171	-0.717988	0.394	0.644	2.64e-167	ID1	RGCs
PLPP3	3.24e-270	-0.725639	0.079	0.382	7.57e-266	PLPP3	RGCs
BST2.1	1.45e-191	-0.72695	0.152	0.43	3.37e-187	BST2	RGCs
APOE.1	1.48e-99	-0.73032	0.204	0.383	3.45e-95	APOE	RGCs
TBX2-AS1	2.95e-231	-0.744464	0.073	0.34	6.89e-227	TBX2-AS1	RGCs
VSX2.1	3.75e-268	-0.7497	0.049	0.348	8.75e-264	VSX2	RGCs
NEAT1	1.38e-113	-0.753446	0.643	0.789	3.22e-109	NEAT1	RGCs
DCBLD2	1.14e-221	-0.768673	0.401	0.641	2.65e-217	DCBLD2	RGCs
REST	0	-0.774659	0.133	0.493	0	REST	RGCs
SOX9.1	1.39e-238	-0.775782	0.121	0.41	3.23e-234	SOX9	RGCs
MEST	2.32e-273	-0.779993	0.485	0.771	5.4e-269	MEST	RGCs
CDH6	2.74e-231	-0.783575	0.145	0.419	6.4e-227	CDH6	RGCs
CDON	4.6e-265	-0.795895	0.096	0.394	1.07e-260	CDON	RGCs
SPHK1	1.09e-270	-0.79795	0.037	0.328	2.54e-266	SPHK1	RGCs
IER2.1	6.92e-176	-0.80076	0.529	0.724	1.61e-171	IER2	RGCs
RAX.1	9.51e-290	-0.80535	0.357	0.666	2.22e-285	RAX	RGCs
NPC2.1	0	-0.812942	0.329	0.68	0	NPC2	RGCs
SELENOP	8.17e-285	-0.831137	0.101	0.414	1.91e-280	SELENOP	RGCs
LRP2	4.78e-273	-0.85312	0.151	0.449	1.12e-268	LRP2	RGCs
JUNB	1.13e-174	-0.853841	0.115	0.341	2.64e-170	JUNB	RGCs
CCDC34	7.79e-199	-0.860744	0.349	0.577	1.82e-194	CCDC34	RGCs
B2M	0	-0.870267	0.425	0.724	0	B2M	RGCs
SOX2.1	0	-0.896885	0.298	0.758	0	SOX2	RGCs
SPARC.1	0	-0.918596	0.14	0.493	0	SPARC	RGCs
GJA1.1	1.42e-262	-0.922064	0.132	0.442	3.31e-258	GJA1	RGCs
DKK3	1.29e-145	-0.927546	0.42	0.581	3.01e-141	DKK3	RGCs
HMX1.1	2.33e-199	-0.937921	0.3	0.525	5.44e-195	HMX1	RGCs
CDH11.1	0	-0.950996	0.183	0.518	0	CDH11	RGCs
METRN.1	0	-0.99529	0.474	0.801	0	METRN	RGCs
TTYH1.1	0	-1.00544	0.337	0.675	0	TTYH1	RGCs
IFITM3	0	-1.0198	0.123	0.501	0	IFITM3	RGCs
PTH2.2	6.97e-199	-1.02668	0.211	0.455	1.63e-194	PTH2	RGCs
LMAN1	0	-1.03558	0.568	0.865	0	LMAN1	RGCs
COL2A1.1	0	-1.16398	0.096	0.489	0	COL2A1	RGCs
SIX6.1	0	-1.19635	0.334	0.654	0	SIX6	RGCs
VIM.1	0	-1.22128	0.816	0.939	0	VIM	RGCs
HES1.1	0	-1.2658	0.132	0.551	0	HES1	RGCs
DIO3.1	0	-1.27633	0.066	0.4	0	DIO3	RGCs
FZD5.2	0	-1.28253	0.165	0.627	0	FZD5	RGCs
DAPL1.1	0	-1.35471	0.368	0.643	0	DAPL1	RGCs
EGR1.1	0	-1.35898	0.126	0.494	0	EGR1	RGCs
MDK.1	0	-1.44873	0.603	0.911	0	MDK	RGCs
ZFP36L2.1	0	-1.466	0.162	0.625	0	ZFP36L2	RGCs
FOS.1	0	-1.57604	0.093	0.476	0	FOS	RGCs
SPP1.2	1.47e-302	-1.72147	0.165	0.465	3.43e-298	SPP1	RGCs
ZFP36L1.1	0	-1.88792	0.255	0.807	0	ZFP36L1	RGCs
CCND1.1	0	-1.88918	0.316	0.788	0	CCND1	RGCs
CYP1B1.1	7.09e-285	-2.20002	0.189	0.472	1.65e-280	CYP1B1	RGCs
ALDH1A1.1	0	-2.59743	0.108	0.467	0	ALDH1A1	RGCs
SFRP2.1	0	-2.9087	0.473	0.88	0	SFRP2	RGCs
STMN2.3	0	2.58264	0.849	0.259	0	STMN2	HCs + Acs
TFAP2A.1	0	2.50507	0.503	0.033	0	TFAP2A	HCs + Acs
ONECUT2.2	0	2.14332	0.451	0.101	0	ONECUT2	HCs + Acs
CELF4.2	0	2.07246	0.678	0.138	0	CELF4	HCs + Acs
SOX4.2	0	1.93856	0.993	0.939	0	SOX4	HCs + Acs
RUNX1T1.1	0	1.75753	0.557	0.061	0	RUNX1T1	HCs + Acs
MIR124-2HG	0	1.72536	0.684	0.232	0	MIR124-2HG	HCs + Acs
NSG2.2	0	1.66694	0.557	0.062	0	NSG2	HCs + Acs
ONECUT1	0	1.60266	0.363	0.051	0	ONECUT1	HCs + Acs
LRRN3	0	1.50386	0.383	0.081	0	LRRN3	HCs + Acs
PCP4.1	3.22e-135	1.46538	0.267	0.094	7.52e-131	PCP4	HCs + Acs
TUBB2A.2	0	1.45939	0.746	0.38	0	TUBB2A	HCs + Acs
LINC00599.1	0	1.44036	0.489	0.067	0	LINC00599	HCs + Acs
PCSK1N.2	0	1.39864	0.615	0.204	0	PCSK1N	HCs + Acs
RORB.1	8.41e-273	1.39435	0.769	0.512	1.96e-268	RORB	HCs + Acs
DCX.3	0	1.35038	0.696	0.255	0	DCX	HCs + Acs
MEIS2	0.00718199	1.33935	0.34	0.369	1	MEIS2	HCs + Acs
MLLT11.3	0	1.31803	0.904	0.582	0	MLLT11	HCs + Acs
AL391650.1	0	1.30488	0.558	0.209	0	AL391650.1	HCs + Acs
PAX6	0	1.30048	0.93	0.848	0	PAX6	HCs + Acs
PCDH9.2	2.83e-181	1.29277	0.527	0.267	6.59e-177	PCDH9	HCs + Acs
STMN4.3	0	1.28941	0.542	0.153	0	STMN4	HCs + Acs
GRIA4	6.12e-251	1.28816	0.524	0.236	1.43e-246	GRIA4	HCs + Acs
MGARP	2.85e-208	1.27855	0.621	0.361	6.64e-204	MGARP	HCs + Acs
RTN1.2	3.63e-276	1.22434	0.49	0.175	8.46e-272	RTN1	HCs + Acs
ZNF385D	7.11e-307	1.20885	0.468	0.155	1.66e-302	ZNF385D	HCs + Acs
ELAVL3.3	0	1.20274	0.594	0.174	0	ELAVL3	HCs + Acs
GRIA2	0	1.19122	0.374	0.043	0	GRIA2	HCs + Acs
CRMP1.3	0	1.17578	0.696	0.271	0	CRMP1	HCs + Acs
TAGLN3.3	0	1.1617	0.669	0.254	0	TAGLN3	HCs + Acs
INA.2	0	1.14888	0.539	0.124	0	INA	HCs + Acs
ENO2.2	1.14e-289	1.14211	0.713	0.382	2.67e-285	ENO2	HCs + Acs
SCG3.3	0	1.12899	0.568	0.146	0	SCG3	HCs + Acs
TUBB2B.3	0	1.12704	0.975	0.883	0	TUBB2B	HCs + Acs
SEZ6L2.2	0	1.11776	0.576	0.177	0	SEZ6L2	HCs + Acs
BASP1.3	0	1.10564	0.974	0.829	0	BASP1	HCs + Acs
VAMP2	1.56e-212	1.08858	0.784	0.599	3.63e-208	VAMP2	HCs + Acs
TXNIP	6.45e-210	1.07641	0.807	0.581	1.5e-205	TXNIP	HCs + Acs
RND3	3.1e-72	1.07064	0.45	0.308	7.23e-68	RND3	HCs + Acs
SYT4.2	1.5e-284	1.0676	0.376	0.098	3.5e-280	SYT4	HCs + Acs
MIR181A1HG	0	1.06744	0.35	0.075	0	MIR181A1HG	HCs + Acs
TERF2IP.2	2.21e-251	1.06034	0.786	0.539	5.14e-247	TERF2IP	HCs + Acs
ATP1A3.1	0	1.02617	0.409	0.078	0	ATP1A3	HCs + Acs
SNCA.1	9.53e-94	1.02052	0.41	0.236	2.22e-89	SNCA	HCs + Acs
AP1S2	2.76e-174	1.01587	0.804	0.682	6.44e-170	AP1S2	HCs + Acs
CCDC88A	1.4e-190	1.0133	0.81	0.633	3.27e-186	CCDC88A	HCs + Acs
BARHL2	0	1.00831	0.282	0.019	0	BARHL2	HCs + Acs
CADM2	1.72e-136	1.00087	0.468	0.258	4.02e-132	CADM2	HCs + Acs
MIR7-3HG	0	0.994565	0.366	0.074	0	MIR7-3HG	HCs + Acs
LY6H	1.63e-288	0.993783	0.396	0.115	3.79e-284	LY6H	HCs + Acs
PROX1	1.35e-80	0.977423	0.223	0.094	3.14e-76	PROX1	HCs + Acs
SYP	0	0.971061	0.401	0.095	0	SYP	HCs + Acs
POU2F2.2	7.08e-190	0.947671	0.354	0.122	1.65e-185	POU2F2	HCs + Acs
RAB3A.2	0	0.928811	0.426	0.095	0	RAB3A	HCs + Acs
GNG3.2	0	0.927062	0.43	0.118	0	GNG3	HCs + Acs
JPT1.3	6.74e-295	0.919546	0.956	0.803	1.57e-290	JPT1	HCs + Acs
NREP.2	6.14e-209	0.918068	0.885	0.741	1.43e-204	NREP	HCs + Acs
CD24.2	2.12e-257	0.917398	0.918	0.764	4.94e-253	CD24	HCs + Acs
NTM	3.18e-273	0.916308	0.336	0.086	7.42e-269	NTM	HCs + Acs
DAAM1	4.69e-139	0.914838	0.759	0.613	1.09e-134	DAAM1	HCs + Acs
APLP1.1	2.37e-213	0.912221	0.563	0.276	5.52e-209	APLP1	HCs + Acs
CPLX3	0	0.910584	0.196	0.019	0	CPLX3	HCs + Acs
TTC9B.1	0	0.902701	0.336	0.052	0	TTC9B	HCs + Acs
GDAP1L1.1	0	0.892849	0.384	0.077	0	GDAP1L1	HCs + Acs
ETFB.2	1.22e-178	0.884377	0.799	0.631	2.85e-174	ETFB	HCs + Acs
PDGFRA	1.18e-147	0.884029	0.15	0.031	2.74e-143	PDGFRA	HCs + Acs
MAB21L1	7.73e-90	0.883548	0.684	0.555	1.8e-85	MAB21L1	HCs + Acs
SNAP25.1	0	0.880132	0.363	0.089	0	SNAP25	HCs + Acs
ANK3.1	1.26e-111	0.873126	0.398	0.21	2.93e-107	ANK3	HCs + Acs
KIF5C.2	3.09e-173	0.872624	0.749	0.533	7.19e-169	KIF5C	HCs + Acs
MAPT.1	0	0.87089	0.352	0.078	0	MAPT	HCs + Acs
ONECUT3	0	0.858519	0.198	0.008	0	ONECUT3	HCs + Acs
CELF3	0	0.850205	0.348	0.069	0	CELF3	HCs + Acs
CXXC5	3.67e-94	0.848068	0.677	0.55	8.56e-90	CXXC5	HCs + Acs
TTC3	2.47e-162	0.846543	0.911	0.853	5.75e-158	TTC3	HCs + Acs
ATCAY.1	2.94e-220	0.846218	0.405	0.142	6.85e-216	ATCAY	HCs + Acs
ATP6V0B	1.45e-171	0.84277	0.803	0.653	3.38e-167	ATP6V0B	HCs + Acs
BTG1	7.49e-103	0.84189	0.875	0.801	1.75e-98	BTG1	HCs + Acs
PTF1A	0	0.836803	0.16	0.005	0	PTF1A	HCs + Acs
CSRNP3	1.6e-127	0.828148	0.454	0.247	3.74e-123	CSRNP3	HCs + Acs
PGK1.2	7.48e-188	0.820419	0.907	0.804	1.74e-183	PGK1	HCs + Acs
FAM57B.1	9.06e-255	0.819214	0.45	0.153	2.11e-250	FAM57B	HCs + Acs
SCRT2	0	0.819108	0.276	0.033	0	SCRT2	HCs + Acs
BEX1	4.4e-212	0.817611	0.801	0.507	1.03e-207	BEX1	HCs + Acs
SYT1	1.6e-95	0.808488	0.748	0.635	3.72e-91	SYT1	HCs + Acs
TNR	0	0.801421	0.131	0.002	0	TNR	HCs + Acs
NRXN1.1	2.42e-201	0.79694	0.329	0.101	5.65e-197	NRXN1	HCs + Acs
DNM1	6.09e-160	0.794001	0.419	0.189	1.42e-155	DNM1	HCs + Acs
TMEM132A	3.17e-128	0.792014	0.584	0.384	7.39e-124	TMEM132A	HCs + Acs
ZEB2	7.95e-50	0.788077	0.592	0.53	1.85e-45	ZEB2	HCs + Acs
RBFOX2	4.21e-125	0.786749	0.586	0.386	9.8e-121	RBFOX2	HCs + Acs
SV2A	1.1e-116	0.7827	0.44	0.243	2.57e-112	SV2A	HCs + Acs
TRIB1	2.64e-134	0.782307	0.296	0.115	6.16e-130	TRIB1	HCs + Acs
PLXNA2	5.51e-256	0.774236	0.321	0.082	1.28e-251	PLXNA2	HCs + Acs
PPP1R1A.2	1.54e-157	0.762467	0.443	0.199	3.6e-153	PPP1R1A	HCs + Acs
GPC2.2	8.57e-136	0.760717	0.501	0.272	2e-131	GPC2	HCs + Acs
FEZ1	9.02e-120	0.760087	0.563	0.362	2.1e-115	FEZ1	HCs + Acs
PODXL2	3.53e-162	0.757754	0.488	0.241	8.22e-158	PODXL2	HCs + Acs
ELP4	4.09e-85	0.755146	0.582	0.441	9.53e-81	ELP4	HCs + Acs
NPPC	7.35e-297	0.752905	0.179	0.022	1.71e-292	NPPC	HCs + Acs
SRRM4.2	1.37e-187	0.752657	0.32	0.1	3.18e-183	SRRM4	HCs + Acs
KCNC1	6.34e-288	0.74891	0.27	0.054	1.48e-283	KCNC1	HCs + Acs
FBXW7	5.24e-58	0.746805	0.427	0.297	1.22e-53	FBXW7	HCs + Acs
NFASC	1.22e-266	0.742539	0.271	0.057	2.84e-262	NFASC	HCs + Acs
STXBP1	1.65e-154	0.740728	0.429	0.199	3.85e-150	STXBP1	HCs + Acs
ZFHX3	1.04e-55	0.734835	0.376	0.252	2.42e-51	ZFHX3	HCs + Acs
DPYSL2	3.43e-72	0.732874	0.713	0.619	7.99e-68	DPYSL2	HCs + Acs
TMEM59L.1	9.7e-193	0.731847	0.354	0.121	2.26e-188	TMEM59L	HCs + Acs
GPI	9.56e-75	0.729558	0.631	0.505	2.23e-70	GPI	HCs + Acs
BEX2.1	3.51e-115	0.723795	0.716	0.555	8.17e-111	BEX2	HCs + Acs
KIDINS220	1.59e-92	0.723045	0.6	0.448	3.71e-88	KIDINS220	HCs + Acs
GPM6A	2.98e-111	0.722809	0.703	0.55	6.95e-107	GPM6A	HCs + Acs
NRXN3	0	0.722747	0.265	0.042	0	NRXN3	HCs + Acs
ARL4C	1.56e-51	0.722196	0.565	0.461	3.63e-47	ARL4C	HCs + Acs
TMSB10.2	4.39e-287	0.722052	0.997	0.992	1.02e-282	TMSB10	HCs + Acs
PKIA	1.95e-90	0.721579	0.492	0.325	4.55e-86	PKIA	HCs + Acs
TUBA1A.3	5.88e-236	0.719807	0.994	0.982	1.37e-231	TUBA1A	HCs + Acs
NDRG4	3.99e-130	0.710188	0.382	0.177	9.29e-126	NDRG4	HCs + Acs
PAG1	6.74e-238	0.708304	0.259	0.059	1.57e-233	PAG1	HCs + Acs
MIAT.3	4.76e-123	0.703167	0.829	0.677	1.11e-118	MIAT	HCs + Acs
OLFM3	1.83e-78	0.700489	0.192	0.074	4.26e-74	OLFM3	HCs + Acs
GAD1	0	0.700067	0.205	0.027	0	GAD1	HCs + Acs
CDON.1	9.95e-122	-0.712322	0.096	0.377	2.32e-117	CDON	HCs + Acs
FOXP1	3.41e-144	-0.713029	0.188	0.515	7.94e-140	FOXP1	HCs + Acs
RAB31	3.64e-110	-0.716225	0.166	0.447	8.48e-106	RAB31	HCs + Acs
CDH6.1	5.83e-115	-0.721816	0.128	0.404	1.36e-110	CDH6	HCs + Acs
MEST.1	9.64e-174	-0.732179	0.37	0.761	2.25e-169	MEST	HCs + Acs
EMP3	1.2e-141	-0.734388	0.085	0.385	2.79e-137	EMP3	HCs + Acs
VSX2.2	1.37e-133	-0.737981	0.041	0.331	3.19e-129	VSX2	HCs + Acs
DEK	1.04e-147	-0.740635	0.514	0.811	2.42e-143	DEK	HCs + Acs
PRDX6	1.71e-179	-0.740916	0.455	0.815	4e-175	PRDX6	HCs + Acs
SPHK1.1	2.57e-132	-0.746046	0.031	0.312	5.98e-128	SPHK1	HCs + Acs
REST.1	4.9e-160	-0.750148	0.141	0.472	1.14e-155	REST	HCs + Acs
CCDC34.1	1.72e-90	-0.752231	0.326	0.565	4.01e-86	CCDC34	HCs + Acs
IGFBP5	6.61e-65	-0.761086	0.114	0.3	1.54e-60	IGFBP5	HCs + Acs
ID4.2	6.45e-111	-0.764129	0.3	0.582	1.5e-106	ID4	HCs + Acs
RPL23	1.87e-261	-0.765748	0.955	0.993	4.37e-257	RPL23	HCs + Acs
CD99	7e-186	-0.774869	0.137	0.504	1.63e-181	CD99	HCs + Acs
PLP1.1	9.89e-100	-0.77975	0.082	0.318	2.3e-95	PLP1	HCs + Acs
PALLD	6.64e-165	-0.786347	0.276	0.632	1.55e-160	PALLD	HCs + Acs
GSTP1	1.31e-242	-0.789103	0.723	0.958	3.06e-238	GSTP1	HCs + Acs
CLIC1	3.5e-204	-0.80186	0.321	0.735	8.17e-200	CLIC1	HCs + Acs
CNN3	1.52e-206	-0.810541	0.423	0.811	3.54e-202	CNN3	HCs + Acs
SELENOP.1	9.49e-145	-0.814293	0.09	0.396	2.21e-140	SELENOP	HCs + Acs
ANXA5	1.1e-189	-0.815379	0.23	0.61	2.57e-185	ANXA5	HCs + Acs
EEF1D	4.06e-246	-0.82127	0.596	0.904	9.46e-242	EEF1D	HCs + Acs
NAP1L1	2.5e-273	-0.833045	0.863	0.971	5.83e-269	NAP1L1	HCs + Acs
METRN.2	6.13e-162	-0.843306	0.497	0.781	1.43e-157	METRN	HCs + Acs
HMGN2.1	3.29e-155	-0.85162	0.713	0.913	7.68e-151	HMGN2	HCs + Acs
NR2F1	2.31e-144	-0.853612	0.368	0.689	5.38e-140	NR2F1	HCs + Acs
MIS18BP1.1	2.76e-115	-0.863527	0.155	0.428	6.45e-111	MIS18BP1	HCs + Acs
HIST1H4C.1	5.62e-14	-0.865244	0.421	0.517	1.31e-09	HIST1H4C	HCs + Acs
GJA1.2	5.53e-124	-0.885762	0.136	0.424	1.29e-119	GJA1	HCs + Acs
NPC2.2	5.06e-207	-0.889158	0.267	0.663	1.18e-202	NPC2	HCs + Acs
ASPM.1	1.09e-59	-0.891614	0.1	0.27	2.55e-55	ASPM	HCs + Acs
AKAP12	3.51e-146	-0.895466	0.264	0.586	8.18e-142	AKAP12	HCs + Acs
LHX2	4.77e-224	-0.898153	0.27	0.692	1.11e-219	LHX2	HCs + Acs
CDH2	7.28e-233	-0.904981	0.445	0.826	1.7e-228	CDH2	HCs + Acs
RPS20	0	-0.911153	0.871	0.984	0	RPS20	HCs + Acs
IFITM3.1	2.53e-165	-0.928438	0.139	0.478	5.9e-161	IFITM3	HCs + Acs
B2M.1	3.31e-171	-0.930472	0.378	0.71	7.72e-167	B2M	HCs + Acs
TUBA1B.1	1.63e-178	-0.966827	0.801	0.94	3.81e-174	TUBA1B	HCs + Acs
SPARC.2	1.82e-189	-0.990328	0.119	0.474	4.25e-185	SPARC	HCs + Acs
SFRP1	2.36e-158	-0.993898	0.225	0.612	5.5e-154	SFRP1	HCs + Acs
CKB.1	2.68e-19	-1.03021	0.948	0.931	6.25e-15	CKB	HCs + Acs
GNG5	0	-1.03647	0.379	0.858	0	GNG5	HCs + Acs
PTTG1.1	1.23e-77	-1.06326	0.195	0.418	2.86e-73	PTTG1	HCs + Acs
RPS6	0	-1.06442	0.941	0.994	0	RPS6	HCs + Acs
DLK1	8.87e-53	-1.07687	0.164	0.34	2.07e-48	DLK1	HCs + Acs
LMAN1.1	2.83e-267	-1.10214	0.526	0.85	6.6e-263	LMAN1	HCs + Acs
ID3.1	1.93e-184	-1.10247	0.262	0.654	4.5e-180	ID3	HCs + Acs
IER2.2	6.88e-193	-1.11159	0.378	0.721	1.6e-188	IER2	HCs + Acs
ID1.2	3.25e-219	-1.13121	0.212	0.64	7.59e-215	ID1	HCs + Acs
COL2A1.2	9.94e-218	-1.15797	0.074	0.468	2.32e-213	COL2A1	HCs + Acs
HES6.2	0.000585131	-1.17587	0.447	0.396	1	HES6	HCs + Acs
FZD5.3	2.32e-240	-1.17673	0.173	0.6	5.4e-236	FZD5	HCs + Acs
SPP1.3	5.93e-76	-1.18584	0.24	0.443	1.38e-71	SPP1	HCs + Acs
SOX2.2	1.19e-284	-1.19061	0.247	0.735	2.77e-280	SOX2	HCs + Acs
DIO3.2	5.22e-140	-1.19133	0.081	0.38	1.22e-135	DIO3	HCs + Acs
RAX.2	5.01e-284	-1.20854	0.198	0.658	1.17e-279	RAX	HCs + Acs
TTYH1.2	7.37e-232	-1.30033	0.271	0.659	1.72e-227	TTYH1	HCs + Acs
EGR1.2	3.22e-181	-1.30878	0.118	0.473	7.5e-177	EGR1	HCs + Acs
HES1.2	2.07e-251	-1.34223	0.097	0.529	4.83e-247	HES1	HCs + Acs
FOS.2	1.67e-169	-1.38983	0.113	0.452	3.89e-165	FOS	HCs + Acs
ZFP36L2.2	2.79e-281	-1.4557	0.151	0.598	6.51e-277	ZFP36L2	HCs + Acs
DAPL1.2	1.43e-203	-1.6256	0.305	0.631	3.33e-199	DAPL1	HCs + Acs
MDK.2	0	-1.65565	0.568	0.895	0	MDK	HCs + Acs
CCND1.2	0	-1.71314	0.307	0.761	0	CCND1	HCs + Acs
ZFP36L1.2	0	-2.03972	0.197	0.778	0	ZFP36L1	HCs + Acs
VIM.2	0	-2.29162	0.556	0.948	0	VIM	HCs + Acs
CYP1B1.2	1.92e-206	-2.32735	0.084	0.462	4.47e-202	CYP1B1	HCs + Acs
ALDH1A1.2	1.57e-184	-2.38532	0.095	0.447	3.66e-180	ALDH1A1	HCs + Acs
SFRP2.2	0	-3.13744	0.342	0.864	0	SFRP2	HCs + Acs
HES6.3	0	4.07175	0.941	0.349	0	HES6	T1
GADD45A.2	0	3.10467	0.886	0.346	0	GADD45A	T1
GAL.2	5.99e-236	2.61483	0.236	0.063	1.4e-231	GAL	T1
NEUROD1.2	0	2.44417	0.642	0.091	0	NEUROD1	T1
VSX1.1	0	2.11382	0.525	0.03	0	VSX1	T1
CKB.2	0	2.00242	0.996	0.926	0	CKB	T1
TRH.1	0	1.95228	0.675	0.337	0	TRH	T1
RGS16.2	0	1.95006	0.738	0.228	0	RGS16	T1
ATOH7.1	0	1.86497	0.47	0.046	0	ATOH7	T1
GADD45G.1	0	1.81237	0.593	0.122	0	GADD45G	T1
RASD1.1	0	1.62742	0.56	0.059	0	RASD1	T1
RBP1.2	0	1.57321	0.887	0.779	0	RBP1	T1
UBE2S.1	5.93e-218	1.47591	0.772	0.581	1.38e-213	UBE2S	T1
AL139246.5	8.49e-299	1.42319	0.336	0.101	1.98e-294	AL139246.5	T1
2004-09-01	0	1.39491	0.379	0.071	0	2004-09-01	T1
MIAT.4	0	1.38971	0.903	0.665	0	MIAT	T1
SH3BGRL3.2	0	1.37488	0.866	0.618	0	SH3BGRL3	T1
BHLHE22	0	1.36865	0.466	0.097	0	BHLHE22	T1
CLDN5.2	0	1.35895	0.269	0.048	0	CLDN5	T1
SOX11.3	0	1.32186	0.97	0.839	0	SOX11	T1
SSTR2.2	0	1.30684	0.438	0.086	0	SSTR2	T1
ONECUT2.3	0	1.29855	0.435	0.092	0	ONECUT2	T1
VXN	0	1.28337	0.357	0.014	0	VXN	T1
SHD	0	1.27266	0.504	0.068	0	SHD	T1
MYBL1	0	1.20429	0.467	0.11	0	MYBL1	T1
NEUROG2	0	1.1875	0.284	0.055	0	NEUROG2	T1
ZBTB18	0	1.163	0.554	0.118	0	ZBTB18	T1
INSM1.2	0	1.14577	0.441	0.1	0	INSM1	T1
DOK5	0	1.13541	0.471	0.119	0	DOK5	T1
CCDC34.2	1.84e-134	1.10777	0.648	0.543	4.29e-130	CCDC34	T1
PLEKHA1.1	4.74e-265	1.10157	0.743	0.521	1.11e-260	PLEKHA1	T1
BTBD17	0	1.09803	0.441	0.135	0	BTBD17	T1
PFN2	0	1.06828	0.844	0.662	0	PFN2	T1
CRYBG3	0	1.06096	0.51	0.13	0	CRYBG3	T1
PCDH19	0	1.05453	0.485	0.15	0	PCDH19	T1
NHLH1.2	0	1.05287	0.439	0.082	0	NHLH1	T1
TFDP2	0	1.05008	0.849	0.624	0	TFDP2	T1
PCBP4.2	0	0.995817	0.579	0.274	0	PCBP4	T1
ELAVL2.3	0	0.991538	0.517	0.179	0	ELAVL2	T1
RORB.2	3.5e-240	0.987724	0.74	0.506	8.16e-236	RORB	T1
TMSB4X.2	0	0.956609	0.996	0.98	0	TMSB4X	T1
TAGLN3.4	0	0.951483	0.671	0.241	0	TAGLN3	T1
PSIP1	6.07e-46	0.942745	0.866	0.876	1.41e-41	PSIP1	T1
DLL1	0	0.935974	0.411	0.115	0	DLL1	T1
TMEM158	0	0.934185	0.264	0.052	0	TMEM158	T1
CXCR4.2	8.18e-302	0.933452	0.528	0.228	1.91e-297	CXCR4	T1
IVNS1ABP	3.38e-254	0.91199	0.631	0.374	7.89e-250	IVNS1ABP	T1
LIMD2	0	0.906606	0.64	0.321	0	LIMD2	T1
DLL4	0	0.904359	0.279	0.011	0	DLL4	T1
IDH2	0	0.899192	0.699	0.436	0	IDH2	T1
BCL7A	1.37e-286	0.89809	0.672	0.395	3.2e-282	BCL7A	T1
NEUROD4	0	0.893519	0.297	0.026	0	NEUROD4	T1
VSTM2B	0	0.889358	0.404	0.098	0	VSTM2B	T1
TCF4	0	0.885284	0.858	0.641	0	TCF4	T1
MIR217HG	0	0.877793	0.423	0.089	0	MIR217HG	T1
NEUROG1	0	0.875493	0.168	0.015	0	NEUROG1	T1
EOMES.1	1.61e-223	0.858366	0.142	0.024	3.76e-219	EOMES	T1
DLL3.1	8.81e-221	0.807824	0.346	0.129	2.05e-216	DLL3	T1
MSI1	1.58e-300	0.807051	0.766	0.507	3.69e-296	MSI1	T1
MYCL	0	0.801028	0.301	0.03	0	MYCL	T1
BASP1.4	0	0.786215	0.971	0.825	0	BASP1	T1
H3F3B	0	0.784146	1	0.996	0	H3F3B	T1
SCG3.4	4.57e-289	0.77901	0.429	0.146	1.06e-284	SCG3	T1
SRRM4.3	0	0.774188	0.394	0.087	0	SRRM4	T1
MIB1	2.1e-238	0.77148	0.695	0.476	4.91e-234	MIB1	T1
BTG2	3.67e-217	0.770367	0.607	0.351	8.55e-213	BTG2	T1
MFNG	0	0.764586	0.334	0.05	0	MFNG	T1
DST	4.39e-165	0.764163	0.713	0.526	1.02e-160	DST	T1
RNF165	3.7e-295	0.763538	0.617	0.308	8.61e-291	RNF165	T1
LCA5	3.91e-180	0.761781	0.501	0.27	9.11e-176	LCA5	T1
OTX2	1.12e-112	0.76067	0.343	0.181	2.62e-108	OTX2	T1
CAMK2N1.2	0	0.755003	0.701	0.381	0	CAMK2N1	T1
CBFA2T2	6.78e-258	0.752327	0.427	0.17	1.58e-253	CBFA2T2	T1
MFAP4	0	0.752044	0.284	0.031	0	MFAP4	T1
TTC14	3.83e-181	0.749566	0.646	0.444	8.92e-177	TTC14	T1
TP53I11	8.2e-263	0.741878	0.573	0.29	1.91e-258	TP53I11	T1
LINC01551.1	2.94e-100	0.739026	0.248	0.11	6.85e-96	LINC01551	T1
VASH2	4.01e-279	0.737247	0.34	0.107	9.34e-275	VASH2	T1
HMGN2.2	6.83e-100	0.723579	0.928	0.899	1.59e-95	HMGN2	T1
E2F1	0	0.721519	0.405	0.135	0	E2F1	T1
RBPJ	5.18e-235	0.721081	0.834	0.675	1.21e-230	RBPJ	T1
MXI1	6.46e-278	0.711658	0.511	0.224	1.51e-273	MXI1	T1
RHOBTB3	4.71e-200	0.709858	0.676	0.436	1.1e-195	RHOBTB3	T1
CDH11.2	1.66e-149	-0.710734	0.245	0.502	3.88e-145	CDH11	T1
SIX6.2	7.53e-106	-0.727099	0.487	0.631	1.76e-101	SIX6	T1
SOX9.2	1.06e-171	-0.751758	0.122	0.402	2.47e-167	SOX9	T1
DCBLD2.1	7.34e-148	-0.756743	0.417	0.633	1.71e-143	DCBLD2	T1
GAP43.3	8.51e-15	-0.7604	0.219	0.284	1.98e-10	GAP43	T1
LRP2.1	3.55e-179	-0.760855	0.156	0.44	8.28e-175	LRP2	T1
SPP1.4	4.62e-59	-0.767131	0.312	0.443	1.08e-54	SPP1	T1
HMX1.2	1.8e-92	-0.775282	0.364	0.512	4.2e-88	HMX1	T1
CALD1	6.74e-229	-0.777955	0.485	0.754	1.57e-224	CALD1	T1
MGST1	2.78e-145	-0.785537	0.059	0.3	6.48e-141	MGST1	T1
ID1.3	1.39e-158	-0.788008	0.383	0.637	3.23e-154	ID1	T1
PLP1.2	2.04e-153	-0.788462	0.076	0.326	4.74e-149	PLP1	T1
AKAP12.1	1.83e-159	-0.799304	0.326	0.59	4.26e-155	AKAP12	T1
VIM.3	4.69e-140	-0.804852	0.916	0.927	1.09e-135	VIM	T1
SPARC.3	9.61e-201	-0.82066	0.172	0.48	2.24e-196	SPARC	T1
METRN.3	1.13e-217	-0.824956	0.57	0.783	2.63e-213	METRN	T1
PTN	8.73e-77	-0.826444	0.209	0.381	2.03e-72	PTN	T1
CDH6.2	6.08e-212	-0.838949	0.106	0.414	1.42e-207	CDH6	T1
EFNA5.1	4.8e-180	-0.853061	0.237	0.524	1.12e-175	EFNA5	T1
SAT1	5.09e-133	-0.865839	0.304	0.53	1.19e-128	SAT1	T1
TPM1	2.53e-170	-0.886153	0.463	0.69	5.91e-166	TPM1	T1
GJA1.3	1.64e-188	-0.900964	0.137	0.433	3.82e-184	GJA1	T1
CRABP2	5.22e-222	-0.919171	0.146	0.477	1.22e-217	CRABP2	T1
FZD5.4	1.88e-203	-0.934071	0.33	0.598	4.39e-199	FZD5	T1
BST2.2	7.7e-190	-0.950153	0.13	0.424	1.79e-185	BST2	T1
IFITM3.2	4.54e-265	-0.978562	0.129	0.49	1.06e-260	IFITM3	T1
CYP1B1.3	2.34e-35	-1.00946	0.373	0.446	5.45e-31	CYP1B1	T1
STMN2.4	2.88e-28	-1.01142	0.425	0.28	6.7e-24	STMN2	T1
COL2A1.3	1.25e-240	-1.01693	0.14	0.474	2.92e-236	COL2A1	T1
GPC3	2.74e-103	-1.04421	0.135	0.328	6.4e-99	GPC3	T1
HES1.3	1.12e-291	-1.10203	0.147	0.537	2.62e-287	HES1	T1
ZFP36L2.3	2.08e-267	-1.14323	0.261	0.602	4.85e-263	ZFP36L2	T1
DLK1.1	1.63e-85	-1.15704	0.162	0.345	3.8e-81	DLK1	T1
DIO3.3	8.38e-193	-1.16589	0.099	0.388	1.95e-188	DIO3	T1
APOE.2	2.14e-189	-1.19397	0.098	0.387	4.98e-185	APOE	T1
TTYH1.3	0	-1.24857	0.3	0.669	0	TTYH1	T1
ZFP36L1.3	0	-1.25778	0.429	0.775	0	ZFP36L1	T1
ALDH1A1.3	1.81e-22	-1.35065	0.405	0.429	4.22e-18	ALDH1A1	T1
ID3.2	0	-1.63365	0.241	0.667	0	ID3	T1
SFRP2.3	0	-2.60032	0.631	0.853	0	SFRP2	T1
PCP4.2	6.83e-67	1.36898	0.232	0.097	1.59e-62	PCP4	T2
STMN2.5	6.91e-169	1.36827	0.594	0.278	1.61e-164	STMN2	T2
STMN4.4	2.62e-116	1.07485	0.389	0.165	6.11e-112	STMN4	T2
DDIT3	3.23e-66	1.0187	0.313	0.163	7.53e-62	DDIT3	T2
ENO2.3	2.42e-81	0.918556	0.57	0.392	5.65e-77	ENO2	T2
ARF4	7.18e-23	0.827542	0.653	0.647	1.67e-18	ARF4	T2
HERPUD1	4.28e-26	0.817836	0.424	0.35	9.98e-22	HERPUD1	T2
C1orf61.2	1.18e-36	0.812452	0.193	0.093	2.75e-32	C1orf61	T2
NRN1.2	1.54e-103	0.771254	0.258	0.088	3.6e-99	NRN1	T2
TUBB2A.3	1.46e-60	0.752161	0.552	0.394	3.41e-56	TUBB2A	T2
VAMP2.1	1.95e-38	0.738748	0.657	0.607	4.55e-34	VAMP2	T2
MAP1LC3B	2.52e-15	0.729547	0.551	0.543	5.88e-11	MAP1LC3B	T2
RAB3A.3	4.08e-88	0.72815	0.272	0.107	9.52e-84	RAB3A	T2
PRPH.2	3.82e-56	0.727339	0.17	0.062	8.9e-52	PRPH	T2
IDI1	2.36e-39	0.720848	0.56	0.459	5.51e-35	IDI1	T2
SCG3.5	3.59e-51	0.714633	0.313	0.163	8.38e-47	SCG3	T2
EIF1	1.69e-61	0.711768	0.968	0.988	3.95e-57	EIF1	T2
GAP43.4	5.15e-44	0.709423	0.416	0.272	1.2e-39	GAP43	T2
PRSS23	7.77e-67	-0.707257	0.176	0.406	1.81e-62	PRSS23	T2
MEST.2	1.02e-110	-0.709057	0.439	0.753	2.38e-106	MEST	T2
IFITM3.3	1.28e-91	-0.723895	0.193	0.472	2.99e-87	IFITM3	T2
MSI2	3.1e-119	-0.724542	0.515	0.809	7.22e-115	MSI2	T2
HES1.4	3.12e-74	-0.726633	0.26	0.516	7.28e-70	HES1	T2
DLK1.2	1.59e-15	-0.729963	0.241	0.334	3.71e-11	DLK1	T2
COL2A1.4	1.56e-108	-0.745532	0.142	0.46	3.65e-104	COL2A1	T2
HMX1.3	3.02e-71	-0.752335	0.267	0.511	7.03e-67	HMX1	T2
SIX6.3	4.82e-97	-0.769056	0.337	0.632	1.12e-92	SIX6	T2
RAX.3	5.51e-129	-0.793472	0.3	0.647	1.29e-124	RAX	T2
LMAN1.2	2.67e-140	-0.799952	0.547	0.845	6.24e-136	LMAN1	T2
FZD5.5	6.66e-122	-0.815775	0.243	0.591	1.55e-117	FZD5	T2
DKK3.1	9.73e-79	-0.861527	0.332	0.574	2.27e-74	DKK3	T2
DIO3.4	3.05e-80	-0.891776	0.122	0.375	7.12e-76	DIO3	T2
ZFP36L1.4	2.89e-132	-0.942659	0.429	0.76	6.73e-128	ZFP36L1	T2
ZFP36L2.4	4.33e-123	-0.957889	0.268	0.587	1.01e-118	ZFP36L2	T2
EGR1.3	6.23e-99	-0.965326	0.176	0.466	1.45e-94	EGR1	T2
FOS.3	7.21e-94	-1.04819	0.165	0.446	1.68e-89	FOS	T2
MDK.3	6.82e-223	-1.17677	0.605	0.889	1.59e-218	MDK	T2
SPP1.5	3.39e-82	-1.20325	0.192	0.443	7.9e-78	SPP1	T2
CCND1.3	7.21e-146	-1.24669	0.434	0.75	1.68e-141	CCND1	T2
CYP1B1.4	1.21e-105	-1.43957	0.145	0.454	2.82e-101	CYP1B1	T2
ALDH1A1.4	3.48e-102	-1.56798	0.139	0.441	8.11e-98	ALDH1A1	T2
DAPL1.3	3.03e-173	-1.57694	0.25	0.63	7.08e-169	DAPL1	T2
SFRP2.4	8.32e-213	-1.7023	0.539	0.848	1.94e-208	SFRP2	T2
