# Supplementary material for: Deciphering the spatiotemporal transcriptional and chromatin accessibility of human retinal organoid development at the single-cell level
Source: iScience. 2024 Mar 4;27(4):109397. doi: 10.1016/j.isci.2024.109397 (PMC10952046; doi:10.1016/j.isci.2024.109397)
Supplement: Table S5. scATAC-Seq analysis of ROs at day 10–210 of differentiation, related to Figures 7 and 8 — Gene activity estimates were generated using Signac. Genes with high activity scores for each cell type are shown on separate spreadsheets for each sample. The final spreadsheet shows the gene activity scores for the integrated datasets. All retinal cells across samples were integrated using harmony and the data was then re-clustered to produce integrated results. [file mmc6.xlsx]

## Sheet: Sample Overview
ATAC Seq for WT2 derived retinal organoids
Differentiation Day	Number of Cells before Filtering	Number of Cells after Filtering
day 10	13344	5908
day 20	8067	2892
day 35	13012	2359
day 45	9120	3151
day 60	16049	2434
day 90	10416	6570
day 150	8528	8037
day 210	6297	6171

## Sheet: day 10
ATAC Seq for WT2 derived retinal organoids, day 10
p_val	avg_log2FC	pct.1	pct.2	p_val_adj	cluster	gene	cell fate
4.71427e-10	0.143898	0.784	0.814	9.24328e-06	0	ZNF536	Retinal progenitor cells (RPCs)
3.28168e-14	0.143768	0.84	0.848	6.43439e-10	0	HDAC4	Retinal progenitor cells (RPCs)
1.90198e-11	0.13881	0.824	0.836	3.72921e-07	0	COL23A1	Retinal progenitor cells (RPCs)
2.65916e-06	0.137524	0.587	0.61	0.0521382	0	PHACTR3	Retinal progenitor cells (RPCs)
7.03693e-06	0.134228	0.485	0.496	0.137973	0	BRINP3	Retinal progenitor cells (RPCs)
9.48486e-06	0.121672	0.731	0.767	0.18597	0	ADAMTS2	Retinal progenitor cells (RPCs)
5.81072e-08	0.120208	0.774	0.795	0.00113931	0	FAM19A5	Retinal progenitor cells (RPCs)
1.36525e-08	0.119217	0.675	0.693	0.000267684	0	COL5A1	Retinal progenitor cells (RPCs)
0.00108087	0.11859	0.554	0.587	1	0	NLGN4X	Retinal progenitor cells (RPCs)
2.44179e-05	0.117072	0.496	0.51	0.478762	0	CCDC91	Retinal progenitor cells (RPCs)
6.94081e-07	0.116837	0.806	0.841	0.0136089	0	ATP2B2	Retinal progenitor cells (RPCs)
2.23299e-09	0.1165	0.898	0.913	4.37823e-05	0	RBFOX3	Retinal progenitor cells (RPCs)
0.000298445	0.116008	0.61	0.646	1	0	OTUD7A	Retinal progenitor cells (RPCs)
1.41583e-07	0.114428	0.733	0.753	0.00277602	0	IGSF21	Retinal progenitor cells (RPCs)
5.40782e-06	0.113383	0.647	0.67	0.106031	0	FMN2	Retinal progenitor cells (RPCs)
0.000294617	0.112803	0.548	0.582	1	0	GABRB1	Retinal progenitor cells (RPCs)
4.05778e-05	0.112748	0.782	0.816	0.795608	0	LDLRAD4	Retinal progenitor cells (RPCs)
0.0036126	0.111664	0.558	0.6	1	0	PRMT8	Retinal progenitor cells (RPCs)
0.00255412	0.109945	0.403	0.418	1	0	KIAA1644	Retinal progenitor cells (RPCs)
4.69661e-05	0.109851	0.634	0.672	0.920865	0	CORO2B	Retinal progenitor cells (RPCs)
0.00113246	0.10953	0.555	0.593	1	0	GALNT9	Retinal progenitor cells (RPCs)
0.000514784	0.108354	0.584	0.62	1	0	LMF1	Retinal progenitor cells (RPCs)
0.000528337	0.107842	0.627	0.675	1	0	TSNARE1	Retinal progenitor cells (RPCs)
0.000230039	0.106964	0.75	0.788	1	0	NFIX	Retinal progenitor cells (RPCs)
0.000437464	0.106392	0.593	0.626	1	0	PLCH2	Retinal progenitor cells (RPCs)
3.37448e-06	0.105921	0.712	0.742	0.0661634	0	RALGAPA2	Retinal progenitor cells (RPCs)
0.0016617	0.105206	0.625	0.67	1	0	EBF3	Retinal progenitor cells (RPCs)
0.00841974	0.101827	0.557	0.604	1	0	KCNJ6	Retinal progenitor cells (RPCs)
0.00391878	0.101453	0.528	0.569	1	0	STK32B	Retinal progenitor cells (RPCs)
0.0025505	0.100928	0.489	0.518	1	0	HMP19	Retinal progenitor cells (RPCs)
0.00176125	0.100384	0.599	0.642	1	0	OCA2	Retinal progenitor cells (RPCs)
7.27502e-05	0.0996393	0.716	0.748	1	0	EEFSEC	Retinal progenitor cells (RPCs)
0.000471192	0.0993856	0.638	0.666	1	0	SHISA9	Retinal progenitor cells (RPCs)
0.000147928	0.0992232	0.591	0.62	1	0	PIEZO2	Retinal progenitor cells (RPCs)
0.000404529	0.0984133	0.597	0.631	1	0	DOK6	Retinal progenitor cells (RPCs)
0.000976531	0.0954049	0.676	0.728	1	0	PCBP3	Retinal progenitor cells (RPCs)
0.00673838	0.0949467	0.591	0.636	1	0	ASTN1	Retinal progenitor cells (RPCs)
0.00597518	0.0940902	0.656	0.706	1	0	MEGF6	Retinal progenitor cells (RPCs)
4.37531e-05	0.0892574	0.853	0.882	0.857867	0	CASZ1	Retinal progenitor cells (RPCs)
0.000321619	0.0891649	0.702	0.742	1	0	GRM4	Retinal progenitor cells (RPCs)
0.00281796	0.0880102	0.711	0.764	1	0	TNR	Retinal progenitor cells (RPCs)
0.00393896	0.0877077	0.685	0.728	1	0	GABBR2	Retinal progenitor cells (RPCs)
0.00383591	0.0876818	0.52	0.554	1	0	CBFA2T3	Retinal progenitor cells (RPCs)
0.0056105	0.0875175	0.584	0.617	1	0	NXPH1	Retinal progenitor cells (RPCs)
0.00146575	0.0860939	0.69	0.725	1	0	CACNA1E	Retinal progenitor cells (RPCs)
0.00324614	0.086088	0.543	0.578	1	0	CPLX2	Retinal progenitor cells (RPCs)
0.00036185	0.0858237	0.65	0.683	1	0	ADGRB1	Retinal progenitor cells (RPCs)
0.00687769	0.0815973	0.722	0.769	1	0	NRXN2	Retinal progenitor cells (RPCs)
0.000196883	0.0809435	0.758	0.802	1	0	INPP5A	Retinal progenitor cells (RPCs)
0.00635243	0.0785156	0.86	0.897	1	0	CELF4	Retinal progenitor cells (RPCs)
0.000201773	0.077866	0.791	0.823	1	0	PRDM16	Retinal progenitor cells (RPCs)
0.00401539	0.0748311	0.745	0.791	1	0	GLIS1	Retinal progenitor cells (RPCs)
0.00810703	0.0667505	0.841	0.881	1	0	KCNQ1	Retinal progenitor cells (RPCs)
5.15839e-27	0.228151	0.922	0.864	1.01141e-22	1	CASZ1	Optic vesicle epithelium (OV-Epi)
3.64616e-26	0.22793	0.818	0.716	7.14902e-22	1	CACNA2D2	Optic vesicle epithelium (OV-Epi)
2.13223e-29	0.216591	0.671	0.538	4.18066e-25	1	RYR1	Optic vesicle epithelium (OV-Epi)
1.085e-22	0.215203	0.806	0.728	2.12736e-18	1	BAHCC1	Optic vesicle epithelium (OV-Epi)
5.21428e-22	0.210577	0.861	0.795	1.02236e-17	1	EPHB2	Optic vesicle epithelium (OV-Epi)
2.03756e-21	0.210433	0.881	0.831	3.99505e-17	1	LINGO1	Optic vesicle epithelium (OV-Epi)
7.13165e-18	0.202416	0.841	0.768	1.3983e-13	1	TCF20	Optic vesicle epithelium (OV-Epi)
2.30656e-22	0.194844	0.902	0.866	4.52247e-18	1	HOOK2	Optic vesicle epithelium (OV-Epi)
7.16256e-27	0.189495	0.572	0.431	1.40436e-22	1	LFNG	Optic vesicle epithelium (OV-Epi)
9.34511e-20	0.188386	0.719	0.608	1.8323e-15	1	APC2	Optic vesicle epithelium (OV-Epi)
3.73502e-19	0.185943	0.848	0.761	7.32326e-15	1	AHDC1	Optic vesicle epithelium (OV-Epi)
1.02927e-17	0.185778	0.778	0.685	2.01808e-13	1	CDH22	Optic vesicle epithelium (OV-Epi)
1.4269e-23	0.185677	0.789	0.673	2.79772e-19	1	AC069368.3	Optic vesicle epithelium (OV-Epi)
1.22028e-21	0.182918	0.746	0.623	2.3926e-17	1	FAM222A	Optic vesicle epithelium (OV-Epi)
1.28674e-17	0.181241	0.738	0.635	2.52292e-13	1	CACNA1G	Optic vesicle epithelium (OV-Epi)
1.06092e-13	0.178357	0.889	0.834	2.08015e-09	1	MACROD1	Optic vesicle epithelium (OV-Epi)
4.29716e-21	0.178303	0.597	0.476	8.42544e-17	1	MAP7D1	Optic vesicle epithelium (OV-Epi)
5.15672e-14	0.177315	0.753	0.669	1.01108e-09	1	PTPRS	Optic vesicle epithelium (OV-Epi)
1.9837e-15	0.175796	0.889	0.834	3.88943e-11	1	CLYBL	Optic vesicle epithelium (OV-Epi)
7.62815e-14	0.174553	0.844	0.792	1.49565e-09	1	SRCIN1	Optic vesicle epithelium (OV-Epi)
1.26716e-17	0.174305	0.703	0.6	2.48452e-13	1	PLCH2	Optic vesicle epithelium (OV-Epi)
2.07315e-17	0.174301	0.888	0.845	4.06483e-13	1	TSPAN18	Optic vesicle epithelium (OV-Epi)
6.37765e-20	0.172684	0.74	0.639	1.25047e-15	1	DNMT3B	Optic vesicle epithelium (OV-Epi)
2.04217e-17	0.172141	0.586	0.476	4.00409e-13	1	SBNO2	Optic vesicle epithelium (OV-Epi)
6.091e-22	0.171963	0.552	0.426	1.19426e-17	1	SLC38A8	Optic vesicle epithelium (OV-Epi)
5.80345e-16	0.171709	0.823	0.75	1.13788e-11	1	LEMD1	Optic vesicle epithelium (OV-Epi)
3.51774e-16	0.170948	0.847	0.779	6.89724e-12	1	DNMT3A	Optic vesicle epithelium (OV-Epi)
2.89458e-17	0.170145	0.888	0.822	5.6754e-13	1	CCDC33	Optic vesicle epithelium (OV-Epi)
9.09065e-18	0.16882	0.95	0.916	1.7824e-13	1	AL034550.1	Optic vesicle epithelium (OV-Epi)
1.78826e-17	0.167003	0.954	0.92	3.50625e-13	1	NOL4L	Optic vesicle epithelium (OV-Epi)
1.56391e-15	0.166853	0.774	0.69	3.06635e-11	1	TNRC18	Optic vesicle epithelium (OV-Epi)
1.57082e-13	0.166395	0.776	0.696	3.07992e-09	1	SCUBE1	Optic vesicle epithelium (OV-Epi)
8.12672e-19	0.166061	0.935	0.897	1.59341e-14	1	SDK2	Optic vesicle epithelium (OV-Epi)
9.386e-17	0.16561	0.677	0.581	1.84031e-12	1	CNTFR	Optic vesicle epithelium (OV-Epi)
2.5469e-13	0.165339	0.8	0.736	4.99371e-09	1	ECE1	Optic vesicle epithelium (OV-Epi)
3.99335e-14	0.165303	0.959	0.935	7.82977e-10	1	CDH23	Optic vesicle epithelium (OV-Epi)
4.54894e-16	0.164137	0.714	0.609	8.91912e-12	1	FAM168A	Optic vesicle epithelium (OV-Epi)
5.83655e-15	0.163486	0.926	0.879	1.14437e-10	1	RAI1	Optic vesicle epithelium (OV-Epi)
1.02505e-17	0.15795	0.631	0.516	2.00981e-13	1	FAM222B	Optic vesicle epithelium (OV-Epi)
9.27143e-13	0.157881	0.688	0.596	1.81785e-08	1	ZMYND8	Optic vesicle epithelium (OV-Epi)
1.0665e-16	0.157103	0.676	0.557	2.09108e-12	1	LHX2	Optic vesicle epithelium (OV-Epi)
5.05821e-12	0.155529	0.854	0.786	9.91764e-08	1	KDM4B	Optic vesicle epithelium (OV-Epi)
9.62275e-14	0.153517	0.848	0.771	1.88673e-09	1	PAX7	Optic vesicle epithelium (OV-Epi)
1.41759e-16	0.153474	0.751	0.646	2.77946e-12	1	ACTB	Optic vesicle epithelium (OV-Epi)
1.5164e-17	0.153226	0.676	0.569	2.9732e-13	1	LRRC23	Optic vesicle epithelium (OV-Epi)
1.8941e-15	0.153101	0.686	0.584	3.71376e-11	1	CXXC5	Optic vesicle epithelium (OV-Epi)
1.92894e-14	0.152341	0.595	0.494	3.78207e-10	1	FBXL18	Optic vesicle epithelium (OV-Epi)
2.27533e-13	0.152331	0.662	0.571	4.46124e-09	1	CPNE5	Optic vesicle epithelium (OV-Epi)
1.49377e-13	0.151383	0.854	0.773	2.92883e-09	1	CUEDC1	Optic vesicle epithelium (OV-Epi)
1.709e-14	0.148178	0.68	0.577	3.35085e-10	1	FGFR1	Optic vesicle epithelium (OV-Epi)
4.51313e-17	0.148031	0.552	0.44	8.8489e-13	1	LRRC4B	Optic vesicle epithelium (OV-Epi)
2.88501e-15	0.14772	0.731	0.633	5.65663e-11	1	TUBA1C	Optic vesicle epithelium (OV-Epi)
3.09053e-13	0.147684	0.838	0.761	6.05961e-09	1	AFF1	Optic vesicle epithelium (OV-Epi)
1.81478e-11	0.147617	0.734	0.646	3.55824e-07	1	RTN4RL1	Optic vesicle epithelium (OV-Epi)
5.47919e-21	0.147462	0.503	0.383	1.0743e-16	1	ARHGAP45	Optic vesicle epithelium (OV-Epi)
2.53536e-12	0.146169	0.828	0.76	4.97109e-08	1	SLIT1	Optic vesicle epithelium (OV-Epi)
1.94953e-10	0.146115	0.793	0.707	3.82243e-06	1	ZFAND3	Optic vesicle epithelium (OV-Epi)
1.48862e-16	0.145926	0.757	0.647	2.91873e-12	1	GNAI2	Optic vesicle epithelium (OV-Epi)
3.10128e-18	0.145369	0.632	0.515	6.08068e-14	1	TRAPPC3	Optic vesicle epithelium (OV-Epi)
9.95771e-18	0.144852	0.493	0.38	1.95241e-13	1	NCKAP1	Optic vesicle epithelium (OV-Epi)
6.18653e-12	0.143856	0.769	0.698	1.21299e-07	1	RGS12	Optic vesicle epithelium (OV-Epi)
3.2172e-19	0.142535	0.448	0.339	6.30796e-15	1	SDC3	Optic vesicle epithelium (OV-Epi)
2.12575e-10	0.141196	0.769	0.698	4.16796e-06	1	CECR2	Optic vesicle epithelium (OV-Epi)
5.57098e-09	0.140731	0.838	0.776	0.00010923	1	CAMKMT	Optic vesicle epithelium (OV-Epi)
5.10832e-16	0.139604	0.471	0.366	1.00159e-11	1	CHID1	Optic vesicle epithelium (OV-Epi)
1.71171e-13	0.138581	0.633	0.533	3.35615e-09	1	UBE4B	Optic vesicle epithelium (OV-Epi)
6.26699e-18	0.138546	0.441	0.333	1.22877e-13	1	NOVA2	Optic vesicle epithelium (OV-Epi)
1.00081e-12	0.1382	0.583	0.484	1.96228e-08	1	LRP1	Optic vesicle epithelium (OV-Epi)
7.88146e-15	0.137902	0.578	0.468	1.54532e-10	1	ZNF532	Optic vesicle epithelium (OV-Epi)
1.13813e-12	0.137391	0.655	0.561	2.23154e-08	1	EIF4G3	Optic vesicle epithelium (OV-Epi)
5.96843e-13	0.137085	0.643	0.531	1.17023e-08	1	PLA2G6	Optic vesicle epithelium (OV-Epi)
2.44488e-14	0.136827	0.736	0.636	4.79367e-10	1	ST3GAL2	Optic vesicle epithelium (OV-Epi)
7.652e-13	0.136812	0.874	0.797	1.50033e-08	1	PIPOX	Optic vesicle epithelium (OV-Epi)
1.73866e-17	0.136803	0.538	0.421	3.40899e-13	1	NUAK2	Optic vesicle epithelium (OV-Epi)
1.99174e-14	0.136721	0.485	0.382	3.90521e-10	1	EPHA2	Optic vesicle epithelium (OV-Epi)
5.12121e-11	0.136638	0.651	0.558	1.00412e-06	1	GTF2IRD1	Optic vesicle epithelium (OV-Epi)
8.17183e-12	0.136601	0.588	0.492	1.60225e-07	1	STK11	Optic vesicle epithelium (OV-Epi)
1.1293e-08	0.136327	0.753	0.696	0.000221421	1	RAB11FIP4	Optic vesicle epithelium (OV-Epi)
7.27269e-12	0.136131	0.744	0.657	1.42596e-07	1	UNC5A	Optic vesicle epithelium (OV-Epi)
1.23836e-17	0.135957	0.477	0.362	2.42805e-13	1	LHX5	Optic vesicle epithelium (OV-Epi)
1.35883e-11	0.135084	0.592	0.51	2.66427e-07	1	GRIN2D	Optic vesicle epithelium (OV-Epi)
3.69158e-11	0.134987	0.767	0.681	7.23808e-07	1	CELSR1	Optic vesicle epithelium (OV-Epi)
3.26906e-11	0.134947	0.761	0.678	6.40965e-07	1	NFIC	Optic vesicle epithelium (OV-Epi)
1.70575e-06	0.133803	0.843	0.809	0.0334447	1	PRDM16	Optic vesicle epithelium (OV-Epi)
4.17397e-17	0.133528	0.519	0.403	8.1839e-13	1	MKNK2	Optic vesicle epithelium (OV-Epi)
5.74096e-10	0.13351	0.685	0.599	1.12563e-05	1	PRDM11	Optic vesicle epithelium (OV-Epi)
2.25687e-14	0.133458	0.514	0.41	4.42505e-10	1	RDX	Optic vesicle epithelium (OV-Epi)
4.00171e-14	0.133219	0.674	0.576	7.84615e-10	1	CIRBP	Optic vesicle epithelium (OV-Epi)
1.30266e-09	0.132465	0.767	0.693	2.55413e-05	1	ANKRD44	Optic vesicle epithelium (OV-Epi)
2.36288e-13	0.132404	0.55	0.45	4.63289e-09	1	ZBTB46	Optic vesicle epithelium (OV-Epi)
1.63829e-09	0.13223	0.752	0.671	3.2122e-05	1	SEMA5B	Optic vesicle epithelium (OV-Epi)
1.25511e-14	0.132077	0.448	0.349	2.46089e-10	1	GRIN1	Optic vesicle epithelium (OV-Epi)
3.47458e-15	0.131604	0.519	0.412	6.81261e-11	1	FEZF1	Optic vesicle epithelium (OV-Epi)
5.56248e-18	0.131186	0.367	0.266	1.09064e-13	1	GDF1	Optic vesicle epithelium (OV-Epi)
2.99057e-15	0.131123	0.463	0.359	5.8636e-11	1	ABCA7	Optic vesicle epithelium (OV-Epi)
3.42982e-20	0.130933	0.369	0.262	6.72485e-16	1	WDR18	Optic vesicle epithelium (OV-Epi)
1.69336e-10	0.130887	0.687	0.601	3.32017e-06	1	SLC8A2	Optic vesicle epithelium (OV-Epi)
2.384e-10	0.130847	0.714	0.634	4.67431e-06	1	SPEG	Optic vesicle epithelium (OV-Epi)
7.51711e-13	0.130772	0.47	0.374	1.47388e-08	1	GON4L	Optic vesicle epithelium (OV-Epi)
9.89101e-10	0.130203	0.716	0.64	1.93933e-05	1	EML1	Optic vesicle epithelium (OV-Epi)
1.57455e-09	0.130079	0.735	0.668	3.08722e-05	1	FAM174B	Optic vesicle epithelium (OV-Epi)
2.50751e-12	0.129272	0.661	0.57	4.91647e-08	1	MAST1	Optic vesicle epithelium (OV-Epi)
3.23642e-14	0.129138	0.581	0.475	6.34564e-10	1	PTPN13	Optic vesicle epithelium (OV-Epi)
4.82455e-10	0.128256	0.929	0.898	9.45949e-06	1	GLI2	Optic vesicle epithelium (OV-Epi)
8.86826e-12	0.128218	0.611	0.523	1.7388e-07	1	TOB2	Optic vesicle epithelium (OV-Epi)
2.23001e-11	0.127818	0.721	0.632	4.37238e-07	1	PAX6	Optic vesicle epithelium (OV-Epi)
1.1921e-10	0.127794	0.607	0.519	2.33736e-06	1	CRTC1	Optic vesicle epithelium (OV-Epi)
5.38315e-16	0.127599	0.381	0.286	1.05547e-11	1	CERS1	Optic vesicle epithelium (OV-Epi)
8.66765e-10	0.127407	0.769	0.692	1.69947e-05	1	FOXP4	Optic vesicle epithelium (OV-Epi)
2.43807e-13	0.12734	0.77	0.676	4.78032e-09	1	PLEKHM3	Optic vesicle epithelium (OV-Epi)
4.43827e-09	0.127095	0.854	0.802	8.70212e-05	1	CCDC85C	Optic vesicle epithelium (OV-Epi)
4.22393e-12	0.126943	0.534	0.437	8.28186e-08	1	ASH1L	Optic vesicle epithelium (OV-Epi)
1.4112e-10	0.126904	0.868	0.82	2.76694e-06	1	TCF7L2	Optic vesicle epithelium (OV-Epi)
9.71935e-09	0.126743	0.738	0.656	0.000190567	1	SKI	Optic vesicle epithelium (OV-Epi)
4.26949e-11	0.126235	0.614	0.519	8.37118e-07	1	HDGF	Optic vesicle epithelium (OV-Epi)
1.93766e-11	0.126196	0.521	0.431	3.79918e-07	1	UBTF	Optic vesicle epithelium (OV-Epi)
5.72815e-14	0.12619	0.592	0.487	1.12312e-09	1	ZBTB4	Optic vesicle epithelium (OV-Epi)
2.21343e-10	0.126066	0.633	0.548	4.33987e-06	1	RP4-533D7.6	Optic vesicle epithelium (OV-Epi)
1.66811e-12	0.125917	0.674	0.574	3.27066e-08	1	SH2D3C	Optic vesicle epithelium (OV-Epi)
5.65642e-12	0.125837	0.806	0.729	1.10905e-07	1	PAX2	Optic vesicle epithelium (OV-Epi)
7.95519e-16	0.125832	0.33	0.238	1.55977e-11	1	ZC3H7B	Optic vesicle epithelium (OV-Epi)
5.31574e-10	0.125768	0.582	0.493	1.04226e-05	1	SCARB1	Optic vesicle epithelium (OV-Epi)
1.76262e-13	0.125741	0.702	0.599	3.45597e-09	1	PRR36	Optic vesicle epithelium (OV-Epi)
6.91735e-09	0.125297	0.683	0.597	0.000135629	1	CCBE1	Optic vesicle epithelium (OV-Epi)
1.03748e-08	0.125136	0.758	0.68	0.000203419	1	CFAP77	Optic vesicle epithelium (OV-Epi)
1.0328e-12	0.124826	0.546	0.448	2.02501e-08	1	RNF213	Optic vesicle epithelium (OV-Epi)
1.18212e-09	0.124639	0.76	0.684	2.31778e-05	1	SRRM3	Optic vesicle epithelium (OV-Epi)
6.52772e-13	0.124363	0.54	0.443	1.27989e-08	1	RAB11FIP3	Optic vesicle epithelium (OV-Epi)
5.77559e-09	0.124067	0.553	0.477	0.000113242	1	MICU1	Optic vesicle epithelium (OV-Epi)
2.2084e-11	0.123966	0.569	0.472	4.33e-07	1	PLXND1	Optic vesicle epithelium (OV-Epi)
2.42363e-11	0.123675	0.629	0.54	4.75202e-07	1	ARVCF	Optic vesicle epithelium (OV-Epi)
1.97015e-12	0.123532	0.579	0.48	3.86288e-08	1	ASXL1	Optic vesicle epithelium (OV-Epi)
1.12806e-14	0.123114	0.487	0.382	2.21178e-10	1	HHIPL1	Optic vesicle epithelium (OV-Epi)
2.14826e-11	0.122902	0.665	0.564	4.2121e-07	1	PRKCG	Optic vesicle epithelium (OV-Epi)
4.50543e-11	0.122831	0.558	0.468	8.83379e-07	1	NOTCH1	Optic vesicle epithelium (OV-Epi)
4.13791e-22	0.122743	0.342	0.231	8.1132e-18	1	MAN2B1	Optic vesicle epithelium (OV-Epi)
9.44068e-10	0.122533	0.56	0.472	1.85103e-05	1	BEGAIN	Optic vesicle epithelium (OV-Epi)
1.63532e-11	0.122328	0.503	0.415	3.20637e-07	1	PCYT1B	Optic vesicle epithelium (OV-Epi)
1.27106e-15	0.122261	0.529	0.421	2.49216e-11	1	PLEKHO2	Optic vesicle epithelium (OV-Epi)
1.66203e-16	0.12226	0.468	0.354	3.25874e-12	1	CCDC85B	Optic vesicle epithelium (OV-Epi)
2.80461e-11	0.122247	0.649	0.555	5.499e-07	1	NOSIP	Optic vesicle epithelium (OV-Epi)
5.61354e-10	0.122186	0.586	0.502	1.10065e-05	1	NACC2	Optic vesicle epithelium (OV-Epi)
4.57896e-11	0.122166	0.641	0.549	8.97797e-07	1	FAM117A	Optic vesicle epithelium (OV-Epi)
8.83514e-11	0.12215	0.801	0.723	1.73231e-06	1	KDM2B	Optic vesicle epithelium (OV-Epi)
7.17821e-09	0.122099	0.932	0.904	0.000140743	1	RBFOX3	Optic vesicle epithelium (OV-Epi)
7.9725e-13	0.12195	0.545	0.445	1.56317e-08	1	VANGL2	Optic vesicle epithelium (OV-Epi)
2.17766e-09	0.121948	0.7	0.619	4.26973e-05	1	TLE2	Optic vesicle epithelium (OV-Epi)
3.0546e-09	0.12192	0.952	0.926	5.98915e-05	1	ZNF423	Optic vesicle epithelium (OV-Epi)
6.65898e-17	0.121871	0.557	0.435	1.30563e-12	1	ZNF143	Optic vesicle epithelium (OV-Epi)
1.96239e-09	0.121792	0.684	0.609	3.84766e-05	1	ACOT7	Optic vesicle epithelium (OV-Epi)
7.73526e-16	0.121551	0.393	0.292	1.51665e-11	1	IL2RB	Optic vesicle epithelium (OV-Epi)
8.52885e-10	0.121538	0.764	0.669	1.67225e-05	1	KCNB1	Optic vesicle epithelium (OV-Epi)
1.23647e-15	0.121475	0.521	0.414	2.42434e-11	1	C4orf36	Optic vesicle epithelium (OV-Epi)
1.03353e-09	0.121448	0.603	0.518	2.02643e-05	1	ELFN2	Optic vesicle epithelium (OV-Epi)
6.23584e-09	0.121238	0.651	0.574	0.000122266	1	TP53I11	Optic vesicle epithelium (OV-Epi)
1.2256e-12	0.121224	0.595	0.501	2.40303e-08	1	CRB2	Optic vesicle epithelium (OV-Epi)
1.8043e-11	0.121057	0.53	0.437	3.53769e-07	1	MSI1	Optic vesicle epithelium (OV-Epi)
4.08574e-11	0.121008	0.502	0.415	8.0109e-07	1	AATK	Optic vesicle epithelium (OV-Epi)
6.51218e-17	0.120799	0.413	0.308	1.27684e-12	1	BTBD2	Optic vesicle epithelium (OV-Epi)
3.02741e-13	0.120637	0.459	0.363	5.93584e-09	1	IQCE	Optic vesicle epithelium (OV-Epi)
2.00141e-07	0.12045	0.784	0.724	0.00392417	1	MAN1C1	Optic vesicle epithelium (OV-Epi)
6.10882e-12	0.11976	0.512	0.419	1.19776e-07	1	CERS4	Optic vesicle epithelium (OV-Epi)
1.38359e-10	0.119681	0.653	0.565	2.7128e-06	1	RHOF	Optic vesicle epithelium (OV-Epi)
1.81185e-09	0.119406	0.75	0.669	3.55249e-05	1	GRIK3	Optic vesicle epithelium (OV-Epi)
4.37281e-12	0.119387	0.472	0.38	8.57376e-08	1	TPST2	Optic vesicle epithelium (OV-Epi)
4.08288e-08	0.119374	0.75	0.68	0.00080053	1	AC013264.1	Optic vesicle epithelium (OV-Epi)
1.57806e-11	0.119297	0.546	0.448	3.0941e-07	1	MDGA1	Optic vesicle epithelium (OV-Epi)
4.93618e-10	0.11929	0.517	0.43	9.67836e-06	1	AXIN1	Optic vesicle epithelium (OV-Epi)
8.80801e-11	0.119214	0.552	0.467	1.72699e-06	1	RRP12	Optic vesicle epithelium (OV-Epi)
6.82031e-10	0.119129	0.613	0.525	1.33726e-05	1	MARCH4	Optic vesicle epithelium (OV-Epi)
8.6485e-12	0.119057	0.558	0.463	1.69571e-07	1	KCNC1	Optic vesicle epithelium (OV-Epi)
5.20372e-08	0.118746	0.778	0.713	0.00102029	1	GATAD2A	Optic vesicle epithelium (OV-Epi)
2.04153e-13	0.118595	0.554	0.453	4.00283e-09	1	BRSK1	Optic vesicle epithelium (OV-Epi)
1.31095e-13	0.118536	0.607	0.496	2.57038e-09	1	VCL	Optic vesicle epithelium (OV-Epi)
2.3582e-07	0.118517	0.826	0.783	0.00462371	1	ABR	Optic vesicle epithelium (OV-Epi)
1.302e-10	0.118387	0.558	0.471	2.55283e-06	1	NEK6	Optic vesicle epithelium (OV-Epi)
1.00454e-10	0.117941	0.529	0.446	1.9696e-06	1	ARHGEF1	Optic vesicle epithelium (OV-Epi)
2.9128e-11	0.117814	0.534	0.45	5.71112e-07	1	CACNA1H	Optic vesicle epithelium (OV-Epi)
4.58144e-18	0.1178	0.372	0.269	8.98283e-14	1	CASKIN1	Optic vesicle epithelium (OV-Epi)
2.34842e-09	0.117713	0.83	0.758	4.60455e-05	1	CROCC	Optic vesicle epithelium (OV-Epi)
9.19342e-17	0.117695	0.426	0.316	1.80255e-12	1	DNAJC10	Optic vesicle epithelium (OV-Epi)
1.67487e-17	0.117572	0.399	0.29	3.28391e-13	1	JUNB	Optic vesicle epithelium (OV-Epi)
2.31698e-11	0.117484	0.607	0.506	4.54291e-07	1	SREBF1	Optic vesicle epithelium (OV-Epi)
1.58027e-13	0.117384	0.425	0.331	3.09843e-09	1	ERF	Optic vesicle epithelium (OV-Epi)
3.88849e-10	0.117372	0.623	0.54	7.62417e-06	1	PLEKHG5	Optic vesicle epithelium (OV-Epi)
5.41384e-10	0.117046	0.742	0.667	1.06149e-05	1	FAM49B	Optic vesicle epithelium (OV-Epi)
8.859e-12	0.116823	0.601	0.506	1.73698e-07	1	DAPK2	Optic vesicle epithelium (OV-Epi)
6.27651e-10	0.116576	0.721	0.64	1.23064e-05	1	POLA1	Optic vesicle epithelium (OV-Epi)
8.06556e-16	0.116315	0.412	0.309	1.58142e-11	1	WIPF2	Optic vesicle epithelium (OV-Epi)
2.9632e-08	0.116314	0.921	0.873	0.000580995	1	SEPT9	Optic vesicle epithelium (OV-Epi)
6.43563e-10	0.116237	0.556	0.469	1.26183e-05	1	PTP4A3	Optic vesicle epithelium (OV-Epi)
5.92007e-11	0.116169	0.723	0.633	1.16075e-06	1	MLF2	Optic vesicle epithelium (OV-Epi)
1.68603e-06	0.116165	0.776	0.722	0.0330581	1	GRM4	Optic vesicle epithelium (OV-Epi)
4.4996e-10	0.116164	0.633	0.545	8.82236e-06	1	IGDCC3	Optic vesicle epithelium (OV-Epi)
2.5588e-14	0.116044	0.506	0.397	5.01703e-10	1	THRA	Optic vesicle epithelium (OV-Epi)
4.30226e-09	0.116001	0.582	0.507	8.43545e-05	1	ARID3A	Optic vesicle epithelium (OV-Epi)
5.10623e-10	0.115791	0.565	0.484	1.00118e-05	1	TLK1	Optic vesicle epithelium (OV-Epi)
5.61847e-14	0.115625	0.495	0.392	1.10161e-09	1	ROCK1	Optic vesicle epithelium (OV-Epi)
7.0392e-11	0.115468	0.708	0.613	1.38018e-06	1	STAP2	Optic vesicle epithelium (OV-Epi)
4.43135e-15	0.11544	0.349	0.256	8.68855e-11	1	SLC12A4	Optic vesicle epithelium (OV-Epi)
4.66623e-08	0.115366	0.772	0.694	0.000914909	1	SUFU	Optic vesicle epithelium (OV-Epi)
4.73733e-14	0.115244	0.488	0.384	9.28847e-10	1	SCAI	Optic vesicle epithelium (OV-Epi)
2.18633e-11	0.115243	0.605	0.505	4.28673e-07	1	WHSC1	Optic vesicle epithelium (OV-Epi)
9.75761e-08	0.115173	0.91	0.875	0.00191317	1	SH3PXD2A	Optic vesicle epithelium (OV-Epi)
3.33362e-11	0.115102	0.529	0.435	6.53622e-07	1	LRP6	Optic vesicle epithelium (OV-Epi)
5.68388e-14	0.115075	0.526	0.418	1.11444e-09	1	SPSB2	Optic vesicle epithelium (OV-Epi)
2.33405e-12	0.115007	0.547	0.452	4.57638e-08	1	BRCA1	Optic vesicle epithelium (OV-Epi)
4.16325e-09	0.114719	0.79	0.718	8.16289e-05	1	TRIM71	Optic vesicle epithelium (OV-Epi)
3.50799e-11	0.114663	0.618	0.526	6.87812e-07	1	GLTSCR1	Optic vesicle epithelium (OV-Epi)
9.27585e-11	0.114634	0.573	0.487	1.81872e-06	1	SRC	Optic vesicle epithelium (OV-Epi)
3.5788e-11	0.114422	0.583	0.483	7.01695e-07	1	TRIOBP	Optic vesicle epithelium (OV-Epi)
1.03914e-11	0.114404	0.545	0.451	2.03743e-07	1	C2orf42	Optic vesicle epithelium (OV-Epi)
2.12397e-08	0.114276	0.918	0.872	0.000416447	1	CTIF	Optic vesicle epithelium (OV-Epi)
3.54599e-09	0.114127	0.495	0.415	6.95263e-05	1	EML4	Optic vesicle epithelium (OV-Epi)
1.00612e-11	0.114106	0.54	0.442	1.97271e-07	1	COTL1	Optic vesicle epithelium (OV-Epi)
2.88849e-11	0.11372	0.572	0.483	5.66346e-07	1	ZNF436	Optic vesicle epithelium (OV-Epi)
2.82043e-11	0.11361	0.474	0.388	5.53001e-07	1	FZD7	Optic vesicle epithelium (OV-Epi)
1.04188e-12	0.113412	0.486	0.388	2.04281e-08	1	LRP4	Optic vesicle epithelium (OV-Epi)
9.16797e-08	0.113259	0.603	0.519	0.00179756	1	LAMA5	Optic vesicle epithelium (OV-Epi)
1.01676e-11	0.1132	0.635	0.531	1.99357e-07	1	PTMA	Optic vesicle epithelium (OV-Epi)
8.92719e-14	0.113163	0.441	0.342	1.75035e-09	1	COL16A1	Optic vesicle epithelium (OV-Epi)
1.56595e-11	0.113086	0.584	0.485	3.07035e-07	1	TTYH3	Optic vesicle epithelium (OV-Epi)
4.65668e-10	0.112927	0.617	0.53	9.13034e-06	1	UNC13A	Optic vesicle epithelium (OV-Epi)
1.37134e-07	0.112891	0.74	0.67	0.00268879	1	LMNA	Optic vesicle epithelium (OV-Epi)
1.2843e-08	0.11286	0.541	0.461	0.000251813	1	KCNQ2	Optic vesicle epithelium (OV-Epi)
2.07847e-10	0.112832	0.561	0.476	4.07526e-06	1	RNFT2	Optic vesicle epithelium (OV-Epi)
7.78902e-12	0.11244	0.464	0.369	1.52719e-07	1	FAM53A	Optic vesicle epithelium (OV-Epi)
1.31133e-14	0.112295	0.396	0.296	2.57112e-10	1	PDE1B	Optic vesicle epithelium (OV-Epi)
5.76389e-08	0.112197	0.674	0.603	0.00113013	1	RARA	Optic vesicle epithelium (OV-Epi)
1.17319e-10	0.112002	0.638	0.536	2.30028e-06	1	SOGA1	Optic vesicle epithelium (OV-Epi)
1.11263e-11	0.111941	0.631	0.532	2.18153e-07	1	VSTM2L	Optic vesicle epithelium (OV-Epi)
4.43061e-09	0.111753	0.637	0.548	8.68709e-05	1	SMUG1	Optic vesicle epithelium (OV-Epi)
8.99381e-13	0.111589	0.485	0.388	1.76342e-08	1	DEDD2	Optic vesicle epithelium (OV-Epi)
3.36029e-16	0.111584	0.325	0.231	6.58852e-12	1	RHOH	Optic vesicle epithelium (OV-Epi)
1.72461e-06	0.111534	0.709	0.641	0.0338145	1	CORO7-PAM16	Optic vesicle epithelium (OV-Epi)
1.69027e-06	0.111405	0.698	0.639	0.0331411	1	BAIAP2	Optic vesicle epithelium (OV-Epi)
7.45395e-09	0.111401	0.881	0.831	0.00014615	1	TCF7L1	Optic vesicle epithelium (OV-Epi)
1.11825e-10	0.111338	0.733	0.642	2.19255e-06	1	KIF5C	Optic vesicle epithelium (OV-Epi)
7.41405e-07	0.111272	0.76	0.697	0.0145367	1	PAPPA	Optic vesicle epithelium (OV-Epi)
1.18037e-10	0.11117	0.6	0.508	2.31435e-06	1	SYMPK	Optic vesicle epithelium (OV-Epi)
5.07719e-08	0.111133	0.709	0.637	0.000995485	1	NTNG2	Optic vesicle epithelium (OV-Epi)
3.44238e-10	0.111114	0.591	0.495	6.74947e-06	1	PDLIM7	Optic vesicle epithelium (OV-Epi)
2.27193e-11	0.111091	0.594	0.495	4.45457e-07	1	DUSP6	Optic vesicle epithelium (OV-Epi)
1.80125e-16	0.110985	0.358	0.26	3.53171e-12	1	MIGA2	Optic vesicle epithelium (OV-Epi)
7.30458e-11	0.1109	0.637	0.534	1.43221e-06	1	DENND3	Optic vesicle epithelium (OV-Epi)
1.04958e-10	0.110862	0.467	0.378	2.05792e-06	1	ASPSCR1	Optic vesicle epithelium (OV-Epi)
4.42214e-15	0.110679	0.317	0.229	8.67049e-11	1	CARD14	Optic vesicle epithelium (OV-Epi)
1.62768e-09	0.110664	0.552	0.468	3.19139e-05	1	PRKD2	Optic vesicle epithelium (OV-Epi)
4.55811e-10	0.110605	0.515	0.426	8.93709e-06	1	EPN2	Optic vesicle epithelium (OV-Epi)
2.72041e-11	0.110526	0.596	0.499	5.33391e-07	1	SYNPO	Optic vesicle epithelium (OV-Epi)
7.43384e-08	0.110335	0.609	0.532	0.00145755	1	CBFA2T3	Optic vesicle epithelium (OV-Epi)
7.35444e-07	0.110217	0.834	0.769	0.0144199	1	PPM1H	Optic vesicle epithelium (OV-Epi)
1.49561e-10	0.110083	0.56	0.471	2.93243e-06	1	PIK3R3	Optic vesicle epithelium (OV-Epi)
1.14563e-07	0.109884	0.707	0.638	0.00224624	1	EXD3	Optic vesicle epithelium (OV-Epi)
1.52379e-12	0.109798	0.51	0.408	2.9877e-08	1	ANO8	Optic vesicle epithelium (OV-Epi)
1.01988e-10	0.109778	0.51	0.417	1.99969e-06	1	INTS3	Optic vesicle epithelium (OV-Epi)
1.89093e-07	0.109773	0.806	0.737	0.00370754	1	ZNRF3	Optic vesicle epithelium (OV-Epi)
2.27192e-11	0.109534	0.428	0.339	4.45455e-07	1	MADCAM1	Optic vesicle epithelium (OV-Epi)
3.71083e-10	0.109503	0.601	0.506	7.27582e-06	1	FBXW4	Optic vesicle epithelium (OV-Epi)
1.16721e-09	0.109411	0.578	0.494	2.28854e-05	1	SPATS2	Optic vesicle epithelium (OV-Epi)
8.28877e-12	0.109401	0.474	0.38	1.62518e-07	1	MYL6B	Optic vesicle epithelium (OV-Epi)
9.6989e-12	0.109326	0.482	0.388	1.90166e-07	1	FZD3	Optic vesicle epithelium (OV-Epi)
2.32701e-07	0.109102	0.74	0.685	0.00456256	1	PTK2	Optic vesicle epithelium (OV-Epi)
2.46228e-11	0.108889	0.594	0.497	4.82779e-07	1	SLC17A7	Optic vesicle epithelium (OV-Epi)
3.85913e-10	0.108886	0.512	0.421	7.56659e-06	1	PAX8	Optic vesicle epithelium (OV-Epi)
1.52304e-08	0.108839	0.747	0.664	0.000298623	1	IGF2BP1	Optic vesicle epithelium (OV-Epi)
4.60768e-07	0.108553	0.687	0.612	0.00903429	1	ARHGAP23	Optic vesicle epithelium (OV-Epi)
1.34055e-07	0.10846	0.621	0.54	0.00262842	1	NF1	Optic vesicle epithelium (OV-Epi)
8.28516e-08	0.108419	0.621	0.543	0.00162447	1	SLC45A4	Optic vesicle epithelium (OV-Epi)
1.15507e-09	0.108329	0.593	0.506	2.26475e-05	1	CHN1	Optic vesicle epithelium (OV-Epi)
4.1081e-08	0.10807	0.804	0.747	0.000805475	1	NRXN2	Optic vesicle epithelium (OV-Epi)
6.58987e-09	0.108044	0.696	0.62	0.000129208	1	AC006486.9	Optic vesicle epithelium (OV-Epi)
1.93573e-10	0.107977	0.433	0.352	3.79539e-06	1	TAOK1	Optic vesicle epithelium (OV-Epi)
6.36312e-11	0.107789	0.498	0.404	1.24762e-06	1	ARHGEF11	Optic vesicle epithelium (OV-Epi)
2.25219e-10	0.107692	0.549	0.463	4.41586e-06	1	SHANK1	Optic vesicle epithelium (OV-Epi)
3.12934e-09	0.107525	0.812	0.748	6.1357e-05	1	NRCAM	Optic vesicle epithelium (OV-Epi)
6.14078e-11	0.107343	0.505	0.408	1.20402e-06	1	CFAP74	Optic vesicle epithelium (OV-Epi)
2.60796e-07	0.107296	0.767	0.702	0.00511343	1	PREX1	Optic vesicle epithelium (OV-Epi)
5.54363e-09	0.107289	0.57	0.488	0.000108694	1	ATN1	Optic vesicle epithelium (OV-Epi)
2.87728e-07	0.107148	0.767	0.688	0.00564148	1	MYO18A	Optic vesicle epithelium (OV-Epi)
5.59066e-12	0.106875	0.536	0.44	1.09616e-07	1	CTCF	Optic vesicle epithelium (OV-Epi)
3.21177e-09	0.106768	0.646	0.551	6.29731e-05	1	DENND5B	Optic vesicle epithelium (OV-Epi)
3.99054e-10	0.106589	0.652	0.56	7.82425e-06	1	ABHD8	Optic vesicle epithelium (OV-Epi)
1.34526e-10	0.106499	0.456	0.366	2.63765e-06	1	EMID1	Optic vesicle epithelium (OV-Epi)
8.90909e-11	0.106343	0.57	0.473	1.74681e-06	1	GTF2I	Optic vesicle epithelium (OV-Epi)
1.75155e-07	0.105924	0.723	0.647	0.00343426	1	PITPNM3	Optic vesicle epithelium (OV-Epi)
1.43789e-10	0.105923	0.57	0.476	2.81928e-06	1	BBC3	Optic vesicle epithelium (OV-Epi)
2.64671e-11	0.105918	0.557	0.455	5.18941e-07	1	DPP9	Optic vesicle epithelium (OV-Epi)
2.0674e-09	0.105863	0.64	0.551	4.05355e-05	1	TLDC1	Optic vesicle epithelium (OV-Epi)
7.1153e-09	0.105779	0.793	0.721	0.00013951	1	MNT	Optic vesicle epithelium (OV-Epi)
1.01784e-06	0.105687	0.802	0.747	0.0199567	1	PRICKLE2	Optic vesicle epithelium (OV-Epi)
6.07076e-08	0.105587	0.642	0.559	0.00119029	1	C10orf76	Optic vesicle epithelium (OV-Epi)
2.03034e-08	0.105561	0.634	0.557	0.000398089	1	BMF	Optic vesicle epithelium (OV-Epi)
2.23493e-06	0.105558	0.608	0.543	0.0438203	1	ARMC9	Optic vesicle epithelium (OV-Epi)
9.07718e-10	0.105546	0.503	0.414	1.77976e-05	1	ACAP3	Optic vesicle epithelium (OV-Epi)
2.31334e-09	0.105416	0.603	0.512	4.53576e-05	1	RP11-761B3.1	Optic vesicle epithelium (OV-Epi)
6.40399e-08	0.105311	0.498	0.421	0.00125563	1	UNKL	Optic vesicle epithelium (OV-Epi)
7.37096e-08	0.105267	0.68	0.608	0.00144522	1	POU2F2	Optic vesicle epithelium (OV-Epi)
1.35823e-09	0.105062	0.564	0.476	2.66308e-05	1	RP11-793H13.10	Optic vesicle epithelium (OV-Epi)
5.26792e-08	0.105006	0.671	0.598	0.00103288	1	CSNK1E	Optic vesicle epithelium (OV-Epi)
9.37419e-10	0.105001	0.537	0.452	1.838e-05	1	PTBP1	Optic vesicle epithelium (OV-Epi)
6.06456e-09	0.104997	0.502	0.423	0.000118908	1	DENND5A	Optic vesicle epithelium (OV-Epi)
3.26612e-14	0.104991	0.332	0.243	6.40388e-10	1	PKN1	Optic vesicle epithelium (OV-Epi)
2.46223e-07	0.104983	0.75	0.668	0.0048277	1	MYH9	Optic vesicle epithelium (OV-Epi)
2.97985e-08	0.104897	0.506	0.429	0.00058426	1	MPPED1	Optic vesicle epithelium (OV-Epi)
1.7524e-09	0.104827	0.65	0.564	3.43593e-05	1	ST3GAL3	Optic vesicle epithelium (OV-Epi)
6.03766e-09	0.10467	0.661	0.577	0.00011838	1	GATAD2B	Optic vesicle epithelium (OV-Epi)
9.04058e-09	0.104654	0.533	0.452	0.000177259	1	CLSTN1	Optic vesicle epithelium (OV-Epi)
4.10173e-06	0.10461	0.886	0.84	0.0804227	1	PALLD	Optic vesicle epithelium (OV-Epi)
2.4448e-11	0.104494	0.477	0.384	4.79351e-07	1	HEXIM1	Optic vesicle epithelium (OV-Epi)
2.47799e-10	0.104479	0.537	0.446	4.85859e-06	1	RABGEF1	Optic vesicle epithelium (OV-Epi)
1.31454e-08	0.104475	0.546	0.465	0.000257742	1	PRCC	Optic vesicle epithelium (OV-Epi)
1.97599e-08	0.104105	0.668	0.583	0.000387432	1	IGDCC4	Optic vesicle epithelium (OV-Epi)
4.63457e-09	0.104056	0.533	0.448	9.087e-05	1	SEZ6L2	Optic vesicle epithelium (OV-Epi)
1.11168e-12	0.103928	0.444	0.347	2.17966e-08	1	CAPN15	Optic vesicle epithelium (OV-Epi)
2.32476e-06	0.103846	0.675	0.615	0.0455816	1	EPB41	Optic vesicle epithelium (OV-Epi)
8.97953e-09	0.103684	0.701	0.627	0.000176062	1	BMPR1A	Optic vesicle epithelium (OV-Epi)
1.79782e-10	0.103659	0.451	0.364	3.52499e-06	1	CSNK1G2	Optic vesicle epithelium (OV-Epi)
1.15564e-09	0.103595	0.561	0.471	2.26586e-05	1	ATF7	Optic vesicle epithelium (OV-Epi)
1.12175e-10	0.10355	0.511	0.416	2.19942e-06	1	ATPAF2	Optic vesicle epithelium (OV-Epi)
2.51478e-11	0.103318	0.613	0.513	4.93072e-07	1	ADD3	Optic vesicle epithelium (OV-Epi)
5.51281e-06	0.103303	0.723	0.655	0.10809	1	SMG6	Optic vesicle epithelium (OV-Epi)
4.27432e-11	0.103179	0.485	0.398	8.38066e-07	1	THRAP3	Optic vesicle epithelium (OV-Epi)
2.11086e-10	0.103133	0.561	0.467	4.13876e-06	1	PARP16	Optic vesicle epithelium (OV-Epi)
2.56008e-07	0.103036	0.714	0.645	0.00501955	1	PDE4A	Optic vesicle epithelium (OV-Epi)
1.11504e-05	0.102977	0.669	0.609	0.218627	1	TBC1D16	Optic vesicle epithelium (OV-Epi)
2.36419e-08	0.102913	0.624	0.54	0.000463548	1	FKBP5	Optic vesicle epithelium (OV-Epi)
2.14746e-09	0.102754	0.643	0.553	4.21052e-05	1	SAE1	Optic vesicle epithelium (OV-Epi)
1.80431e-07	0.102734	0.565	0.492	0.0035377	1	ITPR3	Optic vesicle epithelium (OV-Epi)
6.30977e-05	0.102656	0.817	0.768	1	1	FYN	Optic vesicle epithelium (OV-Epi)
4.91217e-09	0.102637	0.605	0.521	9.6313e-05	1	KMT2A	Optic vesicle epithelium (OV-Epi)
6.95893e-07	0.102421	0.69	0.613	0.0136444	1	PHF21A	Optic vesicle epithelium (OV-Epi)
5.34503e-11	0.102319	0.41	0.328	1.048e-06	1	LETM1	Optic vesicle epithelium (OV-Epi)
2.07514e-13	0.102182	0.514	0.406	4.06873e-09	1	SET	Optic vesicle epithelium (OV-Epi)
3.22249e-10	0.102179	0.638	0.547	6.31833e-06	1	FOXO6	Optic vesicle epithelium (OV-Epi)
4.52925e-06	0.102134	0.744	0.683	0.0888051	1	PRKCZ	Optic vesicle epithelium (OV-Epi)
2.95042e-08	0.102089	0.662	0.574	0.000578489	1	ZNF48	Optic vesicle epithelium (OV-Epi)
1.27669e-12	0.102075	0.423	0.329	2.5032e-08	1	ABCA3	Optic vesicle epithelium (OV-Epi)
4.45265e-07	0.101987	0.786	0.731	0.00873032	1	LMTK3	Optic vesicle epithelium (OV-Epi)
1.47475e-06	0.101955	0.88	0.83	0.0289155	1	MCC	Optic vesicle epithelium (OV-Epi)
5.47362e-12	0.101884	0.524	0.426	1.07321e-07	1	TFAP4	Optic vesicle epithelium (OV-Epi)
1.52053e-09	0.101859	0.545	0.454	2.98131e-05	1	MEF2D	Optic vesicle epithelium (OV-Epi)
1.33751e-07	0.101733	0.672	0.596	0.00262247	1	KIAA1211	Optic vesicle epithelium (OV-Epi)
3.44224e-12	0.101587	0.485	0.388	6.7492e-08	1	POC1A	Optic vesicle epithelium (OV-Epi)
4.44878e-06	0.101422	0.851	0.803	0.0872271	1	ANKRD11	Optic vesicle epithelium (OV-Epi)
3.47561e-12	0.10129	0.483	0.386	6.81463e-08	1	SPTAN1	Optic vesicle epithelium (OV-Epi)
1.33111e-09	0.101128	0.503	0.422	2.60992e-05	1	SREBF2	Optic vesicle epithelium (OV-Epi)
3.2995e-12	0.101112	0.474	0.377	6.46932e-08	1	UBQLN4	Optic vesicle epithelium (OV-Epi)
0.000322147	0.10111	0.791	0.745	1	1	DLGAP4	Optic vesicle epithelium (OV-Epi)
1.335e-08	0.101051	0.658	0.572	0.000261753	1	PRR5L	Optic vesicle epithelium (OV-Epi)
9.71302e-10	0.100983	0.523	0.437	1.90443e-05	1	RAB40C	Optic vesicle epithelium (OV-Epi)
3.78804e-11	0.100966	0.537	0.442	7.42721e-07	1	PRR12	Optic vesicle epithelium (OV-Epi)
1.63458e-10	0.100826	0.594	0.49	3.20492e-06	1	NEK8	Optic vesicle epithelium (OV-Epi)
5.04332e-13	0.100804	0.422	0.324	9.88844e-09	1	GRIK5	Optic vesicle epithelium (OV-Epi)
1.4575e-10	0.100696	0.536	0.441	2.85771e-06	1	MVB12A	Optic vesicle epithelium (OV-Epi)
2.05935e-13	0.100691	0.365	0.272	4.03777e-09	1	CPT1C	Optic vesicle epithelium (OV-Epi)
1.05385e-10	0.100524	0.557	0.464	2.06629e-06	1	MIDN	Optic vesicle epithelium (OV-Epi)
5.30923e-07	0.100475	0.664	0.587	0.0104098	1	ARHGAP19-SLIT1	Optic vesicle epithelium (OV-Epi)
4.43556e-08	0.100449	0.607	0.531	0.000869681	1	RHBDL3	Optic vesicle epithelium (OV-Epi)
1.92422e-13	0.10034	0.36	0.269	3.77281e-09	1	GIT2	Optic vesicle epithelium (OV-Epi)
2.08695e-09	0.100222	0.51	0.424	4.09188e-05	1	NKAIN1	Optic vesicle epithelium (OV-Epi)
4.23201e-08	0.10021	0.445	0.369	0.000829771	1	SEMA3F	Optic vesicle epithelium (OV-Epi)
6.53412e-07	0.100209	0.656	0.577	0.0128114	1	DNM1	Optic vesicle epithelium (OV-Epi)
3.4939e-10	0.100142	0.473	0.386	6.8505e-06	1	PPP1R16A	Optic vesicle epithelium (OV-Epi)
2.90344e-06	0.100059	0.639	0.572	0.0569277	1	TTLL9	Optic vesicle epithelium (OV-Epi)
3.88121e-08	0.0999858	0.587	0.501	0.000760989	1	JAKMIP2	Optic vesicle epithelium (OV-Epi)
3.52905e-07	0.0999175	0.622	0.553	0.00691942	1	HSPG2	Optic vesicle epithelium (OV-Epi)
3.18579e-09	0.0998861	0.614	0.521	6.24637e-05	1	MRC2	Optic vesicle epithelium (OV-Epi)
3.7576e-08	0.0998648	0.632	0.554	0.000736753	1	KLF16	Optic vesicle epithelium (OV-Epi)
2.68242e-12	0.0998299	0.412	0.319	5.25942e-08	1	ASCC1	Optic vesicle epithelium (OV-Epi)
5.75866e-16	0.0998269	0.366	0.267	1.1291e-11	1	C1QL1	Optic vesicle epithelium (OV-Epi)
1.09909e-11	0.099797	0.512	0.414	2.15499e-07	1	MAP3K6	Optic vesicle epithelium (OV-Epi)
1.84967e-11	0.0997263	0.435	0.341	3.62664e-07	1	VAT1	Optic vesicle epithelium (OV-Epi)
1.01589e-09	0.0997197	0.427	0.348	1.99185e-05	1	USHBP1	Optic vesicle epithelium (OV-Epi)
5.98067e-10	0.0996664	0.632	0.531	1.17263e-05	1	EFR3B	Optic vesicle epithelium (OV-Epi)
1.89464e-09	0.0995365	0.522	0.439	3.71483e-05	1	STRA6	Optic vesicle epithelium (OV-Epi)
1.62751e-07	0.0993933	0.649	0.577	0.00319105	1	FAAP20	Optic vesicle epithelium (OV-Epi)
1.75662e-10	0.0993752	0.493	0.405	3.44421e-06	1	CAMK2A	Optic vesicle epithelium (OV-Epi)
2.56149e-11	0.0993241	0.435	0.344	5.02231e-07	1	TCHP	Optic vesicle epithelium (OV-Epi)
1.543e-07	0.0993085	0.645	0.566	0.00302537	1	EPS8L2	Optic vesicle epithelium (OV-Epi)
1.56871e-11	0.0992359	0.611	0.505	3.07577e-07	1	PTMS	Optic vesicle epithelium (OV-Epi)
9.23458e-09	0.0992282	0.569	0.478	0.000181062	1	WWP2	Optic vesicle epithelium (OV-Epi)
3.24696e-06	0.0992268	0.793	0.733	0.0636632	1	MICAL3	Optic vesicle epithelium (OV-Epi)
5.66993e-07	0.0991953	0.838	0.771	0.011117	1	BACH2	Optic vesicle epithelium (OV-Epi)
1.65649e-08	0.0990251	0.647	0.563	0.000324787	1	BOC	Optic vesicle epithelium (OV-Epi)
1.48301e-08	0.0990122	0.596	0.509	0.000290774	1	AP3D1	Optic vesicle epithelium (OV-Epi)
2.71382e-10	0.0989555	0.433	0.347	5.32098e-06	1	METTL16	Optic vesicle epithelium (OV-Epi)
8.03017e-11	0.0989513	0.513	0.42	1.57447e-06	1	PKD1	Optic vesicle epithelium (OV-Epi)
8.25164e-08	0.0989344	0.503	0.424	0.0016179	1	ADGRB2	Optic vesicle epithelium (OV-Epi)
1.14203e-15	0.0988157	0.344	0.249	2.23917e-11	1	DLX4	Optic vesicle epithelium (OV-Epi)
6.44958e-08	0.0987486	0.675	0.587	0.00126457	1	ARID1A	Optic vesicle epithelium (OV-Epi)
2.72861e-11	0.0986006	0.409	0.321	5.34998e-07	1	FIBP	Optic vesicle epithelium (OV-Epi)
5.56515e-13	0.098583	0.445	0.348	1.09116e-08	1	CDHR2	Optic vesicle epithelium (OV-Epi)
7.80858e-08	0.098539	0.621	0.545	0.00153103	1	DNM2	Optic vesicle epithelium (OV-Epi)
8.20791e-08	0.0984993	0.614	0.528	0.00160932	1	ZSWIM4	Optic vesicle epithelium (OV-Epi)
6.39391e-06	0.0984096	0.732	0.68	0.125365	1	ARAP1	Optic vesicle epithelium (OV-Epi)
1.54905e-08	0.0983649	0.533	0.449	0.000303722	1	HEG1	Optic vesicle epithelium (OV-Epi)
6.04834e-07	0.0982415	0.732	0.665	0.011859	1	EXTL3	Optic vesicle epithelium (OV-Epi)
1.99334e-06	0.0981878	0.778	0.714	0.0390834	1	SPTBN4	Optic vesicle epithelium (OV-Epi)
8.45948e-13	0.0981146	0.409	0.314	1.65865e-08	1	ABCA2	Optic vesicle epithelium (OV-Epi)
1.47759e-12	0.0981092	0.423	0.327	2.89711e-08	1	MYL6	Optic vesicle epithelium (OV-Epi)
6.53693e-11	0.0979203	0.48	0.387	1.2817e-06	1	CYP46A1	Optic vesicle epithelium (OV-Epi)
7.12617e-10	0.0979124	0.596	0.499	1.39723e-05	1	USP2	Optic vesicle epithelium (OV-Epi)
2.66106e-08	0.0979117	0.817	0.752	0.000521755	1	CCDC88C	Optic vesicle epithelium (OV-Epi)
2.84052e-09	0.0978782	0.627	0.528	5.56941e-05	1	BCAR1	Optic vesicle epithelium (OV-Epi)
1.62099e-08	0.0978746	0.537	0.457	0.000317828	1	MYO15B	Optic vesicle epithelium (OV-Epi)
5.06682e-07	0.0978285	0.672	0.595	0.00993451	1	ZC3H3	Optic vesicle epithelium (OV-Epi)
1.24908e-09	0.097661	0.524	0.438	2.44907e-05	1	LRRN2	Optic vesicle epithelium (OV-Epi)
6.78347e-07	0.0976323	0.671	0.596	0.0133004	1	ADGRA2	Optic vesicle epithelium (OV-Epi)
3.33367e-06	0.0976157	0.75	0.691	0.0653632	1	AHNAK	Optic vesicle epithelium (OV-Epi)
3.21973e-09	0.0973934	0.529	0.443	6.31293e-05	1	GLIS2	Optic vesicle epithelium (OV-Epi)
1.33867e-12	0.097311	0.432	0.334	2.62472e-08	1	TLK2	Optic vesicle epithelium (OV-Epi)
8.68782e-14	0.0971893	0.32	0.234	1.70342e-09	1	TRPV4	Optic vesicle epithelium (OV-Epi)
3.11976e-06	0.0971888	0.671	0.601	0.0611691	1	HMCN2	Optic vesicle epithelium (OV-Epi)
1.79815e-07	0.097092	0.634	0.553	0.00352563	1	CRLF1	Optic vesicle epithelium (OV-Epi)
8.70465e-09	0.0970857	0.663	0.577	0.000170672	1	MATN2	Optic vesicle epithelium (OV-Epi)
1.34847e-08	0.0969338	0.563	0.475	0.000264394	1	DOT1L	Optic vesicle epithelium (OV-Epi)
1.68916e-10	0.0967276	0.529	0.431	3.31194e-06	1	PCDH1	Optic vesicle epithelium (OV-Epi)
3.42438e-09	0.0967224	0.553	0.464	6.71418e-05	1	EMX1	Optic vesicle epithelium (OV-Epi)
3.94672e-06	0.0966636	0.701	0.629	0.0773834	1	LLfos-48D6.2	Optic vesicle epithelium (OV-Epi)
2.01759e-09	0.0966405	0.473	0.392	3.95588e-05	1	NFAM1	Optic vesicle epithelium (OV-Epi)
6.20728e-11	0.0965521	0.461	0.37	1.21706e-06	1	DUSP7	Optic vesicle epithelium (OV-Epi)
9.6077e-08	0.0965336	0.461	0.385	0.00188378	1	GPR176	Optic vesicle epithelium (OV-Epi)
2.54137e-09	0.0965041	0.488	0.406	4.98287e-05	1	PIP5K1C	Optic vesicle epithelium (OV-Epi)
1.77341e-13	0.0964906	0.367	0.276	3.47712e-09	1	TPX2	Optic vesicle epithelium (OV-Epi)
2.46453e-11	0.0964794	0.464	0.367	4.8322e-07	1	TRAF7	Optic vesicle epithelium (OV-Epi)
1.05819e-12	0.0964021	0.311	0.229	2.0748e-08	1	MRPL48	Optic vesicle epithelium (OV-Epi)
8.88794e-10	0.0963871	0.445	0.365	1.74266e-05	1	SFMBT1	Optic vesicle epithelium (OV-Epi)
3.97416e-08	0.0963657	0.67	0.596	0.000779214	1	PRTG	Optic vesicle epithelium (OV-Epi)
7.00954e-09	0.096286	0.53	0.448	0.000137436	1	RNF215	Optic vesicle epithelium (OV-Epi)
5.84472e-10	0.0962582	0.427	0.341	1.14597e-05	1	DPF1	Optic vesicle epithelium (OV-Epi)
8.3558e-13	0.0962032	0.384	0.293	1.63832e-08	1	CA4	Optic vesicle epithelium (OV-Epi)
7.06476e-13	0.0962016	0.352	0.266	1.38519e-08	1	CNN2	Optic vesicle epithelium (OV-Epi)
1.83992e-09	0.0961969	0.394	0.319	3.60754e-05	1	RPS6KA1	Optic vesicle epithelium (OV-Epi)
3.15589e-05	0.0961602	0.724	0.671	0.618775	1	KCNN3	Optic vesicle epithelium (OV-Epi)
7.14602e-10	0.0961434	0.498	0.407	1.40112e-05	1	NCKAP5L	Optic vesicle epithelium (OV-Epi)
3.02102e-10	0.0961323	0.482	0.391	5.92331e-06	1	BOP1	Optic vesicle epithelium (OV-Epi)
1.95737e-12	0.0961202	0.325	0.242	3.83781e-08	1	POGZ	Optic vesicle epithelium (OV-Epi)
1.37546e-06	0.0960891	0.773	0.714	0.0269686	1	RPH3AL	Optic vesicle epithelium (OV-Epi)
6.83579e-07	0.0960857	0.772	0.703	0.0134029	1	CACNA1A	Optic vesicle epithelium (OV-Epi)
2.76875e-09	0.0960756	0.528	0.442	5.42869e-05	1	HMG20B	Optic vesicle epithelium (OV-Epi)
2.5836e-05	0.0960748	0.765	0.701	0.506566	1	RP11-192H23.4	Optic vesicle epithelium (OV-Epi)
3.94429e-06	0.0960217	0.739	0.681	0.0773357	1	CELF5	Optic vesicle epithelium (OV-Epi)
7.29536e-08	0.0960208	0.526	0.448	0.0014304	1	HERC1	Optic vesicle epithelium (OV-Epi)
4.80563e-07	0.0960044	0.583	0.504	0.00942241	1	LMO1	Optic vesicle epithelium (OV-Epi)
2.29412e-10	0.0959595	0.523	0.428	4.49808e-06	1	TEAD2	Optic vesicle epithelium (OV-Epi)
5.30587e-06	0.0959294	0.901	0.86	0.104032	1	MEGF11	Optic vesicle epithelium (OV-Epi)
7.93964e-09	0.0959165	0.558	0.475	0.000155673	1	IL4I1	Optic vesicle epithelium (OV-Epi)
1.91633e-10	0.0958569	0.421	0.335	3.75734e-06	1	UNC13D	Optic vesicle epithelium (OV-Epi)
1.94187e-07	0.0957375	0.684	0.606	0.00380742	1	BCL9L	Optic vesicle epithelium (OV-Epi)
3.34223e-11	0.0956294	0.474	0.383	6.55311e-07	1	FAM60A	Optic vesicle epithelium (OV-Epi)
7.53115e-15	0.095383	0.465	0.359	1.47663e-10	1	NABP2	Optic vesicle epithelium (OV-Epi)
0.000172568	0.0953762	0.687	0.642	1	1	CORO7	Optic vesicle epithelium (OV-Epi)
5.60853e-06	0.0953751	0.67	0.61	0.109966	1	MAP4	Optic vesicle epithelium (OV-Epi)
7.41175e-11	0.0953675	0.557	0.457	1.45322e-06	1	MRPL34	Optic vesicle epithelium (OV-Epi)
6.71573e-08	0.0952353	0.72	0.647	0.00131675	1	SOBP	Optic vesicle epithelium (OV-Epi)
1.72819e-09	0.0952076	0.562	0.477	3.38845e-05	1	EPC2	Optic vesicle epithelium (OV-Epi)
5.56577e-06	0.0951371	0.626	0.555	0.109128	1	GRAMD4	Optic vesicle epithelium (OV-Epi)
6.91514e-05	0.0951357	0.667	0.612	1	1	PITPNM2	Optic vesicle epithelium (OV-Epi)
1.37199e-09	0.0950748	0.555	0.468	2.69006e-05	1	TET1	Optic vesicle epithelium (OV-Epi)
6.8742e-11	0.0948275	0.541	0.441	1.34782e-06	1	CACNG7	Optic vesicle epithelium (OV-Epi)
3.76249e-07	0.0948122	0.675	0.598	0.00737711	1	ACTN1	Optic vesicle epithelium (OV-Epi)
8.84883e-13	0.0947865	0.439	0.34	1.73499e-08	1	MGEA5	Optic vesicle epithelium (OV-Epi)
4.70368e-08	0.0947617	0.586	0.504	0.000922251	1	MAST3	Optic vesicle epithelium (OV-Epi)
0.00010863	0.0947469	0.62	0.569	1	1	AMBRA1	Optic vesicle epithelium (OV-Epi)
5.21184e-06	0.0947446	0.682	0.61	0.102188	1	PRRC2B	Optic vesicle epithelium (OV-Epi)
1.01172e-10	0.0947023	0.473	0.387	1.98368e-06	1	ZNF148	Optic vesicle epithelium (OV-Epi)
1.58106e-11	0.0946927	0.388	0.301	3.09998e-07	1	TRPM2	Optic vesicle epithelium (OV-Epi)
5.82166e-12	0.0946871	0.482	0.382	1.14145e-07	1	ADAMTS7	Optic vesicle epithelium (OV-Epi)
3.00199e-09	0.0946634	0.514	0.432	5.886e-05	1	GTPBP3	Optic vesicle epithelium (OV-Epi)
1.21788e-07	0.0946537	0.669	0.59	0.00238789	1	FIGN	Optic vesicle epithelium (OV-Epi)
1.25017e-08	0.0946046	0.49	0.407	0.00024512	1	PKMYT1	Optic vesicle epithelium (OV-Epi)
2.89802e-09	0.0945804	0.589	0.504	5.68215e-05	1	FIZ1	Optic vesicle epithelium (OV-Epi)
2.05082e-12	0.0945409	0.438	0.339	4.02104e-08	1	MYO7B	Optic vesicle epithelium (OV-Epi)
1.50361e-13	0.0943879	0.343	0.254	2.94813e-09	1	RAB26	Optic vesicle epithelium (OV-Epi)
9.84404e-13	0.0943797	0.42	0.323	1.93012e-08	1	RP1-37E16.12	Optic vesicle epithelium (OV-Epi)
8.29784e-08	0.0943145	0.571	0.491	0.00162696	1	SPAG9	Optic vesicle epithelium (OV-Epi)
4.01104e-09	0.0943129	0.554	0.466	7.86444e-05	1	ZC3H4	Optic vesicle epithelium (OV-Epi)
2.60068e-10	0.09419	0.427	0.343	5.09914e-06	1	NR5A1	Optic vesicle epithelium (OV-Epi)
2.75947e-09	0.0941554	0.474	0.392	5.41049e-05	1	GLG1	Optic vesicle epithelium (OV-Epi)
2.34e-07	0.0941199	0.6	0.525	0.00458805	1	CENPT	Optic vesicle epithelium (OV-Epi)
7.6897e-09	0.0940198	0.699	0.615	0.000150772	1	MYO9B	Optic vesicle epithelium (OV-Epi)
6.24374e-07	0.0940114	0.607	0.53	0.0122421	1	DPYSL3	Optic vesicle epithelium (OV-Epi)
4.9649e-06	0.0940045	0.67	0.612	0.0973468	1	FBLN1	Optic vesicle epithelium (OV-Epi)
1.21024e-08	0.0939918	0.412	0.338	0.000237291	1	ARHGAP4	Optic vesicle epithelium (OV-Epi)
6.69776e-08	0.0938455	0.532	0.454	0.00131323	1	ALPL	Optic vesicle epithelium (OV-Epi)
5.05138e-07	0.0937942	0.493	0.422	0.00990424	1	DNAH1	Optic vesicle epithelium (OV-Epi)
9.71326e-07	0.0935411	0.692	0.615	0.0190448	1	GLTSCR1L	Optic vesicle epithelium (OV-Epi)
5.91516e-09	0.0934218	0.614	0.522	0.000115979	1	TMEM256-PLSCR3.1	Optic vesicle epithelium (OV-Epi)
9.99613e-09	0.0933423	0.421	0.347	0.000195994	1	DGCR8	Optic vesicle epithelium (OV-Epi)
5.06174e-06	0.0933279	0.945	0.93	0.0992455	1	MSI2	Optic vesicle epithelium (OV-Epi)
9.3713e-11	0.0932949	0.358	0.275	1.83743e-06	1	STAB1	Optic vesicle epithelium (OV-Epi)
1.86909e-07	0.0932856	0.82	0.767	0.00366472	1	ERCC1	Optic vesicle epithelium (OV-Epi)
2.10463e-09	0.0932249	0.444	0.363	4.12654e-05	1	MREG	Optic vesicle epithelium (OV-Epi)
1.04543e-07	0.0932206	0.463	0.392	0.00204977	1	CEP170B	Optic vesicle epithelium (OV-Epi)
1.99878e-06	0.0931612	0.478	0.415	0.0391901	1	SLC29A1	Optic vesicle epithelium (OV-Epi)
1.34659e-09	0.0930985	0.456	0.37	2.64027e-05	1	AHNAK2	Optic vesicle epithelium (OV-Epi)
1.10358e-07	0.0930659	0.511	0.436	0.00216378	1	ASAP3	Optic vesicle epithelium (OV-Epi)
3.41643e-08	0.0929994	0.526	0.453	0.00066986	1	FCHO1	Optic vesicle epithelium (OV-Epi)
7.79735e-11	0.092957	0.39	0.309	1.52883e-06	1	PAMR1	Optic vesicle epithelium (OV-Epi)
4.66232e-13	0.0929511	0.395	0.3	9.14141e-09	1	CTD-3148I10.9	Optic vesicle epithelium (OV-Epi)
5.14383e-12	0.0929053	0.44	0.346	1.00855e-07	1	CREB1	Optic vesicle epithelium (OV-Epi)
1.56684e-07	0.0928075	0.689	0.619	0.0030721	1	ALPK1	Optic vesicle epithelium (OV-Epi)
5.40678e-11	0.0927584	0.448	0.357	1.06011e-06	1	CHEK2	Optic vesicle epithelium (OV-Epi)
7.92313e-06	0.0926502	0.74	0.672	0.155349	1	ARHGEF17	Optic vesicle epithelium (OV-Epi)
4.43825e-08	0.0926062	0.459	0.381	0.000870208	1	AP1B1	Optic vesicle epithelium (OV-Epi)
6.75161e-11	0.0925633	0.364	0.282	1.32379e-06	1	OPRD1	Optic vesicle epithelium (OV-Epi)
8.47623e-11	0.0925617	0.454	0.363	1.66193e-06	1	CLK2	Optic vesicle epithelium (OV-Epi)
1.24912e-14	0.0925005	0.335	0.243	2.44915e-10	1	KNL1	Optic vesicle epithelium (OV-Epi)
5.86313e-06	0.0924886	0.69	0.621	0.114958	1	SYT7	Optic vesicle epithelium (OV-Epi)
3.56151e-10	0.0924062	0.423	0.335	6.98305e-06	1	CALM2	Optic vesicle epithelium (OV-Epi)
5.68401e-10	0.0922482	0.62	0.525	1.11446e-05	1	CBX5	Optic vesicle epithelium (OV-Epi)
4.03896e-08	0.0922254	0.515	0.433	0.000791919	1	WASF2	Optic vesicle epithelium (OV-Epi)
4.6316e-08	0.0922218	0.632	0.547	0.000908118	1	PHLDB1	Optic vesicle epithelium (OV-Epi)
6.46253e-09	0.0921683	0.611	0.519	0.000126711	1	STXBP1	Optic vesicle epithelium (OV-Epi)
1.86474e-09	0.0921492	0.458	0.372	3.65619e-05	1	FSCN1	Optic vesicle epithelium (OV-Epi)
7.31182e-08	0.0921238	0.58	0.497	0.00143363	1	ARHGEF2	Optic vesicle epithelium (OV-Epi)
1.89116e-13	0.0921039	0.34	0.249	3.70801e-09	1	DHRS13	Optic vesicle epithelium (OV-Epi)
5.09224e-12	0.0919872	0.42	0.324	9.98435e-08	1	CIB4	Optic vesicle epithelium (OV-Epi)
3.55511e-08	0.0918772	0.551	0.462	0.000697051	1	MGA	Optic vesicle epithelium (OV-Epi)
0.000188631	0.0918355	0.842	0.793	1	1	PLXNA2	Optic vesicle epithelium (OV-Epi)
1.29741e-05	0.0917468	0.886	0.828	0.254384	1	RCN1	Optic vesicle epithelium (OV-Epi)
5.7432e-09	0.0917125	0.435	0.352	0.000112607	1	CDK12	Optic vesicle epithelium (OV-Epi)
2.62017e-12	0.0914726	0.366	0.279	5.13737e-08	1	PPP2R5D	Optic vesicle epithelium (OV-Epi)
1.26625e-07	0.0912135	0.537	0.46	0.00248274	1	BSN	Optic vesicle epithelium (OV-Epi)
3.69791e-08	0.0911955	0.489	0.409	0.000725049	1	TTBK2	Optic vesicle epithelium (OV-Epi)
7.77176e-07	0.0911759	0.709	0.636	0.0152381	1	AMPD3	Optic vesicle epithelium (OV-Epi)
1.63649e-10	0.0911289	0.454	0.366	3.20867e-06	1	LAMTOR2	Optic vesicle epithelium (OV-Epi)
6.81602e-07	0.0910754	0.649	0.583	0.0133642	1	PAX3	Optic vesicle epithelium (OV-Epi)
5.32491e-11	0.0910677	0.489	0.394	1.04405e-06	1	SETD1B	Optic vesicle epithelium (OV-Epi)
1.8849e-06	0.0909925	0.685	0.607	0.0369572	1	STK10	Optic vesicle epithelium (OV-Epi)
2.5217e-11	0.0909549	0.45	0.355	4.9443e-07	1	CCDC88B	Optic vesicle epithelium (OV-Epi)
2.58928e-07	0.0909124	0.611	0.527	0.00507679	1	SEPT1	Optic vesicle epithelium (OV-Epi)
2.38688e-07	0.0908958	0.497	0.425	0.00467995	1	EFCAB8	Optic vesicle epithelium (OV-Epi)
7.80622e-12	0.0908707	0.379	0.292	1.53056e-07	1	GAPVD1	Optic vesicle epithelium (OV-Epi)
2.52329e-10	0.0907616	0.397	0.311	4.94742e-06	1	SCAMP4	Optic vesicle epithelium (OV-Epi)
1.15787e-08	0.0907504	0.514	0.432	0.000227023	1	DISP3	Optic vesicle epithelium (OV-Epi)
4.49681e-05	0.0907352	0.743	0.691	0.88169	1	ELMSAN1	Optic vesicle epithelium (OV-Epi)
1.23501e-07	0.0907239	0.562	0.482	0.00242148	1	TP53BP1	Optic vesicle epithelium (OV-Epi)
5.18615e-06	0.0906715	0.704	0.635	0.101685	1	CFL1	Optic vesicle epithelium (OV-Epi)
1.1465e-10	0.0906443	0.409	0.324	2.24794e-06	1	AIFM3	Optic vesicle epithelium (OV-Epi)
1.95815e-05	0.0906077	0.595	0.525	0.383934	1	ZNF385C	Optic vesicle epithelium (OV-Epi)
4.0266e-11	0.0905991	0.359	0.278	7.89495e-07	1	PTGDS	Optic vesicle epithelium (OV-Epi)
4.28702e-13	0.0905721	0.386	0.292	8.40557e-09	1	E4F1	Optic vesicle epithelium (OV-Epi)
7.74045e-07	0.0905453	0.582	0.503	0.0151767	1	LDB3	Optic vesicle epithelium (OV-Epi)
6.73601e-12	0.0904264	0.32	0.24	1.32073e-07	1	FAM171A2	Optic vesicle epithelium (OV-Epi)
1.87222e-06	0.0903736	0.609	0.542	0.0367086	1	RASIP1	Optic vesicle epithelium (OV-Epi)
1.40995e-11	0.090266	0.401	0.314	2.76449e-07	1	MAPRE1	Optic vesicle epithelium (OV-Epi)
2.83078e-08	0.0902407	0.584	0.495	0.000555032	1	RRAS	Optic vesicle epithelium (OV-Epi)
1.0491e-07	0.0902359	0.643	0.564	0.00205697	1	AGRN	Optic vesicle epithelium (OV-Epi)
5.0196e-09	0.0901965	0.457	0.381	9.84193e-05	1	CLIC1	Optic vesicle epithelium (OV-Epi)
7.21546e-07	0.0901146	0.726	0.664	0.0141474	1	CIC	Optic vesicle epithelium (OV-Epi)
7.34287e-07	0.0899712	0.704	0.637	0.0143972	1	RNF165	Optic vesicle epithelium (OV-Epi)
3.86712e-09	0.0899249	0.477	0.393	7.58226e-05	1	LUZP1	Optic vesicle epithelium (OV-Epi)
4.52846e-10	0.089877	0.517	0.421	8.87895e-06	1	TCF3	Optic vesicle epithelium (OV-Epi)
6.41608e-05	0.0898735	0.829	0.799	1	1	RALGPS1	Optic vesicle epithelium (OV-Epi)
2.48216e-06	0.0898663	0.57	0.499	0.0486677	1	EPB41L4B	Optic vesicle epithelium (OV-Epi)
3.48037e-05	0.0897554	0.773	0.705	0.682396	1	MTA3	Optic vesicle epithelium (OV-Epi)
9.57481e-06	0.0897439	0.669	0.607	0.187733	1	GDPD5	Optic vesicle epithelium (OV-Epi)
1.98484e-06	0.0897428	0.728	0.653	0.0389168	1	LRIG1	Optic vesicle epithelium (OV-Epi)
3.78253e-08	0.0897255	0.597	0.508	0.000741642	1	DEAF1	Optic vesicle epithelium (OV-Epi)
1.52052e-09	0.0896795	0.579	0.485	2.98129e-05	1	SCAF1	Optic vesicle epithelium (OV-Epi)
1.49405e-08	0.0896719	0.422	0.35	0.000292938	1	UNK	Optic vesicle epithelium (OV-Epi)
3.16833e-08	0.0895981	0.539	0.451	0.000621214	1	MN1	Optic vesicle epithelium (OV-Epi)
1.94587e-06	0.0895858	0.67	0.595	0.0381526	1	ARID4B	Optic vesicle epithelium (OV-Epi)
4.95195e-07	0.0895687	0.523	0.448	0.00970929	1	GNB1	Optic vesicle epithelium (OV-Epi)
3.57679e-09	0.0894825	0.439	0.36	7.01302e-05	1	CSPG4	Optic vesicle epithelium (OV-Epi)
1.78857e-10	0.0894192	0.482	0.389	3.50685e-06	1	CEP131	Optic vesicle epithelium (OV-Epi)
1.06168e-07	0.0893996	0.59	0.505	0.00208165	1	CELF1	Optic vesicle epithelium (OV-Epi)
4.17307e-08	0.0892606	0.402	0.33	0.000818213	1	WEE1	Optic vesicle epithelium (OV-Epi)
1.38132e-08	0.089145	0.479	0.397	0.000270836	1	PODNL1	Optic vesicle epithelium (OV-Epi)
3.38057e-14	0.0890213	0.297	0.212	6.62828e-10	1	TAS1R1	Optic vesicle epithelium (OV-Epi)
3.55502e-08	0.0889722	0.479	0.402	0.000697033	1	ATP13A4	Optic vesicle epithelium (OV-Epi)
3.59391e-08	0.088888	0.514	0.436	0.000704659	1	CYHR1	Optic vesicle epithelium (OV-Epi)
1.40751e-06	0.088831	0.538	0.469	0.027597	1	EHD1	Optic vesicle epithelium (OV-Epi)
1.51911e-06	0.0888158	0.587	0.509	0.0297852	1	MYT1	Optic vesicle epithelium (OV-Epi)
2.17567e-09	0.0888071	0.447	0.368	4.26583e-05	1	GNA11	Optic vesicle epithelium (OV-Epi)
2.6639e-15	0.0887007	0.275	0.19	5.2231e-11	1	DNA2	Optic vesicle epithelium (OV-Epi)
6.15694e-13	0.0886437	0.354	0.266	1.20719e-08	1	CASC3	Optic vesicle epithelium (OV-Epi)
7.55229e-06	0.088641	0.749	0.68	0.148078	1	FGD4	Optic vesicle epithelium (OV-Epi)
5.84633e-12	0.088614	0.329	0.247	1.14629e-07	1	CPSF1	Optic vesicle epithelium (OV-Epi)
7.29432e-08	0.0885789	0.52	0.441	0.0014302	1	HEXB	Optic vesicle epithelium (OV-Epi)
4.57755e-09	0.088571	0.501	0.415	8.9752e-05	1	PKDCC	Optic vesicle epithelium (OV-Epi)
1.48948e-06	0.0885529	0.739	0.676	0.0292042	1	RAD9A	Optic vesicle epithelium (OV-Epi)
1.01234e-08	0.0885526	0.544	0.453	0.00019849	1	ACO2	Optic vesicle epithelium (OV-Epi)
1.07863e-07	0.0884445	0.435	0.361	0.00211487	1	MPHOSPH9	Optic vesicle epithelium (OV-Epi)
2.17448e-11	0.0882641	0.368	0.284	4.2635e-07	1	NEU1	Optic vesicle epithelium (OV-Epi)
3.9359e-11	0.088255	0.31	0.235	7.71712e-07	1	LGI1	Optic vesicle epithelium (OV-Epi)
2.89468e-09	0.0882493	0.489	0.401	5.6756e-05	1	NR2F6	Optic vesicle epithelium (OV-Epi)
7.54641e-11	0.0882394	0.476	0.383	1.47962e-06	1	TNFRSF12A	Optic vesicle epithelium (OV-Epi)
2.73025e-08	0.0882386	0.513	0.432	0.00053532	1	PATZ1	Optic vesicle epithelium (OV-Epi)
4.37138e-06	0.0882106	0.717	0.657	0.0857097	1	IL17RD	Optic vesicle epithelium (OV-Epi)
1.16364e-08	0.0881521	0.342	0.274	0.000228155	1	NPLOC4	Optic vesicle epithelium (OV-Epi)
8.04885e-10	0.0880024	0.428	0.344	1.57814e-05	1	FBN3	Optic vesicle epithelium (OV-Epi)
7.78142e-08	0.0879943	0.481	0.409	0.0015257	1	TUSC2	Optic vesicle epithelium (OV-Epi)
2.05319e-10	0.0879915	0.351	0.272	4.02569e-06	1	MED16	Optic vesicle epithelium (OV-Epi)
2.02113e-06	0.0879143	0.627	0.565	0.0396283	1	SYT2	Optic vesicle epithelium (OV-Epi)
2.39304e-05	0.087882	0.772	0.713	0.469203	1	NOS1AP	Optic vesicle epithelium (OV-Epi)
3.23782e-05	0.0878793	0.632	0.573	0.63484	1	DGKZ	Optic vesicle epithelium (OV-Epi)
2.09492e-11	0.0878761	0.434	0.34	4.1075e-07	1	NYAP1	Optic vesicle epithelium (OV-Epi)
2.12428e-09	0.0878476	0.473	0.388	4.16508e-05	1	ATP5G2	Optic vesicle epithelium (OV-Epi)
9.41457e-06	0.0877924	0.728	0.663	0.184591	1	ADAMTS9	Optic vesicle epithelium (OV-Epi)
9.59652e-12	0.0877267	0.416	0.323	1.88159e-07	1	ZGRF1	Optic vesicle epithelium (OV-Epi)
5.36302e-12	0.0877152	0.328	0.245	1.05153e-07	1	KIF3B	Optic vesicle epithelium (OV-Epi)
9.52751e-11	0.0876363	0.337	0.26	1.86806e-06	1	RND2	Optic vesicle epithelium (OV-Epi)
1.20284e-12	0.0875628	0.371	0.28	2.35842e-08	1	FABP6	Optic vesicle epithelium (OV-Epi)
5.50967e-05	0.0875141	0.762	0.707	1	1	SLC39A11	Optic vesicle epithelium (OV-Epi)
3.50722e-09	0.087502	0.371	0.295	6.8766e-05	1	SBF1	Optic vesicle epithelium (OV-Epi)
4.28628e-07	0.0874725	0.707	0.635	0.0084041	1	HNRNPUL2-BSCL2	Optic vesicle epithelium (OV-Epi)
5.53423e-07	0.087385	0.607	0.522	0.010851	1	HDAC5	Optic vesicle epithelium (OV-Epi)
1.63824e-08	0.0873119	0.41	0.336	0.00032121	1	DUS2	Optic vesicle epithelium (OV-Epi)
2.55792e-05	0.087274	0.698	0.642	0.501532	1	PPP5D1	Optic vesicle epithelium (OV-Epi)
8.20527e-08	0.0871417	0.527	0.452	0.00160881	1	MDN1	Optic vesicle epithelium (OV-Epi)
5.70289e-06	0.08708	0.654	0.587	0.111817	1	MORF4L1	Optic vesicle epithelium (OV-Epi)
7.6306e-10	0.087045	0.364	0.287	1.49613e-05	1	CCAR1	Optic vesicle epithelium (OV-Epi)
6.01769e-09	0.0870316	0.583	0.501	0.000117989	1	MAMSTR	Optic vesicle epithelium (OV-Epi)
1.36771e-05	0.0869812	0.741	0.683	0.268166	1	ZFYVE28	Optic vesicle epithelium (OV-Epi)
1.13086e-08	0.0869113	0.479	0.396	0.000221728	1	C6orf132	Optic vesicle epithelium (OV-Epi)
8.36346e-07	0.0868594	0.705	0.619	0.0163982	1	RNF38	Optic vesicle epithelium (OV-Epi)
3.46449e-06	0.0868133	0.717	0.642	0.0679282	1	PDE2A	Optic vesicle epithelium (OV-Epi)
5.40287e-07	0.0867325	0.572	0.495	0.0105934	1	DUSP15	Optic vesicle epithelium (OV-Epi)
3.28075e-11	0.0866105	0.39	0.3	6.43256e-07	1	PPP6R1	Optic vesicle epithelium (OV-Epi)
1.95516e-08	0.0865998	0.502	0.42	0.000383348	1	PRKCD	Optic vesicle epithelium (OV-Epi)
4.86573e-09	0.086597	0.379	0.303	9.54023e-05	1	STARD3	Optic vesicle epithelium (OV-Epi)
3.24046e-09	0.086581	0.485	0.396	6.35356e-05	1	TANGO2	Optic vesicle epithelium (OV-Epi)
1.07163e-12	0.0865122	0.345	0.257	2.10114e-08	1	TULP2	Optic vesicle epithelium (OV-Epi)
1.96922e-10	0.0864981	0.394	0.312	3.86104e-06	1	AASS	Optic vesicle epithelium (OV-Epi)
1.75463e-08	0.0864098	0.438	0.36	0.00034403	1	PLXNB2	Optic vesicle epithelium (OV-Epi)
6.76961e-06	0.0863182	0.74	0.666	0.132732	1	PLEKHA6	Optic vesicle epithelium (OV-Epi)
1.21735e-07	0.086291	0.528	0.443	0.00238685	1	MAP1A	Optic vesicle epithelium (OV-Epi)
1.31079e-08	0.0862478	0.507	0.422	0.000257007	1	ABCC3	Optic vesicle epithelium (OV-Epi)
9.86899e-11	0.0862441	0.374	0.29	1.93501e-06	1	ADCK5	Optic vesicle epithelium (OV-Epi)
0.000139728	0.0861967	0.65	0.594	1	1	MYO18B	Optic vesicle epithelium (OV-Epi)
8.73518e-09	0.0861808	0.378	0.304	0.000171271	1	CKAP5	Optic vesicle epithelium (OV-Epi)
2.11849e-10	0.0860422	0.425	0.338	4.15372e-06	1	GLB1	Optic vesicle epithelium (OV-Epi)
2.10983e-06	0.0859343	0.577	0.5	0.0413674	1	CLIP2	Optic vesicle epithelium (OV-Epi)
2.48305e-05	0.0858645	0.794	0.74	0.486851	1	NR6A1	Optic vesicle epithelium (OV-Epi)
2.68477e-08	0.0857353	0.409	0.334	0.000526403	1	CECR1	Optic vesicle epithelium (OV-Epi)
3.03916e-08	0.0857318	0.434	0.358	0.000595888	1	PPP1R9B	Optic vesicle epithelium (OV-Epi)
3.74146e-09	0.0857221	0.412	0.333	7.33588e-05	1	GPATCH8	Optic vesicle epithelium (OV-Epi)
8.6164e-05	0.0856381	0.744	0.687	1	1	RGS3	Optic vesicle epithelium (OV-Epi)
5.42325e-08	0.0856341	0.521	0.441	0.00106334	1	NFE2L1	Optic vesicle epithelium (OV-Epi)
8.73681e-12	0.0855839	0.35	0.266	1.71303e-07	1	MUM1	Optic vesicle epithelium (OV-Epi)
1.12352e-08	0.0855519	0.448	0.366	0.000220289	1	CTD-2132N18.3	Optic vesicle epithelium (OV-Epi)
3.17199e-08	0.0855468	0.495	0.415	0.000621932	1	CDC42EP4	Optic vesicle epithelium (OV-Epi)
6.59962e-15	0.0855168	0.244	0.165	1.29399e-10	1	CILP2	Optic vesicle epithelium (OV-Epi)
1.19138e-05	0.0854476	0.65	0.579	0.233594	1	TBCA	Optic vesicle epithelium (OV-Epi)
1.16097e-13	0.0854379	0.384	0.288	2.2763e-09	1	PANK4	Optic vesicle epithelium (OV-Epi)
7.75062e-05	0.0854121	0.825	0.781	1	1	CMIP	Optic vesicle epithelium (OV-Epi)
6.01955e-06	0.0852541	0.734	0.658	0.118025	1	LHPP	Optic vesicle epithelium (OV-Epi)
2.45513e-05	0.0852529	0.813	0.77	0.481378	1	NFIX	Optic vesicle epithelium (OV-Epi)
7.10968e-10	0.0852391	0.284	0.216	1.39399e-05	1	GRK2	Optic vesicle epithelium (OV-Epi)
8.49157e-07	0.0852085	0.543	0.47	0.0166494	1	RP11-548K23.11	Optic vesicle epithelium (OV-Epi)
0.000153649	0.0851984	0.859	0.824	1	1	SSBP3	Optic vesicle epithelium (OV-Epi)
0.000198996	0.0850811	0.726	0.674	1	1	ARHGEF10L	Optic vesicle epithelium (OV-Epi)
5.77505e-08	0.0850438	0.518	0.438	0.00113231	1	TESK2	Optic vesicle epithelium (OV-Epi)
1.84459e-06	0.0850248	0.498	0.433	0.0361669	1	TEX22	Optic vesicle epithelium (OV-Epi)
3.35182e-10	0.0849648	0.34	0.265	6.57191e-06	1	ATP5D	Optic vesicle epithelium (OV-Epi)
7.44665e-09	0.0848208	0.518	0.433	0.000146006	1	H3F3B	Optic vesicle epithelium (OV-Epi)
4.41589e-09	0.0848131	0.362	0.289	8.65824e-05	1	OPA1	Optic vesicle epithelium (OV-Epi)
1.1703e-07	0.0847632	0.345	0.281	0.0022946	1	KCNJ4	Optic vesicle epithelium (OV-Epi)
4.45558e-08	0.08474	0.478	0.399	0.000873606	1	SMIM4	Optic vesicle epithelium (OV-Epi)
4.38248e-10	0.0847383	0.354	0.276	8.59273e-06	1	PUSL1	Optic vesicle epithelium (OV-Epi)
1.3759e-11	0.0846541	0.289	0.214	2.69773e-07	1	TUBA1A	Optic vesicle epithelium (OV-Epi)
1.98503e-05	0.0846414	0.563	0.496	0.389206	1	ST3GAL4	Optic vesicle epithelium (OV-Epi)
5.57038e-10	0.0846401	0.322	0.248	1.09218e-05	1	POLA2	Optic vesicle epithelium (OV-Epi)
3.29462e-06	0.0846348	0.501	0.434	0.0645976	1	PNPLA7	Optic vesicle epithelium (OV-Epi)
5.01474e-09	0.084601	0.53	0.435	9.8324e-05	1	TLCD1	Optic vesicle epithelium (OV-Epi)
4.9673e-08	0.0845941	0.6	0.51	0.000973938	1	STAT3	Optic vesicle epithelium (OV-Epi)
6.8911e-11	0.0845816	0.442	0.35	1.35114e-06	1	RCC1	Optic vesicle epithelium (OV-Epi)
2.00307e-11	0.0845467	0.34	0.258	3.92742e-07	1	DLL3	Optic vesicle epithelium (OV-Epi)
3.92267e-10	0.084492	0.346	0.271	7.69117e-06	1	ATG13	Optic vesicle epithelium (OV-Epi)
2.32571e-08	0.0844719	0.535	0.455	0.000456002	1	R3HDM2	Optic vesicle epithelium (OV-Epi)
4.76766e-10	0.0844717	0.463	0.374	9.34795e-06	1	AP000721.4	Optic vesicle epithelium (OV-Epi)
2.90342e-07	0.0844126	0.645	0.556	0.00569274	1	KCP	Optic vesicle epithelium (OV-Epi)
2.4547e-08	0.0843362	0.496	0.412	0.000481294	1	RNF44	Optic vesicle epithelium (OV-Epi)
5.59113e-09	0.0841931	0.409	0.331	0.000109625	1	PCGF2	Optic vesicle epithelium (OV-Epi)
5.85181e-08	0.0841831	0.487	0.408	0.00114736	1	PRRX2	Optic vesicle epithelium (OV-Epi)
5.66869e-07	0.0841619	0.615	0.536	0.0111146	1	SIX5	Optic vesicle epithelium (OV-Epi)
7.46145e-11	0.0840881	0.321	0.244	1.46297e-06	1	ZYG11B	Optic vesicle epithelium (OV-Epi)
1.70169e-05	0.0840319	0.711	0.64	0.33365	1	ABL1	Optic vesicle epithelium (OV-Epi)
1.89831e-11	0.084021	0.329	0.247	3.72201e-07	1	FJX1	Optic vesicle epithelium (OV-Epi)
6.51483e-06	0.084007	0.846	0.8	0.127736	1	AP000304.12	Optic vesicle epithelium (OV-Epi)
2.00485e-07	0.0840039	0.465	0.394	0.0039309	1	DOCK7	Optic vesicle epithelium (OV-Epi)
7.75251e-08	0.0839444	0.475	0.395	0.00152003	1	PDXK	Optic vesicle epithelium (OV-Epi)
1.12083e-07	0.0838748	0.628	0.552	0.0021976	1	TTBK1	Optic vesicle epithelium (OV-Epi)
4.94152e-09	0.0838466	0.427	0.344	9.68884e-05	1	RAX	Optic vesicle epithelium (OV-Epi)
3.0163e-08	0.0838358	0.496	0.409	0.000591407	1	DYNLL1	Optic vesicle epithelium (OV-Epi)
2.12926e-13	0.0835947	0.312	0.226	4.17483e-09	1	HSPA1L	Optic vesicle epithelium (OV-Epi)
3.70724e-07	0.0835782	0.489	0.416	0.00726879	1	LIPE	Optic vesicle epithelium (OV-Epi)
1.36128e-06	0.0835397	0.671	0.592	0.0266906	1	CORO1C	Optic vesicle epithelium (OV-Epi)
1.36543e-06	0.0834701	0.522	0.446	0.026772	1	RBM6	Optic vesicle epithelium (OV-Epi)
5.95957e-11	0.0834563	0.451	0.358	1.16849e-06	1	FSTL3	Optic vesicle epithelium (OV-Epi)
9.63044e-07	0.0833718	0.553	0.483	0.0188824	1	DMPK	Optic vesicle epithelium (OV-Epi)
4.32154e-10	0.0833688	0.48	0.39	8.47324e-06	1	CLDN6	Optic vesicle epithelium (OV-Epi)
1.08994e-07	0.0833197	0.602	0.523	0.00213704	1	TMEM143	Optic vesicle epithelium (OV-Epi)
1.72549e-10	0.0832723	0.4	0.315	3.38316e-06	1	CEP85	Optic vesicle epithelium (OV-Epi)
4.16775e-07	0.0832377	0.624	0.543	0.00817171	1	MFSD12	Optic vesicle epithelium (OV-Epi)
7.35523e-07	0.0832372	0.612	0.538	0.0144214	1	AP3B1	Optic vesicle epithelium (OV-Epi)
5.66164e-08	0.0832337	0.403	0.333	0.00111008	1	UBAP1	Optic vesicle epithelium (OV-Epi)
2.12781e-15	0.0832089	0.182	0.114	4.17199e-11	1	TSKS	Optic vesicle epithelium (OV-Epi)
1.0339e-08	0.0831899	0.38	0.305	0.000202717	1	ADAMTSL5	Optic vesicle epithelium (OV-Epi)
1.73695e-07	0.0831689	0.514	0.435	0.00340564	1	ZNF385A	Optic vesicle epithelium (OV-Epi)
5.6085e-12	0.0831637	0.267	0.194	1.09966e-07	1	TRAIP	Optic vesicle epithelium (OV-Epi)
1.25218e-07	0.0831077	0.647	0.56	0.00245515	1	ZBTB7B	Optic vesicle epithelium (OV-Epi)
4.05133e-15	0.0830976	0.279	0.193	7.94344e-11	1	BUB1B	Optic vesicle epithelium (OV-Epi)
6.66178e-10	0.0830893	0.474	0.383	1.30618e-05	1	SYTL1	Optic vesicle epithelium (OV-Epi)
3.58851e-09	0.0829804	0.413	0.333	7.036e-05	1	HOMER3	Optic vesicle epithelium (OV-Epi)
1.04123e-07	0.0829456	0.489	0.41	0.00204155	1	ZBTB8OS	Optic vesicle epithelium (OV-Epi)
8.53874e-09	0.0829437	0.507	0.42	0.000167419	1	SENP3-EIF4A1	Optic vesicle epithelium (OV-Epi)
2.99746e-08	0.0829013	0.405	0.331	0.000587713	1	ASIC1	Optic vesicle epithelium (OV-Epi)
1.62715e-07	0.0828594	0.503	0.424	0.00319035	1	NOS3	Optic vesicle epithelium (OV-Epi)
2.33728e-10	0.0828494	0.395	0.308	4.58271e-06	1	TSC2	Optic vesicle epithelium (OV-Epi)
1.03773e-08	0.0827132	0.444	0.362	0.000203468	1	AATF	Optic vesicle epithelium (OV-Epi)
2.53578e-06	0.0826088	0.688	0.627	0.049719	1	BICD1	Optic vesicle epithelium (OV-Epi)
2.22983e-05	0.0825882	0.6	0.535	0.437202	1	IQCH	Optic vesicle epithelium (OV-Epi)
0.000178879	0.0825876	0.83	0.779	1	1	GRK5	Optic vesicle epithelium (OV-Epi)
3.81275e-07	0.082567	0.532	0.456	0.00747567	1	ACLY	Optic vesicle epithelium (OV-Epi)
2.6466e-11	0.0825315	0.403	0.312	5.18918e-07	1	MSH5-SAPCD1	Optic vesicle epithelium (OV-Epi)
4.11473e-12	0.0825067	0.364	0.273	8.06775e-08	1	FRZB	Optic vesicle epithelium (OV-Epi)
1.95316e-08	0.0824721	0.47	0.387	0.000382956	1	OTOG	Optic vesicle epithelium (OV-Epi)
5.86256e-06	0.0823539	0.554	0.485	0.114947	1	CDH3	Optic vesicle epithelium (OV-Epi)
5.74216e-11	0.0823472	0.51	0.406	1.12587e-06	1	SAXO1	Optic vesicle epithelium (OV-Epi)
7.66687e-10	0.082336	0.258	0.194	1.50324e-05	1	ZC3H12D	Optic vesicle epithelium (OV-Epi)
3.02474e-07	0.0822692	0.429	0.362	0.00593061	1	IGFBP2	Optic vesicle epithelium (OV-Epi)
2.61927e-10	0.0822478	0.473	0.381	5.13561e-06	1	IP6K2	Optic vesicle epithelium (OV-Epi)
1.48596e-05	0.0822409	0.551	0.482	0.291352	1	KIAA1522	Optic vesicle epithelium (OV-Epi)
6.08091e-07	0.0822287	0.541	0.462	0.0119228	1	COL2A1	Optic vesicle epithelium (OV-Epi)
1.52763e-05	0.0822102	0.771	0.702	0.299522	1	ITSN1	Optic vesicle epithelium (OV-Epi)
6.54402e-05	0.0822025	0.582	0.521	1	1	TSPAN4	Optic vesicle epithelium (OV-Epi)
6.59704e-10	0.0821339	0.33	0.255	1.29348e-05	1	PLA2G4E	Optic vesicle epithelium (OV-Epi)
5.4622e-08	0.082132	0.434	0.357	0.00107097	1	ADNP	Optic vesicle epithelium (OV-Epi)
0.000788635	0.0821261	0.687	0.637	1	1	ME3	Optic vesicle epithelium (OV-Epi)
6.83647e-09	0.0821119	0.46	0.381	0.000134043	1	OSBPL2	Optic vesicle epithelium (OV-Epi)
9.72704e-08	0.0820883	0.601	0.521	0.00190718	1	TUB	Optic vesicle epithelium (OV-Epi)
6.98709e-08	0.0820597	0.405	0.333	0.00136996	1	PSTPIP1	Optic vesicle epithelium (OV-Epi)
8.73922e-08	0.0820412	0.464	0.386	0.0017135	1	OTUB1	Optic vesicle epithelium (OV-Epi)
4.01432e-10	0.0820374	0.396	0.314	7.87088e-06	1	DNAJC7	Optic vesicle epithelium (OV-Epi)
9.78507e-06	0.0819702	0.625	0.555	0.191856	1	SMAD2	Optic vesicle epithelium (OV-Epi)
4.5109e-07	0.0819656	0.451	0.378	0.00884452	1	FMNL1	Optic vesicle epithelium (OV-Epi)
8.53868e-13	0.0819629	0.336	0.248	1.67418e-08	1	MON2	Optic vesicle epithelium (OV-Epi)
2.22862e-05	0.081832	0.63	0.555	0.436965	1	PEAK1	Optic vesicle epithelium (OV-Epi)
2.83729e-05	0.0818224	0.599	0.532	0.556308	1	RNF111	Optic vesicle epithelium (OV-Epi)
1.08231e-05	0.081793	0.526	0.461	0.212208	1	PECR	Optic vesicle epithelium (OV-Epi)
1.21522e-07	0.0817882	0.448	0.374	0.00238269	1	KIAA0930	Optic vesicle epithelium (OV-Epi)
7.42818e-08	0.0817779	0.563	0.476	0.00145644	1	SPRY4	Optic vesicle epithelium (OV-Epi)
6.82211e-07	0.081768	0.498	0.421	0.0133761	1	TULP3	Optic vesicle epithelium (OV-Epi)
1.25908e-05	0.0817464	0.509	0.45	0.246869	1	PACSIN1	Optic vesicle epithelium (OV-Epi)
9.79956e-11	0.0817432	0.351	0.267	1.9214e-06	1	SSU72	Optic vesicle epithelium (OV-Epi)
1.30864e-07	0.0817195	0.302	0.241	0.00256585	1	AC005338.1	Optic vesicle epithelium (OV-Epi)
1.68788e-06	0.0816581	0.529	0.462	0.0330943	1	BMPR2	Optic vesicle epithelium (OV-Epi)
1.20326e-05	0.0816328	0.556	0.486	0.235923	1	NCS1	Optic vesicle epithelium (OV-Epi)
7.4616e-08	0.0815757	0.375	0.307	0.001463	1	ATP1A3	Optic vesicle epithelium (OV-Epi)
2.64095e-07	0.081566	0.464	0.392	0.0051781	1	MEGF8	Optic vesicle epithelium (OV-Epi)
1.707e-07	0.0813792	0.48	0.409	0.00334692	1	ZCCHC11	Optic vesicle epithelium (OV-Epi)
5.4313e-08	0.0813231	0.419	0.341	0.00106492	1	DOCK6	Optic vesicle epithelium (OV-Epi)
0.000100535	0.0811379	0.744	0.68	1	1	PNKD	Optic vesicle epithelium (OV-Epi)
2.08709e-10	0.0808371	0.334	0.258	4.09216e-06	1	OVOS2	Optic vesicle epithelium (OV-Epi)
6.97842e-06	0.0808175	0.611	0.54	0.136826	1	MUS81	Optic vesicle epithelium (OV-Epi)
2.95934e-05	0.0808169	0.637	0.572	0.580238	1	ESYT1	Optic vesicle epithelium (OV-Epi)
7.94088e-10	0.080786	0.282	0.214	1.55697e-05	1	CERS2	Optic vesicle epithelium (OV-Epi)
2.59548e-07	0.0807789	0.423	0.352	0.00508895	1	CBL	Optic vesicle epithelium (OV-Epi)
5.02166e-09	0.0806951	0.363	0.289	9.84598e-05	1	DDHD1	Optic vesicle epithelium (OV-Epi)
4.71405e-05	0.0806853	0.421	0.368	0.924284	1	TMEM120B	Optic vesicle epithelium (OV-Epi)
3.37581e-08	0.0806759	0.488	0.406	0.000661894	1	KAT7	Optic vesicle epithelium (OV-Epi)
4.66766e-10	0.080629	0.394	0.311	9.15188e-06	1	SYNGR3	Optic vesicle epithelium (OV-Epi)
6.08279e-12	0.0805928	0.266	0.193	1.19265e-07	1	SCYL1	Optic vesicle epithelium (OV-Epi)
0.000193069	0.0805801	0.586	0.522	1	1	TAF4	Optic vesicle epithelium (OV-Epi)
3.24267e-08	0.0805565	0.529	0.445	0.000635791	1	KANK4	Optic vesicle epithelium (OV-Epi)
1.85023e-05	0.0805045	0.574	0.509	0.362775	1	SNX8	Optic vesicle epithelium (OV-Epi)
5.96913e-09	0.0804869	0.47	0.384	0.000117037	1	LZTS2	Optic vesicle epithelium (OV-Epi)
4.08905e-08	0.0804762	0.583	0.495	0.00080174	1	RP1-27O5.3	Optic vesicle epithelium (OV-Epi)
8.12867e-08	0.0804457	0.422	0.349	0.00159379	1	RILPL1	Optic vesicle epithelium (OV-Epi)
2.33293e-07	0.0804431	0.435	0.362	0.00457417	1	MED24	Optic vesicle epithelium (OV-Epi)
1.2721e-10	0.0804419	0.264	0.195	2.49421e-06	1	RP11-45M22.4	Optic vesicle epithelium (OV-Epi)
2.8553e-09	0.0803895	0.428	0.343	5.59838e-05	1	STX10	Optic vesicle epithelium (OV-Epi)
2.98825e-06	0.0803539	0.539	0.459	0.0585906	1	DNMT1	Optic vesicle epithelium (OV-Epi)
2.44046e-07	0.0803096	0.512	0.432	0.004785	1	TXNRD2	Optic vesicle epithelium (OV-Epi)
0.000419792	0.0803036	0.821	0.769	1	1	ZBTB16	Optic vesicle epithelium (OV-Epi)
1.00911e-06	0.0802948	0.713	0.627	0.0197856	1	MROH1	Optic vesicle epithelium (OV-Epi)
1.12831e-07	0.0802664	0.411	0.337	0.00221228	1	TBKBP1	Optic vesicle epithelium (OV-Epi)
2.85923e-07	0.0802617	0.415	0.343	0.00560609	1	WDR82	Optic vesicle epithelium (OV-Epi)
1.42317e-05	0.0801571	0.726	0.663	0.279041	1	KIRREL	Optic vesicle epithelium (OV-Epi)
5.49344e-05	0.0800341	0.665	0.609	1	1	CHD7	Optic vesicle epithelium (OV-Epi)
1.48945e-05	0.0799739	0.659	0.586	0.292037	1	CCND3	Optic vesicle epithelium (OV-Epi)
1.59656e-11	0.079868	0.269	0.195	3.13037e-07	1	GJC1	Optic vesicle epithelium (OV-Epi)
7.06764e-05	0.0798512	0.62	0.559	1	1	IFFO2	Optic vesicle epithelium (OV-Epi)
1.22139e-09	0.0798341	0.461	0.374	2.39478e-05	1	SPOP	Optic vesicle epithelium (OV-Epi)
7.03173e-09	0.0796342	0.468	0.381	0.000137871	1	RP4-539M6.19	Optic vesicle epithelium (OV-Epi)
2.93166e-08	0.0796323	0.361	0.29	0.00057481	1	TRAF2	Optic vesicle epithelium (OV-Epi)
5.75574e-12	0.0795863	0.249	0.178	1.12853e-07	1	KIF18B	Optic vesicle epithelium (OV-Epi)
5.51023e-05	0.0795535	0.62	0.549	1	1	WNT3	Optic vesicle epithelium (OV-Epi)
1.56546e-08	0.0794451	0.34	0.266	0.000306939	1	SMARCB1	Optic vesicle epithelium (OV-Epi)
1.66688e-10	0.0793992	0.348	0.268	3.26825e-06	1	TK1	Optic vesicle epithelium (OV-Epi)
3.19778e-08	0.079369	0.408	0.332	0.000626988	1	LDLR	Optic vesicle epithelium (OV-Epi)
1.03063e-06	0.0793565	0.499	0.424	0.0202076	1	UBXN2A	Optic vesicle epithelium (OV-Epi)
1.02276e-08	0.0793554	0.335	0.264	0.000200532	1	KIAA1549L	Optic vesicle epithelium (OV-Epi)
3.13153e-05	0.0793482	0.629	0.563	0.613999	1	NFATC2	Optic vesicle epithelium (OV-Epi)
9.58715e-05	0.0793293	0.869	0.83	1	1	RNF220	Optic vesicle epithelium (OV-Epi)
1.06905e-08	0.0792875	0.409	0.332	0.000209609	1	CCDC167	Optic vesicle epithelium (OV-Epi)
2.11828e-09	0.0792326	0.495	0.404	4.15331e-05	1	NCL	Optic vesicle epithelium (OV-Epi)
1.14988e-06	0.0792318	0.593	0.507	0.0225457	1	SHC1	Optic vesicle epithelium (OV-Epi)
0.00312868	0.0791733	0.798	0.759	1	1	LMX1B	Optic vesicle epithelium (OV-Epi)
6.17478e-07	0.0791702	0.514	0.442	0.0121069	1	CACNG2	Optic vesicle epithelium (OV-Epi)
8.00131e-11	0.0791481	0.325	0.248	1.56882e-06	1	MSL1	Optic vesicle epithelium (OV-Epi)
1.68782e-09	0.0791174	0.329	0.257	3.3093e-05	1	SIDT2	Optic vesicle epithelium (OV-Epi)
1.88894e-05	0.0790904	0.88	0.835	0.370365	1	TIAM1	Optic vesicle epithelium (OV-Epi)
1.91271e-07	0.0790684	0.621	0.525	0.00375024	1	LHX4	Optic vesicle epithelium (OV-Epi)
5.14222e-09	0.0790003	0.355	0.282	0.000100823	1	LRRC8A	Optic vesicle epithelium (OV-Epi)
1.19524e-09	0.0789945	0.384	0.304	2.34351e-05	1	AAMP	Optic vesicle epithelium (OV-Epi)
3.45839e-06	0.078965	0.605	0.534	0.0678086	1	MAPKAPK3	Optic vesicle epithelium (OV-Epi)
4.07169e-07	0.0788342	0.401	0.331	0.00798336	1	SETD1A	Optic vesicle epithelium (OV-Epi)
1.16605e-05	0.0788053	0.734	0.665	0.228627	1	NRP2	Optic vesicle epithelium (OV-Epi)
1.91946e-06	0.0787782	0.523	0.448	0.0376349	1	SMARCC1	Optic vesicle epithelium (OV-Epi)
1.54297e-06	0.0787708	0.571	0.495	0.0302531	1	KCNIP2	Optic vesicle epithelium (OV-Epi)
9.83828e-09	0.0786651	0.476	0.389	0.000192899	1	MPND	Optic vesicle epithelium (OV-Epi)
9.16105e-08	0.0786614	0.545	0.461	0.00179621	1	KIFC2	Optic vesicle epithelium (OV-Epi)
6.32038e-05	0.0786536	0.764	0.705	1	1	PC	Optic vesicle epithelium (OV-Epi)
8.37968e-08	0.078653	0.557	0.468	0.001643	1	CHD5	Optic vesicle epithelium (OV-Epi)
3.30747e-05	0.0786278	0.766	0.706	0.648495	1	KCTD7	Optic vesicle epithelium (OV-Epi)
3.24559e-09	0.0786105	0.376	0.301	6.36363e-05	1	PAN2	Optic vesicle epithelium (OV-Epi)
7.10708e-08	0.0784875	0.499	0.416	0.00139349	1	SH2B2	Optic vesicle epithelium (OV-Epi)
1.99067e-08	0.0784864	0.4	0.323	0.00039031	1	MAMDC4	Optic vesicle epithelium (OV-Epi)
4.35262e-09	0.0784424	0.489	0.405	8.53418e-05	1	RAB11B	Optic vesicle epithelium (OV-Epi)
3.75488e-05	0.0783584	0.67	0.611	0.736219	1	PIEZO1	Optic vesicle epithelium (OV-Epi)
0.000196318	0.0783425	0.702	0.651	1	1	TECR	Optic vesicle epithelium (OV-Epi)
1.21618e-08	0.0783387	0.39	0.312	0.000238457	1	CHRNA1	Optic vesicle epithelium (OV-Epi)
1.33363e-08	0.0783034	0.335	0.265	0.000261484	1	IRF2BPL	Optic vesicle epithelium (OV-Epi)
3.86907e-07	0.0782996	0.538	0.455	0.00758608	1	STRBP	Optic vesicle epithelium (OV-Epi)
2.30372e-06	0.078276	0.614	0.536	0.045169	1	COL4A1	Optic vesicle epithelium (OV-Epi)
5.9167e-06	0.0782602	0.557	0.488	0.116009	1	SPEN	Optic vesicle epithelium (OV-Epi)
2.59565e-10	0.0782438	0.405	0.318	5.08929e-06	1	CPLX4	Optic vesicle epithelium (OV-Epi)
6.58417e-10	0.0782429	0.41	0.325	1.29096e-05	1	SMARCC2	Optic vesicle epithelium (OV-Epi)
7.29426e-08	0.0781926	0.372	0.303	0.00143019	1	NDRG3	Optic vesicle epithelium (OV-Epi)
2.06135e-08	0.0781812	0.406	0.328	0.000404168	1	CDK18	Optic vesicle epithelium (OV-Epi)
1.812e-14	0.078113	0.151	0.092	3.55279e-10	1	SEMA6B	Optic vesicle epithelium (OV-Epi)
1.58849e-05	0.0780358	0.588	0.519	0.311455	1	DLG1	Optic vesicle epithelium (OV-Epi)
3.86491e-07	0.0780199	0.465	0.395	0.00757794	1	TARBP2	Optic vesicle epithelium (OV-Epi)
8.92063e-05	0.0778913	0.904	0.868	1	1	SRGAP3	Optic vesicle epithelium (OV-Epi)
8.45786e-08	0.0778824	0.54	0.458	0.00165833	1	HECTD4	Optic vesicle epithelium (OV-Epi)
9.82651e-11	0.0778637	0.22	0.158	1.92668e-06	1	IL11	Optic vesicle epithelium (OV-Epi)
4.0463e-10	0.0778481	0.324	0.248	7.93359e-06	1	SLC44A4	Optic vesicle epithelium (OV-Epi)
1.11493e-05	0.0777546	0.442	0.385	0.218603	1	CEP164	Optic vesicle epithelium (OV-Epi)
5.30545e-08	0.0776806	0.589	0.503	0.00104024	1	MYADM	Optic vesicle epithelium (OV-Epi)
0.000156846	0.0776616	0.848	0.796	1	1	KIAA1671	Optic vesicle epithelium (OV-Epi)
1.57036e-10	0.0776289	0.226	0.164	3.079e-06	1	ESPL1	Optic vesicle epithelium (OV-Epi)
1.48533e-05	0.0776192	0.709	0.635	0.291228	1	POU2F1	Optic vesicle epithelium (OV-Epi)
8.2968e-07	0.0776001	0.692	0.621	0.0162675	1	SSBP2	Optic vesicle epithelium (OV-Epi)
2.02784e-08	0.0775897	0.484	0.402	0.000397598	1	DKKL1	Optic vesicle epithelium (OV-Epi)
3.44921e-07	0.0774714	0.522	0.447	0.00676287	1	RP11-286N22.8	Optic vesicle epithelium (OV-Epi)
6.09417e-05	0.0774641	0.786	0.719	1	1	FMN1	Optic vesicle epithelium (OV-Epi)
3.33816e-05	0.0774244	0.624	0.561	0.654512	1	NSD1	Optic vesicle epithelium (OV-Epi)
8.31373e-07	0.077393	0.57	0.495	0.0163007	1	CTD-2116N17.1	Optic vesicle epithelium (OV-Epi)
1.08777e-09	0.0773823	0.378	0.296	2.13279e-05	1	NUSAP1	Optic vesicle epithelium (OV-Epi)
3.76482e-08	0.0773459	0.376	0.304	0.000738168	1	FGF11	Optic vesicle epithelium (OV-Epi)
6.15317e-10	0.0773383	0.461	0.368	1.20645e-05	1	COX7A2L	Optic vesicle epithelium (OV-Epi)
7.63051e-08	0.0773153	0.426	0.349	0.00149611	1	ACBD4	Optic vesicle epithelium (OV-Epi)
6.625e-08	0.077295	0.461	0.383	0.00129896	1	EP300	Optic vesicle epithelium (OV-Epi)
0.000106534	0.0772328	0.662	0.604	1	1	GTDC1	Optic vesicle epithelium (OV-Epi)
7.19877e-07	0.0772255	0.514	0.441	0.0141146	1	SCN8A	Optic vesicle epithelium (OV-Epi)
2.20332e-05	0.07722	0.658	0.588	0.432005	1	MGRN1	Optic vesicle epithelium (OV-Epi)
1.2432e-08	0.0772066	0.369	0.295	0.000243754	1	RRM2	Optic vesicle epithelium (OV-Epi)
2.05397e-07	0.0771858	0.519	0.435	0.00402722	1	RP11-444E17.6	Optic vesicle epithelium (OV-Epi)
2.39999e-07	0.0771021	0.431	0.356	0.00470565	1	ISG15	Optic vesicle epithelium (OV-Epi)
4.5906e-05	0.0770922	0.646	0.586	0.90008	1	PLCG2	Optic vesicle epithelium (OV-Epi)
9.57323e-06	0.0770278	0.605	0.532	0.187702	1	LZTS1	Optic vesicle epithelium (OV-Epi)
7.21567e-07	0.077019	0.58	0.504	0.0141478	1	SLC43A2	Optic vesicle epithelium (OV-Epi)
6.66489e-05	0.0770054	0.809	0.753	1	1	ATXN7L1	Optic vesicle epithelium (OV-Epi)
0.00139178	0.0769761	0.851	0.806	1	1	NAV1	Optic vesicle epithelium (OV-Epi)
1.34771e-10	0.076969	0.416	0.325	2.64246e-06	1	TPRN	Optic vesicle epithelium (OV-Epi)
1.40026e-06	0.0769072	0.464	0.398	0.0274549	1	STARD8	Optic vesicle epithelium (OV-Epi)
7.57277e-12	0.0768233	0.341	0.256	1.48479e-07	1	SLF2	Optic vesicle epithelium (OV-Epi)
2.44053e-07	0.0768191	0.613	0.522	0.00478515	1	DYM	Optic vesicle epithelium (OV-Epi)
6.21538e-10	0.076814	0.378	0.299	1.21865e-05	1	ST6GALNAC6	Optic vesicle epithelium (OV-Epi)
9.36915e-06	0.0768129	0.543	0.474	0.183701	1	CLMP	Optic vesicle epithelium (OV-Epi)
1.4598e-12	0.0768071	0.292	0.211	2.86224e-08	1	ATP1A2	Optic vesicle epithelium (OV-Epi)
3.74251e-07	0.0767715	0.47	0.392	0.00733794	1	PTRH1	Optic vesicle epithelium (OV-Epi)
5.70631e-09	0.0767406	0.405	0.326	0.000111884	1	TMEM63B	Optic vesicle epithelium (OV-Epi)
0.000176183	0.0767232	0.64	0.572	1	1	SEC14L1	Optic vesicle epithelium (OV-Epi)
4.11723e-06	0.0766768	0.572	0.503	0.0807265	1	PDE4C	Optic vesicle epithelium (OV-Epi)
3.09851e-07	0.0766144	0.578	0.496	0.00607524	1	KCTD2	Optic vesicle epithelium (OV-Epi)
2.37834e-08	0.0765627	0.491	0.406	0.000466322	1	CDH6	Optic vesicle epithelium (OV-Epi)
1.99916e-09	0.07649	0.345	0.27	3.91976e-05	1	TMEM259	Optic vesicle epithelium (OV-Epi)
5.03214e-11	0.0764856	0.316	0.238	9.86651e-07	1	FAM129C	Optic vesicle epithelium (OV-Epi)
1.19881e-06	0.076451	0.462	0.391	0.0235051	1	DBN1	Optic vesicle epithelium (OV-Epi)
5.54992e-14	0.076431	0.309	0.219	1.08817e-09	1	SRL	Optic vesicle epithelium (OV-Epi)
2.41257e-09	0.0764306	0.478	0.389	4.73034e-05	1	SPAG4	Optic vesicle epithelium (OV-Epi)
2.95906e-12	0.0764115	0.368	0.277	5.80183e-08	1	HYAL3	Optic vesicle epithelium (OV-Epi)
3.52664e-13	0.0763874	0.309	0.222	6.91468e-09	1	BCL6B	Optic vesicle epithelium (OV-Epi)
1.30208e-06	0.0763801	0.461	0.391	0.02553	1	MTOR	Optic vesicle epithelium (OV-Epi)
8.40349e-08	0.0763662	0.474	0.394	0.00164767	1	POLR2A	Optic vesicle epithelium (OV-Epi)
4.13876e-05	0.0763561	0.541	0.48	0.811487	1	NUMB	Optic vesicle epithelium (OV-Epi)
2.52486e-06	0.0763378	0.657	0.575	0.0495048	1	CACNG8	Optic vesicle epithelium (OV-Epi)
6.97989e-06	0.0762799	0.435	0.371	0.136855	1	C2orf61	Optic vesicle epithelium (OV-Epi)
0.00469218	0.0761936	0.857	0.823	1	1	FHOD3	Optic vesicle epithelium (OV-Epi)
0.000287712	0.0761719	0.679	0.62	1	1	RAP1GAP	Optic vesicle epithelium (OV-Epi)
4.69624e-10	0.0761492	0.308	0.234	9.20792e-06	1	C10orf105	Optic vesicle epithelium (OV-Epi)
2.05316e-06	0.0761297	0.624	0.544	0.0402563	1	CELSR3	Optic vesicle epithelium (OV-Epi)
2.07072e-10	0.076122	0.32	0.244	4.06007e-06	1	STX1B	Optic vesicle epithelium (OV-Epi)
7.74337e-10	0.0760991	0.408	0.319	1.51824e-05	1	PBRM1	Optic vesicle epithelium (OV-Epi)
1.31249e-05	0.0760789	0.55	0.485	0.25734	1	KREMEN1	Optic vesicle epithelium (OV-Epi)
0.000429004	0.0759842	0.921	0.889	1	1	DSCAML1	Optic vesicle epithelium (OV-Epi)
2.39226e-07	0.0759763	0.562	0.485	0.0046905	1	USP54	Optic vesicle epithelium (OV-Epi)
1.65935e-07	0.0758908	0.393	0.321	0.00325349	1	PUS7	Optic vesicle epithelium (OV-Epi)
5.03016e-06	0.0758697	0.578	0.5	0.0986264	1	FAM129B	Optic vesicle epithelium (OV-Epi)
1.49528e-09	0.0758543	0.367	0.285	2.93179e-05	1	ADAT3	Optic vesicle epithelium (OV-Epi)
8.69661e-09	0.0758023	0.369	0.295	0.000170514	1	NISCH	Optic vesicle epithelium (OV-Epi)
3.46361e-05	0.0757016	0.602	0.528	0.679111	1	BMP7	Optic vesicle epithelium (OV-Epi)
0.000104832	0.075684	0.581	0.527	1	1	CTD-3088G3.8	Optic vesicle epithelium (OV-Epi)
4.6846e-10	0.075665	0.351	0.271	9.1851e-06	1	RP1-309K20.6	Optic vesicle epithelium (OV-Epi)
1.21676e-05	0.0755746	0.529	0.459	0.23857	1	CBX8	Optic vesicle epithelium (OV-Epi)
1.29308e-09	0.0755279	0.393	0.308	2.53535e-05	1	RP11-831H9.11	Optic vesicle epithelium (OV-Epi)
5.573e-05	0.0755202	0.648	0.585	1	1	KCNQ4	Optic vesicle epithelium (OV-Epi)
1.71484e-08	0.0755136	0.376	0.303	0.000336228	1	BCL2L14	Optic vesicle epithelium (OV-Epi)
1.38565e-08	0.0755094	0.492	0.404	0.000271685	1	FLNC	Optic vesicle epithelium (OV-Epi)
0.000102091	0.0754809	0.546	0.478	1	1	TEF	Optic vesicle epithelium (OV-Epi)
4.30063e-08	0.0754649	0.368	0.296	0.000843224	1	C19orf45	Optic vesicle epithelium (OV-Epi)
3.45813e-05	0.0754347	0.535	0.47	0.678036	1	NMT1	Optic vesicle epithelium (OV-Epi)
4.31045e-14	0.0754276	0.192	0.124	8.45149e-10	1	SMIM24	Optic vesicle epithelium (OV-Epi)
2.19285e-13	0.0754101	0.261	0.184	4.29953e-09	1	SLC39A4	Optic vesicle epithelium (OV-Epi)
3.39426e-06	0.075404	0.53	0.461	0.0665512	1	COPZ1	Optic vesicle epithelium (OV-Epi)
7.04797e-06	0.0753816	0.62	0.548	0.138189	1	SLC25A25	Optic vesicle epithelium (OV-Epi)
7.7727e-11	0.0753611	0.38	0.298	1.52399e-06	1	SLC25A29	Optic vesicle epithelium (OV-Epi)
2.09008e-05	0.0752858	0.553	0.479	0.409803	1	STK40	Optic vesicle epithelium (OV-Epi)
0.00119578	0.0752781	0.686	0.638	1	1	SMAD6	Optic vesicle epithelium (OV-Epi)
5.03317e-06	0.0752597	0.508	0.44	0.0986853	1	WDR33	Optic vesicle epithelium (OV-Epi)
0.00595688	0.0752281	0.77	0.721	1	1	GPC3	Optic vesicle epithelium (OV-Epi)
3.46186e-10	0.0751908	0.352	0.27	6.78767e-06	1	DMC1	Optic vesicle epithelium (OV-Epi)
3.60147e-08	0.0751747	0.558	0.464	0.000706141	1	CDON	Optic vesicle epithelium (OV-Epi)
0.000101972	0.0751297	0.625	0.556	1	1	NOS1	Optic vesicle epithelium (OV-Epi)
1.64725e-06	0.0750615	0.436	0.366	0.0322977	1	RP11-574F21.3	Optic vesicle epithelium (OV-Epi)
8.64313e-05	0.0750321	0.69	0.623	1	1	ABCA4	Optic vesicle epithelium (OV-Epi)
1.00835e-07	0.0750221	0.3	0.238	0.00197708	1	UBE2L3	Optic vesicle epithelium (OV-Epi)
1.43206e-06	0.0749889	0.442	0.376	0.0280785	1	FAIM2	Optic vesicle epithelium (OV-Epi)
1.0578e-08	0.0749886	0.451	0.365	0.000207403	1	ULK1	Optic vesicle epithelium (OV-Epi)
5.31296e-07	0.0749484	0.389	0.322	0.0104171	1	RASAL1	Optic vesicle epithelium (OV-Epi)
2.58506e-07	0.0749287	0.361	0.294	0.00506853	1	CSK	Optic vesicle epithelium (OV-Epi)
3.45374e-06	0.0749109	0.507	0.435	0.0677174	1	C2	Optic vesicle epithelium (OV-Epi)
1.07652e-11	0.0748993	0.302	0.223	2.11073e-07	1	HSPA1A	Optic vesicle epithelium (OV-Epi)
1.10085e-07	0.0748916	0.476	0.397	0.00215844	1	CCT3	Optic vesicle epithelium (OV-Epi)
2.23009e-09	0.074853	0.404	0.324	4.37254e-05	1	SERPING1	Optic vesicle epithelium (OV-Epi)
0.000112232	0.0748434	0.435	0.387	1	1	RAPGEF3	Optic vesicle epithelium (OV-Epi)
2.99108e-06	0.074825	0.468	0.401	0.0586461	1	CELSR2	Optic vesicle epithelium (OV-Epi)
2.74819e-07	0.0747939	0.481	0.402	0.00538837	1	NDUFC2-KCTD14	Optic vesicle epithelium (OV-Epi)
4.53941e-15	0.0747536	0.197	0.126	8.90043e-11	1	FSD1	Optic vesicle epithelium (OV-Epi)
1.61238e-07	0.0747022	0.413	0.339	0.0031614	1	LIMK1	Optic vesicle epithelium (OV-Epi)
0.00199553	0.0746894	0.767	0.713	1	1	MYO3B	Optic vesicle epithelium (OV-Epi)
7.55629e-07	0.0746087	0.462	0.388	0.0148156	1	RPRD2	Optic vesicle epithelium (OV-Epi)
5.78532e-08	0.0746078	0.42	0.344	0.00113433	1	CCDC114	Optic vesicle epithelium (OV-Epi)
3.29729e-05	0.074592	0.467	0.409	0.646499	1	CTC-326K19.6	Optic vesicle epithelium (OV-Epi)
1.5005e-07	0.074583	0.436	0.362	0.00294204	1	NES	Optic vesicle epithelium (OV-Epi)
2.88335e-07	0.0745309	0.458	0.381	0.00565339	1	PRMT3	Optic vesicle epithelium (OV-Epi)
8.8992e-08	0.0745249	0.388	0.316	0.00174487	1	RABL6	Optic vesicle epithelium (OV-Epi)
2.51913e-08	0.0744907	0.376	0.302	0.000493926	1	HNRNPM	Optic vesicle epithelium (OV-Epi)
8.4973e-07	0.0744836	0.55	0.467	0.0166606	1	COMMD1	Optic vesicle epithelium (OV-Epi)
2.21802e-06	0.0744811	0.598	0.522	0.0434888	1	EPHB3	Optic vesicle epithelium (OV-Epi)
4.47437e-07	0.0743902	0.561	0.485	0.00877289	1	ZNF524	Optic vesicle epithelium (OV-Epi)
1.62171e-05	0.0743878	0.549	0.482	0.317969	1	ARL3	Optic vesicle epithelium (OV-Epi)
6.03983e-08	0.0743725	0.416	0.343	0.00118423	1	MALT1	Optic vesicle epithelium (OV-Epi)
6.68857e-05	0.0743201	0.61	0.546	1	1	PHF12	Optic vesicle epithelium (OV-Epi)
3.5699e-06	0.0742809	0.462	0.396	0.069995	1	ZBTB7A	Optic vesicle epithelium (OV-Epi)
1.32039e-07	0.0742709	0.446	0.37	0.00258889	1	PHACTR4	Optic vesicle epithelium (OV-Epi)
3.06222e-09	0.0742192	0.503	0.41	6.00409e-05	1	XXcos-LUCA11.5	Optic vesicle epithelium (OV-Epi)
8.46328e-10	0.0741826	0.376	0.296	1.6594e-05	1	RTN4RL2	Optic vesicle epithelium (OV-Epi)
1.48552e-10	0.0741633	0.242	0.177	2.91265e-06	1	WDR88	Optic vesicle epithelium (OV-Epi)
8.80582e-10	0.0741629	0.299	0.227	1.72656e-05	1	PAAF1	Optic vesicle epithelium (OV-Epi)
2.12327e-07	0.0741577	0.45	0.37	0.0041631	1	UBE2D2	Optic vesicle epithelium (OV-Epi)
0.000117072	0.0741202	0.573	0.514	1	1	RCOR1	Optic vesicle epithelium (OV-Epi)
1.18631e-08	0.0740542	0.393	0.314	0.000232601	1	LAPTM4A	Optic vesicle epithelium (OV-Epi)
3.52871e-11	0.0740021	0.32	0.239	6.91875e-07	1	DDAH2	Optic vesicle epithelium (OV-Epi)
3.65638e-10	0.074	0.352	0.271	7.16906e-06	1	MSH5	Optic vesicle epithelium (OV-Epi)
1.48563e-07	0.0738894	0.479	0.399	0.00291287	1	AC002985.3	Optic vesicle epithelium (OV-Epi)
4.41318e-05	0.0738836	0.554	0.492	0.865293	1	TMEM179	Optic vesicle epithelium (OV-Epi)
9.29506e-05	0.0738718	0.705	0.643	1	1	IGF2BP2	Optic vesicle epithelium (OV-Epi)
2.53971e-10	0.0738122	0.315	0.238	4.97961e-06	1	CNPY2	Optic vesicle epithelium (OV-Epi)
2.6239e-08	0.0737838	0.416	0.338	0.000514469	1	C5orf42	Optic vesicle epithelium (OV-Epi)
1.00397e-06	0.0737541	0.404	0.336	0.0196849	1	TCF25	Optic vesicle epithelium (OV-Epi)
0.000935107	0.0737457	0.838	0.79	1	1	PEBP4	Optic vesicle epithelium (OV-Epi)
4.67607e-06	0.0736962	0.516	0.446	0.0916838	1	TIMP2	Optic vesicle epithelium (OV-Epi)
0.000237635	0.0736219	0.573	0.522	1	1	BCAS4	Optic vesicle epithelium (OV-Epi)
0.000345932	0.0736191	0.748	0.681	1	1	PITPNC1	Optic vesicle epithelium (OV-Epi)
0.000220578	0.0736086	0.662	0.607	1	1	SIK3	Optic vesicle epithelium (OV-Epi)
1.67398e-08	0.0736026	0.467	0.387	0.000328217	1	TRIM8	Optic vesicle epithelium (OV-Epi)
1.5033e-09	0.0735112	0.369	0.291	2.94752e-05	1	LZTR1	Optic vesicle epithelium (OV-Epi)
3.6086e-14	0.0735093	0.218	0.145	7.07537e-10	1	AURKB	Optic vesicle epithelium (OV-Epi)
4.54609e-09	0.0734802	0.346	0.271	8.91352e-05	1	CPNE1	Optic vesicle epithelium (OV-Epi)
1.82674e-10	0.0734591	0.366	0.283	3.58169e-06	1	SAFB2	Optic vesicle epithelium (OV-Epi)
1.26535e-08	0.0734218	0.299	0.232	0.000248097	1	CUL9	Optic vesicle epithelium (OV-Epi)
2.09007e-08	0.0734185	0.433	0.356	0.000409799	1	CAMSAP2	Optic vesicle epithelium (OV-Epi)
2.5536e-08	0.0733598	0.29	0.225	0.000500685	1	TALDO1	Optic vesicle epithelium (OV-Epi)
1.13206e-07	0.0733146	0.308	0.246	0.00221963	1	HES4	Optic vesicle epithelium (OV-Epi)
0.000130637	0.0732909	0.71	0.649	1	1	RP11-540D14.8	Optic vesicle epithelium (OV-Epi)
3.42196e-08	0.0732765	0.396	0.321	0.000670944	1	KLHDC8A	Optic vesicle epithelium (OV-Epi)
0.000136703	0.0732572	0.619	0.552	1	1	COX19	Optic vesicle epithelium (OV-Epi)
1.24008e-05	0.0732429	0.484	0.421	0.243142	1	TRAF4	Optic vesicle epithelium (OV-Epi)
2.73167e-07	0.0731991	0.442	0.368	0.00535599	1	RAB3B	Optic vesicle epithelium (OV-Epi)
7.84664e-05	0.0731957	0.718	0.648	1	1	HM13	Optic vesicle epithelium (OV-Epi)
2.27344e-07	0.073194	0.494	0.409	0.00445752	1	SSH1	Optic vesicle epithelium (OV-Epi)
0.000462908	0.0731754	0.738	0.684	1	1	MEGF6	Optic vesicle epithelium (OV-Epi)
1.47617e-06	0.0731302	0.523	0.449	0.0289433	1	AC005943.2	Optic vesicle epithelium (OV-Epi)
4.05815e-05	0.0731259	0.625	0.559	0.79568	1	CD247	Optic vesicle epithelium (OV-Epi)
3.17619e-06	0.0731177	0.625	0.542	0.0622757	1	SLC12A8	Optic vesicle epithelium (OV-Epi)
4.55294e-09	0.0730872	0.413	0.332	8.92695e-05	1	EIF4A1	Optic vesicle epithelium (OV-Epi)
2.69488e-05	0.0730845	0.528	0.463	0.528385	1	MYO1C	Optic vesicle epithelium (OV-Epi)
2.71839e-05	0.0730618	0.598	0.526	0.532995	1	LTBP3	Optic vesicle epithelium (OV-Epi)
9.68961e-09	0.0730391	0.333	0.264	0.000189984	1	DAO	Optic vesicle epithelium (OV-Epi)
8.35651e-05	0.0730154	0.747	0.68	1	1	TMEM63C	Optic vesicle epithelium (OV-Epi)
1.86455e-06	0.0729958	0.479	0.406	0.0365582	1	CBX4	Optic vesicle epithelium (OV-Epi)
0.000128694	0.0729888	0.708	0.649	1	1	BCR	Optic vesicle epithelium (OV-Epi)
7.54037e-06	0.0729422	0.76	0.705	0.147844	1	PNKP	Optic vesicle epithelium (OV-Epi)
1.56209e-06	0.0728874	0.485	0.413	0.030628	1	C19orf25	Optic vesicle epithelium (OV-Epi)
7.36105e-08	0.0728733	0.428	0.355	0.00144328	1	TBC1D24	Optic vesicle epithelium (OV-Epi)
1.64414e-07	0.0728452	0.578	0.489	0.00322366	1	STAT6	Optic vesicle epithelium (OV-Epi)
4.45844e-06	0.0727847	0.625	0.552	0.0874167	1	SPRED2	Optic vesicle epithelium (OV-Epi)
2.06299e-06	0.0727829	0.562	0.48	0.040449	1	FAM102A	Optic vesicle epithelium (OV-Epi)
7.26467e-08	0.0727507	0.442	0.369	0.00142438	1	PCIF1	Optic vesicle epithelium (OV-Epi)
1.24016e-08	0.0727242	0.351	0.278	0.000243157	1	BLM	Optic vesicle epithelium (OV-Epi)
4.74703e-05	0.0727208	0.668	0.607	0.93075	1	RBM19	Optic vesicle epithelium (OV-Epi)
9.21967e-12	0.072705	0.335	0.247	1.8077e-07	1	ITGA5	Optic vesicle epithelium (OV-Epi)
5.28383e-06	0.0726365	0.526	0.455	0.1036	1	PLEKHH3	Optic vesicle epithelium (OV-Epi)
2.29852e-10	0.0726222	0.357	0.273	4.50671e-06	1	ATP13A2	Optic vesicle epithelium (OV-Epi)
0.00401926	0.0724716	0.811	0.757	1	1	BTBD9	Optic vesicle epithelium (OV-Epi)
1.06363e-06	0.0724646	0.455	0.382	0.0208546	1	MIB2	Optic vesicle epithelium (OV-Epi)
1.30511e-11	0.0724527	0.24	0.171	2.55893e-07	1	RPL3L	Optic vesicle epithelium (OV-Epi)
3.43932e-05	0.0724448	0.552	0.477	0.674347	1	DNAH17	Optic vesicle epithelium (OV-Epi)
1.30132e-07	0.0724415	0.348	0.281	0.0025515	1	TIA1	Optic vesicle epithelium (OV-Epi)
7.5343e-07	0.0724292	0.464	0.393	0.0147725	1	INAFM1	Optic vesicle epithelium (OV-Epi)
1.33868e-07	0.0723857	0.447	0.372	0.00262475	1	PTP4A2	Optic vesicle epithelium (OV-Epi)
0.000118884	0.0723265	0.459	0.409	1	1	SUN2	Optic vesicle epithelium (OV-Epi)
3.06416e-08	0.0723084	0.356	0.286	0.000600789	1	PRKAR2A	Optic vesicle epithelium (OV-Epi)
1.22343e-10	0.0722996	0.26	0.191	2.39878e-06	1	GLE1	Optic vesicle epithelium (OV-Epi)
4.98882e-08	0.0722452	0.478	0.398	0.000978158	1	USP48	Optic vesicle epithelium (OV-Epi)
4.61314e-09	0.0722034	0.311	0.24	9.04498e-05	1	ARID3C	Optic vesicle epithelium (OV-Epi)
5.3401e-07	0.072192	0.512	0.433	0.0104703	1	RP11-298I3.5	Optic vesicle epithelium (OV-Epi)
1.4994e-06	0.0721772	0.516	0.437	0.0293988	1	ZFP36L1	Optic vesicle epithelium (OV-Epi)
3.64031e-06	0.0721497	0.501	0.429	0.0713755	1	NFAT5	Optic vesicle epithelium (OV-Epi)
5.20824e-08	0.0721118	0.517	0.43	0.00102118	1	RUSC1	Optic vesicle epithelium (OV-Epi)
4.28976e-06	0.0720691	0.45	0.384	0.0841092	1	L1CAM	Optic vesicle epithelium (OV-Epi)
2.50671e-07	0.0720687	0.399	0.326	0.00491491	1	EZH2	Optic vesicle epithelium (OV-Epi)
2.40182e-09	0.0720486	0.391	0.309	4.70925e-05	1	EIF2AK4	Optic vesicle epithelium (OV-Epi)
0.000246221	0.0720134	0.687	0.623	1	1	DLG5	Optic vesicle epithelium (OV-Epi)
9.47829e-07	0.0719893	0.659	0.585	0.0185841	1	CDHR3	Optic vesicle epithelium (OV-Epi)
2.21511e-06	0.0719807	0.435	0.37	0.0434316	1	BCORL1	Optic vesicle epithelium (OV-Epi)
1.64798e-11	0.0719674	0.325	0.242	3.2312e-07	1	TTLL12	Optic vesicle epithelium (OV-Epi)
3.41638e-08	0.0719328	0.437	0.359	0.000669849	1	FOXN4	Optic vesicle epithelium (OV-Epi)
4.39518e-09	0.0719051	0.345	0.269	8.61763e-05	1	DCAF8	Optic vesicle epithelium (OV-Epi)
2.27617e-07	0.0718989	0.33	0.268	0.00446288	1	ATP6V0A1	Optic vesicle epithelium (OV-Epi)
2.76933e-05	0.0718862	0.67	0.593	0.542982	1	PAK5	Optic vesicle epithelium (OV-Epi)
1.84039e-07	0.0718464	0.502	0.423	0.00360846	1	LRRC45	Optic vesicle epithelium (OV-Epi)
2.7852e-07	0.0717988	0.65	0.57	0.00546094	1	RP11-437B10.1	Optic vesicle epithelium (OV-Epi)
0.000178059	0.0717858	0.586	0.529	1	1	ALPK2	Optic vesicle epithelium (OV-Epi)
1.12368e-07	0.0717824	0.406	0.334	0.0022032	1	CCDC183	Optic vesicle epithelium (OV-Epi)
1.53e-08	0.0717667	0.468	0.386	0.000299986	1	KAZALD1	Optic vesicle epithelium (OV-Epi)
0.000931392	0.071746	0.736	0.686	1	1	DLG4	Optic vesicle epithelium (OV-Epi)
4.03177e-07	0.0717186	0.541	0.458	0.00790509	1	SH2B3	Optic vesicle epithelium (OV-Epi)
7.58186e-07	0.071699	0.391	0.323	0.0148657	1	TMEM151B	Optic vesicle epithelium (OV-Epi)
2.69421e-06	0.0716972	0.531	0.453	0.0528254	1	CCDC9	Optic vesicle epithelium (OV-Epi)
2.91559e-05	0.0716905	0.649	0.58	0.57166	1	LRP5	Optic vesicle epithelium (OV-Epi)
1.00685e-06	0.0716674	0.315	0.256	0.0197413	1	FAM69B	Optic vesicle epithelium (OV-Epi)
4.73838e-05	0.0716625	0.585	0.515	0.929054	1	NTRK1	Optic vesicle epithelium (OV-Epi)
4.35609e-09	0.0716208	0.348	0.273	8.54099e-05	1	NUFIP2	Optic vesicle epithelium (OV-Epi)
5.33799e-06	0.0715641	0.536	0.457	0.104662	1	SMAD7	Optic vesicle epithelium (OV-Epi)
2.77007e-05	0.0715438	0.464	0.402	0.543127	1	PAFAH1B1	Optic vesicle epithelium (OV-Epi)
3.48886e-07	0.071509	0.4	0.33	0.0068406	1	RNF24	Optic vesicle epithelium (OV-Epi)
2.38977e-07	0.0714752	0.42	0.351	0.00468563	1	IMP3	Optic vesicle epithelium (OV-Epi)
0.00043899	0.0714674	0.627	0.575	1	1	SPECC1L-ADORA2A	Optic vesicle epithelium (OV-Epi)
7.39687e-05	0.0714547	0.66	0.589	1	1	ATXN7	Optic vesicle epithelium (OV-Epi)
3.60276e-08	0.0714201	0.394	0.318	0.000706394	1	RHOA	Optic vesicle epithelium (OV-Epi)
1.22455e-06	0.0713882	0.63	0.54	0.0240097	1	TPST1	Optic vesicle epithelium (OV-Epi)
5.00594e-06	0.0713707	0.74	0.671	0.0981515	1	C14orf159	Optic vesicle epithelium (OV-Epi)
3.23274e-07	0.0713211	0.323	0.26	0.00633844	1	PTGES3L-AARSD1	Optic vesicle epithelium (OV-Epi)
1.72449e-06	0.0713137	0.405	0.339	0.033812	1	GIPC1	Optic vesicle epithelium (OV-Epi)
0.000133189	0.0712933	0.574	0.509	1	1	DAGLA	Optic vesicle epithelium (OV-Epi)
0.00022975	0.0712468	0.753	0.69	1	1	SFXN5	Optic vesicle epithelium (OV-Epi)
2.22134e-05	0.0712018	0.758	0.696	0.435538	1	ZFPM1	Optic vesicle epithelium (OV-Epi)
0.000110752	0.0711623	0.606	0.544	1	1	PIK3C2B	Optic vesicle epithelium (OV-Epi)
6.28244e-07	0.0711509	0.509	0.427	0.012318	1	GSDMA	Optic vesicle epithelium (OV-Epi)
0.00270996	0.0711165	0.698	0.655	1	1	PEX14	Optic vesicle epithelium (OV-Epi)
9.05098e-05	0.0711122	0.532	0.467	1	1	GPSM1	Optic vesicle epithelium (OV-Epi)
7.50564e-06	0.0710904	0.786	0.735	0.147163	1	PCCA	Optic vesicle epithelium (OV-Epi)
0.000742163	0.0710098	0.786	0.735	1	1	CLVS1	Optic vesicle epithelium (OV-Epi)
1.05249e-07	0.0709658	0.491	0.41	0.00206361	1	CHD8	Optic vesicle epithelium (OV-Epi)
3.07379e-05	0.0709439	0.594	0.527	0.602677	1	CACNA2D4	Optic vesicle epithelium (OV-Epi)
4.59684e-06	0.0709416	0.485	0.412	0.0901303	1	RP11-977G19.10	Optic vesicle epithelium (OV-Epi)
7.95162e-05	0.0709081	0.566	0.503	1	1	PPP1CA	Optic vesicle epithelium (OV-Epi)
9.80782e-07	0.0708925	0.327	0.268	0.0192302	1	CDK2AP1	Optic vesicle epithelium (OV-Epi)
2.43322e-08	0.0708917	0.37	0.297	0.000477082	1	CRK	Optic vesicle epithelium (OV-Epi)
3.90412e-07	0.0708822	0.574	0.486	0.00765481	1	SEZ6	Optic vesicle epithelium (OV-Epi)
1.20663e-10	0.0708731	0.26	0.192	2.36583e-06	1	LSM12	Optic vesicle epithelium (OV-Epi)
3.64746e-06	0.070805	0.349	0.288	0.0715158	1	CNTN2	Optic vesicle epithelium (OV-Epi)
1.89124e-08	0.0708007	0.377	0.303	0.000370815	1	JAG2	Optic vesicle epithelium (OV-Epi)
2.55712e-08	0.0707884	0.337	0.269	0.000501375	1	ADAP2	Optic vesicle epithelium (OV-Epi)
1.18741e-09	0.070753	0.317	0.241	2.32815e-05	1	DSN1	Optic vesicle epithelium (OV-Epi)
0.00216203	0.070737	0.792	0.756	1	1	NTN1	Optic vesicle epithelium (OV-Epi)
2.27985e-07	0.0706983	0.374	0.305	0.0044701	1	LY75	Optic vesicle epithelium (OV-Epi)
8.79982e-08	0.070697	0.434	0.355	0.00172538	1	PGAP1	Optic vesicle epithelium (OV-Epi)
1.45389e-07	0.0706813	0.325	0.262	0.00285064	1	PARVG	Optic vesicle epithelium (OV-Epi)
1.27939e-07	0.0706563	0.316	0.25	0.0025085	1	NCAN	Optic vesicle epithelium (OV-Epi)
6.40144e-05	0.0705634	0.667	0.599	1	1	LMF1	Optic vesicle epithelium (OV-Epi)
3.69151e-05	0.0705572	0.577	0.509	0.723794	1	PIK3CD	Optic vesicle epithelium (OV-Epi)
2.77572e-08	0.0704946	0.3	0.236	0.000544235	1	GMEB2	Optic vesicle epithelium (OV-Epi)
4.64874e-05	0.0704768	0.606	0.539	0.911479	1	MAP2K5	Optic vesicle epithelium (OV-Epi)
4.21038e-07	0.0704636	0.46	0.386	0.00825529	1	WHSC1L1	Optic vesicle epithelium (OV-Epi)
1.30457e-07	0.0704533	0.418	0.342	0.00255787	1	HMG20A	Optic vesicle epithelium (OV-Epi)
4.82869e-06	0.0703884	0.464	0.396	0.0946761	1	SPTBN5	Optic vesicle epithelium (OV-Epi)
6.88351e-05	0.0703797	0.699	0.635	1	1	STAG2	Optic vesicle epithelium (OV-Epi)
2.24692e-09	0.070362	0.395	0.313	4.40553e-05	1	HSPBP1	Optic vesicle epithelium (OV-Epi)
2.29724e-12	0.0703506	0.24	0.168	4.50419e-08	1	DENND4B	Optic vesicle epithelium (OV-Epi)
2.21103e-07	0.0703385	0.536	0.452	0.00433517	1	IDH1	Optic vesicle epithelium (OV-Epi)
1.60268e-05	0.0703308	0.761	0.698	0.314237	1	CRHR1	Optic vesicle epithelium (OV-Epi)
8.24885e-10	0.070329	0.29	0.22	1.61735e-05	1	IP6K3	Optic vesicle epithelium (OV-Epi)
2.29991e-13	0.0703264	0.259	0.18	4.50944e-09	1	MMP9	Optic vesicle epithelium (OV-Epi)
2.36499e-05	0.0702954	0.451	0.392	0.463703	1	SGSM1	Optic vesicle epithelium (OV-Epi)
2.4876e-05	0.070285	0.442	0.382	0.487745	1	WIPF1	Optic vesicle epithelium (OV-Epi)
1.54908e-06	0.0702689	0.463	0.391	0.0303728	1	RANBP10	Optic vesicle epithelium (OV-Epi)
4.44948e-07	0.0702687	0.377	0.306	0.0087241	1	FGF8	Optic vesicle epithelium (OV-Epi)
1.4664e-05	0.0702672	0.521	0.452	0.287518	1	SH3BP2	Optic vesicle epithelium (OV-Epi)
3.02211e-09	0.070246	0.299	0.229	5.92545e-05	1	USP4	Optic vesicle epithelium (OV-Epi)
7.10382e-06	0.0702377	0.36	0.305	0.139285	1	MEI1	Optic vesicle epithelium (OV-Epi)
1.42311e-08	0.0702196	0.364	0.288	0.000279028	1	TBCE	Optic vesicle epithelium (OV-Epi)
0.000370251	0.0701927	0.591	0.532	1	1	FHAD1	Optic vesicle epithelium (OV-Epi)
2.53182e-07	0.0701426	0.467	0.391	0.00496414	1	SEC16A	Optic vesicle epithelium (OV-Epi)
9.38573e-08	0.0701288	0.467	0.389	0.00184026	1	SYNGR4	Optic vesicle epithelium (OV-Epi)
5.61958e-10	0.0700042	0.392	0.305	1.10183e-05	1	STYX	Optic vesicle epithelium (OV-Epi)
4.41343e-09	0.0699926	0.319	0.248	8.65341e-05	1	SCO2	Optic vesicle epithelium (OV-Epi)
8.68583e-11	0.0699918	0.338	0.257	1.70303e-06	1	NAT6	Optic vesicle epithelium (OV-Epi)
4.72696e-07	0.0699686	0.53	0.447	0.00926816	1	LLGL1	Optic vesicle epithelium (OV-Epi)
3.21041e-08	0.0699607	0.378	0.304	0.000629465	1	KDM3B	Optic vesicle epithelium (OV-Epi)
0.000749498	0.0699536	0.617	0.564	1	1	CABIN1	Optic vesicle epithelium (OV-Epi)
5.94227e-10	0.0699535	0.444	0.354	1.1651e-05	1	RCOR2	Optic vesicle epithelium (OV-Epi)
2.6085e-06	0.0698824	0.473	0.402	0.0511449	1	BPTF	Optic vesicle epithelium (OV-Epi)
1.41096e-05	0.0698309	0.566	0.493	0.276646	1	SRF	Optic vesicle epithelium (OV-Epi)
9.75755e-07	0.0697934	0.422	0.352	0.0191316	1	CAMK2G	Optic vesicle epithelium (OV-Epi)
0.000530961	0.0697867	0.684	0.626	1	1	HS1BP3	Optic vesicle epithelium (OV-Epi)
9.89431e-07	0.0697753	0.48	0.401	0.0193998	1	SAMD14	Optic vesicle epithelium (OV-Epi)
1.58826e-08	0.0697454	0.387	0.308	0.00031141	1	ANKRD54	Optic vesicle epithelium (OV-Epi)
7.82232e-06	0.0697366	0.462	0.396	0.153372	1	TESC	Optic vesicle epithelium (OV-Epi)
1.1764e-07	0.069733	0.367	0.297	0.00230656	1	FAM134C	Optic vesicle epithelium (OV-Epi)
7.84793e-06	0.0697188	0.553	0.484	0.153874	1	CHD2	Optic vesicle epithelium (OV-Epi)
2.97119e-12	0.0696996	0.291	0.209	5.82561e-08	1	SYNDIG1L	Optic vesicle epithelium (OV-Epi)
2.40078e-06	0.0696459	0.511	0.438	0.047072	1	MGAT5B	Optic vesicle epithelium (OV-Epi)
1.12125e-12	0.0696292	0.241	0.168	2.19844e-08	1	SLC35E2B	Optic vesicle epithelium (OV-Epi)
0.000108663	0.0696054	0.49	0.427	1	1	ABI2	Optic vesicle epithelium (OV-Epi)
2.1516e-07	0.0695972	0.365	0.297	0.00421863	1	SLC38A10	Optic vesicle epithelium (OV-Epi)
1.12848e-05	0.0695922	0.406	0.346	0.22126	1	PIP5KL1	Optic vesicle epithelium (OV-Epi)
4.03119e-09	0.0695869	0.295	0.225	7.90395e-05	1	PDDC1	Optic vesicle epithelium (OV-Epi)
1.01284e-11	0.0695778	0.317	0.233	1.98587e-07	1	NVL	Optic vesicle epithelium (OV-Epi)
1.2858e-08	0.0695662	0.413	0.336	0.000252107	1	ELAVL1	Optic vesicle epithelium (OV-Epi)
6.53934e-07	0.0695635	0.32	0.262	0.0128217	1	MORN3	Optic vesicle epithelium (OV-Epi)
5.03139e-07	0.0695536	0.437	0.365	0.00986505	1	KLHL23	Optic vesicle epithelium (OV-Epi)
0.000993893	0.0695453	0.829	0.783	1	1	C7orf50	Optic vesicle epithelium (OV-Epi)
0.000196104	0.0695373	0.557	0.503	1	1	AGO2	Optic vesicle epithelium (OV-Epi)
5.17965e-07	0.0695342	0.377	0.31	0.0101557	1	C2orf91	Optic vesicle epithelium (OV-Epi)
1.55867e-05	0.069485	0.512	0.442	0.305608	1	MFSD2B	Optic vesicle epithelium (OV-Epi)
1.91964e-10	0.0694812	0.339	0.26	3.76384e-06	1	SNUPN	Optic vesicle epithelium (OV-Epi)
1.50882e-06	0.069378	0.325	0.263	0.0295834	1	BCAS1	Optic vesicle epithelium (OV-Epi)
1.49547e-07	0.0693627	0.503	0.415	0.00293217	1	USP37	Optic vesicle epithelium (OV-Epi)
1.28927e-06	0.0693328	0.522	0.442	0.0252787	1	MCRIP2	Optic vesicle epithelium (OV-Epi)
9.38475e-07	0.0692828	0.45	0.379	0.0184007	1	TRIM44	Optic vesicle epithelium (OV-Epi)
1.9775e-06	0.069258	0.494	0.42	0.0387729	1	C16orf74	Optic vesicle epithelium (OV-Epi)
3.82676e-10	0.0692484	0.289	0.217	7.50312e-06	1	TMEM256-PLSCR3	Optic vesicle epithelium (OV-Epi)
1.62334e-06	0.0692184	0.584	0.501	0.0318288	1	TGIF2-C20orf24	Optic vesicle epithelium (OV-Epi)
4.84689e-06	0.0692079	0.597	0.518	0.0950329	1	PXN	Optic vesicle epithelium (OV-Epi)
1.15359e-10	0.0691611	0.274	0.202	2.26184e-06	1	NUP160	Optic vesicle epithelium (OV-Epi)
3.97935e-05	0.0691579	0.613	0.54	0.780232	1	USP32	Optic vesicle epithelium (OV-Epi)
4.90958e-06	0.0691145	0.646	0.569	0.0962621	1	ITGB5	Optic vesicle epithelium (OV-Epi)
6.94821e-08	0.0690329	0.383	0.309	0.00136234	1	RPGRIP1	Optic vesicle epithelium (OV-Epi)
9.65812e-09	0.068969	0.378	0.302	0.000189367	1	ENG	Optic vesicle epithelium (OV-Epi)
1.51609e-05	0.0689254	0.514	0.446	0.29726	1	MAPK8IP1	Optic vesicle epithelium (OV-Epi)
1.27431e-05	0.0689042	0.797	0.721	0.249854	1	LDLRAD3	Optic vesicle epithelium (OV-Epi)
1.81183e-10	0.0688905	0.344	0.264	3.55246e-06	1	RNF41	Optic vesicle epithelium (OV-Epi)
1.35457e-07	0.0688889	0.412	0.339	0.00265591	1	DPP3	Optic vesicle epithelium (OV-Epi)
0.000159437	0.0688797	0.571	0.503	1	1	CPAMD8	Optic vesicle epithelium (OV-Epi)
3.81561e-08	0.0688768	0.457	0.375	0.000748126	1	SCRT1	Optic vesicle epithelium (OV-Epi)
4.74321e-06	0.0688604	0.592	0.515	0.0930001	1	ENAH	Optic vesicle epithelium (OV-Epi)
2.25071e-06	0.0688507	0.667	0.587	0.0441296	1	DPYSL5	Optic vesicle epithelium (OV-Epi)
5.81174e-10	0.0688076	0.241	0.176	1.13951e-05	1	FLCN	Optic vesicle epithelium (OV-Epi)
6.78915e-07	0.0687606	0.356	0.291	0.0133115	1	ITCH	Optic vesicle epithelium (OV-Epi)
2.61818e-06	0.0687501	0.484	0.411	0.0513347	1	LOXHD1	Optic vesicle epithelium (OV-Epi)
2.75771e-05	0.0687411	0.64	0.58	0.540705	1	OSBPL5	Optic vesicle epithelium (OV-Epi)
3.50783e-08	0.0687406	0.444	0.364	0.000687779	1	PRRG2	Optic vesicle epithelium (OV-Epi)
1.84448e-08	0.0687343	0.411	0.331	0.000361648	1	PLEKHA4	Optic vesicle epithelium (OV-Epi)
0.00020356	0.0686833	0.643	0.574	1	1	ZSWIM5	Optic vesicle epithelium (OV-Epi)
1.0616e-06	0.0686821	0.362	0.3	0.0208148	1	PGD	Optic vesicle epithelium (OV-Epi)
3.03346e-11	0.0686586	0.243	0.173	5.9477e-07	1	LCT	Optic vesicle epithelium (OV-Epi)
1.93577e-07	0.0686243	0.411	0.338	0.00379547	1	DROSHA	Optic vesicle epithelium (OV-Epi)
6.1925e-09	0.0685973	0.287	0.221	0.000121416	1	ZNF526	Optic vesicle epithelium (OV-Epi)
0.000273845	0.0685853	0.558	0.501	1	1	RP11-26J3.4	Optic vesicle epithelium (OV-Epi)
1.53338e-07	0.0685437	0.383	0.316	0.00300649	1	RBM38	Optic vesicle epithelium (OV-Epi)
2.68038e-07	0.0685421	0.415	0.342	0.00525542	1	NAPA	Optic vesicle epithelium (OV-Epi)
1.44397e-07	0.0685185	0.428	0.353	0.0028312	1	TNPO2	Optic vesicle epithelium (OV-Epi)
2.09608e-06	0.0685051	0.369	0.309	0.0410977	1	VWCE	Optic vesicle epithelium (OV-Epi)
1.47589e-05	0.0684746	0.494	0.424	0.289379	1	ADAP1	Optic vesicle epithelium (OV-Epi)
1.50363e-05	0.0684191	0.444	0.383	0.294816	1	SETD2	Optic vesicle epithelium (OV-Epi)
5.13816e-08	0.0684057	0.276	0.215	0.00100744	1	PGAM1	Optic vesicle epithelium (OV-Epi)
2.95522e-09	0.0683764	0.431	0.343	5.79431e-05	1	CHAF1A	Optic vesicle epithelium (OV-Epi)
2.58586e-05	0.0683676	0.691	0.615	0.507009	1	LGR4	Optic vesicle epithelium (OV-Epi)
1.10921e-10	0.0683477	0.279	0.206	2.17482e-06	1	NTHL1	Optic vesicle epithelium (OV-Epi)
4.33625e-07	0.0682874	0.442	0.367	0.00850209	1	TLE6	Optic vesicle epithelium (OV-Epi)
4.25455e-07	0.0682672	0.442	0.365	0.0083419	1	SDC1	Optic vesicle epithelium (OV-Epi)
1.53081e-05	0.0682578	0.524	0.46	0.300146	1	SMARCD3	Optic vesicle epithelium (OV-Epi)
7.30941e-05	0.0682561	0.566	0.502	1	1	MYO15A	Optic vesicle epithelium (OV-Epi)
1.91054e-07	0.0682492	0.378	0.309	0.003746	1	REXO1	Optic vesicle epithelium (OV-Epi)
7.47089e-06	0.068206	0.495	0.425	0.146482	1	ISOC2	Optic vesicle epithelium (OV-Epi)
3.24841e-08	0.0681828	0.388	0.314	0.000636917	1	NKIRAS2	Optic vesicle epithelium (OV-Epi)
0.000162739	0.0681654	0.621	0.565	1	1	CCDC57	Optic vesicle epithelium (OV-Epi)
6.80562e-05	0.0681535	0.618	0.558	1	1	FCHSD2	Optic vesicle epithelium (OV-Epi)
2.74925e-05	0.068114	0.38	0.325	0.539046	1	RASSF1	Optic vesicle epithelium (OV-Epi)
3.68912e-06	0.0681123	0.412	0.348	0.0723325	1	ARHGEF19	Optic vesicle epithelium (OV-Epi)
6.65683e-06	0.0680969	0.434	0.37	0.130521	1	CEP350	Optic vesicle epithelium (OV-Epi)
4.2649e-08	0.0680933	0.457	0.375	0.000836218	1	STRA13	Optic vesicle epithelium (OV-Epi)
1.3405e-06	0.0680814	0.425	0.355	0.0262833	1	PGAP3	Optic vesicle epithelium (OV-Epi)
0.000313491	0.0680753	0.531	0.467	1	1	ZHX3	Optic vesicle epithelium (OV-Epi)
1.4437e-07	0.06806	0.362	0.292	0.00283067	1	FBXO42	Optic vesicle epithelium (OV-Epi)
1.38739e-06	0.0680439	0.52	0.445	0.0272026	1	ITPRIP	Optic vesicle epithelium (OV-Epi)
3.4216e-06	0.0680274	0.547	0.47	0.0670873	1	IER2	Optic vesicle epithelium (OV-Epi)
4.85001e-08	0.0680239	0.515	0.429	0.000950942	1	DACT3	Optic vesicle epithelium (OV-Epi)
7.15597e-06	0.0679826	0.423	0.359	0.140307	1	AKAP1	Optic vesicle epithelium (OV-Epi)
6.7575e-06	0.0678719	0.437	0.372	0.132494	1	PCID2	Optic vesicle epithelium (OV-Epi)
7.35861e-08	0.0678712	0.419	0.34	0.0014428	1	WDR74	Optic vesicle epithelium (OV-Epi)
5.9996e-07	0.0677928	0.53	0.451	0.0117634	1	C11orf95	Optic vesicle epithelium (OV-Epi)
3.92242e-07	0.0676906	0.383	0.314	0.0076907	1	DDX6	Optic vesicle epithelium (OV-Epi)
1.18686e-05	0.0676671	0.543	0.468	0.232708	1	SFRP1	Optic vesicle epithelium (OV-Epi)
0.000187378	0.0676526	0.74	0.681	1	1	HIP1	Optic vesicle epithelium (OV-Epi)
1.7054e-06	0.0676437	0.459	0.388	0.0334377	1	MOK	Optic vesicle epithelium (OV-Epi)
0.000401269	0.0676399	0.701	0.64	1	1	SMAD3	Optic vesicle epithelium (OV-Epi)
0.00196097	0.0676328	0.903	0.889	1	1	GRIK4	Optic vesicle epithelium (OV-Epi)
2.2482e-05	0.0676289	0.535	0.463	0.440804	1	RP13-279N23.2	Optic vesicle epithelium (OV-Epi)
8.03013e-08	0.0676163	0.388	0.315	0.00157447	1	GPX4	Optic vesicle epithelium (OV-Epi)
6.4523e-07	0.0675947	0.482	0.403	0.012651	1	TMEM80	Optic vesicle epithelium (OV-Epi)
6.44414e-08	0.0675816	0.393	0.316	0.0012635	1	SAFB	Optic vesicle epithelium (OV-Epi)
6.06867e-09	0.067571	0.354	0.277	0.000118988	1	NR1D1	Optic vesicle epithelium (OV-Epi)
5.95758e-08	0.0675621	0.376	0.303	0.0011681	1	SLC39A13	Optic vesicle epithelium (OV-Epi)
9.63197e-05	0.0675516	0.645	0.582	1	1	NDST1	Optic vesicle epithelium (OV-Epi)
1.56394e-10	0.0675327	0.293	0.218	3.06643e-06	1	FLT3LG	Optic vesicle epithelium (OV-Epi)
1.09089e-09	0.0675208	0.254	0.189	2.13892e-05	1	ACBD3	Optic vesicle epithelium (OV-Epi)
1.25106e-05	0.0674616	0.552	0.479	0.245294	1	ERBB2	Optic vesicle epithelium (OV-Epi)
3.4159e-06	0.0674107	0.444	0.375	0.0669755	1	ZNF574	Optic vesicle epithelium (OV-Epi)
4.0202e-08	0.0673944	0.38	0.305	0.000788241	1	UBE2I	Optic vesicle epithelium (OV-Epi)
1.07419e-06	0.0673777	0.515	0.44	0.0210617	1	MICALL2	Optic vesicle epithelium (OV-Epi)
3.13032e-07	0.0673706	0.382	0.312	0.00613763	1	LRSAM1	Optic vesicle epithelium (OV-Epi)
4.80592e-05	0.0673702	0.498	0.444	0.942297	1	FERMT2	Optic vesicle epithelium (OV-Epi)
7.06572e-11	0.0673461	0.268	0.197	1.38538e-06	1	DEF8	Optic vesicle epithelium (OV-Epi)
4.93506e-05	0.0673448	0.526	0.463	0.967618	1	SMARCA4	Optic vesicle epithelium (OV-Epi)
8.48336e-09	0.0673397	0.276	0.212	0.000166333	1	HAGHL	Optic vesicle epithelium (OV-Epi)
1.8216e-08	0.0673338	0.281	0.216	0.000357161	1	NUP210L	Optic vesicle epithelium (OV-Epi)
7.5953e-06	0.06733	0.417	0.353	0.148921	1	RP11-446E24.4	Optic vesicle epithelium (OV-Epi)
5.69615e-05	0.0672924	0.514	0.452	1	1	PPP1R12C	Optic vesicle epithelium (OV-Epi)
0.00292668	0.0672815	0.82	0.766	1	1	CTNNA1	Optic vesicle epithelium (OV-Epi)
0.000315028	0.0672241	0.562	0.506	1	1	NF2	Optic vesicle epithelium (OV-Epi)
7.07395e-08	0.067212	0.489	0.405	0.00138699	1	PRRC2A	Optic vesicle epithelium (OV-Epi)
1.46655e-06	0.067177	0.58	0.499	0.0287546	1	OLA1	Optic vesicle epithelium (OV-Epi)
4.00735e-08	0.0671692	0.349	0.277	0.000785721	1	CDKN2D	Optic vesicle epithelium (OV-Epi)
5.34353e-07	0.0671472	0.307	0.247	0.0104771	1	UBN1	Optic vesicle epithelium (OV-Epi)
0.00282274	0.0671471	0.745	0.693	1	1	PLCH1	Optic vesicle epithelium (OV-Epi)
3.11132e-05	0.0671449	0.393	0.337	0.610037	1	NUP62	Optic vesicle epithelium (OV-Epi)
1.66634e-07	0.0671356	0.392	0.317	0.00326719	1	WDR90	Optic vesicle epithelium (OV-Epi)
5.25607e-07	0.067087	0.384	0.318	0.0103056	1	RACGAP1	Optic vesicle epithelium (OV-Epi)
1.85998e-07	0.0670822	0.371	0.302	0.00364686	1	MROH8	Optic vesicle epithelium (OV-Epi)
2.03708e-08	0.0670557	0.463	0.378	0.000399411	1	CSAD	Optic vesicle epithelium (OV-Epi)
6.17579e-07	0.0670248	0.307	0.247	0.0121089	1	COL8A2	Optic vesicle epithelium (OV-Epi)
0.000123658	0.0669934	0.734	0.668	1	1	PTPRJ	Optic vesicle epithelium (OV-Epi)
2.3579e-07	0.0669614	0.451	0.371	0.00462313	1	CEP250	Optic vesicle epithelium (OV-Epi)
1.189e-08	0.0669142	0.357	0.281	0.000233128	1	KLHDC3	Optic vesicle epithelium (OV-Epi)
4.31744e-06	0.0668661	0.394	0.331	0.084652	1	ZFYVE21	Optic vesicle epithelium (OV-Epi)
9.13907e-06	0.0668581	0.48	0.413	0.17919	1	GDF5	Optic vesicle epithelium (OV-Epi)
3.43586e-05	0.0668467	0.637	0.566	0.673669	1	CTNNBIP1	Optic vesicle epithelium (OV-Epi)
5.84848e-05	0.0668166	0.602	0.539	1	1	RNF216	Optic vesicle epithelium (OV-Epi)
9.25128e-08	0.0667832	0.317	0.251	0.0018139	1	FGFR3	Optic vesicle epithelium (OV-Epi)
1.91859e-05	0.0667816	0.463	0.398	0.376178	1	MLLT6	Optic vesicle epithelium (OV-Epi)
3.16464e-11	0.0667493	0.236	0.169	6.20491e-07	1	SEMA3G	Optic vesicle epithelium (OV-Epi)
8.32453e-10	0.0667487	0.326	0.248	1.63219e-05	1	FDPS	Optic vesicle epithelium (OV-Epi)
0.000201344	0.0667315	0.503	0.444	1	1	GNB1L	Optic vesicle epithelium (OV-Epi)
1.37384e-07	0.0666849	0.474	0.392	0.00269369	1	THBS3	Optic vesicle epithelium (OV-Epi)
6.29345e-06	0.0666455	0.385	0.322	0.123396	1	ADGRD2	Optic vesicle epithelium (OV-Epi)
4.05974e-06	0.0666429	0.512	0.436	0.0795993	1	NCOA3	Optic vesicle epithelium (OV-Epi)
4.07603e-08	0.066637	0.33	0.261	0.000799188	1	GLYR1	Optic vesicle epithelium (OV-Epi)
4.83796e-09	0.066606	0.334	0.259	9.48578e-05	1	PLLP	Optic vesicle epithelium (OV-Epi)
2.84406e-08	0.0665895	0.4	0.322	0.000557635	1	ZIC5	Optic vesicle epithelium (OV-Epi)
2.80524e-07	0.0665641	0.301	0.24	0.00550024	1	IFT81	Optic vesicle epithelium (OV-Epi)
1.5116e-08	0.0665323	0.298	0.23	0.000296379	1	PRR19	Optic vesicle epithelium (OV-Epi)
1.87512e-07	0.066514	0.337	0.27	0.00367655	1	NECAB2	Optic vesicle epithelium (OV-Epi)
1.29981e-07	0.0664887	0.373	0.301	0.00254853	1	ATP2A1	Optic vesicle epithelium (OV-Epi)
4.81027e-05	0.0664594	0.43	0.375	0.943149	1	CHST3	Optic vesicle epithelium (OV-Epi)
1.75012e-09	0.0664207	0.374	0.291	3.43146e-05	1	CFD	Optic vesicle epithelium (OV-Epi)
5.11555e-08	0.0663883	0.447	0.362	0.00100301	1	KLC2	Optic vesicle epithelium (OV-Epi)
2.64287e-09	0.0663838	0.279	0.212	5.18187e-05	1	BABAM1	Optic vesicle epithelium (OV-Epi)
1.12912e-09	0.0663604	0.31	0.236	2.21387e-05	1	KPNA6	Optic vesicle epithelium (OV-Epi)
2.03232e-08	0.0663138	0.426	0.341	0.000398478	1	CIZ1	Optic vesicle epithelium (OV-Epi)
1.34056e-08	0.0662698	0.406	0.325	0.000262843	1	FOXA3	Optic vesicle epithelium (OV-Epi)
1.73972e-06	0.0662697	0.467	0.392	0.0341107	1	SEC14L2	Optic vesicle epithelium (OV-Epi)
2.85478e-08	0.0662697	0.365	0.293	0.000559736	1	ARHGAP19	Optic vesicle epithelium (OV-Epi)
4.56959e-07	0.0662665	0.347	0.282	0.00895959	1	RHBDF2	Optic vesicle epithelium (OV-Epi)
4.08977e-06	0.0662467	0.615	0.535	0.0801882	1	SPG7	Optic vesicle epithelium (OV-Epi)
1.8016e-06	0.0662374	0.479	0.405	0.0353239	1	PPM1A	Optic vesicle epithelium (OV-Epi)
7.51988e-08	0.0662295	0.43	0.351	0.00147442	1	LARP7	Optic vesicle epithelium (OV-Epi)
8.99089e-09	0.0661843	0.243	0.182	0.000176284	1	SLC2A5	Optic vesicle epithelium (OV-Epi)
1.83899e-06	0.0661565	0.367	0.301	0.0360571	1	PADI2	Optic vesicle epithelium (OV-Epi)
7.38676e-07	0.0661442	0.244	0.192	0.0144832	1	KCTD5	Optic vesicle epithelium (OV-Epi)
1.39354e-07	0.0661428	0.397	0.322	0.00273232	1	ZNF384	Optic vesicle epithelium (OV-Epi)
8.43584e-05	0.066118	0.469	0.412	1	1	ACACB	Optic vesicle epithelium (OV-Epi)
2.95226e-08	0.0661123	0.326	0.257	0.000578849	1	THOC6	Optic vesicle epithelium (OV-Epi)
1.89604e-07	0.0660438	0.395	0.324	0.00371757	1	MBD3	Optic vesicle epithelium (OV-Epi)
1.25102e-05	0.066014	0.583	0.511	0.245288	1	CREB3L1	Optic vesicle epithelium (OV-Epi)
1.24853e-06	0.0660037	0.278	0.223	0.0244799	1	SMYD4	Optic vesicle epithelium (OV-Epi)
6.61633e-07	0.0659277	0.497	0.422	0.0129726	1	SP3	Optic vesicle epithelium (OV-Epi)
0.000974858	0.0659195	0.641	0.578	1	1	RARG	Optic vesicle epithelium (OV-Epi)
9.61567e-10	0.0659106	0.286	0.216	1.88534e-05	1	FAM118B	Optic vesicle epithelium (OV-Epi)
1.39205e-08	0.0658627	0.291	0.225	0.000272939	1	MCRIP1	Optic vesicle epithelium (OV-Epi)
6.44147e-06	0.0658555	0.467	0.402	0.126298	1	SZRD1	Optic vesicle epithelium (OV-Epi)
0.000696453	0.0658226	0.853	0.808	1	1	SIL1	Optic vesicle epithelium (OV-Epi)
1.32996e-07	0.0657924	0.484	0.402	0.00260765	1	ALDH16A1	Optic vesicle epithelium (OV-Epi)
0.000967887	0.0657761	0.596	0.539	1	1	SH3D19	Optic vesicle epithelium (OV-Epi)
3.60618e-08	0.0657395	0.45	0.367	0.000707064	1	ZDHHC24	Optic vesicle epithelium (OV-Epi)
1.82224e-08	0.0657057	0.252	0.192	0.000357287	1	KCNH4	Optic vesicle epithelium (OV-Epi)
6.47032e-09	0.0656935	0.335	0.26	0.000126864	1	SYT11	Optic vesicle epithelium (OV-Epi)
4.27629e-09	0.0656828	0.273	0.207	8.38451e-05	1	PYGM	Optic vesicle epithelium (OV-Epi)
0.00119144	0.0656816	0.748	0.694	1	1	FBRSL1	Optic vesicle epithelium (OV-Epi)
1.42752e-06	0.0656703	0.377	0.313	0.0279893	1	P3H4	Optic vesicle epithelium (OV-Epi)
5.86727e-07	0.0656389	0.459	0.383	0.011504	1	FBXL20	Optic vesicle epithelium (OV-Epi)
3.15704e-06	0.0656373	0.462	0.395	0.0619	1	RNF123	Optic vesicle epithelium (OV-Epi)
1.22015e-06	0.0656321	0.37	0.304	0.0239236	1	NACC1	Optic vesicle epithelium (OV-Epi)
6.32318e-10	0.065591	0.369	0.282	1.23979e-05	1	FAM234A	Optic vesicle epithelium (OV-Epi)
1.64498e-06	0.0655877	0.425	0.355	0.0322532	1	RCSD1	Optic vesicle epithelium (OV-Epi)
2.23176e-05	0.0655848	0.566	0.496	0.437582	1	JUP	Optic vesicle epithelium (OV-Epi)
6.35052e-09	0.0654986	0.192	0.139	0.000124515	1	ANO9	Optic vesicle epithelium (OV-Epi)
7.76195e-06	0.0654977	0.422	0.357	0.152189	1	RAB8B	Optic vesicle epithelium (OV-Epi)
1.20601e-09	0.0654239	0.205	0.147	2.36463e-05	1	ALS2CR11	Optic vesicle epithelium (OV-Epi)
0.000404353	0.0654136	0.658	0.588	1	1	SNX9	Optic vesicle epithelium (OV-Epi)
0.000247578	0.0654047	0.758	0.7	1	1	C1orf21	Optic vesicle epithelium (OV-Epi)
1.27168e-06	0.065382	0.43	0.36	0.0249338	1	SSC5D	Optic vesicle epithelium (OV-Epi)
3.92272e-07	0.0653814	0.206	0.158	0.00769127	1	FANCD2	Optic vesicle epithelium (OV-Epi)
1.26603e-08	0.0653654	0.29	0.223	0.000248231	1	RBM12	Optic vesicle epithelium (OV-Epi)
0.000114545	0.0653292	0.671	0.594	1	1	TBXAS1	Optic vesicle epithelium (OV-Epi)
0.000351682	0.0653209	0.412	0.362	1	1	UBE2O	Optic vesicle epithelium (OV-Epi)
8.58896e-08	0.0653199	0.426	0.348	0.00168404	1	TMEM39B	Optic vesicle epithelium (OV-Epi)
3.61263e-05	0.0653165	0.52	0.454	0.708329	1	FSIP1	Optic vesicle epithelium (OV-Epi)
2.03913e-07	0.0653098	0.321	0.257	0.00399812	1	PLCB3	Optic vesicle epithelium (OV-Epi)
6.36406e-07	0.0652875	0.413	0.341	0.012478	1	NEDD4	Optic vesicle epithelium (OV-Epi)
0.00512491	0.0652869	0.895	0.865	1	1	DAB2IP	Optic vesicle epithelium (OV-Epi)
4.70774e-06	0.0652779	0.52	0.447	0.0923046	1	PLPP1	Optic vesicle epithelium (OV-Epi)
5.88597e-07	0.065203	0.622	0.534	0.0115406	1	SP1	Optic vesicle epithelium (OV-Epi)
1.74155e-11	0.0651907	0.258	0.185	3.41466e-07	1	CUEDC2	Optic vesicle epithelium (OV-Epi)
2.04967e-08	0.0651807	0.378	0.304	0.000401879	1	DHDDS	Optic vesicle epithelium (OV-Epi)
3.33007e-05	0.0651415	0.387	0.331	0.652926	1	RELT	Optic vesicle epithelium (OV-Epi)
2.05388e-06	0.0651346	0.335	0.276	0.0402704	1	RAPGEFL1	Optic vesicle epithelium (OV-Epi)
4.30337e-07	0.0650527	0.355	0.288	0.00843763	1	PALM	Optic vesicle epithelium (OV-Epi)
4.27433e-07	0.0650468	0.445	0.368	0.00838067	1	NAIF1	Optic vesicle epithelium (OV-Epi)
2.82764e-06	0.0650429	0.455	0.381	0.0554415	1	MOB3A	Optic vesicle epithelium (OV-Epi)
7.46865e-07	0.0650409	0.489	0.411	0.0146438	1	SLC2A1	Optic vesicle epithelium (OV-Epi)
0.000482727	0.0650398	0.635	0.575	1	1	NR4A1	Optic vesicle epithelium (OV-Epi)
1.97758e-09	0.065024	0.354	0.277	3.87744e-05	1	EFNA4	Optic vesicle epithelium (OV-Epi)
3.98855e-11	0.0650195	0.306	0.225	7.82035e-07	1	SEC24C	Optic vesicle epithelium (OV-Epi)
3.48426e-07	0.0649602	0.351	0.284	0.00683158	1	SLC25A22	Optic vesicle epithelium (OV-Epi)
2.70564e-09	0.0648903	0.257	0.193	5.30495e-05	1	L3MBTL2	Optic vesicle epithelium (OV-Epi)
7.36727e-10	0.0648736	0.308	0.233	1.4445e-05	1	TNKS2	Optic vesicle epithelium (OV-Epi)
1.19954e-09	0.0648721	0.207	0.148	2.35194e-05	1	CCL25	Optic vesicle epithelium (OV-Epi)
0.000332129	0.0648661	0.598	0.535	1	1	GRK6	Optic vesicle epithelium (OV-Epi)
1.35866e-10	0.0648532	0.25	0.181	2.66392e-06	1	XBP1	Optic vesicle epithelium (OV-Epi)
2.48692e-05	0.0648418	0.67	0.597	0.48761	1	OPA3	Optic vesicle epithelium (OV-Epi)
6.9343e-05	0.0647899	0.6	0.535	1	1	NCOA6	Optic vesicle epithelium (OV-Epi)
2.56843e-07	0.0647882	0.451	0.373	0.00503592	1	FOSB	Optic vesicle epithelium (OV-Epi)
3.20298e-07	0.0647841	0.384	0.316	0.00628009	1	STRIP2	Optic vesicle epithelium (OV-Epi)
0.000552672	0.064777	0.678	0.62	1	1	ANKRD6	Optic vesicle epithelium (OV-Epi)
2.5915e-07	0.0647703	0.392	0.32	0.00508115	1	INO80	Optic vesicle epithelium (OV-Epi)
0.00175995	0.0647575	0.796	0.754	1	1	MYLK	Optic vesicle epithelium (OV-Epi)
0.00180241	0.0647548	0.632	0.574	1	1	MAPT	Optic vesicle epithelium (OV-Epi)
1.75035e-05	0.0647377	0.496	0.428	0.34319	1	SLC3A2	Optic vesicle epithelium (OV-Epi)
0.001174	0.0647336	0.721	0.665	1	1	VTI1A	Optic vesicle epithelium (OV-Epi)
1.0844e-06	0.0647195	0.53	0.451	0.0212618	1	RUNX3	Optic vesicle epithelium (OV-Epi)
3.49183e-05	0.0646943	0.567	0.5	0.684643	1	ZNF771	Optic vesicle epithelium (OV-Epi)
3.83974e-08	0.0646495	0.308	0.242	0.000752858	1	HCN3	Optic vesicle epithelium (OV-Epi)
1.29483e-06	0.0646472	0.321	0.259	0.0253878	1	ZNF346	Optic vesicle epithelium (OV-Epi)
0.000284977	0.0646353	0.7	0.642	1	1	SRPK2	Optic vesicle epithelium (OV-Epi)
1.0025e-08	0.0646115	0.224	0.166	0.00019656	1	GDF15	Optic vesicle epithelium (OV-Epi)
8.09421e-08	0.064584	0.362	0.29	0.00158703	1	GGA3	Optic vesicle epithelium (OV-Epi)
0.000606498	0.0645625	0.689	0.63	1	1	EML2	Optic vesicle epithelium (OV-Epi)
1.41562e-07	0.064471	0.379	0.308	0.0027756	1	ADAM15	Optic vesicle epithelium (OV-Epi)
2.79584e-10	0.0644599	0.288	0.214	5.4818e-06	1	WDR35	Optic vesicle epithelium (OV-Epi)
1.65056e-08	0.064454	0.292	0.226	0.000323626	1	SLC25A16	Optic vesicle epithelium (OV-Epi)
1.02708e-06	0.0644478	0.501	0.425	0.0201379	1	ILF3	Optic vesicle epithelium (OV-Epi)
1.79949e-06	0.0644423	0.516	0.441	0.0352826	1	BSCL2	Optic vesicle epithelium (OV-Epi)
8.99262e-05	0.0644412	0.702	0.633	1	1	DACH1	Optic vesicle epithelium (OV-Epi)
1.89482e-06	0.06443	0.316	0.257	0.0371517	1	EMC10	Optic vesicle epithelium (OV-Epi)
1.24197e-06	0.0644289	0.302	0.244	0.0243512	1	EPHA8	Optic vesicle epithelium (OV-Epi)
5.67662e-05	0.0644268	0.682	0.613	1	1	UNC5B	Optic vesicle epithelium (OV-Epi)
2.89955e-06	0.0644203	0.431	0.363	0.0568514	1	PPP6R2	Optic vesicle epithelium (OV-Epi)
2.20645e-07	0.0644037	0.353	0.287	0.00432618	1	DNM1L	Optic vesicle epithelium (OV-Epi)
2.57289e-07	0.0643955	0.305	0.243	0.00504466	1	FOXN1	Optic vesicle epithelium (OV-Epi)
1.98856e-08	0.0643912	0.341	0.27	0.000389897	1	DPY19L4	Optic vesicle epithelium (OV-Epi)
1.9443e-07	0.0643554	0.44	0.361	0.0038122	1	MDK	Optic vesicle epithelium (OV-Epi)
5.78933e-11	0.0643491	0.199	0.138	1.13511e-06	1	TRMT61A	Optic vesicle epithelium (OV-Epi)
6.76164e-11	0.0642938	0.291	0.216	1.32575e-06	1	RASL12	Optic vesicle epithelium (OV-Epi)
1.91172e-06	0.0642764	0.36	0.298	0.0374831	1	ACSBG1	Optic vesicle epithelium (OV-Epi)
2.34025e-06	0.0642283	0.381	0.316	0.0458853	1	FOXJ1	Optic vesicle epithelium (OV-Epi)
7.00832e-06	0.0642244	0.322	0.267	0.137412	1	SRSF1	Optic vesicle epithelium (OV-Epi)
0.00222771	0.0642015	0.884	0.847	1	1	BCAR3	Optic vesicle epithelium (OV-Epi)
3.23509e-09	0.0641824	0.356	0.279	6.34304e-05	1	CFAP58	Optic vesicle epithelium (OV-Epi)
6.26993e-05	0.0641582	0.446	0.393	1	1	SLC48A1	Optic vesicle epithelium (OV-Epi)
2.48416e-07	0.0641431	0.362	0.296	0.00487068	1	CSE1L	Optic vesicle epithelium (OV-Epi)
0.000318361	0.0641246	0.489	0.435	1	1	UBE2G1	Optic vesicle epithelium (OV-Epi)
1.6432e-08	0.0641153	0.25	0.19	0.000322182	1	BEST3	Optic vesicle epithelium (OV-Epi)
4.70094e-08	0.0640653	0.265	0.203	0.000921713	1	LUC7L	Optic vesicle epithelium (OV-Epi)
3.52984e-08	0.0640257	0.353	0.28	0.000692096	1	LETM2	Optic vesicle epithelium (OV-Epi)
1.15757e-05	0.0640035	0.605	0.53	0.226965	1	UPK2	Optic vesicle epithelium (OV-Epi)
1.3163e-05	0.0639882	0.521	0.453	0.258087	1	NLGN2	Optic vesicle epithelium (OV-Epi)
8.38412e-08	0.0639778	0.331	0.262	0.00164387	1	ATP5A1	Optic vesicle epithelium (OV-Epi)
2.08261e-06	0.0639129	0.308	0.252	0.0408338	1	PPP1R32	Optic vesicle epithelium (OV-Epi)
7.48587e-05	0.063901	0.338	0.289	1	1	HGS	Optic vesicle epithelium (OV-Epi)
1.20825e-05	0.0638617	0.612	0.541	0.236902	1	LIN28A	Optic vesicle epithelium (OV-Epi)
8.14516e-06	0.0638578	0.348	0.29	0.159702	1	MMP17	Optic vesicle epithelium (OV-Epi)
0.000570613	0.0638313	0.675	0.612	1	1	C11orf49	Optic vesicle epithelium (OV-Epi)
3.05639e-08	0.0638005	0.289	0.226	0.000599266	1	MYLK2	Optic vesicle epithelium (OV-Epi)
2.09885e-06	0.0637886	0.436	0.369	0.0411522	1	DGAT1	Optic vesicle epithelium (OV-Epi)
3.18616e-07	0.0637835	0.303	0.242	0.0062471	1	SENP3	Optic vesicle epithelium (OV-Epi)
3.17033e-06	0.0637742	0.325	0.268	0.0621607	1	C1orf167	Optic vesicle epithelium (OV-Epi)
4.15916e-07	0.0637596	0.312	0.25	0.00815487	1	CENPM	Optic vesicle epithelium (OV-Epi)
4.39343e-07	0.0637368	0.529	0.448	0.0086142	1	DAG1	Optic vesicle epithelium (OV-Epi)
4.92471e-10	0.0637101	0.289	0.216	9.65588e-06	1	MARCKSL1	Optic vesicle epithelium (OV-Epi)
1.05046e-05	0.0636957	0.407	0.345	0.205964	1	TRPM4	Optic vesicle epithelium (OV-Epi)
1.37355e-09	0.0636832	0.272	0.203	2.69313e-05	1	ATCAY	Optic vesicle epithelium (OV-Epi)
4.12519e-05	0.0636091	0.509	0.443	0.808827	1	RSRP1	Optic vesicle epithelium (OV-Epi)
3.12703e-06	0.0635766	0.402	0.332	0.0613117	1	DCAF15	Optic vesicle epithelium (OV-Epi)
6.91622e-05	0.0635712	0.484	0.425	1	1	USP3	Optic vesicle epithelium (OV-Epi)
2.99801e-07	0.063565	0.452	0.371	0.0058782	1	HP1BP3	Optic vesicle epithelium (OV-Epi)
9.90712e-06	0.0635591	0.579	0.503	0.194249	1	TBC1D17	Optic vesicle epithelium (OV-Epi)
2.29293e-08	0.063534	0.355	0.283	0.000449576	1	TRIM46	Optic vesicle epithelium (OV-Epi)
0.0062051	0.0635317	0.675	0.63	1	1	KLC1	Optic vesicle epithelium (OV-Epi)
0.00354256	0.0634637	0.848	0.807	1	1	ROR1	Optic vesicle epithelium (OV-Epi)
4.93203e-08	0.0634377	0.349	0.278	0.000967023	1	LARP4	Optic vesicle epithelium (OV-Epi)
6.44181e-08	0.0633899	0.253	0.195	0.00126305	1	ASB18	Optic vesicle epithelium (OV-Epi)
2.73333e-06	0.0633728	0.494	0.416	0.0535924	1	CCNYL1	Optic vesicle epithelium (OV-Epi)
7.34437e-12	0.0633659	0.206	0.14	1.44001e-07	1	CEND1	Optic vesicle epithelium (OV-Epi)
4.00231e-05	0.0633227	0.476	0.413	0.784733	1	ATAD2B	Optic vesicle epithelium (OV-Epi)
1.15353e-06	0.0633186	0.439	0.368	0.0226173	1	CARD8	Optic vesicle epithelium (OV-Epi)
3.51652e-07	0.063266	0.36	0.292	0.00689484	1	PIGQ	Optic vesicle epithelium (OV-Epi)
3.31111e-07	0.0632365	0.346	0.281	0.00649209	1	JPH4	Optic vesicle epithelium (OV-Epi)
1.66936e-05	0.0632037	0.581	0.512	0.327311	1	ITGAE	Optic vesicle epithelium (OV-Epi)
3.49108e-11	0.0631396	0.266	0.193	6.84496e-07	1	CNBP	Optic vesicle epithelium (OV-Epi)
4.83373e-06	0.0631237	0.309	0.254	0.0947749	1	PCYOX1	Optic vesicle epithelium (OV-Epi)
2.93631e-07	0.0631176	0.412	0.338	0.00575722	1	MTFP1	Optic vesicle epithelium (OV-Epi)
4.91033e-09	0.0631003	0.374	0.294	9.62768e-05	1	NDUFA4L2	Optic vesicle epithelium (OV-Epi)
3.9127e-09	0.0630932	0.341	0.264	7.67164e-05	1	ZCCHC17	Optic vesicle epithelium (OV-Epi)
1.76314e-06	0.0630925	0.381	0.316	0.0345698	1	RBBP4	Optic vesicle epithelium (OV-Epi)
0.000168464	0.0630445	0.793	0.743	1	1	PPFIA3	Optic vesicle epithelium (OV-Epi)
2.58514e-10	0.0630415	0.234	0.169	5.06867e-06	1	COL7A1	Optic vesicle epithelium (OV-Epi)
6.54257e-08	0.0630385	0.29	0.226	0.0012828	1	DPEP1	Optic vesicle epithelium (OV-Epi)
6.41618e-07	0.063038	0.381	0.311	0.0125802	1	SCAMP1	Optic vesicle epithelium (OV-Epi)
2.79839e-07	0.0630215	0.362	0.294	0.0054868	1	RHOT1	Optic vesicle epithelium (OV-Epi)
2.21685e-06	0.0629777	0.43	0.361	0.0434659	1	IQCA1	Optic vesicle epithelium (OV-Epi)
2.55448e-05	0.062975	0.447	0.379	0.500858	1	PBLD	Optic vesicle epithelium (OV-Epi)
1.16497e-09	0.0629595	0.238	0.174	2.28415e-05	1	COG4	Optic vesicle epithelium (OV-Epi)
3.32481e-07	0.0629408	0.431	0.354	0.00651896	1	ACTN3	Optic vesicle epithelium (OV-Epi)
1.65993e-07	0.06291	0.305	0.243	0.00325462	1	SNX33	Optic vesicle epithelium (OV-Epi)
1.96381e-07	0.0628695	0.369	0.298	0.00385044	1	FAM57B	Optic vesicle epithelium (OV-Epi)
5.75454e-08	0.0628674	0.335	0.267	0.00112829	1	CHD4	Optic vesicle epithelium (OV-Epi)
4.55233e-07	0.0628496	0.354	0.288	0.00892574	1	ODF2	Optic vesicle epithelium (OV-Epi)
6.22034e-05	0.0628055	0.406	0.351	1	1	FBXW8	Optic vesicle epithelium (OV-Epi)
5.25397e-05	0.0628014	0.505	0.442	1	1	PIK3R2	Optic vesicle epithelium (OV-Epi)
0.0021885	0.0627799	0.529	0.476	1	1	MCU	Optic vesicle epithelium (OV-Epi)
0.0011628	0.0627777	0.606	0.549	1	1	ESPN	Optic vesicle epithelium (OV-Epi)
3.34347e-06	0.0627684	0.4	0.336	0.0655554	1	SWAP70	Optic vesicle epithelium (OV-Epi)
6.09817e-06	0.0627497	0.464	0.396	0.119567	1	ZFYVE9	Optic vesicle epithelium (OV-Epi)
0.000204698	0.0627466	0.76	0.7	1	1	NXN	Optic vesicle epithelium (OV-Epi)
2.81675e-06	0.0627353	0.362	0.3	0.0552281	1	ADORA2A	Optic vesicle epithelium (OV-Epi)
1.15249e-05	0.0627346	0.412	0.346	0.225969	1	CCDC155	Optic vesicle epithelium (OV-Epi)
2.77163e-07	0.0627102	0.569	0.479	0.00543433	1	RBM14-RBM4	Optic vesicle epithelium (OV-Epi)
1.20448e-08	0.0627037	0.341	0.269	0.000236163	1	BRAT1	Optic vesicle epithelium (OV-Epi)
4.27348e-06	0.0627005	0.482	0.414	0.0837901	1	SMIM14	Optic vesicle epithelium (OV-Epi)
4.14434e-06	0.0627001	0.445	0.377	0.0812581	1	DDX3X	Optic vesicle epithelium (OV-Epi)
1.5351e-08	0.0626942	0.299	0.229	0.000300987	1	PRICKLE3	Optic vesicle epithelium (OV-Epi)
0.000347388	0.0626915	0.743	0.693	1	1	PHC2	Optic vesicle epithelium (OV-Epi)
2.9167e-06	0.0626652	0.45	0.377	0.0571878	1	SPC24	Optic vesicle epithelium (OV-Epi)
4.01986e-06	0.0626493	0.446	0.377	0.0788174	1	VASP	Optic vesicle epithelium (OV-Epi)
1.12973e-06	0.0626482	0.304	0.246	0.0221506	1	RHBDD3	Optic vesicle epithelium (OV-Epi)
2.56617e-11	0.0626288	0.249	0.177	5.03148e-07	1	HCRT	Optic vesicle epithelium (OV-Epi)
5.99206e-08	0.062604	0.398	0.322	0.00117486	1	METTL26	Optic vesicle epithelium (OV-Epi)
3.26354e-06	0.0625971	0.411	0.342	0.0639882	1	GAK	Optic vesicle epithelium (OV-Epi)
1.60838e-09	0.0625923	0.239	0.175	3.15354e-05	1	CAMKV	Optic vesicle epithelium (OV-Epi)
3.3578e-05	0.0625851	0.492	0.426	0.658363	1	PIN4	Optic vesicle epithelium (OV-Epi)
0.000626731	0.0625187	0.558	0.504	1	1	FUZ	Optic vesicle epithelium (OV-Epi)
3.60865e-06	0.0624404	0.496	0.417	0.0707549	1	TFEB	Optic vesicle epithelium (OV-Epi)
7.33589e-06	0.0624247	0.427	0.358	0.143835	1	TSNAXIP1	Optic vesicle epithelium (OV-Epi)
7.55821e-06	0.0624197	0.52	0.448	0.148194	1	SMOX	Optic vesicle epithelium (OV-Epi)
0.00472639	0.0624028	0.744	0.693	1	1	COL26A1	Optic vesicle epithelium (OV-Epi)
5.54627e-09	0.0623937	0.237	0.175	0.000108746	1	EMC8	Optic vesicle epithelium (OV-Epi)
7.50475e-06	0.0623906	0.566	0.491	0.147146	1	CD82	Optic vesicle epithelium (OV-Epi)
0.000105701	0.0623773	0.439	0.382	1	1	ABHD14A-ACY1	Optic vesicle epithelium (OV-Epi)
5.7565e-05	0.0623638	0.494	0.43	1	1	CYTH3	Optic vesicle epithelium (OV-Epi)
4.40271e-06	0.0623552	0.381	0.32	0.0863239	1	DCTN1	Optic vesicle epithelium (OV-Epi)
4.83558e-08	0.0623223	0.383	0.308	0.000948112	1	RTBDN	Optic vesicle epithelium (OV-Epi)
5.50024e-05	0.0622973	0.622	0.554	1	1	STARD9	Optic vesicle epithelium (OV-Epi)
0.000724446	0.0622731	0.587	0.531	1	1	ZCCHC7	Optic vesicle epithelium (OV-Epi)
1.43264e-07	0.0622505	0.37	0.299	0.00280898	1	MADD	Optic vesicle epithelium (OV-Epi)
4.42448e-06	0.0622469	0.525	0.448	0.0867508	1	GIT1	Optic vesicle epithelium (OV-Epi)
0.000177775	0.0622189	0.359	0.309	1	1	ZMYM4	Optic vesicle epithelium (OV-Epi)
3.6617e-05	0.0622081	0.598	0.529	0.717949	1	LASP1	Optic vesicle epithelium (OV-Epi)
2.98334e-05	0.0622065	0.358	0.303	0.584943	1	NUP214	Optic vesicle epithelium (OV-Epi)
0.000210294	0.0621741	0.525	0.462	1	1	SH3PXD2B	Optic vesicle epithelium (OV-Epi)
2.72182e-07	0.0621686	0.278	0.219	0.00533668	1	FURIN	Optic vesicle epithelium (OV-Epi)
1.4748e-06	0.0621636	0.526	0.445	0.0289164	1	MAZ	Optic vesicle epithelium (OV-Epi)
0.00018166	0.0621344	0.508	0.451	1	1	ACTG1	Optic vesicle epithelium (OV-Epi)
2.09574e-05	0.0621296	0.393	0.336	0.410911	1	FLYWCH2	Optic vesicle epithelium (OV-Epi)
3.14565e-07	0.0620973	0.343	0.278	0.00616767	1	GID4	Optic vesicle epithelium (OV-Epi)
2.25792e-08	0.0620721	0.37	0.295	0.00044271	1	MAP2K7	Optic vesicle epithelium (OV-Epi)
4.24039e-07	0.0620442	0.393	0.321	0.00831414	1	TIMM44	Optic vesicle epithelium (OV-Epi)
2.61596e-06	0.0620334	0.405	0.336	0.051291	1	ATP2C2	Optic vesicle epithelium (OV-Epi)
3.83408e-06	0.0619962	0.375	0.311	0.0751748	1	AXL	Optic vesicle epithelium (OV-Epi)
1.23463e-07	0.0619314	0.405	0.327	0.00242074	1	LRRC14	Optic vesicle epithelium (OV-Epi)
0.000309127	0.0619248	0.488	0.437	1	1	DENND4C	Optic vesicle epithelium (OV-Epi)
6.64347e-08	0.0619212	0.367	0.294	0.00130258	1	SIX3	Optic vesicle epithelium (OV-Epi)
2.16102e-05	0.0618831	0.396	0.336	0.423711	1	NECAB3	Optic vesicle epithelium (OV-Epi)
3.41841e-05	0.0618696	0.532	0.463	0.670247	1	FIBCD1	Optic vesicle epithelium (OV-Epi)
7.9585e-05	0.0618689	0.402	0.344	1	1	RASGRP2	Optic vesicle epithelium (OV-Epi)
7.25718e-07	0.0618197	0.414	0.34	0.0142291	1	SCAP	Optic vesicle epithelium (OV-Epi)
8.80878e-11	0.0618191	0.2	0.139	1.72714e-06	1	CNN1	Optic vesicle epithelium (OV-Epi)
7.52532e-07	0.0617995	0.313	0.252	0.0147549	1	MYO1H	Optic vesicle epithelium (OV-Epi)
8.65319e-07	0.0617683	0.412	0.338	0.0169663	1	WBP2	Optic vesicle epithelium (OV-Epi)
1.08236e-06	0.0617527	0.479	0.405	0.0212218	1	UBXN11	Optic vesicle epithelium (OV-Epi)
0.000264341	0.0617362	0.499	0.443	1	1	CLIC4	Optic vesicle epithelium (OV-Epi)
6.92164e-07	0.0617285	0.402	0.334	0.0135713	1	NTSR1	Optic vesicle epithelium (OV-Epi)
1.20705e-06	0.0617104	0.289	0.231	0.0236666	1	RPA1	Optic vesicle epithelium (OV-Epi)
1.05892e-06	0.0616984	0.421	0.35	0.0207622	1	RPL28	Optic vesicle epithelium (OV-Epi)
2.0422e-07	0.0616353	0.388	0.317	0.00400414	1	JSRP1	Optic vesicle epithelium (OV-Epi)
3.53305e-06	0.0616179	0.393	0.328	0.0692724	1	ITGAV	Optic vesicle epithelium (OV-Epi)
4.64412e-06	0.0616162	0.561	0.484	0.0910573	1	SLC4A2	Optic vesicle epithelium (OV-Epi)
2.64878e-09	0.0615373	0.247	0.184	5.19346e-05	1	FOXM1	Optic vesicle epithelium (OV-Epi)
1.85488e-05	0.0614969	0.431	0.365	0.363687	1	XRCC3	Optic vesicle epithelium (OV-Epi)
2.72316e-06	0.0614915	0.37	0.306	0.053393	1	STAG3	Optic vesicle epithelium (OV-Epi)
3.08977e-07	0.0614857	0.371	0.3	0.00605811	1	HSCB	Optic vesicle epithelium (OV-Epi)
8.49657e-06	0.0614673	0.423	0.358	0.166592	1	HYAL2	Optic vesicle epithelium (OV-Epi)
7.52861e-08	0.0614538	0.29	0.227	0.00147614	1	FGFR4	Optic vesicle epithelium (OV-Epi)
8.97359e-07	0.0614288	0.316	0.256	0.0175945	1	BACE1	Optic vesicle epithelium (OV-Epi)
2.06261e-09	0.0613948	0.35	0.268	4.04416e-05	1	NRARP	Optic vesicle epithelium (OV-Epi)
3.92557e-09	0.0613608	0.248	0.185	7.69686e-05	1	EXOSC6	Optic vesicle epithelium (OV-Epi)
1.58576e-07	0.061343	0.348	0.279	0.00310919	1	RP11-697E2.6	Optic vesicle epithelium (OV-Epi)
0.00069944	0.0613235	0.656	0.603	1	1	CACNA1I	Optic vesicle epithelium (OV-Epi)
1.9756e-05	0.0612958	0.473	0.409	0.387355	1	ZIC2	Optic vesicle epithelium (OV-Epi)
8.69945e-06	0.0612829	0.4	0.341	0.17057	1	TM9SF4	Optic vesicle epithelium (OV-Epi)
4.3388e-05	0.0612819	0.466	0.401	0.850709	1	UBR3	Optic vesicle epithelium (OV-Epi)
3.56679e-06	0.0612655	0.232	0.183	0.069934	1	TMEM240	Optic vesicle epithelium (OV-Epi)
7.22724e-06	0.0612149	0.376	0.311	0.141704	1	LINC00371	Optic vesicle epithelium (OV-Epi)
9.4887e-07	0.0612012	0.375	0.309	0.0186045	1	EXOC7	Optic vesicle epithelium (OV-Epi)
9.29325e-07	0.0611507	0.402	0.33	0.0182213	1	AJUBA	Optic vesicle epithelium (OV-Epi)
2.11058e-05	0.0611418	0.509	0.437	0.413821	1	ABCC8	Optic vesicle epithelium (OV-Epi)
2.75881e-05	0.0611055	0.542	0.467	0.540921	1	TBC1D31	Optic vesicle epithelium (OV-Epi)
6.32603e-08	0.0610955	0.333	0.263	0.00124034	1	AFMID	Optic vesicle epithelium (OV-Epi)
4.55422e-06	0.0610951	0.563	0.488	0.0892945	1	DNAH8	Optic vesicle epithelium (OV-Epi)
2.54231e-07	0.0610857	0.291	0.23	0.00498472	1	ACOT9	Optic vesicle epithelium (OV-Epi)
1.21029e-06	0.061074	0.434	0.361	0.0237302	1	PIH1D1	Optic vesicle epithelium (OV-Epi)
3.28561e-05	0.0610424	0.395	0.337	0.64421	1	BCL2L12	Optic vesicle epithelium (OV-Epi)
0.000889137	0.0610341	0.563	0.51	1	1	PALD1	Optic vesicle epithelium (OV-Epi)
0.000512027	0.0609841	0.531	0.475	1	1	MORN1	Optic vesicle epithelium (OV-Epi)
5.77573e-09	0.0609773	0.337	0.261	0.000113245	1	CALCOCO1	Optic vesicle epithelium (OV-Epi)
1.82481e-08	0.0609122	0.371	0.293	0.00035779	1	TMEM41B	Optic vesicle epithelium (OV-Epi)
0.000268659	0.0608892	0.493	0.439	1	1	TEAD4	Optic vesicle epithelium (OV-Epi)
4.43534e-06	0.0608406	0.527	0.445	0.0869637	1	UBAP2	Optic vesicle epithelium (OV-Epi)
1.82506e-06	0.0608208	0.265	0.211	0.0357839	1	GBX2	Optic vesicle epithelium (OV-Epi)
4.62293e-06	0.0607578	0.382	0.319	0.0906417	1	FKBP10	Optic vesicle epithelium (OV-Epi)
2.20024e-07	0.0607522	0.422	0.347	0.00431402	1	TTLL6	Optic vesicle epithelium (OV-Epi)
2.61451e-07	0.0607183	0.387	0.316	0.00512628	1	DYNC1LI1	Optic vesicle epithelium (OV-Epi)
1.93165e-08	0.0607062	0.292	0.225	0.000378739	1	HCFC1R1	Optic vesicle epithelium (OV-Epi)
6.67202e-10	0.060641	0.333	0.252	1.30818e-05	1	GPANK1	Optic vesicle epithelium (OV-Epi)
1.60451e-05	0.0606386	0.446	0.382	0.314597	1	PIGU	Optic vesicle epithelium (OV-Epi)
9.43859e-06	0.0606372	0.384	0.324	0.185062	1	IP6K1	Optic vesicle epithelium (OV-Epi)
1.22228e-08	0.0606244	0.29	0.222	0.000239652	1	EGFL7	Optic vesicle epithelium (OV-Epi)
2.64537e-05	0.0606242	0.511	0.445	0.518677	1	WDR59	Optic vesicle epithelium (OV-Epi)
6.48424e-08	0.0606153	0.356	0.281	0.00127137	1	FER1L5	Optic vesicle epithelium (OV-Epi)
1.92524e-10	0.0605887	0.28	0.206	3.77481e-06	1	MYCBPAP	Optic vesicle epithelium (OV-Epi)
0.000140323	0.060566	0.742	0.674	1	1	OSTM1	Optic vesicle epithelium (OV-Epi)
1.53084e-05	0.060556	0.56	0.482	0.300153	1	IFT122	Optic vesicle epithelium (OV-Epi)
7.50557e-06	0.0605322	0.514	0.441	0.147162	1	PUM2	Optic vesicle epithelium (OV-Epi)
5.2992e-06	0.0605158	0.451	0.383	0.103901	1	DNAAF3	Optic vesicle epithelium (OV-Epi)
4.12543e-08	0.060511	0.361	0.286	0.000808873	1	BLVRB	Optic vesicle epithelium (OV-Epi)
2.46584e-06	0.0604887	0.4	0.336	0.0483477	1	RPRD1B	Optic vesicle epithelium (OV-Epi)
2.95149e-07	0.0604745	0.311	0.249	0.00578699	1	GPC2	Optic vesicle epithelium (OV-Epi)
1.39812e-05	0.0604351	0.488	0.421	0.27413	1	TRANK1	Optic vesicle epithelium (OV-Epi)
1.95287e-08	0.0603839	0.299	0.23	0.000382899	1	POLRMT	Optic vesicle epithelium (OV-Epi)
4.00604e-05	0.0603753	0.514	0.448	0.785464	1	UTP4	Optic vesicle epithelium (OV-Epi)
2.1664e-06	0.0603693	0.268	0.215	0.0424766	1	HES3	Optic vesicle epithelium (OV-Epi)
1.50152e-05	0.0603291	0.647	0.569	0.294403	1	GALNT9	Optic vesicle epithelium (OV-Epi)
2.75139e-06	0.060317	0.365	0.301	0.0539465	1	ACVR1B	Optic vesicle epithelium (OV-Epi)
7.89677e-05	0.0602123	0.496	0.433	1	1	TNS2	Optic vesicle epithelium (OV-Epi)
7.74061e-11	0.0602122	0.239	0.171	1.5177e-06	1	GTPBP8	Optic vesicle epithelium (OV-Epi)
1.62754e-07	0.0602121	0.438	0.358	0.00319113	1	RUNDC3A	Optic vesicle epithelium (OV-Epi)
2.58524e-06	0.0602121	0.41	0.345	0.0506888	1	BCL2L13	Optic vesicle epithelium (OV-Epi)
1.04541e-08	0.0601865	0.281	0.214	0.000204974	1	CD4	Optic vesicle epithelium (OV-Epi)
1.51192e-07	0.0601676	0.361	0.291	0.00296442	1	MDC1	Optic vesicle epithelium (OV-Epi)
3.70238e-07	0.060145	0.397	0.325	0.00725925	1	RP4-559A3.7	Optic vesicle epithelium (OV-Epi)
0.000137064	0.0601437	0.587	0.52	1	1	EFCAB6	Optic vesicle epithelium (OV-Epi)
7.71154e-07	0.0601387	0.349	0.282	0.01512	1	CASP8AP2	Optic vesicle epithelium (OV-Epi)
7.19175e-07	0.060123	0.422	0.348	0.0141009	1	UBE2K	Optic vesicle epithelium (OV-Epi)
0.00203425	0.0601124	0.693	0.652	1	1	COL4A2	Optic vesicle epithelium (OV-Epi)
6.36244e-09	0.0601014	0.209	0.152	0.000124748	1	ATAD5	Optic vesicle epithelium (OV-Epi)
1.45501e-06	0.0600814	0.309	0.249	0.0285283	1	FAM83G	Optic vesicle epithelium (OV-Epi)
1.61414e-06	0.06008	0.329	0.269	0.0316484	1	XXbac-BPG32J3.20	Optic vesicle epithelium (OV-Epi)
0.00025448	0.0600788	0.506	0.449	1	1	STARD10	Optic vesicle epithelium (OV-Epi)
1.3583e-07	0.0599919	0.421	0.342	0.00266321	1	HNRNPR	Optic vesicle epithelium (OV-Epi)
8.65053e-06	0.0599625	0.48	0.41	0.169611	1	QSOX1	Optic vesicle epithelium (OV-Epi)
2.9122e-06	0.0599523	0.337	0.277	0.0570996	1	EWSR1	Optic vesicle epithelium (OV-Epi)
2.62775e-05	0.0599063	0.312	0.26	0.515223	1	TMPRSS6	Optic vesicle epithelium (OV-Epi)
0.000353273	0.059903	0.516	0.459	1	1	MRPS28	Optic vesicle epithelium (OV-Epi)
3.5669e-07	0.0598972	0.386	0.314	0.00699361	1	SLC26A6	Optic vesicle epithelium (OV-Epi)
1.55711e-06	0.0598898	0.428	0.356	0.0305302	1	CATSPERD	Optic vesicle epithelium (OV-Epi)
0.00518967	0.0598615	0.844	0.81	1	1	EBF1	Optic vesicle epithelium (OV-Epi)
0.000323158	0.0598586	0.467	0.408	1	1	GRK3	Optic vesicle epithelium (OV-Epi)
1.50649e-07	0.0598192	0.235	0.18	0.00295378	1	MSANTD1	Optic vesicle epithelium (OV-Epi)
9.08144e-07	0.0598121	0.433	0.359	0.017806	1	EMC3	Optic vesicle epithelium (OV-Epi)
9.48445e-07	0.0598084	0.471	0.393	0.0185962	1	HOMEZ	Optic vesicle epithelium (OV-Epi)
0.000686082	0.0597991	0.65	0.592	1	1	MAP3K12	Optic vesicle epithelium (OV-Epi)
1.10064e-08	0.0597889	0.241	0.18	0.000215803	1	PRDX2	Optic vesicle epithelium (OV-Epi)
6.26349e-08	0.0597627	0.33	0.261	0.00122808	1	IL12RB1	Optic vesicle epithelium (OV-Epi)
1.55493e-09	0.0597524	0.345	0.266	3.04875e-05	1	NCAPH2	Optic vesicle epithelium (OV-Epi)
2.74578e-05	0.0597507	0.468	0.398	0.538366	1	TECPR2	Optic vesicle epithelium (OV-Epi)
0.000490318	0.0597308	0.66	0.603	1	1	AHCYL2	Optic vesicle epithelium (OV-Epi)
2.05649e-05	0.0596652	0.364	0.306	0.403216	1	CNOT10	Optic vesicle epithelium (OV-Epi)
0.00175269	0.059659	0.77	0.721	1	1	NR1H2	Optic vesicle epithelium (OV-Epi)
2.04424e-06	0.0596492	0.43	0.36	0.0400815	1	ELAVL3	Optic vesicle epithelium (OV-Epi)
5.78073e-08	0.0596217	0.379	0.302	0.00113343	1	HNRNPH3	Optic vesicle epithelium (OV-Epi)
2.76323e-13	0.0596043	0.195	0.128	5.41787e-09	1	FOXRED2	Optic vesicle epithelium (OV-Epi)
1.92685e-06	0.0596025	0.36	0.296	0.0377798	1	STAT5B	Optic vesicle epithelium (OV-Epi)
1.69859e-07	0.0595593	0.317	0.254	0.00333042	1	THAP11	Optic vesicle epithelium (OV-Epi)
6.43682e-07	0.0595533	0.342	0.278	0.0126207	1	CTD-2278I10.6	Optic vesicle epithelium (OV-Epi)
1.38231e-07	0.059539	0.296	0.234	0.0027103	1	RASD2	Optic vesicle epithelium (OV-Epi)
2.37899e-06	0.0595108	0.329	0.269	0.0466448	1	ALPK3	Optic vesicle epithelium (OV-Epi)
4.1542e-07	0.0594973	0.416	0.339	0.00814514	1	RP13-1032I1.10	Optic vesicle epithelium (OV-Epi)
2.80559e-06	0.0594733	0.453	0.38	0.0550092	1	ADGRE5	Optic vesicle epithelium (OV-Epi)
7.46937e-05	0.0594006	0.553	0.491	1	1	ADGRL1	Optic vesicle epithelium (OV-Epi)
1.37598e-07	0.0593839	0.276	0.215	0.00269789	1	ECI1	Optic vesicle epithelium (OV-Epi)
0.000506955	0.0593736	0.597	0.535	1	1	ATP9A	Optic vesicle epithelium (OV-Epi)
1.14216e-06	0.0593605	0.407	0.336	0.0223944	1	KIF17	Optic vesicle epithelium (OV-Epi)
2.55906e-07	0.0593335	0.313	0.25	0.00501755	1	RAB5C	Optic vesicle epithelium (OV-Epi)
6.36961e-07	0.0592947	0.365	0.295	0.0124889	1	CACNB1	Optic vesicle epithelium (OV-Epi)
2.41e-08	0.0592638	0.326	0.255	0.000472528	1	HMGN2	Optic vesicle epithelium (OV-Epi)
2.30878e-06	0.0592424	0.294	0.24	0.0452682	1	BAG4	Optic vesicle epithelium (OV-Epi)
1.42999e-08	0.0592007	0.241	0.181	0.000280378	1	LRWD1	Optic vesicle epithelium (OV-Epi)
2.90771e-07	0.0591601	0.313	0.249	0.00570115	1	PTPN11	Optic vesicle epithelium (OV-Epi)
1.00159e-06	0.0591526	0.191	0.145	0.0196382	1	MMEL1	Optic vesicle epithelium (OV-Epi)
0.00561055	0.059131	0.818	0.775	1	1	MCF2L	Optic vesicle epithelium (OV-Epi)
2.66443e-05	0.0591305	0.426	0.365	0.522415	1	TMEM201	Optic vesicle epithelium (OV-Epi)
7.5688e-07	0.0591192	0.294	0.235	0.0148401	1	CAMSAP3	Optic vesicle epithelium (OV-Epi)
0.00509182	0.059118	0.609	0.566	1	1	POLR2F	Optic vesicle epithelium (OV-Epi)
1.53099e-05	0.059115	0.371	0.312	0.300182	1	MUC4	Optic vesicle epithelium (OV-Epi)
3.6637e-08	0.0591134	0.273	0.209	0.000718341	1	PEA15	Optic vesicle epithelium (OV-Epi)
0.000391877	0.0591038	0.635	0.573	1	1	GCNT2	Optic vesicle epithelium (OV-Epi)
7.49874e-06	0.0590981	0.565	0.49	0.147028	1	PFKFB4	Optic vesicle epithelium (OV-Epi)
1.47557e-06	0.0590919	0.241	0.19	0.0289314	1	SUPT6H	Optic vesicle epithelium (OV-Epi)
3.13749e-06	0.0590857	0.352	0.289	0.0615168	1	PEAR1	Optic vesicle epithelium (OV-Epi)
1.42649e-07	0.0590726	0.242	0.186	0.00279692	1	SPOUT1	Optic vesicle epithelium (OV-Epi)
5.2755e-05	0.0590665	0.394	0.34	1	1	MYRF	Optic vesicle epithelium (OV-Epi)
8.84948e-05	0.0590274	0.469	0.409	1	1	ROCK2	Optic vesicle epithelium (OV-Epi)
1.89087e-05	0.0590107	0.397	0.335	0.370744	1	AIF1L	Optic vesicle epithelium (OV-Epi)
4.61974e-06	0.0590039	0.355	0.298	0.0905792	1	GPATCH2L	Optic vesicle epithelium (OV-Epi)
2.61743e-05	0.0589775	0.362	0.303	0.513199	1	AIM1L	Optic vesicle epithelium (OV-Epi)
1.29958e-06	0.0589647	0.343	0.281	0.0254809	1	SMARCAL1	Optic vesicle epithelium (OV-Epi)
1.49349e-06	0.0589542	0.418	0.349	0.0292829	1	PTGES3	Optic vesicle epithelium (OV-Epi)
3.5723e-08	0.0589526	0.276	0.213	0.000700421	1	ORAI2	Optic vesicle epithelium (OV-Epi)
1.12324e-05	0.0589479	0.485	0.411	0.220234	1	MDS2	Optic vesicle epithelium (OV-Epi)
1.87195e-05	0.0589213	0.563	0.483	0.367033	1	PTBP3	Optic vesicle epithelium (OV-Epi)
0.000750746	0.0588414	0.733	0.664	1	1	PACSIN2	Optic vesicle epithelium (OV-Epi)
3.82782e-07	0.0588386	0.408	0.332	0.00750521	1	GADD45A	Optic vesicle epithelium (OV-Epi)
0.000117959	0.058826	0.47	0.409	1	1	ERBIN	Optic vesicle epithelium (OV-Epi)
2.83305e-07	0.0587776	0.391	0.316	0.00555477	1	CRKL	Optic vesicle epithelium (OV-Epi)
0.000185597	0.0587751	0.595	0.525	1	1	MIB1	Optic vesicle epithelium (OV-Epi)
5.46955e-10	0.0587527	0.227	0.165	1.07241e-05	1	TMEM115	Optic vesicle epithelium (OV-Epi)
6.14083e-08	0.0587487	0.208	0.156	0.00120403	1	ZNF207	Optic vesicle epithelium (OV-Epi)
4.13682e-07	0.0587472	0.286	0.226	0.00811107	1	PSD2	Optic vesicle epithelium (OV-Epi)
0.00886805	0.0587293	0.675	0.623	1	1	SSH2	Optic vesicle epithelium (OV-Epi)
0.000110978	0.0586397	0.588	0.52	1	1	SEZ6L	Optic vesicle epithelium (OV-Epi)
0.00230802	0.0585846	0.648	0.603	1	1	MAP1B	Optic vesicle epithelium (OV-Epi)
0.00012831	0.0585844	0.544	0.478	1	1	DDR1	Optic vesicle epithelium (OV-Epi)
8.05233e-11	0.0585684	0.159	0.106	1.57882e-06	1	ACMSD	Optic vesicle epithelium (OV-Epi)
0.000286785	0.058525	0.61	0.546	1	1	ACTR1A	Optic vesicle epithelium (OV-Epi)
1.96071e-05	0.0585103	0.381	0.322	0.384437	1	PLCD3	Optic vesicle epithelium (OV-Epi)
2.64938e-08	0.058498	0.306	0.238	0.000519464	1	LAMB4	Optic vesicle epithelium (OV-Epi)
0.000464657	0.0584952	0.564	0.512	1	1	TEAD3	Optic vesicle epithelium (OV-Epi)
1.29392e-06	0.0584667	0.43	0.358	0.02537	1	TMEM223	Optic vesicle epithelium (OV-Epi)
0.000129446	0.0584542	0.568	0.504	1	1	ATG16L2	Optic vesicle epithelium (OV-Epi)
1.75292e-05	0.058407	0.344	0.289	0.343696	1	STAU1	Optic vesicle epithelium (OV-Epi)
4.16814e-06	0.0584047	0.465	0.395	0.0817246	1	RAB11FIP1	Optic vesicle epithelium (OV-Epi)
1.38073e-07	0.0583977	0.261	0.2	0.00270721	1	ABCB11	Optic vesicle epithelium (OV-Epi)
2.09218e-07	0.0583941	0.329	0.262	0.00410213	1	MFSD3	Optic vesicle epithelium (OV-Epi)
0.00073719	0.0583888	0.544	0.49	1	1	SLC25A26	Optic vesicle epithelium (OV-Epi)
0.00111483	0.0583812	0.617	0.559	1	1	PRMT1	Optic vesicle epithelium (OV-Epi)
1.00581e-06	0.0583774	0.384	0.315	0.019721	1	ZFP36L2	Optic vesicle epithelium (OV-Epi)
1.76994e-06	0.0583679	0.318	0.261	0.0347033	1	HSPA5	Optic vesicle epithelium (OV-Epi)
2.34732e-05	0.0583538	0.544	0.471	0.460239	1	NECTIN2	Optic vesicle epithelium (OV-Epi)
7.42887e-07	0.0583406	0.317	0.255	0.0145658	1	POFUT1	Optic vesicle epithelium (OV-Epi)
8.28514e-08	0.058336	0.241	0.184	0.00162447	1	ABHD16A	Optic vesicle epithelium (OV-Epi)
3.5582e-08	0.058317	0.328	0.256	0.000697656	1	PCBP1	Optic vesicle epithelium (OV-Epi)
0.000654953	0.0583165	0.727	0.669	1	1	COL27A1	Optic vesicle epithelium (OV-Epi)
7.10022e-08	0.0582631	0.27	0.209	0.00139214	1	RHNO1	Optic vesicle epithelium (OV-Epi)
5.9118e-06	0.0582539	0.296	0.241	0.115913	1	BTG2	Optic vesicle epithelium (OV-Epi)
8.3321e-06	0.0582344	0.453	0.383	0.163367	1	LY75-CD302	Optic vesicle epithelium (OV-Epi)
3.82424e-08	0.0582333	0.303	0.234	0.000749818	1	NUCB1	Optic vesicle epithelium (OV-Epi)
4.91e-06	0.0582183	0.439	0.368	0.0962704	1	PIDD1	Optic vesicle epithelium (OV-Epi)
4.64155e-05	0.0581931	0.498	0.428	0.910069	1	PCBP4	Optic vesicle epithelium (OV-Epi)
0.00945658	0.0581895	0.607	0.557	1	1	RALGDS	Optic vesicle epithelium (OV-Epi)
0.000870429	0.058183	0.538	0.482	1	1	DCAKD	Optic vesicle epithelium (OV-Epi)
6.92729e-07	0.0581775	0.308	0.247	0.0135823	1	SLC39A9	Optic vesicle epithelium (OV-Epi)
4.63993e-08	0.0581666	0.254	0.193	0.000909751	1	NUP35	Optic vesicle epithelium (OV-Epi)
8.11654e-07	0.0581588	0.413	0.341	0.0159141	1	ZNF592	Optic vesicle epithelium (OV-Epi)
2.88407e-07	0.058128	0.398	0.323	0.0056548	1	ICAM5	Optic vesicle epithelium (OV-Epi)
1.27358e-06	0.0580923	0.395	0.329	0.024971	1	RAB3IL1	Optic vesicle epithelium (OV-Epi)
0.000241769	0.0580923	0.454	0.4	1	1	SYT14	Optic vesicle epithelium (OV-Epi)
4.20434e-07	0.0580884	0.278	0.22	0.00824346	1	C17orf75	Optic vesicle epithelium (OV-Epi)
3.29117e-05	0.0580824	0.572	0.5	0.6453	1	MYLPF	Optic vesicle epithelium (OV-Epi)
5.84221e-05	0.0580795	0.326	0.275	1	1	SFTA3	Optic vesicle epithelium (OV-Epi)
2.05491e-06	0.0580556	0.394	0.325	0.0402907	1	DSTYK	Optic vesicle epithelium (OV-Epi)
4.24288e-08	0.0580556	0.287	0.223	0.000831902	1	RNF214	Optic vesicle epithelium (OV-Epi)
0.00332609	0.058055	0.675	0.618	1	1	LTBP2	Optic vesicle epithelium (OV-Epi)
9.32591e-07	0.0580462	0.33	0.268	0.0182853	1	CDC42EP2	Optic vesicle epithelium (OV-Epi)
7.76666e-06	0.0580429	0.419	0.348	0.152281	1	LRRFIP2	Optic vesicle epithelium (OV-Epi)
5.69467e-05	0.058001	0.457	0.39	1	1	GMPPB	Optic vesicle epithelium (OV-Epi)
3.21947e-06	0.0579949	0.334	0.275	0.0631241	1	SP6	Optic vesicle epithelium (OV-Epi)
3.85881e-05	0.0579464	0.41	0.353	0.756597	1	EIF1	Optic vesicle epithelium (OV-Epi)
4.17059e-09	0.0579383	0.213	0.154	8.17728e-05	1	DBF4B	Optic vesicle epithelium (OV-Epi)
0.00032144	0.0578944	0.523	0.466	1	1	BORCS8-MEF2B	Optic vesicle epithelium (OV-Epi)
0.000241623	0.057894	0.593	0.527	1	1	IST1	Optic vesicle epithelium (OV-Epi)
0.00012844	0.0578938	0.503	0.443	1	1	CSNK1G1	Optic vesicle epithelium (OV-Epi)
1.0946e-07	0.0578853	0.247	0.19	0.00214619	1	CCDC78	Optic vesicle epithelium (OV-Epi)
2.00291e-06	0.0578852	0.46	0.388	0.0392711	1	WRAP53	Optic vesicle epithelium (OV-Epi)
1.00298e-07	0.0578844	0.373	0.299	0.00196653	1	RP11-552F3.12	Optic vesicle epithelium (OV-Epi)
0.000692296	0.0578619	0.635	0.57	1	1	KDM2A	Optic vesicle epithelium (OV-Epi)
1.78805e-10	0.0578401	0.242	0.175	3.50583e-06	1	PPIG	Optic vesicle epithelium (OV-Epi)
3.33282e-07	0.0578314	0.414	0.34	0.00653465	1	ATRIP	Optic vesicle epithelium (OV-Epi)
2.70211e-06	0.0578	0.425	0.352	0.0529802	1	AP1AR	Optic vesicle epithelium (OV-Epi)
0.000653119	0.0577906	0.441	0.385	1	1	LAMC3	Optic vesicle epithelium (OV-Epi)
8.74546e-08	0.0577886	0.286	0.222	0.00171472	1	TWF2	Optic vesicle epithelium (OV-Epi)
4.04779e-07	0.0577866	0.335	0.269	0.00793649	1	CBX2	Optic vesicle epithelium (OV-Epi)
4.65455e-07	0.0577864	0.258	0.203	0.00912617	1	LSM1	Optic vesicle epithelium (OV-Epi)
6.32462e-08	0.0577863	0.259	0.198	0.00124007	1	MYDGF	Optic vesicle epithelium (OV-Epi)
2.20956e-07	0.0577722	0.328	0.262	0.00433229	1	FKRP	Optic vesicle epithelium (OV-Epi)
5.91403e-05	0.0577498	0.459	0.396	1	1	MCM7	Optic vesicle epithelium (OV-Epi)
2.14046e-08	0.0577398	0.325	0.253	0.000419681	1	PSKH1	Optic vesicle epithelium (OV-Epi)
1.69842e-07	0.0577267	0.304	0.239	0.00333008	1	BTAF1	Optic vesicle epithelium (OV-Epi)
0.00013426	0.0576679	0.456	0.391	1	1	BUB1B-PAK6	Optic vesicle epithelium (OV-Epi)
3.09604e-07	0.057665	0.264	0.207	0.0060704	1	COPA	Optic vesicle epithelium (OV-Epi)
3.78849e-07	0.0576646	0.195	0.147	0.00742809	1	IQGAP3	Optic vesicle epithelium (OV-Epi)
0.000810299	0.0576569	0.69	0.638	1	1	SYNGAP1	Optic vesicle epithelium (OV-Epi)
9.45213e-09	0.0576327	0.227	0.168	0.000185328	1	CASQ1	Optic vesicle epithelium (OV-Epi)
4.37668e-07	0.0576277	0.312	0.248	0.00858135	1	PIGV	Optic vesicle epithelium (OV-Epi)
2.3973e-06	0.0576141	0.425	0.352	0.0470038	1	YIF1B	Optic vesicle epithelium (OV-Epi)
1.03785e-05	0.0576136	0.655	0.577	0.203491	1	RSPH14	Optic vesicle epithelium (OV-Epi)
3.05631e-05	0.05758	0.451	0.387	0.59925	1	MAPK1	Optic vesicle epithelium (OV-Epi)
7.53064e-09	0.0575429	0.157	0.109	0.000147653	1	GDPD4	Optic vesicle epithelium (OV-Epi)
0.000436886	0.0575257	0.393	0.339	1	1	WNK3	Optic vesicle epithelium (OV-Epi)
2.05803e-10	0.0575115	0.23	0.164	4.03517e-06	1	LRRC37B	Optic vesicle epithelium (OV-Epi)
7.05644e-06	0.0574993	0.546	0.473	0.138356	1	MEX3A	Optic vesicle epithelium (OV-Epi)
1.76414e-05	0.0574889	0.517	0.445	0.345894	1	RASSF5	Optic vesicle epithelium (OV-Epi)
7.40729e-07	0.0574809	0.317	0.257	0.0145235	1	SMO	Optic vesicle epithelium (OV-Epi)
0.000353777	0.0574736	0.518	0.458	1	1	DOK7	Optic vesicle epithelium (OV-Epi)
7.44284e-08	0.0574572	0.341	0.27	0.00145932	1	FAM227A	Optic vesicle epithelium (OV-Epi)
0.00859857	0.057457	0.872	0.829	1	1	SIPA1L3	Optic vesicle epithelium (OV-Epi)
1.39903e-06	0.0574263	0.411	0.34	0.0274308	1	SLC43A1	Optic vesicle epithelium (OV-Epi)
6.43892e-06	0.0574024	0.306	0.249	0.126248	1	SUGP1	Optic vesicle epithelium (OV-Epi)
0.000198218	0.0573816	0.649	0.576	1	1	COMMD10	Optic vesicle epithelium (OV-Epi)
6.28697e-06	0.0573737	0.279	0.226	0.123269	1	FAM104A	Optic vesicle epithelium (OV-Epi)
3.57042e-07	0.0573667	0.348	0.28	0.00700052	1	MND1	Optic vesicle epithelium (OV-Epi)
2.10117e-05	0.0573545	0.429	0.361	0.411977	1	NASP	Optic vesicle epithelium (OV-Epi)
1.01591e-06	0.0573438	0.396	0.325	0.019919	1	CTF1	Optic vesicle epithelium (OV-Epi)
2.29047e-06	0.0573376	0.326	0.265	0.0449093	1	ESPNL	Optic vesicle epithelium (OV-Epi)
2.74057e-05	0.0573045	0.372	0.313	0.537343	1	PLXNB1	Optic vesicle epithelium (OV-Epi)
5.13913e-07	0.057295	0.331	0.266	0.0100763	1	UBXN6	Optic vesicle epithelium (OV-Epi)
9.83913e-09	0.0572889	0.284	0.218	0.000192916	1	ABCD4	Optic vesicle epithelium (OV-Epi)
0.000103158	0.0572861	0.513	0.449	1	1	CBFA2T2	Optic vesicle epithelium (OV-Epi)
1.17766e-08	0.0572813	0.251	0.189	0.000230904	1	CCDC187	Optic vesicle epithelium (OV-Epi)
1.53769e-06	0.0572629	0.359	0.292	0.0301495	1	NARF	Optic vesicle epithelium (OV-Epi)
4.96765e-09	0.0572357	0.329	0.253	9.74007e-05	1	MEA1	Optic vesicle epithelium (OV-Epi)
0.000171943	0.0572245	0.497	0.443	1	1	CANX	Optic vesicle epithelium (OV-Epi)
0.00194771	0.0572214	0.68	0.615	1	1	ELL	Optic vesicle epithelium (OV-Epi)
0.000805507	0.0572137	0.67	0.593	1	1	MXI1	Optic vesicle epithelium (OV-Epi)
8.86268e-05	0.0572078	0.594	0.525	1	1	WDR81	Optic vesicle epithelium (OV-Epi)
5.48693e-07	0.0572028	0.273	0.216	0.0107582	1	PIF1	Optic vesicle epithelium (OV-Epi)
0.000236728	0.0571766	0.448	0.393	1	1	AL022397.1	Optic vesicle epithelium (OV-Epi)
1.29724e-06	0.0571756	0.31	0.25	0.025435	1	TM7SF2	Optic vesicle epithelium (OV-Epi)
0.000303382	0.0571713	0.539	0.475	1	1	MYO1F	Optic vesicle epithelium (OV-Epi)
1.18013e-06	0.057168	0.23	0.18	0.0231388	1	CC2D1A	Optic vesicle epithelium (OV-Epi)
2.35888e-06	0.0571679	0.334	0.271	0.0462505	1	HSF1	Optic vesicle epithelium (OV-Epi)
1.98737e-07	0.0571582	0.327	0.26	0.00389664	1	MEIS3	Optic vesicle epithelium (OV-Epi)
5.54181e-06	0.0571432	0.425	0.357	0.108658	1	TSPOAP1	Optic vesicle epithelium (OV-Epi)
3.0199e-07	0.0571397	0.285	0.224	0.00592113	1	PAFAH1B3	Optic vesicle epithelium (OV-Epi)
7.9839e-07	0.0571244	0.319	0.256	0.015654	1	RNF212B	Optic vesicle epithelium (OV-Epi)
0.00350427	0.0571148	0.823	0.775	1	1	EXT1	Optic vesicle epithelium (OV-Epi)
0.00362726	0.0571014	0.675	0.622	1	1	RMI2	Optic vesicle epithelium (OV-Epi)
3.48191e-05	0.0570906	0.534	0.458	0.682698	1	CFDP1	Optic vesicle epithelium (OV-Epi)
1.89999e-05	0.0570731	0.368	0.309	0.372531	1	C11orf80	Optic vesicle epithelium (OV-Epi)
6.16389e-06	0.0570463	0.391	0.327	0.120855	1	GOLGA1	Optic vesicle epithelium (OV-Epi)
0.000284233	0.0570439	0.616	0.549	1	1	KIAA0922	Optic vesicle epithelium (OV-Epi)
9.83937e-07	0.0569882	0.338	0.275	0.0192921	1	MAFG	Optic vesicle epithelium (OV-Epi)
0.00241033	0.056953	0.64	0.581	1	1	LGR6	Optic vesicle epithelium (OV-Epi)
0.00437779	0.0569254	0.618	0.573	1	1	RP11-73M18.2	Optic vesicle epithelium (OV-Epi)
0.00645351	0.0568941	0.787	0.752	1	1	CUX2	Optic vesicle epithelium (OV-Epi)
0.000481198	0.056851	0.533	0.483	1	1	CHRNB4	Optic vesicle epithelium (OV-Epi)
4.1219e-07	0.0568372	0.383	0.312	0.00808181	1	IL34	Optic vesicle epithelium (OV-Epi)
2.52333e-05	0.0568001	0.417	0.353	0.494749	1	SCML4	Optic vesicle epithelium (OV-Epi)
1.71159e-06	0.0567363	0.269	0.215	0.0335591	1	PILRA	Optic vesicle epithelium (OV-Epi)
3.71073e-08	0.0566914	0.254	0.194	0.000727564	1	SLC25A20	Optic vesicle epithelium (OV-Epi)
4.00755e-07	0.0566617	0.406	0.332	0.00785761	1	JUND	Optic vesicle epithelium (OV-Epi)
1.2487e-06	0.0566407	0.32	0.259	0.0244833	1	SUMO2	Optic vesicle epithelium (OV-Epi)
9.89657e-07	0.0566074	0.27	0.213	0.0194042	1	FUBP3	Optic vesicle epithelium (OV-Epi)
9.57494e-06	0.0565895	0.518	0.445	0.187736	1	DOCK11	Optic vesicle epithelium (OV-Epi)
4.41808e-06	0.0565841	0.432	0.362	0.0866254	1	CTD-2587H24.4	Optic vesicle epithelium (OV-Epi)
5.01153e-05	0.056583	0.386	0.33	0.982611	1	PTPN9	Optic vesicle epithelium (OV-Epi)
0.000566996	0.056567	0.57	0.51	1	1	XPO1	Optic vesicle epithelium (OV-Epi)
4.18026e-07	0.0565624	0.32	0.256	0.00819624	1	NUMBL	Optic vesicle epithelium (OV-Epi)
4.19586e-06	0.0565389	0.385	0.321	0.0822682	1	RP11-201K10.3	Optic vesicle epithelium (OV-Epi)
1.68584e-05	0.0565232	0.381	0.321	0.330543	1	PMM1	Optic vesicle epithelium (OV-Epi)
1.13872e-06	0.0565199	0.283	0.227	0.0223269	1	BST2	Optic vesicle epithelium (OV-Epi)
3.1915e-06	0.0565178	0.323	0.266	0.0625757	1	TBC1D9B	Optic vesicle epithelium (OV-Epi)
3.31753e-06	0.0565145	0.389	0.324	0.0650468	1	PIKFYVE	Optic vesicle epithelium (OV-Epi)
0.000781712	0.0565056	0.524	0.47	1	1	SKIDA1	Optic vesicle epithelium (OV-Epi)
1.13868e-06	0.0565051	0.461	0.383	0.022326	1	ATP6V1G2-DDX39B	Optic vesicle epithelium (OV-Epi)
3.02693e-06	0.0564864	0.486	0.413	0.059349	1	PHPT1	Optic vesicle epithelium (OV-Epi)
1.91854e-09	0.0564791	0.18	0.126	3.76168e-05	1	RAC2	Optic vesicle epithelium (OV-Epi)
4.05506e-06	0.0564713	0.384	0.319	0.0795075	1	EIF4B	Optic vesicle epithelium (OV-Epi)
9.84189e-07	0.0564685	0.363	0.298	0.019297	1	SSSCA1	Optic vesicle epithelium (OV-Epi)
4.78282e-05	0.0563693	0.351	0.297	0.937767	1	ZNF789	Optic vesicle epithelium (OV-Epi)
4.17873e-07	0.0563633	0.31	0.247	0.00819324	1	CDC5L	Optic vesicle epithelium (OV-Epi)
2.60882e-06	0.05635	0.333	0.274	0.0511512	1	FANCA	Optic vesicle epithelium (OV-Epi)
0.000176232	0.0563329	0.456	0.401	1	1	NUDT3	Optic vesicle epithelium (OV-Epi)
7.96241e-07	0.0562947	0.385	0.315	0.0156119	1	PHRF1	Optic vesicle epithelium (OV-Epi)
4.13088e-09	0.0562919	0.315	0.241	8.09941e-05	1	DHX34	Optic vesicle epithelium (OV-Epi)
1.62213e-07	0.0562879	0.235	0.179	0.00318052	1	FLOT2	Optic vesicle epithelium (OV-Epi)
4.96198e-06	0.0562744	0.447	0.381	0.0972896	1	HCFC1	Optic vesicle epithelium (OV-Epi)
1.4793e-07	0.0562656	0.392	0.313	0.00290047	1	DLX1	Optic vesicle epithelium (OV-Epi)
6.07866e-06	0.0562634	0.187	0.145	0.119184	1	HELZ2	Optic vesicle epithelium (OV-Epi)
0.00238727	0.0562616	0.639	0.578	1	1	MARK2	Optic vesicle epithelium (OV-Epi)
3.67676e-06	0.056219	0.299	0.243	0.0720903	1	MED25	Optic vesicle epithelium (OV-Epi)
0.00108499	0.0562102	0.549	0.49	1	1	KDM6B	Optic vesicle epithelium (OV-Epi)
0.00235035	0.056209	0.787	0.738	1	1	SIN3A	Optic vesicle epithelium (OV-Epi)
0.000113757	0.0561819	0.48	0.417	1	1	ATXN2	Optic vesicle epithelium (OV-Epi)
1.97151e-05	0.056164	0.389	0.328	0.386554	1	TMC8	Optic vesicle epithelium (OV-Epi)
7.11962e-07	0.0561519	0.255	0.2	0.0139594	1	TIMELESS	Optic vesicle epithelium (OV-Epi)
5.39149e-05	0.0561436	0.286	0.239	1	1	MYH7B	Optic vesicle epithelium (OV-Epi)
0.000190467	0.0561358	0.544	0.484	1	1	ADGRG1	Optic vesicle epithelium (OV-Epi)
7.0181e-09	0.0560863	0.325	0.249	0.000137604	1	CSNK2B	Optic vesicle epithelium (OV-Epi)
4.52995e-07	0.0560772	0.287	0.227	0.00888187	1	RPS6KL1	Optic vesicle epithelium (OV-Epi)
1.83285e-05	0.0560706	0.437	0.373	0.359367	1	DAZAP1	Optic vesicle epithelium (OV-Epi)
0.000145652	0.0560585	0.573	0.512	1	1	ETV4	Optic vesicle epithelium (OV-Epi)
1.20266e-06	0.0560537	0.433	0.359	0.0235805	1	IQCD	Optic vesicle epithelium (OV-Epi)
2.21003e-06	0.0560315	0.44	0.367	0.0433322	1	FZD2	Optic vesicle epithelium (OV-Epi)
2.93509e-05	0.0560022	0.429	0.367	0.575482	1	KIAA0355	Optic vesicle epithelium (OV-Epi)
1.09218e-07	0.0559928	0.232	0.176	0.00214143	1	TCIRG1	Optic vesicle epithelium (OV-Epi)
6.90631e-07	0.0559911	0.335	0.271	0.0135412	1	OIP5	Optic vesicle epithelium (OV-Epi)
7.00612e-05	0.0559901	0.556	0.487	1	1	KLHL21	Optic vesicle epithelium (OV-Epi)
4.38725e-06	0.0559837	0.404	0.336	0.0860209	1	PDGFB	Optic vesicle epithelium (OV-Epi)
2.70704e-06	0.0559419	0.527	0.445	0.053077	1	ANAPC5	Optic vesicle epithelium (OV-Epi)
1.90029e-07	0.0559404	0.36	0.292	0.00372589	1	BAALC	Optic vesicle epithelium (OV-Epi)
2.79761e-08	0.0559202	0.202	0.148	0.000548528	1	ITIH4	Optic vesicle epithelium (OV-Epi)
4.49613e-05	0.0558935	0.503	0.437	0.881556	1	XPR1	Optic vesicle epithelium (OV-Epi)
2.56905e-08	0.0558842	0.277	0.213	0.000503713	1	ENHO	Optic vesicle epithelium (OV-Epi)
8.94419e-06	0.0558759	0.435	0.369	0.175369	1	ATP2A2	Optic vesicle epithelium (OV-Epi)
2.1243e-05	0.0558604	0.3	0.248	0.416511	1	WDR34	Optic vesicle epithelium (OV-Epi)
2.63156e-05	0.0558465	0.44	0.377	0.51597	1	MTA2	Optic vesicle epithelium (OV-Epi)
1.0216e-07	0.0558367	0.27	0.209	0.00200305	1	COQ5	Optic vesicle epithelium (OV-Epi)
0.000184565	0.0557775	0.442	0.386	1	1	UBALD1	Optic vesicle epithelium (OV-Epi)
1.4553e-06	0.0557409	0.258	0.205	0.0285341	1	GMEB1	Optic vesicle epithelium (OV-Epi)
2.75898e-06	0.0557209	0.443	0.372	0.0540952	1	DPH1	Optic vesicle epithelium (OV-Epi)
0.00492546	0.0556952	0.608	0.557	1	1	CMTM7	Optic vesicle epithelium (OV-Epi)
0.00391302	0.0556735	0.702	0.645	1	1	FAM178B	Optic vesicle epithelium (OV-Epi)
1.45181e-05	0.0556493	0.428	0.364	0.284656	1	MVK	Optic vesicle epithelium (OV-Epi)
2.2685e-06	0.0556132	0.345	0.282	0.0444785	1	PTOV1	Optic vesicle epithelium (OV-Epi)
0.00122352	0.0555915	0.739	0.695	1	1	EYA2	Optic vesicle epithelium (OV-Epi)
6.9588e-05	0.055568	0.401	0.345	1	1	SAMD4B	Optic vesicle epithelium (OV-Epi)
7.25557e-08	0.055562	0.375	0.301	0.0014226	1	FNDC11	Optic vesicle epithelium (OV-Epi)
1.16511e-06	0.0555154	0.398	0.326	0.0228443	1	PDK2	Optic vesicle epithelium (OV-Epi)
0.00235621	0.0554768	0.543	0.49	1	1	RNF130	Optic vesicle epithelium (OV-Epi)
9.85806e-08	0.0554516	0.405	0.325	0.00193287	1	INTS4	Optic vesicle epithelium (OV-Epi)
1.05545e-05	0.0554502	0.46	0.388	0.206943	1	C2CD3	Optic vesicle epithelium (OV-Epi)
0.00223325	0.0554313	0.699	0.636	1	1	RFX4	Optic vesicle epithelium (OV-Epi)
1.00157e-05	0.0554286	0.378	0.316	0.196378	1	H3F3A	Optic vesicle epithelium (OV-Epi)
2.64138e-06	0.0554179	0.389	0.319	0.0517896	1	SH3GLB2	Optic vesicle epithelium (OV-Epi)
1.97804e-09	0.0554152	0.241	0.176	3.87833e-05	1	ZNF784	Optic vesicle epithelium (OV-Epi)
1.36445e-07	0.0554073	0.239	0.183	0.00267527	1	CTXN1	Optic vesicle epithelium (OV-Epi)
1.92537e-06	0.0554029	0.524	0.441	0.0377506	1	KMT5A	Optic vesicle epithelium (OV-Epi)
9.03113e-05	0.0554012	0.319	0.27	1	1	HN1	Optic vesicle epithelium (OV-Epi)
6.87175e-07	0.0553718	0.299	0.238	0.0134734	1	BRD8	Optic vesicle epithelium (OV-Epi)
9.71616e-06	0.0553706	0.401	0.339	0.190505	1	RPL37A	Optic vesicle epithelium (OV-Epi)
6.69297e-06	0.0553613	0.417	0.349	0.131229	1	RHEB	Optic vesicle epithelium (OV-Epi)
0.000135516	0.055349	0.502	0.44	1	1	MAPK6	Optic vesicle epithelium (OV-Epi)
3.21893e-05	0.0553038	0.394	0.332	0.631136	1	RIMS4	Optic vesicle epithelium (OV-Epi)
2.06305e-10	0.0552792	0.217	0.153	4.04502e-06	1	TMEM50A	Optic vesicle epithelium (OV-Epi)
4.79851e-05	0.0552746	0.547	0.483	0.940845	1	DNAJB1	Optic vesicle epithelium (OV-Epi)
0.00210707	0.0552706	0.842	0.807	1	1	TSPAN9	Optic vesicle epithelium (OV-Epi)
2.71059e-05	0.0552558	0.495	0.422	0.531465	1	PDS5A	Optic vesicle epithelium (OV-Epi)
3.10486e-05	0.0552132	0.382	0.323	0.608769	1	TOP1MT	Optic vesicle epithelium (OV-Epi)
4.16787e-06	0.0551998	0.464	0.389	0.0817194	1	GYS1	Optic vesicle epithelium (OV-Epi)
7.74162e-05	0.055194	0.387	0.331	1	1	TAF6L	Optic vesicle epithelium (OV-Epi)
1.96057e-06	0.0551937	0.381	0.312	0.0384408	1	AAAS	Optic vesicle epithelium (OV-Epi)
0.00122924	0.0551757	0.415	0.366	1	1	SCMH1	Optic vesicle epithelium (OV-Epi)
3.8436e-07	0.0551745	0.298	0.236	0.00753615	1	GBA	Optic vesicle epithelium (OV-Epi)
8.74722e-07	0.0551448	0.337	0.274	0.0171507	1	INTS8	Optic vesicle epithelium (OV-Epi)
9.26979e-06	0.055135	0.33	0.273	0.181753	1	TRMT1	Optic vesicle epithelium (OV-Epi)
1.24151e-05	0.0551194	0.326	0.269	0.243422	1	STAT2	Optic vesicle epithelium (OV-Epi)
0.00122597	0.0550745	0.726	0.675	1	1	KANSL1	Optic vesicle epithelium (OV-Epi)
1.33134e-07	0.0550274	0.399	0.323	0.00261035	1	CENPA	Optic vesicle epithelium (OV-Epi)
2.73336e-06	0.0550132	0.251	0.199	0.0535931	1	SDS	Optic vesicle epithelium (OV-Epi)
0.000143018	0.05501	0.565	0.499	1	1	PCDHGB7	Optic vesicle epithelium (OV-Epi)
6.46195e-09	0.0549818	0.341	0.264	0.0001267	1	ZNF689	Optic vesicle epithelium (OV-Epi)
9.34313e-09	0.0549663	0.263	0.199	0.000183191	1	FBXW5	Optic vesicle epithelium (OV-Epi)
6.10559e-05	0.0549547	0.515	0.454	1	1	C20orf194	Optic vesicle epithelium (OV-Epi)
2.6626e-05	0.0549476	0.285	0.236	0.522056	1	FAM78A	Optic vesicle epithelium (OV-Epi)
0.00011073	0.0549299	0.369	0.315	1	1	ZBTB17	Optic vesicle epithelium (OV-Epi)
9.95566e-07	0.0549245	0.415	0.344	0.0195201	1	GALT	Optic vesicle epithelium (OV-Epi)
0.000270058	0.0549191	0.54	0.48	1	1	AC007192.4	Optic vesicle epithelium (OV-Epi)
4.60266e-06	0.0549109	0.414	0.345	0.0902443	1	LMO2	Optic vesicle epithelium (OV-Epi)
0.00597626	0.0548891	0.618	0.564	1	1	MKL1	Optic vesicle epithelium (OV-Epi)
2.03321e-06	0.0548804	0.406	0.335	0.0398652	1	PIP4K2B	Optic vesicle epithelium (OV-Epi)
0.00618089	0.0548781	0.709	0.649	1	1	SEMA6A	Optic vesicle epithelium (OV-Epi)
0.00158212	0.0548608	0.615	0.559	1	1	DIDO1	Optic vesicle epithelium (OV-Epi)
0.00594877	0.0548483	0.642	0.597	1	1	GAB2	Optic vesicle epithelium (OV-Epi)
0.000225457	0.0548315	0.451	0.391	1	1	CTDSPL2	Optic vesicle epithelium (OV-Epi)
3.12943e-06	0.0548308	0.38	0.314	0.0613587	1	NR1H3	Optic vesicle epithelium (OV-Epi)
2.87613e-05	0.0548246	0.405	0.344	0.563923	1	DNAH12	Optic vesicle epithelium (OV-Epi)
3.30311e-05	0.0548063	0.461	0.39	0.64764	1	RPL27A	Optic vesicle epithelium (OV-Epi)
4.60072e-05	0.0547888	0.406	0.346	0.902062	1	POLD1	Optic vesicle epithelium (OV-Epi)
1.19904e-05	0.0547882	0.376	0.311	0.235096	1	ZMAT5	Optic vesicle epithelium (OV-Epi)
1.51607e-06	0.054781	0.272	0.216	0.0297256	1	CALU	Optic vesicle epithelium (OV-Epi)
3.91147e-07	0.0547704	0.362	0.294	0.00766922	1	KCTD14	Optic vesicle epithelium (OV-Epi)
8.7227e-07	0.0547572	0.409	0.337	0.0171026	1	MCAM	Optic vesicle epithelium (OV-Epi)
5.50983e-07	0.0547406	0.294	0.233	0.0108031	1	LRFN1	Optic vesicle epithelium (OV-Epi)
4.23125e-05	0.0546742	0.307	0.256	0.829621	1	C10orf54	Optic vesicle epithelium (OV-Epi)
0.00101117	0.0546738	0.722	0.657	1	1	TRIM2	Optic vesicle epithelium (OV-Epi)
1.07162e-07	0.0546699	0.241	0.185	0.00210113	1	NUP85	Optic vesicle epithelium (OV-Epi)
1.36558e-06	0.0546577	0.312	0.25	0.0267749	1	NAA25	Optic vesicle epithelium (OV-Epi)
6.98011e-06	0.0546541	0.529	0.449	0.136859	1	AP003419.11	Optic vesicle epithelium (OV-Epi)
6.31449e-10	0.0546537	0.211	0.15	1.23808e-05	1	SNU13	Optic vesicle epithelium (OV-Epi)
4.1455e-07	0.0546384	0.441	0.364	0.00812809	1	SLC16A3	Optic vesicle epithelium (OV-Epi)
0.00013811	0.05463	0.514	0.45	1	1	UIMC1	Optic vesicle epithelium (OV-Epi)
5.34422e-06	0.0546274	0.368	0.304	0.104784	1	COL20A1	Optic vesicle epithelium (OV-Epi)
6.34077e-05	0.0546214	0.469	0.406	1	1	HSPA12B	Optic vesicle epithelium (OV-Epi)
8.12639e-08	0.054611	0.235	0.178	0.00159334	1	CSDC2	Optic vesicle epithelium (OV-Epi)
9.08096e-07	0.0546065	0.295	0.235	0.017805	1	GPR20	Optic vesicle epithelium (OV-Epi)
3.91228e-07	0.0545993	0.264	0.207	0.0076708	1	IZUMO1	Optic vesicle epithelium (OV-Epi)
1.13242e-06	0.0545983	0.315	0.254	0.0222034	1	PCSK7	Optic vesicle epithelium (OV-Epi)
7.4111e-05	0.0545838	0.404	0.35	1	1	SPRYD3	Optic vesicle epithelium (OV-Epi)
1.6745e-05	0.0545778	0.484	0.414	0.328319	1	MXD3	Optic vesicle epithelium (OV-Epi)
1.50698e-08	0.0545722	0.301	0.232	0.000295474	1	GFOD2	Optic vesicle epithelium (OV-Epi)
1.78657e-06	0.0545698	0.483	0.406	0.0350294	1	FAM219A	Optic vesicle epithelium (OV-Epi)
5.66105e-05	0.0545684	0.429	0.369	1	1	SUPT5H	Optic vesicle epithelium (OV-Epi)
4.36534e-05	0.0545624	0.51	0.437	0.855912	1	LMOD1	Optic vesicle epithelium (OV-Epi)
0.00729543	0.0545585	0.603	0.545	1	1	TMEM8B	Optic vesicle epithelium (OV-Epi)
0.00405287	0.0545524	0.749	0.707	1	1	LTBP4	Optic vesicle epithelium (OV-Epi)
3.94629e-06	0.054541	0.434	0.362	0.0773749	1	LRRC24	Optic vesicle epithelium (OV-Epi)
[truncated: 1,046,576+ more rows]

## Sheet: day 20
ATAC Seq for WT2 derived retinal organoids, day 20
p_val	avg_log2FC	pct.1	pct.2	p_val_adj	cluster	gene	cell fate
5.29146e-39	0.267572	0.64	0.477	1.0375e-34	0	CACNG7	Retinal progenitor cells (RPCs)
2.20495e-38	0.262097	0.826	0.685	4.32325e-34	0	APC2	Retinal progenitor cells (RPCs)
2.04602e-37	0.259664	0.754	0.601	4.01164e-33	0	CACNG8	Retinal progenitor cells (RPCs)
1.66274e-35	0.25665	0.894	0.798	3.26014e-31	0	PAX7	Retinal progenitor cells (RPCs)
6.01794e-30	0.245881	0.774	0.654	1.17994e-25	0	RFX4	Retinal progenitor cells (RPCs)
3.63348e-28	0.236833	0.799	0.681	7.12416e-24	0	PRR36	Retinal progenitor cells (RPCs)
1.23332e-27	0.231826	0.791	0.664	2.41817e-23	0	TLE2	Retinal progenitor cells (RPCs)
3.94321e-30	0.225814	0.966	0.923	7.73145e-26	0	RBFOX3	Retinal progenitor cells (RPCs)
1.89195e-29	0.224735	0.916	0.843	3.70954e-25	0	ZNF536	Retinal progenitor cells (RPCs)
9.81916e-28	0.223208	0.662	0.519	1.92524e-23	0	BRSK1	Retinal progenitor cells (RPCs)
8.87709e-24	0.221884	0.854	0.736	1.74053e-19	0	LMTK3	Retinal progenitor cells (RPCs)
2.88274e-28	0.216899	0.781	0.644	5.65219e-24	0	SLC8A2	Retinal progenitor cells (RPCs)
1.05263e-24	0.21656	0.848	0.739	2.06389e-20	0	NFIC	Retinal progenitor cells (RPCs)
5.16176e-28	0.215416	0.649	0.504	1.01207e-23	0	ZNF524	Retinal progenitor cells (RPCs)
1.77315e-29	0.214046	0.654	0.507	3.47661e-25	0	FCHO1	Retinal progenitor cells (RPCs)
1.18022e-28	0.21395	0.628	0.48	2.31405e-24	0	KIAA1644	Retinal progenitor cells (RPCs)
9.42691e-26	0.213807	0.558	0.422	1.84833e-21	0	TSHZ3	Retinal progenitor cells (RPCs)
1.23043e-27	0.213207	0.855	0.751	2.4125e-23	0	SRRM4	Retinal progenitor cells (RPCs)
4.16775e-23	0.211682	0.862	0.764	8.1717e-19	0	PAX2	Retinal progenitor cells (RPCs)
4.88457e-25	0.210292	0.749	0.619	9.57718e-21	0	PRKCG	Retinal progenitor cells (RPCs)
1.98362e-26	0.209868	0.672	0.531	3.88928e-22	0	FIZ1	Retinal progenitor cells (RPCs)
2.7897e-25	0.208825	0.802	0.686	5.46977e-21	0	EBF3	Retinal progenitor cells (RPCs)
5.0123e-25	0.207793	0.698	0.569	9.82762e-21	0	TTYH1	Retinal progenitor cells (RPCs)
1.03621e-26	0.207634	0.555	0.423	2.03169e-22	0	TNNT1	Retinal progenitor cells (RPCs)
6.35517e-26	0.20693	0.855	0.744	1.24606e-21	0	LTBP4	Retinal progenitor cells (RPCs)
1.43298e-21	0.205516	0.807	0.697	2.80965e-17	0	ZNF846	Retinal progenitor cells (RPCs)
1.13495e-27	0.204806	0.704	0.563	2.2253e-23	0	SHANK1	Retinal progenitor cells (RPCs)
1.35797e-20	0.202642	0.89	0.797	2.66256e-16	0	NFIX	Retinal progenitor cells (RPCs)
2.59016e-25	0.20234	0.702	0.575	5.07853e-21	0	KIZ	Retinal progenitor cells (RPCs)
3.90052e-28	0.201807	0.955	0.899	7.64775e-24	0	CASZ1	Retinal progenitor cells (RPCs)
3.22642e-24	0.20167	0.694	0.566	6.32603e-20	0	GPR108	Retinal progenitor cells (RPCs)
1.14673e-22	0.201393	0.608	0.475	2.24839e-18	0	RP11-834C11.12	Retinal progenitor cells (RPCs)
3.71572e-22	0.200768	0.87	0.764	7.28542e-18	0	KCNC3	Retinal progenitor cells (RPCs)
4.50274e-26	0.200136	0.418	0.295	8.82852e-22	0	POM121L2	Retinal progenitor cells (RPCs)
1.40736e-22	0.199781	0.785	0.673	2.75941e-18	0	NPHS1	Retinal progenitor cells (RPCs)
7.05573e-23	0.199658	0.891	0.8	1.38342e-18	0	PPFIA3	Retinal progenitor cells (RPCs)
3.77923e-23	0.199618	0.871	0.762	7.40994e-19	0	NR1H2	Retinal progenitor cells (RPCs)
1.59107e-21	0.199354	0.858	0.755	3.1196e-17	0	SPTBN4	Retinal progenitor cells (RPCs)
6.13408e-23	0.198419	0.807	0.676	1.20271e-18	0	PDE4A	Retinal progenitor cells (RPCs)
5.75764e-22	0.197348	0.714	0.6	1.1289e-17	0	JAK3	Retinal progenitor cells (RPCs)
2.0514e-22	0.197156	0.819	0.703	4.02217e-18	0	LMF1	Retinal progenitor cells (RPCs)
3.48822e-25	0.196599	0.909	0.829	6.83935e-21	0	PRKCB	Retinal progenitor cells (RPCs)
8.71766e-26	0.192329	0.569	0.427	1.70927e-21	0	CTD-2587H24.4	Retinal progenitor cells (RPCs)
5.61464e-22	0.191314	0.907	0.832	1.10086e-17	0	TCF20	Retinal progenitor cells (RPCs)
3.33391e-22	0.191093	0.755	0.63	6.53679e-18	0	TRIP10	Retinal progenitor cells (RPCs)
2.1051e-23	0.189642	0.699	0.566	4.12747e-19	0	PNPLA6	Retinal progenitor cells (RPCs)
1.07643e-20	0.188559	0.63	0.499	2.11056e-16	0	C19orf25	Retinal progenitor cells (RPCs)
6.37749e-22	0.187495	0.563	0.437	1.25043e-17	0	APLP1	Retinal progenitor cells (RPCs)
2.03236e-19	0.184448	0.723	0.599	3.98485e-15	0	CDC37	Retinal progenitor cells (RPCs)
2.5326e-21	0.183995	0.505	0.378	4.96567e-17	0	C19orf45	Retinal progenitor cells (RPCs)
4.88674e-19	0.183744	0.84	0.76	9.58143e-15	0	CFAP77	Retinal progenitor cells (RPCs)
1.56512e-20	0.183641	0.887	0.793	3.06873e-16	0	ERCC1	Retinal progenitor cells (RPCs)
3.25901e-25	0.181501	0.554	0.416	6.38995e-21	0	CCDC63	Retinal progenitor cells (RPCs)
1.96777e-18	0.180548	0.817	0.713	3.85821e-14	0	RPH3A	Retinal progenitor cells (RPCs)
1.8921e-19	0.180492	0.684	0.569	3.70984e-15	0	ADAMTS10	Retinal progenitor cells (RPCs)
5.37005e-20	0.180347	0.839	0.753	1.05291e-15	0	CDH22	Retinal progenitor cells (RPCs)
4.80692e-19	0.179163	0.934	0.874	9.42493e-15	0	RNF220	Retinal progenitor cells (RPCs)
1.54838e-18	0.177178	0.831	0.727	3.03591e-14	0	CELF5	Retinal progenitor cells (RPCs)
3.58567e-22	0.177118	0.691	0.548	7.03042e-18	0	SLC17A7	Retinal progenitor cells (RPCs)
4.83209e-25	0.176391	0.404	0.279	9.47428e-21	0	CDX2	Retinal progenitor cells (RPCs)
9.87838e-26	0.174855	0.467	0.335	1.93685e-21	0	TNNI3	Retinal progenitor cells (RPCs)
5.51982e-18	0.173836	0.72	0.607	1.08227e-13	0	VSTM2L	Retinal progenitor cells (RPCs)
6.48593e-18	0.173724	0.51	0.395	1.2717e-13	0	HOXC6	Retinal progenitor cells (RPCs)
3.37493e-15	0.17349	0.605	0.501	6.61722e-11	0	OLFM2	Retinal progenitor cells (RPCs)
7.62724e-21	0.1733	0.552	0.427	1.49547e-16	0	VSIG10L	Retinal progenitor cells (RPCs)
7.47564e-22	0.172948	0.436	0.313	1.46575e-17	0	HOXB7	Retinal progenitor cells (RPCs)
2.89977e-21	0.172578	0.517	0.395	5.68558e-17	0	ONECUT3	Retinal progenitor cells (RPCs)
7.14002e-18	0.172342	0.521	0.404	1.39994e-13	0	HOXC4	Retinal progenitor cells (RPCs)
2.55018e-20	0.172114	0.704	0.582	5.00013e-16	0	ELFN2	Retinal progenitor cells (RPCs)
9.3457e-17	0.171944	0.708	0.585	1.83241e-12	0	GRIN2D	Retinal progenitor cells (RPCs)
5.04866e-19	0.171924	0.686	0.567	9.8989e-15	0	MN1	Retinal progenitor cells (RPCs)
2.84278e-21	0.171189	0.841	0.764	5.57385e-17	0	ERI3	Retinal progenitor cells (RPCs)
7.41537e-19	0.170978	0.613	0.496	1.45393e-14	0	PLAUR	Retinal progenitor cells (RPCs)
6.26684e-22	0.170729	0.544	0.414	1.22874e-17	0	HIST1H3J	Retinal progenitor cells (RPCs)
8.72564e-17	0.170447	0.553	0.442	1.71084e-12	0	GRAP2	Retinal progenitor cells (RPCs)
6.21028e-19	0.17012	0.912	0.85	1.21765e-14	0	PRDM16	Retinal progenitor cells (RPCs)
5.25077e-18	0.169435	0.594	0.471	1.02952e-13	0	PPM1N	Retinal progenitor cells (RPCs)
6.12896e-18	0.169319	0.79	0.687	1.2017e-13	0	PPP5D1	Retinal progenitor cells (RPCs)
4.66509e-17	0.168541	0.74	0.63	9.14684e-13	0	ZSCAN5A	Retinal progenitor cells (RPCs)
9.31131e-22	0.168078	0.324	0.219	1.82567e-17	0	SMIM24	Retinal progenitor cells (RPCs)
2.75747e-18	0.167715	0.944	0.887	5.40657e-14	0	HOOK2	Retinal progenitor cells (RPCs)
2.75708e-16	0.167255	0.687	0.583	5.40581e-12	0	INS-IGF2	Retinal progenitor cells (RPCs)
7.49766e-18	0.167117	0.593	0.478	1.47007e-13	0	FGF9	Retinal progenitor cells (RPCs)
4.83293e-14	0.167069	0.723	0.62	9.47593e-10	0	UNC13A	Retinal progenitor cells (RPCs)
8.33858e-19	0.166501	0.759	0.646	1.63495e-14	0	PARVB	Retinal progenitor cells (RPCs)
1.19018e-17	0.166427	0.612	0.497	2.33358e-13	0	HNF1B	Retinal progenitor cells (RPCs)
2.66144e-18	0.166117	0.578	0.459	5.21829e-14	0	HOXB3	Retinal progenitor cells (RPCs)
8.74838e-16	0.166076	0.792	0.688	1.7153e-11	0	EML2	Retinal progenitor cells (RPCs)
4.92056e-20	0.165192	0.646	0.522	9.64775e-16	0	MVB12A	Retinal progenitor cells (RPCs)
1.19809e-18	0.164819	0.746	0.624	2.34909e-14	0	MYADM	Retinal progenitor cells (RPCs)
2.84349e-18	0.162606	0.693	0.574	5.57523e-14	0	FUZ	Retinal progenitor cells (RPCs)
1.4774e-18	0.16229	0.584	0.462	2.89675e-14	0	ZNF160	Retinal progenitor cells (RPCs)
7.7432e-18	0.162214	0.692	0.576	1.51821e-13	0	DNAH9	Retinal progenitor cells (RPCs)
2.25949e-15	0.161788	0.784	0.681	4.43018e-11	0	EVI5L	Retinal progenitor cells (RPCs)
1.99796e-18	0.161523	0.862	0.788	3.91741e-14	0	RALGAPA2	Retinal progenitor cells (RPCs)
1.28904e-18	0.161368	0.702	0.579	2.52742e-14	0	ETFB	Retinal progenitor cells (RPCs)
4.76167e-17	0.160486	0.538	0.422	9.3362e-13	0	ICAM5	Retinal progenitor cells (RPCs)
5.90795e-20	0.160063	0.544	0.417	1.15837e-15	0	RAVER1	Retinal progenitor cells (RPCs)
1.12924e-16	0.159933	0.624	0.506	2.21411e-12	0	RTN2	Retinal progenitor cells (RPCs)
8.00407e-17	0.159338	0.738	0.62	1.56936e-12	0	MAST1	Retinal progenitor cells (RPCs)
2.00854e-15	0.15899	0.84	0.745	3.93814e-11	0	RAB4B-EGLN2	Retinal progenitor cells (RPCs)
3.71014e-18	0.158305	0.559	0.448	7.27447e-14	0	ETV2	Retinal progenitor cells (RPCs)
6.04485e-18	0.158187	0.588	0.464	1.18521e-13	0	GRIN1	Retinal progenitor cells (RPCs)
6.83497e-16	0.158048	0.797	0.69	1.34013e-11	0	CACNA1B	Retinal progenitor cells (RPCs)
3.83642e-19	0.157102	0.514	0.395	7.52208e-15	0	HSPBP1	Retinal progenitor cells (RPCs)
1.05327e-17	0.157052	0.704	0.584	2.06514e-13	0	CTD-2616J11.11	Retinal progenitor cells (RPCs)
3.42971e-16	0.156421	0.727	0.617	6.72462e-12	0	NOSIP	Retinal progenitor cells (RPCs)
2.81094e-15	0.155987	0.792	0.697	5.51141e-11	0	RFX1	Retinal progenitor cells (RPCs)
2.67711e-16	0.153761	0.55	0.44	5.24901e-12	0	CLEC11A	Retinal progenitor cells (RPCs)
4.0461e-16	0.153648	0.785	0.685	7.93319e-12	0	BCL9	Retinal progenitor cells (RPCs)
2.02553e-15	0.152531	0.877	0.796	3.97146e-11	0	IGSF21	Retinal progenitor cells (RPCs)
6.6361e-15	0.152255	0.724	0.621	1.30114e-10	0	MLLT1	Retinal progenitor cells (RPCs)
5.26112e-17	0.152022	0.669	0.556	1.03155e-12	0	TBC1D17	Retinal progenitor cells (RPCs)
3.76477e-19	0.151312	0.488	0.37	7.38158e-15	0	CFD	Retinal progenitor cells (RPCs)
2.03127e-16	0.151297	0.665	0.546	3.98271e-12	0	LRRC4B	Retinal progenitor cells (RPCs)
3.0184e-14	0.151185	0.827	0.742	5.91818e-10	0	CORO2B	Retinal progenitor cells (RPCs)
1.37855e-15	0.150872	0.529	0.429	2.70291e-11	0	VSTM2B	Retinal progenitor cells (RPCs)
7.31808e-15	0.150848	0.646	0.538	1.43486e-10	0	SPRY4	Retinal progenitor cells (RPCs)
1.67466e-14	0.150245	0.69	0.581	3.2835e-10	0	SLC13A3	Retinal progenitor cells (RPCs)
1.84897e-17	0.150174	0.894	0.817	3.62527e-13	0	NRXN2	Retinal progenitor cells (RPCs)
1.79044e-14	0.150112	0.596	0.492	3.51051e-10	0	ZNF525	Retinal progenitor cells (RPCs)
6.61934e-16	0.149429	0.719	0.623	1.29785e-11	0	GABBR1	Retinal progenitor cells (RPCs)
1.81626e-14	0.148998	0.848	0.747	3.56115e-10	0	PNKP	Retinal progenitor cells (RPCs)
2.22245e-18	0.14898	0.365	0.261	4.35757e-14	0	LRFN1	Retinal progenitor cells (RPCs)
4.28007e-21	0.148789	0.576	0.44	8.39193e-17	0	TBX5	Retinal progenitor cells (RPCs)
1.35859e-15	0.148727	0.633	0.522	2.66378e-11	0	SERTAD3	Retinal progenitor cells (RPCs)
5.51101e-21	0.148425	0.555	0.424	1.08054e-16	0	FZD2	Retinal progenitor cells (RPCs)
6.69547e-15	0.148157	0.615	0.504	1.31278e-10	0	ISOC2	Retinal progenitor cells (RPCs)
6.32427e-16	0.14778	0.786	0.687	1.24e-11	0	RP11-599B13.6	Retinal progenitor cells (RPCs)
8.12025e-14	0.147775	0.724	0.63	1.59214e-09	0	KLF16	Retinal progenitor cells (RPCs)
6.42871e-19	0.147499	0.412	0.301	1.26048e-14	0	ZNF616	Retinal progenitor cells (RPCs)
1.56296e-16	0.147366	0.525	0.414	3.06449e-12	0	DENND1C	Retinal progenitor cells (RPCs)
2.31859e-19	0.14714	0.577	0.447	4.54606e-15	0	HSD17B14	Retinal progenitor cells (RPCs)
5.79015e-14	0.146532	0.522	0.421	1.13528e-09	0	TBX3	Retinal progenitor cells (RPCs)
1.51331e-11	0.146518	0.562	0.477	2.96715e-07	0	LENG9	Retinal progenitor cells (RPCs)
5.21577e-16	0.145712	0.499	0.391	1.02266e-11	0	SKOR1	Retinal progenitor cells (RPCs)
3.13156e-15	0.145504	0.637	0.522	6.14005e-11	0	MAP3K6	Retinal progenitor cells (RPCs)
3.89955e-15	0.145383	0.623	0.526	7.64585e-11	0	CBX7	Retinal progenitor cells (RPCs)
3.46217e-16	0.145004	0.754	0.651	6.78828e-12	0	ADAM12	Retinal progenitor cells (RPCs)
6.1976e-18	0.144612	0.48	0.364	1.21516e-13	0	RTBDN	Retinal progenitor cells (RPCs)
2.50357e-14	0.143978	0.877	0.804	4.90875e-10	0	RBFOX2	Retinal progenitor cells (RPCs)
6.71824e-16	0.143909	0.403	0.301	1.31725e-11	0	ZNF347	Retinal progenitor cells (RPCs)
2.6084e-13	0.143671	0.843	0.754	5.11429e-09	0	GRIK3	Retinal progenitor cells (RPCs)
1.62359e-14	0.143514	0.474	0.377	3.18337e-10	0	CTD-2207O23.10	Retinal progenitor cells (RPCs)
5.94298e-12	0.143273	0.833	0.747	1.16524e-07	0	RFX2	Retinal progenitor cells (RPCs)
1.61109e-16	0.143004	0.466	0.359	3.15886e-12	0	SYT5	Retinal progenitor cells (RPCs)
6.94737e-16	0.142936	0.763	0.649	1.36217e-11	0	LHX2	Retinal progenitor cells (RPCs)
8.75821e-16	0.14278	0.537	0.431	1.71722e-11	0	FOSB	Retinal progenitor cells (RPCs)
1.91044e-16	0.142748	0.574	0.455	3.7458e-12	0	PLEKHA4	Retinal progenitor cells (RPCs)
1.10308e-19	0.142708	0.347	0.241	2.16281e-15	0	HES3	Retinal progenitor cells (RPCs)
4.37305e-15	0.142688	0.881	0.798	8.57424e-11	0	COL5A1	Retinal progenitor cells (RPCs)
1.32044e-17	0.142633	0.502	0.385	2.58898e-13	0	WIZ	Retinal progenitor cells (RPCs)
2.79217e-18	0.142511	0.423	0.312	5.47461e-14	0	CTD-3214H19.4	Retinal progenitor cells (RPCs)
5.21642e-16	0.141647	0.664	0.561	1.02278e-11	0	MEX3B	Retinal progenitor cells (RPCs)
7.93301e-13	0.14132	0.747	0.675	1.55543e-08	0	EBF2	Retinal progenitor cells (RPCs)
7.35684e-13	0.141245	0.674	0.571	1.44245e-08	0	MAST3	Retinal progenitor cells (RPCs)
6.62073e-16	0.141021	0.623	0.506	1.29813e-11	0	TMEM91	Retinal progenitor cells (RPCs)
3.98199e-17	0.140307	0.601	0.483	7.80749e-13	0	ZFP30	Retinal progenitor cells (RPCs)
3.8362e-14	0.140162	0.826	0.739	7.52164e-10	0	TSNARE1	Retinal progenitor cells (RPCs)
8.49024e-13	0.139988	0.932	0.883	1.66468e-08	0	CCDC33	Retinal progenitor cells (RPCs)
1.81819e-14	0.139789	0.565	0.458	3.56493e-10	0	ALKBH7	Retinal progenitor cells (RPCs)
2.31795e-15	0.139609	0.909	0.839	4.5448e-11	0	XYLT1	Retinal progenitor cells (RPCs)
4.3835e-15	0.139555	0.55	0.436	8.59472e-11	0	PRX	Retinal progenitor cells (RPCs)
7.53165e-18	0.13952	0.456	0.342	1.47673e-13	0	CEACAM21	Retinal progenitor cells (RPCs)
2.80148e-15	0.139418	0.591	0.477	5.49286e-11	0	DPH1	Retinal progenitor cells (RPCs)
8.62093e-14	0.139402	0.534	0.431	1.69031e-09	0	AIFM3	Retinal progenitor cells (RPCs)
2.3834e-15	0.139401	0.597	0.481	4.67313e-11	0	PFN1	Retinal progenitor cells (RPCs)
7.00031e-13	0.139382	0.502	0.405	1.37255e-08	0	SYNGR3	Retinal progenitor cells (RPCs)
4.62557e-12	0.139181	0.576	0.477	9.06935e-08	0	SET	Retinal progenitor cells (RPCs)
6.01684e-16	0.139016	0.614	0.497	1.17972e-11	0	CCDC9	Retinal progenitor cells (RPCs)
4.79089e-14	0.138798	0.594	0.485	9.3935e-10	0	PYY	Retinal progenitor cells (RPCs)
5.92081e-19	0.138591	0.432	0.322	1.16089e-14	0	COMP	Retinal progenitor cells (RPCs)
1.04512e-13	0.138565	0.576	0.475	2.04916e-09	0	LHX6	Retinal progenitor cells (RPCs)
1.45586e-13	0.138437	0.798	0.714	2.8545e-09	0	FBLN1	Retinal progenitor cells (RPCs)
1.64743e-12	0.138014	0.834	0.753	3.23013e-08	0	MBOAT7	Retinal progenitor cells (RPCs)
7.55815e-12	0.137965	0.446	0.358	1.48193e-07	0	NPTX2	Retinal progenitor cells (RPCs)
1.61944e-13	0.137928	0.65	0.547	3.17524e-09	0	DPP9	Retinal progenitor cells (RPCs)
1.07948e-13	0.137483	0.619	0.515	2.11653e-09	0	VRK3	Retinal progenitor cells (RPCs)
8.92882e-13	0.137377	0.546	0.449	1.75067e-08	0	HIF3A	Retinal progenitor cells (RPCs)
1.03265e-18	0.137289	0.546	0.424	2.02472e-14	0	CLEC19A	Retinal progenitor cells (RPCs)
8.52589e-14	0.137282	0.802	0.71	1.67167e-09	0	PLCH2	Retinal progenitor cells (RPCs)
6.90724e-15	0.137075	0.623	0.506	1.3543e-10	0	ENO3	Retinal progenitor cells (RPCs)
1.50829e-16	0.136996	0.502	0.392	2.95731e-12	0	HIST1H2BN	Retinal progenitor cells (RPCs)
4.31436e-14	0.136995	0.675	0.566	8.45916e-10	0	ALPL	Retinal progenitor cells (RPCs)
9.25873e-16	0.136949	0.383	0.289	1.81536e-11	0	KLK4	Retinal progenitor cells (RPCs)
2.24423e-16	0.136482	0.617	0.494	4.40026e-12	0	C19orf81	Retinal progenitor cells (RPCs)
1.46962e-12	0.135651	0.564	0.468	2.88149e-08	0	LGI4	Retinal progenitor cells (RPCs)
7.55911e-13	0.135613	0.676	0.581	1.48211e-08	0	CCDC61	Retinal progenitor cells (RPCs)
5.58288e-14	0.135483	0.675	0.561	1.09464e-09	0	SLC12A5	Retinal progenitor cells (RPCs)
4.06877e-17	0.135244	0.43	0.322	7.97764e-13	0	HIST1H2AG	Retinal progenitor cells (RPCs)
1.71295e-13	0.135174	0.533	0.437	3.35858e-09	0	CCDC114	Retinal progenitor cells (RPCs)
7.23795e-13	0.134786	0.869	0.808	1.41914e-08	0	PAPPA	Retinal progenitor cells (RPCs)
8.22317e-10	0.134683	0.67	0.597	1.61232e-05	0	FLI1	Retinal progenitor cells (RPCs)
6.33947e-13	0.134641	0.648	0.547	1.24298e-08	0	ZHX3	Retinal progenitor cells (RPCs)
3.38729e-12	0.134501	0.837	0.739	6.64146e-08	0	AC006486.9	Retinal progenitor cells (RPCs)
1.96667e-19	0.134393	0.306	0.207	3.85605e-15	0	LLNLF-187D8.1	Retinal progenitor cells (RPCs)
1.07647e-17	0.134058	0.337	0.238	2.11063e-13	0	KLK10	Retinal progenitor cells (RPCs)
1.07949e-10	0.13387	0.669	0.582	2.11656e-06	0	PGBD5	Retinal progenitor cells (RPCs)
4.60033e-13	0.133531	0.613	0.512	9.01986e-09	0	EGLN2	Retinal progenitor cells (RPCs)
3.51163e-11	0.133474	0.668	0.578	6.88525e-07	0	BCAT2	Retinal progenitor cells (RPCs)
6.14331e-13	0.133429	0.626	0.531	1.20452e-08	0	HMG20B	Retinal progenitor cells (RPCs)
6.01076e-11	0.133415	0.677	0.585	1.17853e-06	0	SOX12	Retinal progenitor cells (RPCs)
3.94719e-13	0.133371	0.452	0.359	7.73925e-09	0	HAGHL	Retinal progenitor cells (RPCs)
1.0616e-11	0.133234	0.728	0.637	2.08147e-07	0	TMEM132E	Retinal progenitor cells (RPCs)
3.1519e-12	0.133114	0.668	0.566	6.17993e-08	0	GATA4	Retinal progenitor cells (RPCs)
1.22532e-13	0.13298	0.431	0.338	2.40249e-09	0	CCDC78	Retinal progenitor cells (RPCs)
2.36009e-13	0.132969	0.63	0.519	4.62744e-09	0	CNPY1	Retinal progenitor cells (RPCs)
2.80642e-11	0.132724	0.823	0.739	5.50254e-07	0	KCNB1	Retinal progenitor cells (RPCs)
1.63971e-13	0.132596	0.447	0.348	3.21498e-09	0	LHX1	Retinal progenitor cells (RPCs)
1.27343e-15	0.132458	0.351	0.258	2.49681e-11	0	GBX2	Retinal progenitor cells (RPCs)
1.59784e-11	0.132412	0.541	0.451	3.13288e-07	0	PTGIS	Retinal progenitor cells (RPCs)
3.11472e-12	0.132185	0.652	0.54	6.10702e-08	0	IL4I1	Retinal progenitor cells (RPCs)
3.05849e-12	0.132168	0.77	0.667	5.99679e-08	0	AKT1S1	Retinal progenitor cells (RPCs)
1.77467e-12	0.131914	0.619	0.51	3.4796e-08	0	RUNX3	Retinal progenitor cells (RPCs)
8.76439e-15	0.13168	0.491	0.384	1.71843e-10	0	CDKN1C	Retinal progenitor cells (RPCs)
5.31813e-14	0.131446	0.866	0.778	1.04273e-09	0	PREX1	Retinal progenitor cells (RPCs)
6.11152e-15	0.131353	0.37	0.276	1.19829e-10	0	GFY	Retinal progenitor cells (RPCs)
4.68985e-16	0.131184	0.549	0.433	9.19539e-12	0	SCRT1	Retinal progenitor cells (RPCs)
4.73275e-15	0.131154	0.531	0.419	9.2795e-11	0	ELAVL3	Retinal progenitor cells (RPCs)
2.14584e-12	0.131085	0.49	0.398	4.20735e-08	0	ZBED9	Retinal progenitor cells (RPCs)
1.22097e-13	0.131002	0.638	0.534	2.39395e-09	0	PCDHGC4	Retinal progenitor cells (RPCs)
6.78879e-13	0.130866	0.551	0.446	1.33108e-08	0	ZNF473	Retinal progenitor cells (RPCs)
1.21918e-10	0.130711	0.85	0.784	2.39044e-06	0	PHC2	Retinal progenitor cells (RPCs)
1.10838e-15	0.130373	0.385	0.286	2.1732e-11	0	HIST1H2BE	Retinal progenitor cells (RPCs)
1.75771e-15	0.12995	0.479	0.373	3.44634e-11	0	LINC00094	Retinal progenitor cells (RPCs)
3.96583e-15	0.12964	0.469	0.365	7.77579e-11	0	HIST1H2BJ	Retinal progenitor cells (RPCs)
7.04148e-11	0.129404	0.781	0.693	1.38062e-06	0	TSEN34	Retinal progenitor cells (RPCs)
4.46271e-16	0.12912	0.389	0.288	8.75004e-12	0	BST2	Retinal progenitor cells (RPCs)
4.44843e-11	0.129119	0.732	0.658	8.72204e-07	0	MYO18B	Retinal progenitor cells (RPCs)
2.31167e-14	0.129067	0.427	0.33	4.5325e-10	0	SHOX	Retinal progenitor cells (RPCs)
1.45956e-12	0.129045	0.753	0.651	2.86176e-08	0	CTC-435M10.3	Retinal progenitor cells (RPCs)
1.8836e-14	0.12891	0.594	0.48	3.69317e-10	0	SLC1A6	Retinal progenitor cells (RPCs)
5.93176e-12	0.12874	0.897	0.823	1.16304e-07	0	CROCC	Retinal progenitor cells (RPCs)
8.57339e-13	0.128701	0.73	0.623	1.68098e-08	0	PRMT1	Retinal progenitor cells (RPCs)
1.21816e-13	0.128371	0.643	0.527	2.38845e-09	0	AC005943.2	Retinal progenitor cells (RPCs)
7.68399e-13	0.128161	0.689	0.588	1.5066e-08	0	CCND2	Retinal progenitor cells (RPCs)
2.57977e-13	0.128092	0.662	0.563	5.05816e-09	0	ACO2	Retinal progenitor cells (RPCs)
4.79865e-12	0.128075	0.526	0.433	9.4087e-08	0	POLD1	Retinal progenitor cells (RPCs)
4.84967e-15	0.128009	0.517	0.413	9.50874e-11	0	RAB11FIP2	Retinal progenitor cells (RPCs)
1.22568e-13	0.127838	0.548	0.441	2.40319e-09	0	GRIN2C	Retinal progenitor cells (RPCs)
4.56864e-12	0.127735	0.786	0.7	8.95773e-08	0	LRFN2	Retinal progenitor cells (RPCs)
5.64108e-10	0.126946	0.568	0.478	1.10605e-05	0	TRPM4	Retinal progenitor cells (RPCs)
3.36934e-12	0.12685	0.506	0.412	6.60626e-08	0	FOXB1	Retinal progenitor cells (RPCs)
3.32536e-11	0.126357	0.589	0.497	6.52004e-07	0	CTD-2006C1.13	Retinal progenitor cells (RPCs)
5.35965e-11	0.126336	0.704	0.607	1.05087e-06	0	RASIP1	Retinal progenitor cells (RPCs)
7.11999e-13	0.126282	0.675	0.567	1.39602e-08	0	PTBP1	Retinal progenitor cells (RPCs)
9.02841e-11	0.126171	0.664	0.572	1.7702e-06	0	CTC-398G3.6	Retinal progenitor cells (RPCs)
6.83595e-10	0.126146	0.547	0.464	1.34032e-05	0	CCDC106	Retinal progenitor cells (RPCs)
1.86002e-12	0.125983	0.688	0.584	3.64694e-08	0	ADGRL1	Retinal progenitor cells (RPCs)
2.43521e-10	0.125913	0.898	0.831	4.77472e-06	0	SRCIN1	Retinal progenitor cells (RPCs)
3.91215e-15	0.125194	0.426	0.322	7.67054e-11	0	GTF2F1	Retinal progenitor cells (RPCs)
2.88189e-12	0.124731	0.679	0.574	5.65052e-08	0	NKD1	Retinal progenitor cells (RPCs)
4.75524e-14	0.124658	0.461	0.362	9.3236e-10	0	MSL1	Retinal progenitor cells (RPCs)
3.83533e-12	0.12455	0.633	0.536	7.51994e-08	0	MMP2	Retinal progenitor cells (RPCs)
9.24587e-13	0.124459	0.589	0.492	1.81284e-08	0	GAD2	Retinal progenitor cells (RPCs)
6.75707e-12	0.124359	0.818	0.736	1.32486e-07	0	ADGRB1	Retinal progenitor cells (RPCs)
4.12721e-15	0.12435	0.396	0.299	8.09223e-11	0	HIST1H3G	Retinal progenitor cells (RPCs)
4.92038e-16	0.124298	0.343	0.245	9.64739e-12	0	NCCRP1	Retinal progenitor cells (RPCs)
3.10368e-12	0.124132	0.787	0.696	6.08538e-08	0	IL17RD	Retinal progenitor cells (RPCs)
3.69087e-13	0.123935	0.42	0.327	7.23669e-09	0	OTP	Retinal progenitor cells (RPCs)
9.09092e-12	0.1239	0.495	0.403	1.78246e-07	0	NME4	Retinal progenitor cells (RPCs)
3.43122e-15	0.123878	0.346	0.253	6.7276e-11	0	FAM43B	Retinal progenitor cells (RPCs)
1.56695e-10	0.12375	0.699	0.612	3.07231e-06	0	TMEM132C	Retinal progenitor cells (RPCs)
2.20419e-12	0.123676	0.582	0.486	4.32176e-08	0	PODNL1	Retinal progenitor cells (RPCs)
2.35645e-12	0.123558	0.592	0.498	4.62029e-08	0	EMP3	Retinal progenitor cells (RPCs)
1.90083e-12	0.123535	0.573	0.472	3.72696e-08	0	SPRED3	Retinal progenitor cells (RPCs)
1.71674e-10	0.123497	0.514	0.429	3.36601e-06	0	HOXA3	Retinal progenitor cells (RPCs)
4.88796e-10	0.123496	0.847	0.778	9.58382e-06	0	ZFPM1	Retinal progenitor cells (RPCs)
1.39107e-10	0.123317	0.841	0.773	2.72746e-06	0	PTCH1	Retinal progenitor cells (RPCs)
1.22483e-08	0.123237	0.9	0.855	0.000240152	0	PIPOX	Retinal progenitor cells (RPCs)
7.29959e-11	0.123209	0.49	0.402	1.43123e-06	0	ARFGAP3	Retinal progenitor cells (RPCs)
1.74388e-10	0.122982	0.535	0.445	3.41922e-06	0	FAM118A	Retinal progenitor cells (RPCs)
2.23195e-13	0.122907	0.609	0.504	4.37618e-09	0	COLGALT1	Retinal progenitor cells (RPCs)
1.37817e-12	0.1229	0.634	0.528	2.70217e-08	0	MPPED1	Retinal progenitor cells (RPCs)
4.23484e-09	0.122592	0.729	0.661	8.30326e-05	0	RARG	Retinal progenitor cells (RPCs)
1.08596e-13	0.122588	0.44	0.339	2.12924e-09	0	ANGPTL4	Retinal progenitor cells (RPCs)
3.47467e-11	0.122572	0.791	0.7	6.81278e-07	0	HS3ST4	Retinal progenitor cells (RPCs)
3.23696e-13	0.122554	0.533	0.433	6.3467e-09	0	ADGRE5	Retinal progenitor cells (RPCs)
2.69812e-11	0.122434	0.648	0.55	5.2902e-07	0	U2AF2	Retinal progenitor cells (RPCs)
6.36942e-13	0.122271	0.498	0.397	1.24885e-08	0	CBLN1	Retinal progenitor cells (RPCs)
4.50126e-12	0.12227	0.681	0.582	8.82562e-08	0	AD000671.6	Retinal progenitor cells (RPCs)
7.47552e-14	0.12223	0.51	0.403	1.46573e-09	0	MKX	Retinal progenitor cells (RPCs)
3.77749e-10	0.122109	0.672	0.58	7.40652e-06	0	SEZ6	Retinal progenitor cells (RPCs)
1.05029e-14	0.121833	0.362	0.269	2.05929e-10	0	SHISA7	Retinal progenitor cells (RPCs)
8.24655e-10	0.121724	0.857	0.78	1.6169e-05	0	MEGF6	Retinal progenitor cells (RPCs)
9.20319e-14	0.121555	0.514	0.411	1.80447e-09	0	TBX15	Retinal progenitor cells (RPCs)
1.13176e-11	0.121498	0.673	0.563	2.21904e-07	0	BBC3	Retinal progenitor cells (RPCs)
2.44029e-12	0.121394	0.561	0.459	4.78467e-08	0	GGN	Retinal progenitor cells (RPCs)
1.32984e-13	0.12126	0.446	0.346	2.60742e-09	0	PITX1	Retinal progenitor cells (RPCs)
5.46549e-13	0.120962	0.421	0.326	1.07162e-08	0	C1QL1	Retinal progenitor cells (RPCs)
9.52801e-11	0.12095	0.748	0.669	1.86816e-06	0	MGMT	Retinal progenitor cells (RPCs)
6.71406e-13	0.120815	0.481	0.386	1.31643e-08	0	MAPK11	Retinal progenitor cells (RPCs)
7.81076e-12	0.12067	0.71	0.607	1.53145e-07	0	DDR1	Retinal progenitor cells (RPCs)
2.28711e-12	0.120522	0.446	0.353	4.48434e-08	0	C3	Retinal progenitor cells (RPCs)
1.68538e-10	0.120486	0.574	0.487	3.30453e-06	0	INAFM1	Retinal progenitor cells (RPCs)
3.97376e-13	0.120463	0.721	0.617	7.79135e-09	0	PER1	Retinal progenitor cells (RPCs)
3.66296e-13	0.120312	0.375	0.287	7.18197e-09	0	TRAPPC5	Retinal progenitor cells (RPCs)
1.78788e-11	0.120241	0.821	0.739	3.5055e-07	0	GABRB3	Retinal progenitor cells (RPCs)
1.90779e-10	0.120228	0.675	0.592	3.7406e-06	0	PCDHGB7	Retinal progenitor cells (RPCs)
7.9177e-11	0.120051	0.65	0.548	1.55242e-06	0	MEX3A	Retinal progenitor cells (RPCs)
3.73743e-12	0.119887	0.493	0.399	7.32798e-08	0	DOK5	Retinal progenitor cells (RPCs)
2.07101e-11	0.119882	0.584	0.489	4.06064e-07	0	PPP1R16A	Retinal progenitor cells (RPCs)
4.95455e-12	0.119859	0.328	0.247	9.71438e-08	0	S1PR5	Retinal progenitor cells (RPCs)
1.78201e-13	0.11981	0.527	0.418	3.49398e-09	0	ZNF865	Retinal progenitor cells (RPCs)
2.96829e-11	0.119788	0.588	0.493	5.81994e-07	0	CTD-3105H18.18	Retinal progenitor cells (RPCs)
2.56302e-10	0.119643	0.83	0.749	5.02531e-06	0	SHISA9	Retinal progenitor cells (RPCs)
6.53235e-12	0.119553	0.549	0.443	1.2808e-07	0	HNRNPA2B1	Retinal progenitor cells (RPCs)
3.97389e-11	0.119256	0.762	0.674	7.79161e-07	0	ZNF114	Retinal progenitor cells (RPCs)
2.22716e-12	0.119057	0.538	0.438	4.36679e-08	0	ZNF625-ZNF20	Retinal progenitor cells (RPCs)
3.51657e-11	0.118963	0.586	0.485	6.89493e-07	0	CBX4	Retinal progenitor cells (RPCs)
5.0899e-10	0.118838	0.618	0.524	9.97976e-06	0	BAIAP3	Retinal progenitor cells (RPCs)
5.55776e-15	0.118718	0.497	0.39	1.08971e-10	0	CLDND2	Retinal progenitor cells (RPCs)
7.31674e-11	0.118717	0.527	0.434	1.43459e-06	0	TOX3	Retinal progenitor cells (RPCs)
7.58348e-08	0.118474	0.811	0.753	0.00148689	0	EXD3	Retinal progenitor cells (RPCs)
5.25634e-10	0.118309	0.864	0.791	1.03061e-05	0	GRM4	Retinal progenitor cells (RPCs)
2.46897e-13	0.118303	0.602	0.488	4.8409e-09	0	UNKL	Retinal progenitor cells (RPCs)
5.39372e-09	0.118225	0.632	0.548	0.000105755	0	ISLR2	Retinal progenitor cells (RPCs)
2.25516e-11	0.118123	0.644	0.551	4.42169e-07	0	PCDHGC3	Retinal progenitor cells (RPCs)
1.3969e-08	0.118021	0.726	0.65	0.000273891	0	NPHP4	Retinal progenitor cells (RPCs)
8.92118e-11	0.117854	0.669	0.585	1.74918e-06	0	SYNDIG1	Retinal progenitor cells (RPCs)
4.38249e-12	0.117835	0.488	0.39	8.59275e-08	0	MUM1	Retinal progenitor cells (RPCs)
2.85144e-11	0.11753	0.448	0.359	5.59081e-07	0	MORC2	Retinal progenitor cells (RPCs)
1.5401e-12	0.117493	0.462	0.37	3.01967e-08	0	ZSCAN18	Retinal progenitor cells (RPCs)
4.33498e-09	0.117397	0.663	0.576	8.49959e-05	0	ERBB2	Retinal progenitor cells (RPCs)
2.39876e-16	0.117225	0.318	0.224	4.70324e-12	0	BCL6B	Retinal progenitor cells (RPCs)
5.49622e-11	0.117034	0.429	0.346	1.07764e-06	0	FXYD7	Retinal progenitor cells (RPCs)
1.61378e-09	0.11692	0.716	0.639	3.16413e-05	0	PCDHGB6	Retinal progenitor cells (RPCs)
4.72188e-13	0.116874	0.363	0.276	9.25818e-09	0	SHKBP1	Retinal progenitor cells (RPCs)
3.43406e-10	0.116742	0.475	0.387	6.73315e-06	0	HFE2	Retinal progenitor cells (RPCs)
4.27734e-13	0.116683	0.372	0.283	8.38659e-09	0	LHX3	Retinal progenitor cells (RPCs)
1.792e-11	0.116541	0.476	0.384	3.51358e-07	0	ATP1A3	Retinal progenitor cells (RPCs)
1.12507e-12	0.116519	0.43	0.337	2.20592e-08	0	MRPL54	Retinal progenitor cells (RPCs)
5.7351e-11	0.116437	0.634	0.532	1.12448e-06	0	SEZ6L2	Retinal progenitor cells (RPCs)
2.14435e-10	0.116373	0.811	0.735	4.20442e-06	0	DNMT3B	Retinal progenitor cells (RPCs)
6.92027e-10	0.116364	0.695	0.614	1.35686e-05	0	PCDHGA10	Retinal progenitor cells (RPCs)
2.67858e-13	0.116342	0.439	0.342	5.25188e-09	0	APBA3	Retinal progenitor cells (RPCs)
7.26392e-09	0.1163	0.499	0.416	0.000142424	0	CTC1	Retinal progenitor cells (RPCs)
1.21998e-11	0.116244	0.651	0.558	2.39201e-07	0	SALL2	Retinal progenitor cells (RPCs)
2.52838e-11	0.116206	0.575	0.471	4.95739e-07	0	GNA11	Retinal progenitor cells (RPCs)
7.62726e-10	0.116093	0.787	0.709	1.49548e-05	0	CTD-2535L24.2	Retinal progenitor cells (RPCs)
1.15733e-12	0.116066	0.403	0.313	2.26917e-08	0	ATF5	Retinal progenitor cells (RPCs)
1.7845e-12	0.116004	0.881	0.815	3.49886e-08	0	RPH3AL	Retinal progenitor cells (RPCs)
6.40858e-11	0.115896	0.537	0.437	1.25653e-06	0	CBX3	Retinal progenitor cells (RPCs)
8.97869e-11	0.115583	0.63	0.535	1.76045e-06	0	LIPE	Retinal progenitor cells (RPCs)
4.05903e-12	0.115575	0.495	0.399	7.95853e-08	0	SPACA6	Retinal progenitor cells (RPCs)
2.17695e-09	0.115567	0.718	0.642	4.26834e-05	0	PCDHGA9	Retinal progenitor cells (RPCs)
6.56742e-13	0.115542	0.346	0.258	1.28767e-08	0	C9orf16	Retinal progenitor cells (RPCs)
7.70865e-10	0.115538	0.5	0.418	1.51144e-05	0	FGF11	Retinal progenitor cells (RPCs)
1.36518e-10	0.1155	0.465	0.38	2.67671e-06	0	FAM57B	Retinal progenitor cells (RPCs)
1.3065e-09	0.115457	0.749	0.671	2.56165e-05	0	CRMP1	Retinal progenitor cells (RPCs)
3.53015e-12	0.115188	0.501	0.405	6.92156e-08	0	PHF13	Retinal progenitor cells (RPCs)
1.23188e-10	0.114846	0.514	0.421	2.41535e-06	0	LHX5	Retinal progenitor cells (RPCs)
4.13105e-07	0.114735	0.935	0.892	0.00809976	0	RPTOR	Retinal progenitor cells (RPCs)
5.36304e-10	0.114639	0.767	0.678	1.05153e-05	0	ABHD8	Retinal progenitor cells (RPCs)
8.16948e-12	0.114579	0.434	0.344	1.60179e-07	0	IRF2BP1	Retinal progenitor cells (RPCs)
4.40501e-11	0.114342	0.812	0.735	8.63691e-07	0	GRIN2A	Retinal progenitor cells (RPCs)
5.95818e-10	0.113955	0.444	0.362	1.16822e-05	0	CCDC124	Retinal progenitor cells (RPCs)
3.15089e-10	0.11394	0.653	0.568	6.17795e-06	0	PCDHGA12	Retinal progenitor cells (RPCs)
8.08448e-13	0.113749	0.444	0.349	1.58512e-08	0	LZIC	Retinal progenitor cells (RPCs)
3.4202e-15	0.113745	0.427	0.322	6.70598e-11	0	ZFP28	Retinal progenitor cells (RPCs)
7.44163e-15	0.113727	0.327	0.234	1.45908e-10	0	VSX1	Retinal progenitor cells (RPCs)
7.44976e-12	0.113642	0.625	0.527	1.46067e-07	0	H6PD	Retinal progenitor cells (RPCs)
1.43748e-10	0.113548	0.671	0.582	2.81846e-06	0	ATP10A	Retinal progenitor cells (RPCs)
3.71211e-11	0.113535	0.581	0.491	7.27834e-07	0	HIBADH	Retinal progenitor cells (RPCs)
4.52865e-09	0.113507	0.719	0.643	8.87933e-05	0	PCDHGB5	Retinal progenitor cells (RPCs)
2.47911e-13	0.113235	0.545	0.441	4.86078e-09	0	PHLDB3	Retinal progenitor cells (RPCs)
4.11317e-10	0.113179	0.573	0.483	8.06468e-06	0	ILF3	Retinal progenitor cells (RPCs)
3.04749e-14	0.113104	0.369	0.273	5.97521e-10	0	IGLON5	Retinal progenitor cells (RPCs)
1.7969e-11	0.113069	0.489	0.398	3.52318e-07	0	IGF2	Retinal progenitor cells (RPCs)
7.04615e-11	0.113067	0.589	0.499	1.38154e-06	0	IRX5	Retinal progenitor cells (RPCs)
8.11468e-15	0.112965	0.383	0.284	1.59105e-10	0	ZNF699	Retinal progenitor cells (RPCs)
1.97127e-08	0.112834	0.545	0.462	0.000386507	0	OLFM1	Retinal progenitor cells (RPCs)
2.74124e-11	0.112601	0.544	0.453	5.37474e-07	0	CUTA	Retinal progenitor cells (RPCs)
2.8024e-11	0.112467	0.455	0.365	5.49467e-07	0	WDR18	Retinal progenitor cells (RPCs)
6.37252e-14	0.112457	0.552	0.447	1.24946e-09	0	RIMS4	Retinal progenitor cells (RPCs)
7.45202e-10	0.112381	0.777	0.685	1.46112e-05	0	HS3ST3B1	Retinal progenitor cells (RPCs)
4.12325e-09	0.112375	0.723	0.646	8.08446e-05	0	PCDHGA8	Retinal progenitor cells (RPCs)
7.87256e-11	0.112275	0.848	0.772	1.54357e-06	0	FOXP4	Retinal progenitor cells (RPCs)
4.48503e-09	0.112185	0.725	0.648	8.79379e-05	0	PCDHGB4	Retinal progenitor cells (RPCs)
5.24647e-13	0.112178	0.403	0.312	1.02868e-08	0	RP1-34B20.21	Retinal progenitor cells (RPCs)
3.73015e-11	0.111993	0.619	0.52	7.31371e-07	0	CBX8	Retinal progenitor cells (RPCs)
1.61633e-10	0.111945	0.639	0.55	3.16914e-06	0	DNAJB1	Retinal progenitor cells (RPCs)
6.17106e-09	0.11193	0.726	0.65	0.000120996	0	PCDHGA7	Retinal progenitor cells (RPCs)
3.25067e-10	0.111755	0.725	0.634	6.37359e-06	0	NEO1	Retinal progenitor cells (RPCs)
1.43489e-10	0.111747	0.302	0.232	2.81339e-06	0	UNCX	Retinal progenitor cells (RPCs)
1.8873e-10	0.111743	0.929	0.88	3.70043e-06	0	FAM19A5	Retinal progenitor cells (RPCs)
1.07644e-16	0.111523	0.321	0.222	2.11058e-12	0	ARMC12	Retinal progenitor cells (RPCs)
2.914e-11	0.111482	0.523	0.425	5.71348e-07	0	NTSR1	Retinal progenitor cells (RPCs)
1.01881e-12	0.111462	0.504	0.4	1.99757e-08	0	HPCA	Retinal progenitor cells (RPCs)
1.09515e-10	0.111437	0.456	0.369	2.14726e-06	0	ADAMTSL5	Retinal progenitor cells (RPCs)
5.77834e-10	0.111428	0.631	0.535	1.13296e-05	0	MCRIP2	Retinal progenitor cells (RPCs)
2.00143e-12	0.111309	0.502	0.401	3.92421e-08	0	HES7	Retinal progenitor cells (RPCs)
3.7962e-10	0.111294	0.617	0.524	7.44321e-06	0	TEAD2	Retinal progenitor cells (RPCs)
1.71481e-14	0.111257	0.387	0.287	3.36223e-10	0	HIST1H2AM	Retinal progenitor cells (RPCs)
1.29343e-10	0.11125	0.366	0.288	2.53603e-06	0	SFTA3	Retinal progenitor cells (RPCs)
2.58319e-10	0.11101	0.586	0.491	5.06485e-06	0	C10orf90	Retinal progenitor cells (RPCs)
8.7316e-09	0.111002	0.727	0.651	0.000171201	0	PCDHGA6	Retinal progenitor cells (RPCs)
8.32818e-13	0.110991	0.482	0.388	1.63291e-08	0	ZNF667	Retinal progenitor cells (RPCs)
2.86963e-09	0.110986	0.811	0.747	5.62648e-05	0	UNC5A	Retinal progenitor cells (RPCs)
7.27756e-10	0.11096	0.567	0.483	1.42691e-05	0	RUNDC3A	Retinal progenitor cells (RPCs)
8.04641e-11	0.110926	0.519	0.425	1.57766e-06	0	PRRT1	Retinal progenitor cells (RPCs)
1.52487e-10	0.11089	0.426	0.348	2.98982e-06	0	DLL3	Retinal progenitor cells (RPCs)
5.19185e-11	0.110678	0.554	0.462	1.01797e-06	0	ZNF831	Retinal progenitor cells (RPCs)
3.62402e-13	0.110671	0.284	0.206	7.10561e-09	0	GPR4	Retinal progenitor cells (RPCs)
2.066e-07	0.110637	0.735	0.659	0.0040508	0	JAKMIP1	Retinal progenitor cells (RPCs)
3.22828e-12	0.110608	0.844	0.75	6.32969e-08	0	LLfos-48D6.2	Retinal progenitor cells (RPCs)
1.19593e-11	0.110583	0.607	0.512	2.34485e-07	0	VWA5B1	Retinal progenitor cells (RPCs)
2.31753e-11	0.110569	0.572	0.475	4.54397e-07	0	PRRT2	Retinal progenitor cells (RPCs)
2.00465e-10	0.110501	0.46	0.37	3.93051e-06	0	TMEM38A	Retinal progenitor cells (RPCs)
8.43206e-10	0.110448	0.698	0.603	1.65327e-05	0	RRAS	Retinal progenitor cells (RPCs)
2.91929e-11	0.110444	0.642	0.543	5.72386e-07	0	MYH11	Retinal progenitor cells (RPCs)
5.22159e-10	0.110396	0.782	0.701	1.0238e-05	0	BTRC	Retinal progenitor cells (RPCs)
1.06885e-12	0.110293	0.326	0.246	2.0957e-08	0	GNG8	Retinal progenitor cells (RPCs)
9.07031e-20	0.110277	0.378	0.263	1.77842e-15	0	HCRT	Retinal progenitor cells (RPCs)
2.76105e-10	0.110229	0.759	0.681	5.41358e-06	0	LRP8	Retinal progenitor cells (RPCs)
1.50131e-11	0.110169	0.562	0.459	2.94362e-07	0	LIG1	Retinal progenitor cells (RPCs)
6.79692e-09	0.110141	0.475	0.397	0.000133267	0	HDAC10	Retinal progenitor cells (RPCs)
4.24839e-09	0.110011	0.731	0.636	8.32982e-05	0	BRD2	Retinal progenitor cells (RPCs)
9.21213e-12	0.109907	0.368	0.283	1.80622e-07	0	MRPL4	Retinal progenitor cells (RPCs)
3.22264e-23	0.109888	0.205	0.114	6.31862e-19	0	CTD-2537I9.19	Retinal progenitor cells (RPCs)
2.86726e-09	0.109877	0.822	0.747	5.62183e-05	0	SYNGAP1	Retinal progenitor cells (RPCs)
7.79685e-11	0.109866	0.824	0.747	1.52873e-06	0	FAM53B	Retinal progenitor cells (RPCs)
6.15023e-10	0.109842	0.591	0.497	1.20588e-05	0	CRHR1.1	Retinal progenitor cells (RPCs)
2.47668e-09	0.10983	0.671	0.588	4.85602e-05	0	PPP1R12C	Retinal progenitor cells (RPCs)
4.25324e-09	0.109664	0.852	0.782	8.33932e-05	0	CRHR1	Retinal progenitor cells (RPCs)
4.20744e-11	0.10953	0.459	0.37	8.24952e-07	0	HS3ST2	Retinal progenitor cells (RPCs)
2.24199e-11	0.109469	0.443	0.356	4.39586e-07	0	SNAPC2	Retinal progenitor cells (RPCs)
6.34679e-10	0.109374	0.461	0.379	1.24441e-05	0	CALM3	Retinal progenitor cells (RPCs)
7.4412e-10	0.109222	0.584	0.494	1.459e-05	0	RAB11B	Retinal progenitor cells (RPCs)
1.27693e-10	0.109105	0.732	0.633	2.50367e-06	0	ARVCF	Retinal progenitor cells (RPCs)
2.68894e-12	0.10908	0.643	0.534	5.2722e-08	0	MIDN	Retinal progenitor cells (RPCs)
9.72956e-10	0.10904	0.901	0.812	1.90767e-05	0	GNG7	Retinal progenitor cells (RPCs)
4.15194e-11	0.108968	0.659	0.565	8.14072e-07	0	IQCK	Retinal progenitor cells (RPCs)
1.18147e-08	0.108885	0.728	0.652	0.000231651	0	PCDHGA5	Retinal progenitor cells (RPCs)
8.75325e-13	0.108797	0.366	0.276	1.71625e-08	0	GLE1	Retinal progenitor cells (RPCs)
1.27791e-08	0.108742	0.727	0.652	0.000250559	0	PCDHGB3	Retinal progenitor cells (RPCs)
6.08281e-12	0.108682	0.539	0.442	1.19266e-07	0	NOVA2	Retinal progenitor cells (RPCs)
7.42765e-12	0.108573	0.428	0.337	1.45634e-07	0	ACTL8	Retinal progenitor cells (RPCs)
2.90432e-08	0.108524	0.6	0.526	0.000569449	0	HSD11B1L	Retinal progenitor cells (RPCs)
8.66072e-07	0.108484	0.69	0.624	0.0169811	0	RPL36	Retinal progenitor cells (RPCs)
1.28631e-09	0.108469	0.52	0.433	2.52206e-05	0	CTD-2207O23.12	Retinal progenitor cells (RPCs)
6.19726e-13	0.108469	0.362	0.276	1.2151e-08	0	HIST1H2BI	Retinal progenitor cells (RPCs)
6.2948e-11	0.108368	0.526	0.438	1.23422e-06	0	RASAL3	Retinal progenitor cells (RPCs)
1.85111e-09	0.108342	0.477	0.4	3.62947e-05	0	TESMIN	Retinal progenitor cells (RPCs)
2.71799e-08	0.108334	0.546	0.457	0.000532916	0	AJAP1	Retinal progenitor cells (RPCs)
1.33267e-09	0.108217	0.964	0.92	2.61296e-05	0	RAI1	Retinal progenitor cells (RPCs)
6.82751e-09	0.108127	0.675	0.58	0.000133867	0	RAB4B	Retinal progenitor cells (RPCs)
1.71196e-08	0.10812	0.738	0.659	0.000335665	0	SPON1	Retinal progenitor cells (RPCs)
1.23728e-09	0.10809	0.694	0.596	2.42593e-05	0	SMUG1	Retinal progenitor cells (RPCs)
5.81568e-11	0.108015	0.568	0.479	1.14028e-06	0	MAFA	Retinal progenitor cells (RPCs)
2.0987e-14	0.107925	0.324	0.236	4.11492e-10	0	MCOLN1	Retinal progenitor cells (RPCs)
3.24771e-10	0.107847	0.752	0.672	6.36778e-06	0	PRMT8	Retinal progenitor cells (RPCs)
4.2711e-13	0.107819	0.339	0.251	8.37434e-09	0	VENTX	Retinal progenitor cells (RPCs)
1.10893e-09	0.107786	0.657	0.572	2.17429e-05	0	PCDHGA11	Retinal progenitor cells (RPCs)
3.77128e-10	0.107697	0.575	0.483	7.39435e-06	0	DKKL1	Retinal progenitor cells (RPCs)
1.62714e-08	0.107599	0.516	0.437	0.000319034	0	OPRL1	Retinal progenitor cells (RPCs)
6.30095e-11	0.107598	0.393	0.31	1.23543e-06	0	C1orf94	Retinal progenitor cells (RPCs)
6.86819e-09	0.107282	0.731	0.654	0.000134665	0	PCDHGB2	Retinal progenitor cells (RPCs)
4.44443e-08	0.107232	0.716	0.63	0.000871419	0	NACC2	Retinal progenitor cells (RPCs)
2.5761e-09	0.106994	0.562	0.474	5.05095e-05	0	JOSD2	Retinal progenitor cells (RPCs)
2.69113e-09	0.106887	0.847	0.783	5.27649e-05	0	CUX2	Retinal progenitor cells (RPCs)
1.29758e-13	0.10679	0.392	0.295	2.54416e-09	0	ZNF763	Retinal progenitor cells (RPCs)
2.97175e-08	0.106501	0.782	0.705	0.000582671	0	PBX3	Retinal progenitor cells (RPCs)
3.52091e-13	0.106457	0.435	0.337	6.90344e-09	0	CBX2	Retinal progenitor cells (RPCs)
1.15448e-08	0.106443	0.752	0.664	0.00022636	0	IQSEC3	Retinal progenitor cells (RPCs)
7.86264e-10	0.106435	0.691	0.598	1.54163e-05	0	MYT1	Retinal progenitor cells (RPCs)
1.60288e-08	0.106283	0.617	0.529	0.000314276	0	PRR12	Retinal progenitor cells (RPCs)
6.10146e-09	0.106201	0.673	0.583	0.000119631	0	TMEM51	Retinal progenitor cells (RPCs)
3.74987e-08	0.106048	0.733	0.652	0.000735236	0	MFSD12	Retinal progenitor cells (RPCs)
5.37095e-09	0.106024	0.646	0.557	0.000105308	0	DACT3	Retinal progenitor cells (RPCs)
2.8195e-12	0.105888	0.465	0.371	5.52819e-08	0	LYPD3	Retinal progenitor cells (RPCs)
1.83679e-10	0.105666	0.824	0.747	3.60139e-06	0	STK32C	Retinal progenitor cells (RPCs)
2.85565e-08	0.105633	0.824	0.747	0.000559908	0	SMAD6	Retinal progenitor cells (RPCs)
1.34521e-10	0.105537	0.68	0.594	2.63755e-06	0	LZTS1	Retinal progenitor cells (RPCs)
3.8974e-07	0.10553	0.654	0.578	0.00764163	0	PRKD2	Retinal progenitor cells (RPCs)
1.51146e-13	0.105482	0.375	0.28	2.96352e-09	0	HIST1H2BH	Retinal progenitor cells (RPCs)
5.02723e-11	0.105403	0.315	0.24	9.85689e-07	0	UBB	Retinal progenitor cells (RPCs)
4.03694e-07	0.105306	0.859	0.804	0.00791524	0	GALNT2	Retinal progenitor cells (RPCs)
5.07972e-10	0.105294	0.534	0.447	9.95982e-06	0	PCDHGC5	Retinal progenitor cells (RPCs)
1.05512e-10	0.105238	0.868	0.803	2.06878e-06	0	RP11-12J10.3	Retinal progenitor cells (RPCs)
5.22779e-10	0.105053	0.584	0.491	1.02501e-05	0	BOLA1	Retinal progenitor cells (RPCs)
8.16675e-09	0.104869	0.739	0.662	0.000160125	0	MED27	Retinal progenitor cells (RPCs)
2.10004e-08	0.104691	0.649	0.56	0.000411754	0	DOCK5	Retinal progenitor cells (RPCs)
9.70028e-08	0.104609	0.848	0.764	0.00190193	0	RAD9A	Retinal progenitor cells (RPCs)
7.84765e-10	0.104533	0.536	0.445	1.53869e-05	0	PDGFB	Retinal progenitor cells (RPCs)
1.56336e-08	0.104533	0.643	0.561	0.000306529	0	PDE4C	Retinal progenitor cells (RPCs)
2.14756e-08	0.10446	0.606	0.526	0.000421073	0	EPOR	Retinal progenitor cells (RPCs)
7.62433e-11	0.10446	0.659	0.556	1.4949e-06	0	PHPT1	Retinal progenitor cells (RPCs)
1.15843e-09	0.104338	0.677	0.593	2.27133e-05	0	C14orf39	Retinal progenitor cells (RPCs)
9.36474e-10	0.104254	0.44	0.359	1.83614e-05	0	CARMIL2	Retinal progenitor cells (RPCs)
8.66912e-09	0.104236	0.732	0.655	0.000169975	0	PCDHGA4	Retinal progenitor cells (RPCs)
2.18044e-09	0.104188	0.667	0.587	4.27519e-05	0	HMP19	Retinal progenitor cells (RPCs)
5.6796e-09	0.104119	0.736	0.659	0.00011136	0	PCDHGB1	Retinal progenitor cells (RPCs)
5.81684e-10	0.103841	0.387	0.311	1.14051e-05	0	FXYD1	Retinal progenitor cells (RPCs)
1.85833e-09	0.103771	0.893	0.829	3.64362e-05	0	EBF1	Retinal progenitor cells (RPCs)
1.02112e-07	0.103764	0.548	0.473	0.0020021	0	RAB3D	Retinal progenitor cells (RPCs)
9.20223e-12	0.103758	0.354	0.273	1.80428e-07	0	CYP4F22	Retinal progenitor cells (RPCs)
2.00396e-08	0.103661	0.672	0.592	0.000392916	0	MRPL34	Retinal progenitor cells (RPCs)
2.37864e-11	0.103503	0.426	0.339	4.66381e-07	0	PTGDS	Retinal progenitor cells (RPCs)
1.6587e-11	0.103412	0.443	0.35	3.25221e-07	0	HIST1H2BG	Retinal progenitor cells (RPCs)
4.43191e-10	0.103347	0.921	0.87	8.68964e-06	0	LINGO1	Retinal progenitor cells (RPCs)
1.35986e-10	0.103318	0.696	0.598	2.66628e-06	0	CACNA1H	Retinal progenitor cells (RPCs)
3.23946e-09	0.10324	0.672	0.578	6.3516e-05	0	PRDM2	Retinal progenitor cells (RPCs)
8.06015e-09	0.10324	0.676	0.577	0.000158035	0	MIA-RAB4B	Retinal progenitor cells (RPCs)
8.3822e-13	0.103112	0.368	0.281	1.6435e-08	0	HIST1H3E	Retinal progenitor cells (RPCs)
1.0145e-07	0.10311	0.741	0.659	0.00198912	0	MUS81	Retinal progenitor cells (RPCs)
1.02247e-09	0.103074	0.506	0.414	2.00476e-05	0	CCDC155	Retinal progenitor cells (RPCs)
1.40463e-10	0.103028	0.34	0.261	2.75406e-06	0	SYT3	Retinal progenitor cells (RPCs)
1.94003e-09	0.102902	0.587	0.496	3.80382e-05	0	C19orf60	Retinal progenitor cells (RPCs)
2.68119e-10	0.102839	0.603	0.507	5.25701e-06	0	KMT2B	Retinal progenitor cells (RPCs)
1.8583e-09	0.102834	0.424	0.345	3.64358e-05	0	ADAT3	Retinal progenitor cells (RPCs)
9.78947e-13	0.102798	0.354	0.267	1.91942e-08	0	ZNF582	Retinal progenitor cells (RPCs)
1.6212e-09	0.102678	0.496	0.411	3.17868e-05	0	SEPT5	Retinal progenitor cells (RPCs)
1.80072e-08	0.102627	0.883	0.812	0.000353068	0	LEMD1	Retinal progenitor cells (RPCs)
2.57789e-08	0.102496	0.641	0.554	0.000505448	0	MUC3A	Retinal progenitor cells (RPCs)
5.5223e-12	0.102272	0.296	0.218	1.08276e-07	0	NKX1-2	Retinal progenitor cells (RPCs)
1.01363e-08	0.102188	0.741	0.664	0.000198743	0	PCDHGA2	Retinal progenitor cells (RPCs)
3.49395e-13	0.102173	0.397	0.301	6.85059e-09	0	PARVG	Retinal progenitor cells (RPCs)
1.37516e-09	0.102151	0.467	0.387	2.69628e-05	0	SRRM2	Retinal progenitor cells (RPCs)
7.07925e-09	0.102136	0.622	0.548	0.000138803	0	TOX2	Retinal progenitor cells (RPCs)
1.40124e-08	0.102126	0.423	0.347	0.000274742	0	SCRT2	Retinal progenitor cells (RPCs)
1.85046e-08	0.102125	0.482	0.405	0.00036282	0	HOMER3	Retinal progenitor cells (RPCs)
1.33029e-11	0.102065	0.364	0.278	2.60829e-07	0	CTD-3214H19.16	Retinal progenitor cells (RPCs)
1.0234e-08	0.101935	0.588	0.501	0.000200657	0	PRIMA1	Retinal progenitor cells (RPCs)
1.47663e-09	0.101858	0.647	0.555	2.89523e-05	0	TFAP4	Retinal progenitor cells (RPCs)
8.456e-09	0.101844	0.738	0.661	0.000165797	0	PCDHGA3	Retinal progenitor cells (RPCs)
1.10776e-07	0.101738	0.749	0.679	0.00217199	0	FAM120B	Retinal progenitor cells (RPCs)
1.84139e-10	0.101713	0.472	0.379	3.61042e-06	0	RSPO1	Retinal progenitor cells (RPCs)
5.99803e-11	0.101449	0.351	0.272	1.17603e-06	0	IZUMO1	Retinal progenitor cells (RPCs)
1.26238e-08	0.101412	0.616	0.529	0.000247514	0	ST20-MTHFS	Retinal progenitor cells (RPCs)
1.93663e-07	0.101394	0.864	0.791	0.00379715	0	MNT	Retinal progenitor cells (RPCs)
9.98163e-09	0.101313	0.762	0.681	0.00019571	0	GALNT9	Retinal progenitor cells (RPCs)
1.73784e-08	0.101071	0.742	0.668	0.000340738	0	PCDHGA1	Retinal progenitor cells (RPCs)
1.28514e-08	0.100991	0.854	0.796	0.000251977	0	SVIL	Retinal progenitor cells (RPCs)
2.38739e-11	0.100858	0.449	0.36	4.68095e-07	0	HIST1H2BD	Retinal progenitor cells (RPCs)
2.28949e-10	0.100845	0.409	0.329	4.489e-06	0	STAC2	Retinal progenitor cells (RPCs)
2.02293e-09	0.100744	0.707	0.607	3.96636e-05	0	ZNF83	Retinal progenitor cells (RPCs)
1.53898e-15	0.100725	0.213	0.137	3.01748e-11	0	RASA4B	Retinal progenitor cells (RPCs)
1.97553e-07	0.100641	0.845	0.771	0.00387342	0	MVB12B	Retinal progenitor cells (RPCs)
6.9178e-12	0.100496	0.44	0.344	1.35637e-07	0	KLF11	Retinal progenitor cells (RPCs)
1.25623e-12	0.100407	0.324	0.24	2.46309e-08	0	AC025335.1	Retinal progenitor cells (RPCs)
1.25211e-07	0.100125	0.584	0.504	0.00245501	0	RPL28	Retinal progenitor cells (RPCs)
7.80848e-09	0.100099	0.399	0.327	0.000153101	0	HOXD3	Retinal progenitor cells (RPCs)
8.97512e-07	0.099923	0.588	0.509	0.0175975	0	RP5-850E9.3	Retinal progenitor cells (RPCs)
9.82053e-09	0.0999205	0.406	0.328	0.000192551	0	CCDC159	Retinal progenitor cells (RPCs)
1.39286e-08	0.0999017	0.568	0.482	0.000273099	0	ZNF318	Retinal progenitor cells (RPCs)
6.04818e-08	0.0998205	0.534	0.456	0.00118587	0	DPY19L3	Retinal progenitor cells (RPCs)
1.00486e-09	0.0997791	0.515	0.429	1.97022e-05	0	SALL4	Retinal progenitor cells (RPCs)
3.15811e-08	0.0997411	0.614	0.535	0.000619212	0	FBXL12	Retinal progenitor cells (RPCs)
7.02903e-08	0.0996368	0.699	0.615	0.00137818	0	LIN28A	Retinal progenitor cells (RPCs)
8.51691e-10	0.0996309	0.647	0.548	1.66991e-05	0	KLHL26	Retinal progenitor cells (RPCs)
2.25289e-11	0.0996061	0.541	0.441	4.41723e-07	0	FSTL3	Retinal progenitor cells (RPCs)
9.98155e-11	0.0995206	0.362	0.28	1.95708e-06	0	CCNE1	Retinal progenitor cells (RPCs)
4.42491e-09	0.0995051	0.561	0.476	8.67592e-05	0	RAD21L1	Retinal progenitor cells (RPCs)
4.6569e-10	0.0995029	0.552	0.465	9.13079e-06	0	SALL1	Retinal progenitor cells (RPCs)
1.23924e-09	0.0994818	0.492	0.414	2.42978e-05	0	ISM1	Retinal progenitor cells (RPCs)
1.92568e-09	0.0993497	0.395	0.32	3.77568e-05	0	NPTX1	Retinal progenitor cells (RPCs)
1.12676e-11	0.0993017	0.421	0.327	2.20924e-07	0	TIMM13	Retinal progenitor cells (RPCs)
3.15013e-13	0.0992175	0.434	0.336	6.17646e-09	0	UBIAD1	Retinal progenitor cells (RPCs)
1.10268e-08	0.0992143	0.803	0.737	0.000216203	0	MFAP3	Retinal progenitor cells (RPCs)
2.11725e-09	0.099176	0.484	0.399	4.1513e-05	0	MYBPC2	Retinal progenitor cells (RPCs)
9.89087e-10	0.0991679	0.378	0.3	1.9393e-05	0	ZDHHC12	Retinal progenitor cells (RPCs)
8.87778e-12	0.0991042	0.429	0.333	1.74067e-07	0	ZBED4	Retinal progenitor cells (RPCs)
1.69812e-10	0.0990792	0.56	0.456	3.3295e-06	0	MED24	Retinal progenitor cells (RPCs)
2.30558e-12	0.0988489	0.29	0.212	4.52054e-08	0	HIST1H2BF	Retinal progenitor cells (RPCs)
2.03785e-09	0.0987343	0.44	0.359	3.99562e-05	0	FUS	Retinal progenitor cells (RPCs)
1.7668e-10	0.0987114	0.474	0.386	3.46417e-06	0	SF3A2	Retinal progenitor cells (RPCs)
4.85294e-08	0.0986949	0.52	0.442	0.000951517	0	MADCAM1	Retinal progenitor cells (RPCs)
7.371e-09	0.0986776	0.738	0.641	0.000144523	0	BMP7	Retinal progenitor cells (RPCs)
8.77188e-10	0.0986366	0.362	0.287	1.7199e-05	0	ST6GALNAC4	Retinal progenitor cells (RPCs)
9.24055e-10	0.0986144	0.574	0.483	1.81179e-05	0	C16orf72	Retinal progenitor cells (RPCs)
2.35252e-12	0.098598	0.343	0.257	4.61259e-08	0	HIST1H2BO	Retinal progenitor cells (RPCs)
8.10867e-12	0.0985693	0.417	0.327	1.58987e-07	0	URI1	Retinal progenitor cells (RPCs)
5.2768e-08	0.0984842	0.7	0.613	0.00103462	0	MAP2K5	Retinal progenitor cells (RPCs)
8.15367e-07	0.0984786	0.689	0.621	0.0159869	0	ZNF586	Retinal progenitor cells (RPCs)
1.92704e-08	0.0984154	0.536	0.455	0.000377835	0	PPP4R4	Retinal progenitor cells (RPCs)
1.28348e-09	0.0983208	0.467	0.386	2.51652e-05	0	CACNG3	Retinal progenitor cells (RPCs)
9.3074e-11	0.098133	0.455	0.364	1.8249e-06	0	DRD4	Retinal progenitor cells (RPCs)
2.01475e-08	0.0981122	0.533	0.456	0.000395033	0	NANOS3	Retinal progenitor cells (RPCs)
9.3458e-08	0.0980921	0.463	0.393	0.00183243	0	CLCF1	Retinal progenitor cells (RPCs)
5.38584e-08	0.0980572	0.56	0.483	0.001056	0	NECAB3	Retinal progenitor cells (RPCs)
5.70934e-08	0.0980487	0.805	0.747	0.00111943	0	NCAM1	Retinal progenitor cells (RPCs)
4.81416e-09	0.0979568	0.472	0.39	9.43912e-05	0	PIK3R5	Retinal progenitor cells (RPCs)
4.16732e-10	0.0979369	0.515	0.423	8.17087e-06	0	DCAF15	Retinal progenitor cells (RPCs)
1.39536e-09	0.097896	0.429	0.345	2.73589e-05	0	FKRP	Retinal progenitor cells (RPCs)
4.11538e-08	0.0977068	0.457	0.382	0.000806902	0	CASKIN1	Retinal progenitor cells (RPCs)
1.39912e-08	0.0977021	0.453	0.377	0.000274326	0	SCAMP4	Retinal progenitor cells (RPCs)
8.75687e-12	0.0976962	0.504	0.398	1.71696e-07	0	FGF19	Retinal progenitor cells (RPCs)
1.21627e-07	0.0976384	0.718	0.632	0.00238474	0	RHBDL3	Retinal progenitor cells (RPCs)
1.87471e-12	0.0975882	0.209	0.142	3.67575e-08	0	TTC9B	Retinal progenitor cells (RPCs)
2.7618e-07	0.0974613	0.544	0.473	0.00541506	0	SCARF2	Retinal progenitor cells (RPCs)
1.64923e-09	0.0973965	0.573	0.477	3.23364e-05	0	HHIPL1	Retinal progenitor cells (RPCs)
1.25178e-08	0.0972436	0.457	0.377	0.000245437	0	SOX8	Retinal progenitor cells (RPCs)
4.38059e-09	0.0971595	0.762	0.661	8.58903e-05	0	SLC27A1	Retinal progenitor cells (RPCs)
9.62728e-09	0.0970838	0.523	0.44	0.000188762	0	GPRC5B	Retinal progenitor cells (RPCs)
1.20439e-10	0.096915	0.506	0.409	2.36145e-06	0	LRRC27	Retinal progenitor cells (RPCs)
7.49505e-09	0.0969122	0.58	0.494	0.000146955	0	SH2D3A	Retinal progenitor cells (RPCs)
2.1927e-10	0.0969022	0.344	0.271	4.29922e-06	0	B9D2	Retinal progenitor cells (RPCs)
3.06267e-09	0.0968821	0.77	0.681	6.00498e-05	0	ANO1	Retinal progenitor cells (RPCs)
9.06105e-10	0.0968097	0.458	0.375	1.7766e-05	0	RXRB	Retinal progenitor cells (RPCs)
7.08506e-07	0.0968082	0.749	0.686	0.0138917	0	PHACTR3	Retinal progenitor cells (RPCs)
1.83479e-09	0.0967751	0.517	0.432	3.59748e-05	0	ZNF217	Retinal progenitor cells (RPCs)
3.17811e-12	0.0967191	0.341	0.256	6.23132e-08	0	HAPLN4	Retinal progenitor cells (RPCs)
3.35108e-09	0.0966781	0.49	0.4	6.57047e-05	0	DUSP28	Retinal progenitor cells (RPCs)
1.80383e-09	0.0966025	0.6	0.505	3.53678e-05	0	CHRNA4	Retinal progenitor cells (RPCs)
1.09197e-10	0.0965887	0.487	0.391	2.14103e-06	0	MBD3	Retinal progenitor cells (RPCs)
2.31474e-08	0.0965355	0.565	0.481	0.00045385	0	ZNF709	Retinal progenitor cells (RPCs)
2.73174e-09	0.0964646	0.483	0.396	5.35613e-05	0	ILVBL	Retinal progenitor cells (RPCs)
1.00908e-09	0.0964024	0.503	0.412	1.9785e-05	0	FAM213B	Retinal progenitor cells (RPCs)
9.81378e-10	0.0963386	0.397	0.318	1.92419e-05	0	HSDL1	Retinal progenitor cells (RPCs)
3.63658e-09	0.0963205	0.431	0.351	7.13025e-05	0	PNMAL2	Retinal progenitor cells (RPCs)
6.81311e-08	0.0962548	0.825	0.766	0.00133585	0	HLCS	Retinal progenitor cells (RPCs)
9.69879e-12	0.0962487	0.326	0.245	1.90164e-07	0	ICAM3	Retinal progenitor cells (RPCs)
2.04472e-08	0.0961828	0.77	0.684	0.000400909	0	CRLF1	Retinal progenitor cells (RPCs)
2.2591e-11	0.0961811	0.401	0.313	4.42941e-07	0	S1PR3	Retinal progenitor cells (RPCs)
2.26033e-08	0.0961452	0.49	0.411	0.000443182	0	NPAS1	Retinal progenitor cells (RPCs)
5.99021e-09	0.0961397	0.381	0.308	0.00011745	0	HEYL	Retinal progenitor cells (RPCs)
3.38114e-09	0.0960389	0.635	0.543	6.62939e-05	0	DNAH2	Retinal progenitor cells (RPCs)
3.26346e-12	0.0957875	0.53	0.428	6.39866e-08	0	DYRK4	Retinal progenitor cells (RPCs)
4.14031e-09	0.095769	0.616	0.521	8.11791e-05	0	ORAOV1	Retinal progenitor cells (RPCs)
1.032e-09	0.0956583	0.432	0.348	2.02344e-05	0	NUMBL	Retinal progenitor cells (RPCs)
2.68893e-09	0.0956199	0.637	0.535	5.27218e-05	0	DISP3	Retinal progenitor cells (RPCs)
8.07483e-12	0.0956138	0.411	0.319	1.58323e-07	0	KDM8	Retinal progenitor cells (RPCs)
1.09623e-08	0.0956088	0.863	0.808	0.000214939	0	ECE1	Retinal progenitor cells (RPCs)
5.54564e-08	0.0955486	0.706	0.627	0.00108733	0	XKR7	Retinal progenitor cells (RPCs)
5.3709e-08	0.0954659	0.671	0.589	0.00105307	0	PACSIN1	Retinal progenitor cells (RPCs)
2.28007e-08	0.0954501	0.417	0.34	0.000447053	0	PFAS	Retinal progenitor cells (RPCs)
6.85861e-07	0.0954279	0.827	0.773	0.0134477	0	TNR	Retinal progenitor cells (RPCs)
2.0555e-12	0.0952673	0.342	0.253	4.03021e-08	0	HES5	Retinal progenitor cells (RPCs)
2.33898e-08	0.0952043	0.584	0.497	0.000458604	0	NDUFA10	Retinal progenitor cells (RPCs)
4.73682e-07	0.0951736	0.691	0.606	0.00928749	0	TMEM143	Retinal progenitor cells (RPCs)
2.6382e-08	0.09516	0.768	0.682	0.000517272	0	CACNA1I	Retinal progenitor cells (RPCs)
9.34784e-11	0.0951571	0.314	0.238	1.83283e-06	0	ZNF610	Retinal progenitor cells (RPCs)
3.42221e-08	0.095139	0.365	0.298	0.000670992	0	ARRDC2	Retinal progenitor cells (RPCs)
1.54454e-11	0.0950928	0.374	0.291	3.02838e-07	0	SAMD1	Retinal progenitor cells (RPCs)
1.16151e-07	0.0950762	0.592	0.511	0.00227737	0	CCDC60	Retinal progenitor cells (RPCs)
4.17904e-10	0.0950683	0.448	0.361	8.19385e-06	0	COG7	Retinal progenitor cells (RPCs)
2.21004e-09	0.0950512	0.405	0.328	4.33322e-05	0	PSENEN	Retinal progenitor cells (RPCs)
1.91516e-09	0.0950221	0.282	0.215	3.75505e-05	0	FBL	Retinal progenitor cells (RPCs)
7.87554e-10	0.0950051	0.521	0.431	1.54416e-05	0	SYT14	Retinal progenitor cells (RPCs)
5.84102e-09	0.0949263	0.539	0.451	0.000114525	0	CHAT	Retinal progenitor cells (RPCs)
2.68416e-08	0.0948152	0.712	0.639	0.000526283	0	ANKMY1	Retinal progenitor cells (RPCs)
3.60668e-07	0.0947758	0.865	0.832	0.00707161	0	FTO	Retinal progenitor cells (RPCs)
4.66775e-08	0.094729	0.793	0.721	0.000915206	0	KCNAB2	Retinal progenitor cells (RPCs)
7.72777e-08	0.0946963	0.649	0.568	0.00151518	0	ARHGEF1	Retinal progenitor cells (RPCs)
2.98668e-08	0.0946736	0.609	0.524	0.000585599	0	CCDC151	Retinal progenitor cells (RPCs)
8.08714e-08	0.0946369	0.75	0.674	0.00158565	0	DNM1	Retinal progenitor cells (RPCs)
7.23356e-09	0.0946308	0.271	0.209	0.000141829	0	BHLHE23	Retinal progenitor cells (RPCs)
8.10953e-10	0.0946247	0.355	0.279	1.59004e-05	0	DECR2	Retinal progenitor cells (RPCs)
2.95793e-07	0.094499	0.715	0.637	0.00579962	0	CDH8	Retinal progenitor cells (RPCs)
4.55988e-07	0.09438	0.656	0.574	0.00894057	0	IER2	Retinal progenitor cells (RPCs)
9.02793e-07	0.0943744	0.568	0.485	0.0177011	0	PIAS1	Retinal progenitor cells (RPCs)
2.4779e-07	0.0943378	0.777	0.702	0.00485841	0	CPLX2	Retinal progenitor cells (RPCs)
1.30243e-09	0.0943232	0.304	0.234	2.55367e-05	0	HIST1H4E	Retinal progenitor cells (RPCs)
2.06162e-06	0.094315	0.753	0.678	0.0404221	0	GNAS	Retinal progenitor cells (RPCs)
3.51013e-09	0.0942996	0.422	0.345	6.8823e-05	0	TRMT1	Retinal progenitor cells (RPCs)
1.51395e-09	0.0942766	0.422	0.338	2.96839e-05	0	ZNF471	Retinal progenitor cells (RPCs)
5.39324e-15	0.094276	0.252	0.168	1.05745e-10	0	FABP7	Retinal progenitor cells (RPCs)
1.14707e-10	0.0942655	0.419	0.331	2.24905e-06	0	FCGRT	Retinal progenitor cells (RPCs)
1.06493e-09	0.0942509	0.334	0.261	2.08801e-05	0	PHOX2A	Retinal progenitor cells (RPCs)
2.39607e-08	0.0941788	0.546	0.456	0.000469797	0	POLR3B	Retinal progenitor cells (RPCs)
7.01657e-11	0.0941624	0.224	0.159	1.37574e-06	0	PTH2	Retinal progenitor cells (RPCs)
3.09787e-08	0.0941152	0.604	0.525	0.0006074	0	DEDD2	Retinal progenitor cells (RPCs)
5.03699e-10	0.0940787	0.869	0.819	9.87603e-06	0	CAMKMT	Retinal progenitor cells (RPCs)
6.04776e-10	0.094054	0.764	0.678	1.18578e-05	0	MAP1B	Retinal progenitor cells (RPCs)
2.53029e-09	0.0940444	0.438	0.355	4.96114e-05	0	SYT11	Retinal progenitor cells (RPCs)
4.87194e-10	0.093923	0.545	0.455	9.55242e-06	0	ZNF730	Retinal progenitor cells (RPCs)
3.45496e-07	0.0938564	0.67	0.591	0.00677415	0	ANKRD13B	Retinal progenitor cells (RPCs)
2.32937e-06	0.0937529	0.756	0.69	0.0456719	0	PCDHA11	Retinal progenitor cells (RPCs)
9.78525e-07	0.0937345	0.704	0.622	0.0191859	0	SPHK2	Retinal progenitor cells (RPCs)
4.16392e-09	0.09373	0.399	0.321	8.1642e-05	0	RASD2	Retinal progenitor cells (RPCs)
2.25114e-10	0.0937161	0.553	0.453	4.41381e-06	0	ERF	Retinal progenitor cells (RPCs)
7.91348e-12	0.0936758	0.315	0.233	1.5516e-07	0	LRRC17	Retinal progenitor cells (RPCs)
2.40718e-08	0.0936701	0.586	0.504	0.000471976	0	SPRED1	Retinal progenitor cells (RPCs)
2.70286e-09	0.0936546	0.514	0.426	5.29949e-05	0	AL022397.1	Retinal progenitor cells (RPCs)
4.51431e-09	0.0935519	0.525	0.433	8.8512e-05	0	RBFA	Retinal progenitor cells (RPCs)
2.26123e-08	0.093518	0.669	0.589	0.000443359	0	AC009133.23	Retinal progenitor cells (RPCs)
3.34447e-08	0.0935128	0.458	0.382	0.00065575	0	PSMB9	Retinal progenitor cells (RPCs)
2.05051e-10	0.0934965	0.319	0.243	4.02044e-06	0	FOXF1	Retinal progenitor cells (RPCs)
1.86643e-09	0.0934936	0.588	0.49	3.65951e-05	0	AATF	Retinal progenitor cells (RPCs)
2.61731e-09	0.0934323	0.407	0.329	5.13177e-05	0	U2AF1L4	Retinal progenitor cells (RPCs)
1.27105e-10	0.0933797	0.551	0.45	2.49215e-06	0	GSDMA	Retinal progenitor cells (RPCs)
8.1632e-09	0.0933479	0.59	0.503	0.000160056	0	EHBP1L1	Retinal progenitor cells (RPCs)
3.61289e-10	0.0933184	0.419	0.333	7.0838e-06	0	ZNF688	Retinal progenitor cells (RPCs)
1.03834e-08	0.0932967	0.432	0.35	0.000203588	0	IL2RB	Retinal progenitor cells (RPCs)
5.08499e-09	0.0931174	0.301	0.235	9.97014e-05	0	GPR139	Retinal progenitor cells (RPCs)
6.02117e-08	0.0930786	0.444	0.37	0.00118057	0	SERTAD1	Retinal progenitor cells (RPCs)
5.05444e-11	0.0930749	0.302	0.226	9.91024e-07	0	INSM1	Retinal progenitor cells (RPCs)
1.1813e-09	0.0929718	0.475	0.392	2.31617e-05	0	CECR1	Retinal progenitor cells (RPCs)
3.92873e-09	0.0928717	0.468	0.389	7.70306e-05	0	NANOS1	Retinal progenitor cells (RPCs)
1.24702e-11	0.0927731	0.313	0.231	2.44502e-07	0	GSC	Retinal progenitor cells (RPCs)
6.49672e-07	0.0926936	0.626	0.543	0.0127381	0	ST8SIA2	Retinal progenitor cells (RPCs)
1.87221e-08	0.0926144	0.716	0.634	0.000367085	0	FBXW4	Retinal progenitor cells (RPCs)
4.30495e-07	0.0925979	0.786	0.715	0.00844072	0	STAP2	Retinal progenitor cells (RPCs)
4.83628e-11	0.0925466	0.38	0.294	9.48249e-07	0	FAM129C	Retinal progenitor cells (RPCs)
5.38614e-08	0.0925322	0.808	0.736	0.00105606	0	DHRSX	Retinal progenitor cells (RPCs)
6.63728e-08	0.092439	0.846	0.755	0.00130137	0	CACNA1A	Retinal progenitor cells (RPCs)
1.36918e-08	0.0924227	0.496	0.413	0.000268455	0	ZBTB32	Retinal progenitor cells (RPCs)
3.12927e-15	0.0923322	0.339	0.241	6.13556e-11	0	HMX3	Retinal progenitor cells (RPCs)
1.77234e-12	0.0922979	0.413	0.318	3.47504e-08	0	BTBD17	Retinal progenitor cells (RPCs)
1.87912e-11	0.0922972	0.302	0.223	3.6844e-07	0	DBX1	Retinal progenitor cells (RPCs)
1.44574e-06	0.092267	0.663	0.591	0.0283466	0	KCNIP2	Retinal progenitor cells (RPCs)
4.61274e-07	0.0922309	0.794	0.712	0.0090442	0	FAM222A	Retinal progenitor cells (RPCs)
1.59919e-08	0.0921616	0.657	0.568	0.000313554	0	COTL1	Retinal progenitor cells (RPCs)
7.43455e-09	0.0921379	0.843	0.757	0.000145769	0	IGF2BP1	Retinal progenitor cells (RPCs)
3.35552e-07	0.0920946	0.418	0.352	0.00657917	0	METRN	Retinal progenitor cells (RPCs)
1.63902e-06	0.091911	0.675	0.597	0.0321362	0	ADAMTSL3	Retinal progenitor cells (RPCs)
4.33559e-07	0.0918263	0.914	0.883	0.00850079	0	ATP2B2	Retinal progenitor cells (RPCs)
5.21925e-10	0.0918208	0.467	0.38	1.02334e-05	0	C2CD2	Retinal progenitor cells (RPCs)
4.48245e-09	0.0917578	0.718	0.63	8.78873e-05	0	FHAD1	Retinal progenitor cells (RPCs)
3.03768e-11	0.0917345	0.414	0.326	5.95597e-07	0	GPC2	Retinal progenitor cells (RPCs)
3.83033e-10	0.0916588	0.391	0.312	7.51014e-06	0	HDHD2	Retinal progenitor cells (RPCs)
1.30805e-10	0.0916128	0.575	0.474	2.56469e-06	0	L34079.2	Retinal progenitor cells (RPCs)
9.07867e-11	0.0915835	0.409	0.323	1.78005e-06	0	ZNF20	Retinal progenitor cells (RPCs)
4.21196e-10	0.0915272	0.435	0.347	8.25839e-06	0	MEIS3	Retinal progenitor cells (RPCs)
1.36924e-08	0.0914858	0.55	0.472	0.000268468	0	DNAAF3	Retinal progenitor cells (RPCs)
8.81339e-11	0.0913848	0.456	0.363	1.72804e-06	0	ZNF628	Retinal progenitor cells (RPCs)
1.02654e-06	0.0913796	0.768	0.691	0.0201273	0	OPA3	Retinal progenitor cells (RPCs)
5.6218e-12	0.0913453	0.292	0.213	1.10227e-07	0	HIST1H3F	Retinal progenitor cells (RPCs)
1.62976e-07	0.0912532	0.65	0.565	0.00319548	0	CHD5	Retinal progenitor cells (RPCs)
5.50476e-08	0.0910899	0.547	0.468	0.00107932	0	SLC44A2	Retinal progenitor cells (RPCs)
2.51657e-10	0.0910471	0.394	0.312	4.93424e-06	0	HIST1H2AE	Retinal progenitor cells (RPCs)
1.60348e-10	0.0910329	0.391	0.306	3.14394e-06	0	LAMP5	Retinal progenitor cells (RPCs)
3.61446e-10	0.0910139	0.52	0.42	7.08688e-06	0	SNRPA	Retinal progenitor cells (RPCs)
6.65233e-09	0.0909413	0.596	0.502	0.000130432	0	ARHGAP45	Retinal progenitor cells (RPCs)
3.47418e-06	0.0909219	0.775	0.708	0.0681183	0	RAP1GAP	Retinal progenitor cells (RPCs)
6.62453e-09	0.0908919	0.435	0.354	0.000129887	0	PLPPR2	Retinal progenitor cells (RPCs)
1.65158e-06	0.0908832	0.747	0.678	0.0323826	0	PCDHA12	Retinal progenitor cells (RPCs)
2.95448e-11	0.0908808	0.307	0.228	5.79284e-07	0	FOXA2	Retinal progenitor cells (RPCs)
6.57615e-08	0.0908547	0.373	0.303	0.00128938	0	TMEM205	Retinal progenitor cells (RPCs)
1.14479e-06	0.090838	0.893	0.848	0.0224458	0	ADAMTS2	Retinal progenitor cells (RPCs)
6.58117e-09	0.0908353	0.878	0.811	0.000129037	0	ZNRF3	Retinal progenitor cells (RPCs)
1.28085e-05	0.0908274	0.862	0.823	0.251136	0	PPP2R2C	Retinal progenitor cells (RPCs)
6.10189e-08	0.0906906	0.905	0.847	0.0011964	0	INPP5A	Retinal progenitor cells (RPCs)
1.2506e-08	0.0906044	0.428	0.351	0.000245205	0	C17orf97	Retinal progenitor cells (RPCs)
3.65281e-07	0.0906018	0.755	0.689	0.00716207	0	ASTN1	Retinal progenitor cells (RPCs)
3.38434e-08	0.0905932	0.602	0.517	0.000663567	0	SIM2	Retinal progenitor cells (RPCs)
4.96777e-09	0.0905235	0.738	0.654	9.7403e-05	0	PEPD	Retinal progenitor cells (RPCs)
2.40647e-06	0.0905203	0.613	0.54	0.0471837	0	CYTH2	Retinal progenitor cells (RPCs)
7.07131e-08	0.0903703	0.864	0.776	0.00138647	0	PTPRU	Retinal progenitor cells (RPCs)
3.81152e-08	0.0903661	0.692	0.603	0.000747325	0	MAMSTR	Retinal progenitor cells (RPCs)
4.572e-09	0.0903565	0.501	0.412	8.96432e-05	0	COMMD3-BMI1	Retinal progenitor cells (RPCs)
2.59887e-09	0.090296	0.745	0.641	5.0956e-05	0	FKBP5	Retinal progenitor cells (RPCs)
6.5437e-08	0.0901238	0.898	0.844	0.00128302	0	ZBTB16	Retinal progenitor cells (RPCs)
2.22764e-08	0.0900922	0.702	0.618	0.000436774	0	KLHL21	Retinal progenitor cells (RPCs)
3.13583e-08	0.0900922	0.512	0.432	0.000614841	0	PIH1D1	Retinal progenitor cells (RPCs)
3.1726e-10	0.090086	0.457	0.366	6.22051e-06	0	HIST1H2AC	Retinal progenitor cells (RPCs)
7.06958e-06	0.0900504	0.763	0.704	0.138613	0	PCDHA7	Retinal progenitor cells (RPCs)
3.17749e-11	0.0899623	0.323	0.243	6.2301e-07	0	SOX1	Retinal progenitor cells (RPCs)
3.17063e-09	0.0899619	0.478	0.398	6.21666e-05	0	CPT1C	Retinal progenitor cells (RPCs)
4.89328e-08	0.0899595	0.543	0.461	0.000959425	0	ADORA2B	Retinal progenitor cells (RPCs)
1.18924e-06	0.089945	0.58	0.502	0.0233174	0	MAPK12	Retinal progenitor cells (RPCs)
1.87999e-09	0.0898894	0.284	0.219	3.6861e-05	0	C19orf43	Retinal progenitor cells (RPCs)
4.60991e-08	0.0897463	0.514	0.434	0.000903865	0	NUDT8	Retinal progenitor cells (RPCs)
2.09987e-06	0.0897289	0.715	0.646	0.0411721	0	TBCA	Retinal progenitor cells (RPCs)
9.68984e-09	0.0896749	0.523	0.442	0.000189989	0	CTC-360G5.8	Retinal progenitor cells (RPCs)
0.000100095	0.0895872	0.391	0.344	1	0	SHISA6	Retinal progenitor cells (RPCs)
1.59107e-09	0.0894998	0.296	0.23	3.1196e-05	0	MPZ	Retinal progenitor cells (RPCs)
6.08381e-07	0.0894346	0.655	0.571	0.0119285	0	ZNF575	Retinal progenitor cells (RPCs)
1.22356e-11	0.0894341	0.307	0.225	2.39903e-07	0	HIST1H4H	Retinal progenitor cells (RPCs)
2.21156e-07	0.0894341	0.625	0.547	0.0043362	0	KCNC1	Retinal progenitor cells (RPCs)
1.04916e-10	0.089399	0.281	0.209	2.05709e-06	0	AC009336.19	Retinal progenitor cells (RPCs)
2.57931e-07	0.0893059	0.504	0.433	0.00505725	0	IZUMO4	Retinal progenitor cells (RPCs)
1.06654e-07	0.0892744	0.649	0.572	0.00209116	0	MZF1	Retinal progenitor cells (RPCs)
5.71218e-07	0.0892541	0.706	0.63	0.0111999	0	DLL1	Retinal progenitor cells (RPCs)
5.25691e-07	0.0891988	0.802	0.728	0.0103072	0	MED13L	Retinal progenitor cells (RPCs)
1.15728e-09	0.0891733	0.342	0.269	2.26908e-05	0	ZSCAN10	Retinal progenitor cells (RPCs)
1.96477e-11	0.0891346	0.339	0.256	3.85233e-07	0	C9orf47	Retinal progenitor cells (RPCs)
6.13306e-06	0.0891185	0.761	0.702	0.120251	0	PCDHA8	Retinal progenitor cells (RPCs)
3.47029e-08	0.0891145	0.692	0.599	0.000680421	0	SCAF1	Retinal progenitor cells (RPCs)
8.38244e-06	0.0891027	0.758	0.681	0.164354	0	SLC12A9	Retinal progenitor cells (RPCs)
5.17749e-07	0.0890206	0.617	0.535	0.0101515	0	MKNK1	Retinal progenitor cells (RPCs)
5.12511e-06	0.0890071	0.854	0.803	0.100488	0	SPATA13	Retinal progenitor cells (RPCs)
2.62902e-07	0.0890045	0.636	0.55	0.00515473	0	STPG1	Retinal progenitor cells (RPCs)
1.10627e-10	0.088966	0.267	0.197	2.16906e-06	0	NKX2-5	Retinal progenitor cells (RPCs)
9.62452e-06	0.0889525	0.763	0.705	0.188708	0	PCDHA6	Retinal progenitor cells (RPCs)
4.50548e-12	0.0888054	0.209	0.142	8.83389e-08	0	ZNF880	Retinal progenitor cells (RPCs)
7.81579e-08	0.0887522	0.416	0.342	0.00153244	0	TMEM52	Retinal progenitor cells (RPCs)
1.45315e-09	0.0887451	0.338	0.263	2.84919e-05	0	HRH3	Retinal progenitor cells (RPCs)
3.37292e-06	0.0885522	0.806	0.738	0.0661329	0	SLC22A23	Retinal progenitor cells (RPCs)
6.06646e-07	0.0885502	0.745	0.666	0.0118945	0	CPNE5	Retinal progenitor cells (RPCs)
5.75265e-08	0.0885003	0.44	0.372	0.00112792	0	CTD-3148I10.9	Retinal progenitor cells (RPCs)
2.56177e-15	0.0884882	0.195	0.121	5.02285e-11	0	URAD	Retinal progenitor cells (RPCs)
6.6107e-08	0.0884254	0.55	0.47	0.00129616	0	TSC2	Retinal progenitor cells (RPCs)
3.77362e-06	0.0884234	0.861	0.808	0.0739894	0	RP11-307N16.6	Retinal progenitor cells (RPCs)
2.69847e-07	0.0883924	0.577	0.504	0.0052909	0	CA11	Retinal progenitor cells (RPCs)
4.31684e-09	0.0883492	0.401	0.324	8.46403e-05	0	HNRNPH1	Retinal progenitor cells (RPCs)
5.22844e-07	0.0883042	0.654	0.572	0.0102514	0	TEF	Retinal progenitor cells (RPCs)
1.87179e-07	0.0883009	0.674	0.597	0.00367001	0	CEMIP	Retinal progenitor cells (RPCs)
1.12127e-08	0.088285	0.473	0.391	0.000219848	0	C19orf68	Retinal progenitor cells (RPCs)
3.63003e-11	0.0882748	0.366	0.281	7.11741e-07	0	TMEM145	Retinal progenitor cells (RPCs)
1.99221e-11	0.0882655	0.409	0.318	3.90612e-07	0	ARID3C	Retinal progenitor cells (RPCs)
2.39813e-06	0.0881971	0.728	0.663	0.0470201	0	PIP4K2A	Retinal progenitor cells (RPCs)
1.26133e-07	0.088171	0.493	0.411	0.0024731	0	XXbac-B562F10.12	Retinal progenitor cells (RPCs)
1.34908e-09	0.0881333	0.425	0.344	2.64514e-05	0	RNF32	Retinal progenitor cells (RPCs)
4.20547e-08	0.0880794	0.57	0.494	0.000824566	0	ZFAND6	Retinal progenitor cells (RPCs)
2.44054e-08	0.0880004	0.45	0.371	0.000478517	0	ZBTB21	Retinal progenitor cells (RPCs)
9.05687e-07	0.0879771	0.71	0.643	0.0177578	0	RANBP17	Retinal progenitor cells (RPCs)
8.86622e-07	0.0879632	0.47	0.398	0.017384	0	RCN3	Retinal progenitor cells (RPCs)
1.5524e-09	0.0879257	0.856	0.786	3.0438e-05	0	DGKI	Retinal progenitor cells (RPCs)
1.57648e-07	0.0878409	0.694	0.608	0.00309101	0	UVSSA	Retinal progenitor cells (RPCs)
1.86512e-05	0.0878189	0.519	0.455	0.365694	0	ALX4	Retinal progenitor cells (RPCs)
1.00978e-08	0.0877605	0.405	0.331	0.000197987	0	DDAH2	Retinal progenitor cells (RPCs)
3.43034e-06	0.087665	0.925	0.885	0.0672586	0	RAP1GAP2	Retinal progenitor cells (RPCs)
2.08093e-06	0.0876387	0.727	0.657	0.0408008	0	AXIN2	Retinal progenitor cells (RPCs)
7.02183e-08	0.0876204	0.473	0.397	0.00137677	0	FAM173A	Retinal progenitor cells (RPCs)
1.52608e-07	0.0876023	0.888	0.826	0.00299219	0	CACNA2D2	Retinal progenitor cells (RPCs)
6.76285e-10	0.0875742	0.319	0.246	1.32599e-05	0	CTD-2105E13.6	Retinal progenitor cells (RPCs)
7.14839e-09	0.0874153	0.509	0.422	0.000140158	0	JSRP1	Retinal progenitor cells (RPCs)
2.63726e-06	0.0873559	0.733	0.662	0.0517087	0	PCDHA13	Retinal progenitor cells (RPCs)
7.38075e-08	0.0872739	0.454	0.378	0.00144714	0	ATP4A	Retinal progenitor cells (RPCs)
3.06129e-11	0.0872604	0.299	0.224	6.00227e-07	0	APOC1	Retinal progenitor cells (RPCs)
1.45195e-07	0.0872176	0.601	0.517	0.00284683	0	CDH15	Retinal progenitor cells (RPCs)
5.15049e-07	0.087104	0.745	0.678	0.0100986	0	OTUD7A	Retinal progenitor cells (RPCs)
1.82633e-07	0.0870521	0.558	0.477	0.00358089	0	NOXO1	Retinal progenitor cells (RPCs)
7.10533e-06	0.0870151	0.758	0.696	0.139314	0	PCDHA10	Retinal progenitor cells (RPCs)
5.34742e-07	0.0869611	0.676	0.598	0.0104847	0	SREBF1	Retinal progenitor cells (RPCs)
4.87391e-07	0.0869451	0.502	0.426	0.00955627	0	TMEM238	Retinal progenitor cells (RPCs)
1.50375e-07	0.0868751	0.615	0.533	0.00294841	0	GSK3A	Retinal progenitor cells (RPCs)
4.76721e-08	0.0868659	0.528	0.452	0.000934707	0	NAIF1	Retinal progenitor cells (RPCs)
1.04234e-07	0.0868478	0.383	0.311	0.00204371	0	NOXA1	Retinal progenitor cells (RPCs)
0.000102071	0.0866793	0.644	0.58	1	0	DTD1	Retinal progenitor cells (RPCs)
1.46945e-09	0.0866497	0.314	0.24	2.88115e-05	0	SLITRK1	Retinal progenitor cells (RPCs)
2.32402e-08	0.0866462	0.451	0.37	0.00045567	0	MYPOP	Retinal progenitor cells (RPCs)
2.16744e-06	0.0866061	0.775	0.7	0.042497	0	ASS1	Retinal progenitor cells (RPCs)
1.03473e-10	0.0865537	0.305	0.23	2.0288e-06	0	CDH26	Retinal progenitor cells (RPCs)
6.22896e-07	0.0865532	0.796	0.721	0.0122131	0	POU2F2	Retinal progenitor cells (RPCs)
1.03128e-08	0.0865531	0.464	0.382	0.000202202	0	METTL26	Retinal progenitor cells (RPCs)
9.83505e-10	0.0865355	0.451	0.365	1.92836e-05	0	VSTM4	Retinal progenitor cells (RPCs)
7.17714e-07	0.0864903	0.76	0.685	0.0140722	0	ETV5	Retinal progenitor cells (RPCs)
2.24487e-07	0.0864114	0.436	0.369	0.00440152	0	TIGD5	Retinal progenitor cells (RPCs)
1.33212e-08	0.0863798	0.479	0.396	0.000261188	0	SMAP2	Retinal progenitor cells (RPCs)
2.58703e-09	0.0862995	0.59	0.491	5.07238e-05	0	MKNK2	Retinal progenitor cells (RPCs)
2.70897e-08	0.0862787	0.627	0.532	0.000531149	0	MAZ	Retinal progenitor cells (RPCs)
1.29217e-06	0.086234	0.632	0.554	0.0253355	0	PCDHAC2	Retinal progenitor cells (RPCs)
8.47987e-06	0.0862311	0.759	0.691	0.166265	0	PITPNM3	Retinal progenitor cells (RPCs)
2.35207e-06	0.0862281	0.547	0.475	0.0461171	0	CCND1	Retinal progenitor cells (RPCs)
2.30936e-07	0.0861737	0.46	0.386	0.00452797	0	NACC1	Retinal progenitor cells (RPCs)
2.02762e-05	0.0861576	0.765	0.711	0.397556	0	PCDHA5	Retinal progenitor cells (RPCs)
2.18849e-10	0.0861274	0.35	0.272	4.29097e-06	0	AC129492.1	Retinal progenitor cells (RPCs)
9.27483e-06	0.086117	0.759	0.698	0.181852	0	PCDHA9	Retinal progenitor cells (RPCs)
5.9824e-06	0.0860949	0.535	0.473	0.117297	0	CTC-273B12.7	Retinal progenitor cells (RPCs)
5.43501e-11	0.0860081	0.272	0.199	1.06564e-06	0	STXBP2	Retinal progenitor cells (RPCs)
3.27786e-07	0.0859891	0.651	0.563	0.00642689	0	EPS8L1	Retinal progenitor cells (RPCs)
4.12794e-08	0.0859887	0.558	0.466	0.000809366	0	SEC16A	Retinal progenitor cells (RPCs)
6.08756e-07	0.0858258	0.453	0.383	0.0119359	0	ZNF580	Retinal progenitor cells (RPCs)
1.6369e-10	0.0858031	0.435	0.347	3.20948e-06	0	EMX2	Retinal progenitor cells (RPCs)
1.11794e-08	0.0857972	0.321	0.254	0.000219194	0	IRF4	Retinal progenitor cells (RPCs)
8.8651e-10	0.0857918	0.251	0.186	1.73818e-05	0	ZNF844	Retinal progenitor cells (RPCs)
1.11792e-07	0.0857668	0.483	0.402	0.00219191	0	SBNO1	Retinal progenitor cells (RPCs)
1.57609e-06	0.0856979	0.497	0.426	0.0309023	0	ZNF581	Retinal progenitor cells (RPCs)
2.64366e-06	0.0856477	0.722	0.655	0.0518343	0	CHST8	Retinal progenitor cells (RPCs)
1.55534e-06	0.0855528	0.929	0.885	0.0304955	0	COL23A1	Retinal progenitor cells (RPCs)
7.04348e-11	0.085457	0.464	0.37	1.38101e-06	0	IRGQ	Retinal progenitor cells (RPCs)
3.31862e-06	0.0854449	0.477	0.402	0.0650681	0	MAN2B1	Retinal progenitor cells (RPCs)
3.07268e-06	0.085338	0.726	0.651	0.0602461	0	PCDHAC1	Retinal progenitor cells (RPCs)
5.74221e-08	0.0853254	0.429	0.353	0.00112587	0	ST20	Retinal progenitor cells (RPCs)
1.83074e-05	0.0851952	0.551	0.48	0.358953	0	TNPO2	Retinal progenitor cells (RPCs)
2.98303e-05	0.0851948	0.807	0.74	0.584883	0	MROH1	Retinal progenitor cells (RPCs)
1.42629e-07	0.0851574	0.587	0.507	0.00279653	0	EMX1	Retinal progenitor cells (RPCs)
9.75846e-09	0.0851511	0.492	0.41	0.000191334	0	FOXN4	Retinal progenitor cells (RPCs)
1.87698e-09	0.0851406	0.634	0.534	3.6802e-05	0	C1orf174	Retinal progenitor cells (RPCs)
7.86432e-08	0.0851359	0.614	0.534	0.00154196	0	CFAP46	Retinal progenitor cells (RPCs)
4.97022e-07	0.0850154	0.668	0.589	0.00974511	0	RNF215	Retinal progenitor cells (RPCs)
4.5912e-09	0.084954	0.56	0.477	9.00196e-05	0	NOVA1	Retinal progenitor cells (RPCs)
1.14602e-06	0.0849514	0.601	0.528	0.02247	0	AC003006.7	Retinal progenitor cells (RPCs)
1.10686e-10	0.0849464	0.35	0.266	2.17022e-06	0	CCDC105	Retinal progenitor cells (RPCs)
4.50975e-08	0.084918	0.473	0.396	0.000884227	0	SARS	Retinal progenitor cells (RPCs)
2.74909e-10	0.0849138	0.317	0.241	5.39014e-06	0	ZNF71	Retinal progenitor cells (RPCs)
5.4229e-07	0.0849081	0.468	0.403	0.0106327	0	SGTA	Retinal progenitor cells (RPCs)
8.6896e-09	0.0849029	0.681	0.585	0.000170377	0	NKAIN4	Retinal progenitor cells (RPCs)
4.55265e-09	0.0848482	0.385	0.31	8.92638e-05	0	HSF4	Retinal progenitor cells (RPCs)
3.20451e-08	0.0848388	0.673	0.587	0.000628307	0	CTC-490E21.12	Retinal progenitor cells (RPCs)
8.40093e-09	0.0848219	0.576	0.49	0.000164717	0	TMEM256	Retinal progenitor cells (RPCs)
1.5799e-07	0.0847726	0.414	0.341	0.00309771	0	PEX11G	Retinal progenitor cells (RPCs)
2.76745e-09	0.0847437	0.359	0.283	5.42614e-05	0	ZNF443	Retinal progenitor cells (RPCs)
4.61049e-07	0.0847009	0.921	0.865	0.00903978	0	EPHB2	Retinal progenitor cells (RPCs)
1.34306e-06	0.0846855	0.71	0.636	0.0263334	0	FBXL14	Retinal progenitor cells (RPCs)
6.7357e-08	0.0846846	0.54	0.456	0.00132067	0	CCDC88B	Retinal progenitor cells (RPCs)
7.42264e-09	0.0846346	0.39	0.313	0.000145536	0	DMC1	Retinal progenitor cells (RPCs)
1.19542e-06	0.0845958	0.669	0.584	0.0234386	0	NDUFA11	Retinal progenitor cells (RPCs)
5.4497e-10	0.0845232	0.446	0.357	1.06852e-05	0	ZNF576	Retinal progenitor cells (RPCs)
4.93118e-10	0.0845086	0.36	0.279	9.66856e-06	0	ZNF429	Retinal progenitor cells (RPCs)
5.8001e-06	0.0843898	0.626	0.557	0.113723	0	HLA-DMA	Retinal progenitor cells (RPCs)
8.7371e-08	0.0843815	0.476	0.4	0.00171308	0	SLC2A4	Retinal progenitor cells (RPCs)
1.85114e-07	0.0843802	0.482	0.404	0.00362952	0	GFI1B	Retinal progenitor cells (RPCs)
2.54392e-07	0.0843163	0.734	0.652	0.00498786	0	INSR	Retinal progenitor cells (RPCs)
3.39502e-10	0.0843112	0.352	0.273	6.65662e-06	0	NRTN	Retinal progenitor cells (RPCs)
3.49752e-05	0.0842732	0.736	0.675	0.68576	0	IGDCC3	Retinal progenitor cells (RPCs)
7.66569e-07	0.0842707	0.443	0.378	0.0150301	0	NAGS	Retinal progenitor cells (RPCs)
1.16025e-08	0.0842615	0.525	0.44	0.000227491	0	TPM4	Retinal progenitor cells (RPCs)
6.20327e-06	0.084216	0.702	0.636	0.121627	0	SLC25A42	Retinal progenitor cells (RPCs)
3.06992e-09	0.084188	0.41	0.331	6.01919e-05	0	POU3F1	Retinal progenitor cells (RPCs)
6.20437e-08	0.0841508	0.395	0.325	0.00121649	0	SMIM1	Retinal progenitor cells (RPCs)
1.44349e-05	0.0841396	0.581	0.513	0.283024	0	EFCAB5	Retinal progenitor cells (RPCs)
6.45339e-08	0.0840811	0.494	0.415	0.00126532	0	FRMPD1	Retinal progenitor cells (RPCs)
1.16934e-06	0.0840655	0.508	0.438	0.0229273	0	PHF23	Retinal progenitor cells (RPCs)
2.23159e-06	0.084044	0.625	0.551	0.0437547	0	DRAXIN	Retinal progenitor cells (RPCs)
1.30795e-07	0.0840412	0.826	0.751	0.00256451	0	PTPRS	Retinal progenitor cells (RPCs)
1.82705e-08	0.0840232	0.38	0.307	0.00035823	0	SP5	Retinal progenitor cells (RPCs)
1.12926e-10	0.08397	0.29	0.218	2.21414e-06	0	HIST1H3H	Retinal progenitor cells (RPCs)
2.69005e-08	0.0839377	0.621	0.537	0.000527438	0	PPP1R16B	Retinal progenitor cells (RPCs)
3.28301e-09	0.083901	0.301	0.234	6.437e-05	0	HIST1H2AI	Retinal progenitor cells (RPCs)
1.29775e-07	0.0838708	0.304	0.243	0.0025445	0	CGB7	Retinal progenitor cells (RPCs)
1.95296e-07	0.0838664	0.531	0.447	0.00382916	0	MRPS6	Retinal progenitor cells (RPCs)
1.59653e-06	0.0838612	0.708	0.63	0.0313031	0	SIX5	Retinal progenitor cells (RPCs)
4.87057e-07	0.0838557	0.843	0.778	0.00954972	0	RGS12	Retinal progenitor cells (RPCs)
5.73299e-08	0.0838352	0.636	0.55	0.00112407	0	SLC12A7	Retinal progenitor cells (RPCs)
9.50894e-11	0.0837908	0.309	0.23	1.86442e-06	0	LRRC38	Retinal progenitor cells (RPCs)
2.65565e-11	0.0837713	0.23	0.162	5.20694e-07	0	ZNF615	Retinal progenitor cells (RPCs)
4.35762e-09	0.0837081	0.411	0.331	8.54399e-05	0	CTD-2550O8.5	Retinal progenitor cells (RPCs)
9.02751e-09	0.0836708	0.325	0.257	0.000177002	0	SLC7A10	Retinal progenitor cells (RPCs)
4.02175e-06	0.0836457	0.82	0.768	0.0788545	0	CECR2	Retinal progenitor cells (RPCs)
2.19179e-07	0.0836122	0.633	0.559	0.00429744	0	IRF2	Retinal progenitor cells (RPCs)
1.72655e-07	0.0836121	0.645	0.56	0.00338524	0	B4GALT5	Retinal progenitor cells (RPCs)
1.35627e-08	0.0836016	0.261	0.198	0.000265923	0	EVX1	Retinal progenitor cells (RPCs)
2.14853e-07	0.0835983	0.802	0.732	0.00421262	0	EML1	Retinal progenitor cells (RPCs)
9.25222e-06	0.0835697	0.751	0.679	0.181408	0	KCNQ4	Retinal progenitor cells (RPCs)
4.45059e-10	0.0834889	0.289	0.218	8.72628e-06	0	ZNF784	Retinal progenitor cells (RPCs)
1.97352e-11	0.0834346	0.246	0.174	3.86947e-07	0	EN1	Retinal progenitor cells (RPCs)
2.32375e-09	0.0833467	0.49	0.402	4.55617e-05	0	FLYWCH1	Retinal progenitor cells (RPCs)
6.11636e-08	0.0833451	0.409	0.336	0.00119923	0	CAMK2N1	Retinal progenitor cells (RPCs)
2.05307e-09	0.0832779	0.385	0.307	4.02546e-05	0	UQCR11	Retinal progenitor cells (RPCs)
9.06723e-08	0.0831708	0.625	0.529	0.00177781	0	STMN1	Retinal progenitor cells (RPCs)
1.02521e-07	0.083152	0.433	0.362	0.00201013	0	ZIK1	Retinal progenitor cells (RPCs)
6.47441e-08	0.0831437	0.705	0.624	0.00126944	0	ISY1-RAB43	Retinal progenitor cells (RPCs)
2.60125e-10	0.083101	0.428	0.338	5.10026e-06	0	C19orf24	Retinal progenitor cells (RPCs)
6.61766e-08	0.0830249	0.664	0.562	0.00129752	0	SKIDA1	Retinal progenitor cells (RPCs)
3.61093e-08	0.0830045	0.399	0.324	0.000707995	0	ZNF850	Retinal progenitor cells (RPCs)
1.20151e-05	0.0829642	0.591	0.52	0.23558	0	AKAP8	Retinal progenitor cells (RPCs)
5.70493e-07	0.0829403	0.408	0.339	0.0111856	0	DENND6B	Retinal progenitor cells (RPCs)
1.83175e-07	0.0828812	0.395	0.328	0.00359151	0	IL17REL	Retinal progenitor cells (RPCs)
8.83285e-08	0.0828627	0.353	0.289	0.00173186	0	CTD-2521M24.13	Retinal progenitor cells (RPCs)
1.17604e-08	0.0828565	0.428	0.349	0.000230587	0	ABCC12	Retinal progenitor cells (RPCs)
4.15952e-07	0.082687	0.53	0.454	0.00815558	0	YIF1B	Retinal progenitor cells (RPCs)
4.93542e-08	0.0826694	0.388	0.317	0.000967687	0	PLPPR3	Retinal progenitor cells (RPCs)
3.60832e-05	0.0826162	0.839	0.79	0.707483	0	FANCC	Retinal progenitor cells (RPCs)
5.33844e-08	0.0826118	0.879	0.809	0.00104671	0	TRERF1	Retinal progenitor cells (RPCs)
2.63337e-06	0.0826064	0.401	0.343	0.0516325	0	PEF1	Retinal progenitor cells (RPCs)
7.68379e-11	0.0824763	0.234	0.168	1.50656e-06	0	ZNF175	Retinal progenitor cells (RPCs)
4.98089e-06	0.0824396	0.783	0.719	0.0976604	0	KCND3	Retinal progenitor cells (RPCs)
6.95218e-09	0.0824372	0.487	0.4	0.000136311	0	VAX1	Retinal progenitor cells (RPCs)
4.29491e-08	0.0824071	0.371	0.299	0.000842103	0	ZNF845	Retinal progenitor cells (RPCs)
3.0857e-08	0.0824069	0.457	0.382	0.000605014	0	LYNX1	Retinal progenitor cells (RPCs)
7.72275e-11	0.0823891	0.435	0.341	1.5142e-06	0	SOX2	Retinal progenitor cells (RPCs)
2.08535e-10	0.0823654	0.341	0.261	4.08874e-06	0	MFRP	Retinal progenitor cells (RPCs)
7.25533e-07	0.082292	0.572	0.49	0.0142255	0	CTC-326K19.6	Retinal progenitor cells (RPCs)
3.33599e-09	0.0822148	0.468	0.379	6.54088e-05	0	C10orf67	Retinal progenitor cells (RPCs)
1.09377e-06	0.0821759	0.6	0.524	0.0214455	0	DLGAP3	Retinal progenitor cells (RPCs)
1.64156e-08	0.0821661	0.328	0.26	0.000321861	0	ZNHIT2	Retinal progenitor cells (RPCs)
6.1573e-09	0.0821058	0.424	0.344	0.000120726	0	VAPB	Retinal progenitor cells (RPCs)
4.80791e-08	0.0820143	0.498	0.413	0.000942686	0	RIMBP2	Retinal progenitor cells (RPCs)
6.17439e-09	0.082011	0.334	0.264	0.000121061	0	CHMP2A	Retinal progenitor cells (RPCs)
4.47949e-10	0.0819901	0.388	0.303	8.78294e-06	0	HIST1H2BC	Retinal progenitor cells (RPCs)
3.39579e-07	0.0819893	0.534	0.454	0.00665813	0	SYNGR4	Retinal progenitor cells (RPCs)
1.86305e-08	0.0819835	0.341	0.271	0.000365289	0	RING1	Retinal progenitor cells (RPCs)
3.09941e-06	0.081943	0.625	0.548	0.0607701	0	ASAP3	Retinal progenitor cells (RPCs)
2.84524e-08	0.0819397	0.285	0.223	0.000557867	0	B3GNT9	Retinal progenitor cells (RPCs)
3.47045e-07	0.0819315	0.568	0.492	0.00680451	0	MLEC	Retinal progenitor cells (RPCs)
3.94613e-09	0.0818946	0.434	0.35	7.73718e-05	0	CRX	Retinal progenitor cells (RPCs)
1.20046e-09	0.0818445	0.416	0.336	2.35373e-05	0	KRTCAP2	Retinal progenitor cells (RPCs)
1.78087e-10	0.0816482	0.28	0.208	3.49174e-06	0	PDCD5	Retinal progenitor cells (RPCs)
2.43322e-08	0.0815497	0.383	0.313	0.000477081	0	ASGR1	Retinal progenitor cells (RPCs)
2.69302e-07	0.0815292	0.563	0.487	0.0052802	0	PCNX1	Retinal progenitor cells (RPCs)
7.19244e-08	0.0814255	0.626	0.527	0.00141022	0	CACNG2	Retinal progenitor cells (RPCs)
1.01271e-05	0.0813867	0.778	0.724	0.198562	0	SRRM3	Retinal progenitor cells (RPCs)
1.21289e-08	0.0813574	0.431	0.35	0.000237811	0	CA4	Retinal progenitor cells (RPCs)
5.5885e-10	0.0813411	0.254	0.186	1.09574e-05	0	TTLL2	Retinal progenitor cells (RPCs)
1.32601e-06	0.0813096	0.583	0.503	0.025999	0	MAP4K1	Retinal progenitor cells (RPCs)
1.2264e-08	0.0811706	0.38	0.304	0.00024046	0	SRSF6	Retinal progenitor cells (RPCs)
1.4776e-10	0.0811491	0.477	0.383	2.89713e-06	0	UBE2S	Retinal progenitor cells (RPCs)
3.14792e-08	0.0811296	0.395	0.322	0.000617214	0	SLC39A7	Retinal progenitor cells (RPCs)
5.02216e-07	0.0810601	0.931	0.909	0.00984695	0	MEGF11	Retinal progenitor cells (RPCs)
2.22571e-06	0.0810345	0.513	0.443	0.0436395	0	BCL3	Retinal progenitor cells (RPCs)
5.09094e-07	0.0809965	0.519	0.448	0.00998181	0	PRRG2	Retinal progenitor cells (RPCs)
6.36618e-10	0.080915	0.588	0.486	1.24822e-05	0	PRRX2	Retinal progenitor cells (RPCs)
7.77485e-08	0.0808875	0.572	0.488	0.00152441	0	CTD-3105H18.16	Retinal progenitor cells (RPCs)
5.89166e-07	0.0808606	0.538	0.463	0.0115518	0	ALDH16A1	Retinal progenitor cells (RPCs)
3.89661e-09	0.0807944	0.503	0.419	7.64008e-05	0	JUNB	Retinal progenitor cells (RPCs)
3.39036e-08	0.0807599	0.552	0.469	0.000664747	0	ZDHHC24	Retinal progenitor cells (RPCs)
3.08501e-05	0.0807415	0.388	0.334	0.604877	0	TBX2	Retinal progenitor cells (RPCs)
1.62296e-07	0.0807231	0.561	0.479	0.00318214	0	DICER1	Retinal progenitor cells (RPCs)
6.76028e-07	0.0807218	0.555	0.472	0.0132549	0	RUVBL2	Retinal progenitor cells (RPCs)
1.89318e-07	0.0807047	0.523	0.442	0.00371196	0	C9orf172	Retinal progenitor cells (RPCs)
5.43588e-08	0.0806615	0.546	0.46	0.00106581	0	PLD3	Retinal progenitor cells (RPCs)
1.6194e-05	0.0806506	0.691	0.631	0.317516	0	DYRK1A	Retinal progenitor cells (RPCs)
1.70005e-07	0.0806215	0.873	0.792	0.00333328	0	MAN1C1	Retinal progenitor cells (RPCs)
8.50514e-07	0.0806181	0.481	0.412	0.016676	0	PTRF	Retinal progenitor cells (RPCs)
7.61153e-09	0.0805636	0.613	0.524	0.000149239	0	LSR	Retinal progenitor cells (RPCs)
2.15401e-07	0.0804848	0.442	0.372	0.00422338	0	PGLS	Retinal progenitor cells (RPCs)
1.23059e-06	0.0804773	0.819	0.746	0.0241283	0	RTN4RL1	Retinal progenitor cells (RPCs)
1.27999e-08	0.0804367	0.467	0.386	0.000250967	0	CDKN2D	Retinal progenitor cells (RPCs)
7.30691e-07	0.0804334	0.687	0.608	0.0143267	0	AC007192.4	Retinal progenitor cells (RPCs)
5.87562e-08	0.0804235	0.458	0.38	0.00115203	0	RFX8	Retinal progenitor cells (RPCs)
2.16099e-11	0.0803946	0.223	0.156	4.23705e-07	0	PRELID3B	Retinal progenitor cells (RPCs)
6.5523e-09	0.0803523	0.526	0.435	0.000128471	0	CD37	Retinal progenitor cells (RPCs)
1.95962e-07	0.0803099	0.844	0.766	0.00384222	0	DLG4	Retinal progenitor cells (RPCs)
8.19172e-07	0.0802552	0.528	0.455	0.0160615	0	GIPR	Retinal progenitor cells (RPCs)
3.90891e-06	0.0801177	0.683	0.604	0.076642	0	LMO1	Retinal progenitor cells (RPCs)
2.78726e-08	0.0801126	0.456	0.379	0.000546497	0	PER3	Retinal progenitor cells (RPCs)
1.50218e-08	0.0800689	0.235	0.177	0.000294533	0	SYCP1	Retinal progenitor cells (RPCs)
9.55875e-08	0.0800066	0.551	0.466	0.00187418	0	RP11-795F19.5	Retinal progenitor cells (RPCs)
6.11656e-08	0.0799954	0.369	0.301	0.00119927	0	C1orf54	Retinal progenitor cells (RPCs)
2.88434e-07	0.0799519	0.585	0.504	0.00565532	0	MIB2	Retinal progenitor cells (RPCs)
3.60933e-09	0.0798812	0.316	0.244	7.07682e-05	0	CTD-2545M3.6	Retinal progenitor cells (RPCs)
8.09371e-07	0.0798279	0.752	0.675	0.0158693	0	NFATC1	Retinal progenitor cells (RPCs)
2.2133e-08	0.0798045	0.433	0.357	0.000433962	0	MAP2K7	Retinal progenitor cells (RPCs)
1.17032e-07	0.0797479	0.324	0.264	0.00229465	0	CAMK2N2	Retinal progenitor cells (RPCs)
1.56922e-07	0.079747	0.531	0.451	0.00307678	0	PPP1R18	Retinal progenitor cells (RPCs)
1.65128e-07	0.0796183	0.474	0.396	0.00323766	0	NUP62	Retinal progenitor cells (RPCs)
1.10401e-06	0.0796109	0.568	0.5	0.0216464	0	SEC14L5	Retinal progenitor cells (RPCs)
7.14347e-08	0.0795859	0.446	0.371	0.00140062	0	BLVRB	Retinal progenitor cells (RPCs)
1.9834e-07	0.0795831	0.476	0.4	0.00388885	0	NR1D1	Retinal progenitor cells (RPCs)
3.98364e-05	0.0795186	0.78	0.726	0.781073	0	PCDHA4	Retinal progenitor cells (RPCs)
1.11941e-08	0.0795023	0.369	0.292	0.000219482	0	RASSF10	Retinal progenitor cells (RPCs)
5.05631e-08	0.0795012	0.476	0.399	0.00099139	0	KATNAL1	Retinal progenitor cells (RPCs)
8.22397e-06	0.0794812	0.519	0.451	0.161247	0	CYB5D1	Retinal progenitor cells (RPCs)
1.34736e-09	0.0794206	0.486	0.39	2.64177e-05	0	SWSAP1	Retinal progenitor cells (RPCs)
3.40139e-06	0.0794084	0.853	0.768	0.0666911	0	CIC	Retinal progenitor cells (RPCs)
3.55823e-08	0.0793886	0.424	0.349	0.000697661	0	RP11-1099M24.7	Retinal progenitor cells (RPCs)
1.91993e-08	0.0793691	0.434	0.359	0.000376442	0	UBXN6	Retinal progenitor cells (RPCs)
3.26124e-06	0.0793691	0.5	0.432	0.0639431	0	TBX4	Retinal progenitor cells (RPCs)
1.20312e-07	0.0793025	0.426	0.35	0.00235896	0	CADM4	Retinal progenitor cells (RPCs)
8.61574e-08	0.0792405	0.356	0.289	0.00168929	0	FAM71E1	Retinal progenitor cells (RPCs)
7.20112e-06	0.0792135	0.528	0.463	0.141192	0	PCID2	Retinal progenitor cells (RPCs)
4.70817e-09	0.0792037	0.465	0.379	9.23131e-05	0	SRRM5	Retinal progenitor cells (RPCs)
2.47675e-06	0.0791714	0.463	0.399	0.0485617	0	TUBB	Retinal progenitor cells (RPCs)
4.36372e-10	0.0791449	0.369	0.285	8.55595e-06	0	ZNF227	Retinal progenitor cells (RPCs)
7.21288e-05	0.0791056	0.807	0.743	1	0	TBC1D16	Retinal progenitor cells (RPCs)
6.64871e-08	0.0791029	0.317	0.254	0.00130361	0	COX6B2	Retinal progenitor cells (RPCs)
6.08182e-10	0.0790694	0.26	0.193	1.19246e-05	0	PET100	Retinal progenitor cells (RPCs)
4.32796e-07	0.0790682	0.473	0.401	0.00848583	0	GFER	Retinal progenitor cells (RPCs)
6.3304e-07	0.079059	0.58	0.501	0.012412	0	USP49	Retinal progenitor cells (RPCs)
4.44846e-07	0.0789576	0.598	0.525	0.0087221	0	MGA	Retinal progenitor cells (RPCs)
9.45853e-08	0.0789439	0.444	0.366	0.00185453	0	SOCS1	Retinal progenitor cells (RPCs)
6.66036e-07	0.0789267	0.33	0.264	0.013059	0	RP11-231I13.2	Retinal progenitor cells (RPCs)
4.22209e-09	0.0788453	0.222	0.163	8.27825e-05	0	HOXB2	Retinal progenitor cells (RPCs)
5.39515e-05	0.0787633	0.781	0.727	1	0	PCDHA3	Retinal progenitor cells (RPCs)
5.66578e-08	0.078715	0.455	0.381	0.00111089	0	TRIM46	Retinal progenitor cells (RPCs)
4.15508e-09	0.0786987	0.279	0.212	8.14687e-05	0	RP11-5A19.5	Retinal progenitor cells (RPCs)
9.02602e-08	0.0786955	0.474	0.393	0.00176973	0	RBM38	Retinal progenitor cells (RPCs)
5.70361e-08	0.0786046	0.272	0.21	0.00111831	0	LKAAEAR1	Retinal progenitor cells (RPCs)
1.58348e-07	0.078514	0.515	0.439	0.00310473	0	PMM1	Retinal progenitor cells (RPCs)
7.76246e-08	0.0784493	0.54	0.45	0.00152199	0	SLC2A4RG	Retinal progenitor cells (RPCs)
4.68468e-07	0.0783828	0.465	0.39	0.00918524	0	ASPHD1	Retinal progenitor cells (RPCs)
6.10309e-08	0.0783024	0.567	0.481	0.00119663	0	PCSK4	Retinal progenitor cells (RPCs)
6.30149e-10	0.0782787	0.321	0.245	1.23553e-05	0	OLIG2	Retinal progenitor cells (RPCs)
4.42697e-08	0.0782659	0.319	0.251	0.000867997	0	ZNF558	Retinal progenitor cells (RPCs)
2.46598e-06	0.0782451	0.973	0.958	0.0483506	0	ZNF423	Retinal progenitor cells (RPCs)
1.03328e-09	0.0782003	0.417	0.333	2.02596e-05	0	TRIM66	Retinal progenitor cells (RPCs)
1.1059e-08	0.0781503	0.232	0.174	0.000216834	0	FNDC10	Retinal progenitor cells (RPCs)
1.66782e-05	0.0781104	0.79	0.705	0.32701	0	CXXC5	Retinal progenitor cells (RPCs)
1.08386e-07	0.0781084	0.328	0.262	0.00212513	0	NEFH	Retinal progenitor cells (RPCs)
3.4711e-08	0.0780819	0.35	0.281	0.000680579	0	ZNF563	Retinal progenitor cells (RPCs)
9.88097e-08	0.0780712	0.49	0.41	0.00193736	0	POFUT2	Retinal progenitor cells (RPCs)
3.12808e-06	0.0780606	0.807	0.726	0.0613323	0	TLE3	Retinal progenitor cells (RPCs)
7.66771e-07	0.078047	0.703	0.62	0.0150341	0	PTMS	Retinal progenitor cells (RPCs)
1.19902e-08	0.078034	0.21	0.154	0.000235092	0	NEUROD2	Retinal progenitor cells (RPCs)
6.25227e-11	0.0778253	0.218	0.151	1.22588e-06	0	NRIP2	Retinal progenitor cells (RPCs)
8.78959e-07	0.0778243	0.761	0.674	0.0172337	0	SH2D3C	Retinal progenitor cells (RPCs)
2.28293e-06	0.0777753	0.636	0.559	0.0447614	0	COQ8B	Retinal progenitor cells (RPCs)
4.20797e-07	0.0777171	0.578	0.499	0.00825058	0	NBPF1	Retinal progenitor cells (RPCs)
2.90043e-06	0.0776548	0.568	0.496	0.0568688	0	FGFRL1	Retinal progenitor cells (RPCs)
1.54144e-07	0.0775366	0.364	0.299	0.00302231	0	ALOX12B	Retinal progenitor cells (RPCs)
5.61224e-07	0.0775259	0.335	0.275	0.0110039	0	GJC1	Retinal progenitor cells (RPCs)
2.14704e-08	0.0774713	0.44	0.361	0.00042097	0	C5orf38	Retinal progenitor cells (RPCs)
5.06817e-07	0.0774526	0.779	0.696	0.00993717	0	SSH2	Retinal progenitor cells (RPCs)
6.60626e-05	0.0774315	0.93	0.895	1	0	HDAC4	Retinal progenitor cells (RPCs)
1.88508e-06	0.0774045	0.899	0.846	0.0369607	0	ACACA	Retinal progenitor cells (RPCs)
1.30149e-08	0.0773833	0.346	0.271	0.000255183	0	SHISA2	Retinal progenitor cells (RPCs)
4.6878e-07	0.0773601	0.509	0.435	0.00919136	0	ZNF646	Retinal progenitor cells (RPCs)
2.8289e-06	0.0773204	0.634	0.554	0.0554662	0	TXNL4A	Retinal progenitor cells (RPCs)
4.66738e-06	0.0773118	0.336	0.278	0.0915133	0	SLC22A31	Retinal progenitor cells (RPCs)
4.48512e-06	0.0772731	0.547	0.473	0.0879398	0	LYRM1	Retinal progenitor cells (RPCs)
5.11778e-09	0.0771873	0.413	0.333	0.000100344	0	SLC22A15	Retinal progenitor cells (RPCs)
5.18342e-07	0.0771718	0.62	0.537	0.0101631	0	CERS4	Retinal progenitor cells (RPCs)
4.3425e-07	0.0771287	0.702	0.616	0.00851433	0	MGAT1	Retinal progenitor cells (RPCs)
1.71488e-06	0.0771182	0.683	0.607	0.0336236	0	SPESP1	Retinal progenitor cells (RPCs)
1.18745e-07	0.0770989	0.433	0.36	0.00232823	0	PLEKHJ1	Retinal progenitor cells (RPCs)
1.37862e-07	0.0769302	0.273	0.213	0.00270305	0	CD70	Retinal progenitor cells (RPCs)
5.96701e-05	0.076827	0.571	0.506	1	0	VASP	Retinal progenitor cells (RPCs)
2.13698e-05	0.0767934	0.736	0.664	0.418998	0	DBP	Retinal progenitor cells (RPCs)
4.25648e-06	0.0767021	0.538	0.468	0.0834568	0	BLOC1S3	Retinal progenitor cells (RPCs)
7.82471e-08	0.0766679	0.88	0.824	0.00153419	0	CAPZB	Retinal progenitor cells (RPCs)
3.68161e-08	0.0766574	0.47	0.388	0.000721854	0	TMEM114	Retinal progenitor cells (RPCs)
7.79278e-06	0.0766314	0.524	0.457	0.152793	0	CORO6	Retinal progenitor cells (RPCs)
1.68041e-05	0.076606	0.489	0.424	0.329478	0	TMEM141	Retinal progenitor cells (RPCs)
3.43757e-06	0.076586	0.63	0.548	0.0674005	0	RP11-216L13.17	Retinal progenitor cells (RPCs)
3.37214e-07	0.076519	0.62	0.544	0.00661175	0	CLMP	Retinal progenitor cells (RPCs)
1.64017e-06	0.0764898	0.403	0.339	0.0321587	0	HAS3	Retinal progenitor cells (RPCs)
1.96136e-07	0.0764297	0.279	0.221	0.00384565	0	ANGPTL6	Retinal progenitor cells (RPCs)
1.65875e-07	0.0763452	0.412	0.343	0.0032523	0	NTHL1	Retinal progenitor cells (RPCs)
1.05485e-09	0.0763202	0.342	0.264	2.06824e-05	0	VAMP2	Retinal progenitor cells (RPCs)
1.21623e-07	0.0762189	0.673	0.585	0.00238467	0	ZNF444	Retinal progenitor cells (RPCs)
5.09732e-07	0.0762046	0.757	0.673	0.00999431	0	CBFA2T3	Retinal progenitor cells (RPCs)
3.07838e-06	0.0761653	0.457	0.391	0.0603579	0	CTDNEP1	Retinal progenitor cells (RPCs)
6.79469e-07	0.0761357	0.358	0.297	0.0133224	0	RASD1	Retinal progenitor cells (RPCs)
2.63477e-05	0.0761304	0.689	0.627	0.5166	0	AFAP1L2	Retinal progenitor cells (RPCs)
2.67265e-07	0.0761212	0.376	0.309	0.00524026	0	KISS1R	Retinal progenitor cells (RPCs)
3.9528e-08	0.0760581	0.535	0.453	0.000775025	0	YARS	Retinal progenitor cells (RPCs)
6.27541e-06	0.0759866	0.7	0.621	0.123042	0	HNRNPL	Retinal progenitor cells (RPCs)
1.36978e-07	0.075963	0.569	0.486	0.00268573	0	ADAMTS13	Retinal progenitor cells (RPCs)
5.80609e-07	0.0759478	0.423	0.353	0.011384	0	CAMSAP3	Retinal progenitor cells (RPCs)
1.23118e-06	0.0759443	0.483	0.411	0.0241397	0	CHRNB1	Retinal progenitor cells (RPCs)
3.39379e-05	0.0759107	0.732	0.67	0.66542	0	UNC79	Retinal progenitor cells (RPCs)
5.30853e-08	0.0759095	0.445	0.369	0.00104084	0	IRF2BP2	Retinal progenitor cells (RPCs)
2.63706e-06	0.0758689	0.486	0.418	0.0517048	0	CACNB1	Retinal progenitor cells (RPCs)
4.72904e-05	0.0758178	0.82	0.749	0.927223	0	CFL1	Retinal progenitor cells (RPCs)
4.64291e-05	0.0758152	0.805	0.735	0.910335	0	RP11-540D14.8	Retinal progenitor cells (RPCs)
1.23808e-05	0.0757878	0.605	0.526	0.242749	0	SYS1-DBNDD2	Retinal progenitor cells (RPCs)
4.26481e-06	0.0757786	0.349	0.295	0.0836201	0	TELO2	Retinal progenitor cells (RPCs)
8.92401e-05	0.0757314	0.584	0.519	1	0	TANGO2	Retinal progenitor cells (RPCs)
6.37401e-10	0.0757165	0.302	0.229	1.24975e-05	0	C1QTNF5	Retinal progenitor cells (RPCs)
1.0119e-06	0.0756233	0.578	0.502	0.0198403	0	GFPT2	Retinal progenitor cells (RPCs)
1.35575e-09	0.0755891	0.295	0.225	2.65823e-05	0	USE1	Retinal progenitor cells (RPCs)
4.46919e-06	0.0755839	0.487	0.42	0.0876274	0	PCIF1	Retinal progenitor cells (RPCs)
9.78085e-09	0.0755387	0.317	0.248	0.000191773	0	ZNF613	Retinal progenitor cells (RPCs)
1.51171e-07	0.0755234	0.256	0.199	0.00296401	0	AGMAT	Retinal progenitor cells (RPCs)
5.07565e-09	0.0754593	0.243	0.181	9.95183e-05	0	HIST1H2AD	Retinal progenitor cells (RPCs)
1.46251e-07	0.0754457	0.379	0.309	0.00286754	0	CHTF8	Retinal progenitor cells (RPCs)
2.66255e-08	0.0754219	0.344	0.272	0.000522047	0	ZFP14	Retinal progenitor cells (RPCs)
5.01535e-05	0.0754025	0.79	0.736	0.98336	0	PCDHA2	Retinal progenitor cells (RPCs)
1.84245e-07	0.0753727	0.479	0.399	0.00361249	0	GAS1	Retinal progenitor cells (RPCs)
1.01971e-05	0.0753655	0.557	0.486	0.199935	0	CKS1B	Retinal progenitor cells (RPCs)
4.2335e-07	0.0753459	0.934	0.9	0.00830062	0	MACROD1	Retinal progenitor cells (RPCs)
6.87617e-07	0.0752676	0.662	0.59	0.0134821	0	NTF3	Retinal progenitor cells (RPCs)
2.278e-05	0.0752547	0.501	0.436	0.446647	0	TBX1	Retinal progenitor cells (RPCs)
7.96731e-06	0.0752536	0.687	0.616	0.156215	0	PCSK2	Retinal progenitor cells (RPCs)
2.1851e-07	0.0752252	0.315	0.253	0.00428432	0	GP1BB	Retinal progenitor cells (RPCs)
2.62839e-07	0.0752117	0.495	0.416	0.00515349	0	SESN2	Retinal progenitor cells (RPCs)
1.02696e-08	0.0751398	0.391	0.312	0.000201355	0	CENPJ	Retinal progenitor cells (RPCs)
1.34047e-06	0.0751126	0.594	0.524	0.0262827	0	WSCD2	Retinal progenitor cells (RPCs)
1.1192e-06	0.0751097	0.647	0.581	0.0219441	0	CYTH1	Retinal progenitor cells (RPCs)
2.936e-06	0.0751062	0.649	0.57	0.0575662	0	AP003419.11	Retinal progenitor cells (RPCs)
1.03533e-05	0.0750966	0.499	0.434	0.202998	0	KANK3	Retinal progenitor cells (RPCs)
3.17473e-06	0.0750811	0.529	0.459	0.0622469	0	GDF5	Retinal progenitor cells (RPCs)
3.24341e-06	0.0750707	0.544	0.469	0.0635936	0	PPP2R3B	Retinal progenitor cells (RPCs)
1.2504e-05	0.0750352	0.757	0.691	0.245166	0	BRSK2	Retinal progenitor cells (RPCs)
2.57061e-06	0.0749349	0.472	0.402	0.0504019	0	ZNF420	Retinal progenitor cells (RPCs)
2.52145e-06	0.0749308	0.632	0.554	0.0494381	0	NLGN2	Retinal progenitor cells (RPCs)
2.9939e-12	0.0749059	0.163	0.104	5.87015e-08	0	GALP	Retinal progenitor cells (RPCs)
9.6486e-08	0.074902	0.338	0.274	0.0018918	0	UBA52	Retinal progenitor cells (RPCs)
3.7168e-07	0.0749015	0.48	0.399	0.00728752	0	DYRK1B	Retinal progenitor cells (RPCs)
1.24166e-07	0.0748621	0.445	0.372	0.00243452	0	GPN3	Retinal progenitor cells (RPCs)
3.07615e-07	0.0748573	0.338	0.274	0.0060314	0	ZNF813	Retinal progenitor cells (RPCs)
8.60958e-10	0.0748193	0.44	0.351	1.68808e-05	0	PINLYP	Retinal progenitor cells (RPCs)
3.44693e-10	0.0748156	0.291	0.218	6.7584e-06	0	HOXA10-HOXA9	Retinal progenitor cells (RPCs)
2.86267e-07	0.0748144	0.426	0.352	0.00561284	0	ZNF551	Retinal progenitor cells (RPCs)
2.45685e-06	0.0748004	0.418	0.351	0.0481715	0	ATP6V0C	Retinal progenitor cells (RPCs)
5.8422e-05	0.0747182	0.792	0.737	1	0	PCDHA1	Retinal progenitor cells (RPCs)
3.15324e-08	0.0746927	0.369	0.297	0.000618256	0	PLA2G4C	Retinal progenitor cells (RPCs)
1.15517e-08	0.0746906	0.272	0.208	0.000226494	0	TXNRD3	Retinal progenitor cells (RPCs)
1.03177e-08	0.0746876	0.224	0.165	0.000202299	0	SLFN13	Retinal progenitor cells (RPCs)
8.12982e-06	0.0746868	0.771	0.713	0.159401	0	OCA2	Retinal progenitor cells (RPCs)
2.20596e-06	0.0746514	0.449	0.38	0.0432523	0	SMIM7	Retinal progenitor cells (RPCs)
1.01345e-05	0.0746423	0.732	0.651	0.198708	0	CTD-2192J16.17	Retinal progenitor cells (RPCs)
1.06417e-05	0.0746277	0.661	0.593	0.208651	0	PTMA	Retinal progenitor cells (RPCs)
7.84413e-11	0.0745857	0.305	0.228	1.538e-06	0	NEUROG3	Retinal progenitor cells (RPCs)
1.98508e-05	0.0745575	0.662	0.59	0.389214	0	SPEN	Retinal progenitor cells (RPCs)
2.0004e-06	0.0744442	0.616	0.54	0.0392218	0	NOTCH3	Retinal progenitor cells (RPCs)
1.95561e-08	0.0744066	0.493	0.405	0.000383437	0	ZEB1	Retinal progenitor cells (RPCs)
9.46432e-08	0.0743777	0.284	0.225	0.00185567	0	TFPT	Retinal progenitor cells (RPCs)
6.98898e-07	0.0743601	0.53	0.454	0.0137033	0	PITPNB	Retinal progenitor cells (RPCs)
2.4995e-06	0.0743379	0.443	0.38	0.0490076	0	ZNF432	Retinal progenitor cells (RPCs)
2.36148e-07	0.0743358	0.572	0.488	0.00463015	0	ZNF568	Retinal progenitor cells (RPCs)
1.70293e-07	0.0743262	0.446	0.367	0.00333893	0	FBXO17	Retinal progenitor cells (RPCs)
3.13084e-05	0.0743034	0.766	0.695	0.613864	0	CTD-2331H12.8	Retinal progenitor cells (RPCs)
1.76187e-06	0.074296	0.412	0.344	0.034545	0	ACADSB	Retinal progenitor cells (RPCs)
2.61063e-05	0.0742748	0.696	0.618	0.511865	0	FOXO6	Retinal progenitor cells (RPCs)
6.47613e-06	0.0742049	0.643	0.566	0.126977	0	PPP1CA	Retinal progenitor cells (RPCs)
3.85527e-08	0.074146	0.319	0.254	0.000755904	0	DLK1	Retinal progenitor cells (RPCs)
6.21993e-08	0.0741263	0.461	0.378	0.00121954	0	PANK4	Retinal progenitor cells (RPCs)
3.79599e-08	0.0741204	0.492	0.408	0.000744279	0	MPL	Retinal progenitor cells (RPCs)
3.58101e-06	0.074108	0.337	0.282	0.0702128	0	NOTUM	Retinal progenitor cells (RPCs)
1.91126e-06	0.0740846	0.332	0.277	0.0374741	0	TNFAIP8L1	Retinal progenitor cells (RPCs)
2.42796e-06	0.0740236	0.498	0.428	0.0476051	0	ZNF652	Retinal progenitor cells (RPCs)
8.65808e-07	0.0739977	0.498	0.422	0.0169759	0	UBE2M	Retinal progenitor cells (RPCs)
2.36402e-07	0.0739548	0.37	0.302	0.00463514	0	RAD23A	Retinal progenitor cells (RPCs)
5.92063e-10	0.073943	0.306	0.231	1.16086e-05	0	TPRX1	Retinal progenitor cells (RPCs)
7.97355e-06	0.0739221	0.522	0.456	0.156337	0	EMID1	Retinal progenitor cells (RPCs)
8.34993e-07	0.0739065	0.492	0.418	0.0163717	0	SLC25A35	Retinal progenitor cells (RPCs)
8.47875e-08	0.0738735	0.407	0.332	0.00166243	0	C16orf46	Retinal progenitor cells (RPCs)
1.6084e-05	0.0738583	0.569	0.503	0.315359	0	AC002398.9	Retinal progenitor cells (RPCs)
2.50641e-06	0.0738279	0.358	0.295	0.0491431	0	TRIM52	Retinal progenitor cells (RPCs)
7.69005e-08	0.073822	0.52	0.441	0.00150779	0	S100PBP	Retinal progenitor cells (RPCs)
9.34293e-07	0.0737647	0.807	0.725	0.0183187	0	TECR	Retinal progenitor cells (RPCs)
1.60404e-06	0.0737567	0.712	0.633	0.0314504	0	TMEM256-PLSCR3.1	Retinal progenitor cells (RPCs)
6.93365e-09	0.0737239	0.239	0.178	0.000135948	0	ZNF280B	Retinal progenitor cells (RPCs)
1.79743e-06	0.0737232	0.555	0.479	0.0352423	0	AC002310.13	Retinal progenitor cells (RPCs)
4.91551e-08	0.0737161	0.34	0.274	0.000963785	0	PPAN-P2RY11	Retinal progenitor cells (RPCs)
1.96823e-05	0.0737018	0.738	0.667	0.38591	0	CATSPERG	Retinal progenitor cells (RPCs)
7.08975e-06	0.0736599	0.481	0.417	0.139009	0	PRDM12	Retinal progenitor cells (RPCs)
1.63433e-06	0.0736416	0.467	0.397	0.0320443	0	HABP4	Retinal progenitor cells (RPCs)
6.1437e-06	0.0735951	0.399	0.335	0.12046	0	TP53TG5	Retinal progenitor cells (RPCs)
4.29315e-06	0.0735864	0.538	0.47	0.0841759	0	DYRK3	Retinal progenitor cells (RPCs)
1.12447e-06	0.0735255	0.51	0.433	0.0220475	0	HIST2H2BE	Retinal progenitor cells (RPCs)
3.19535e-07	0.0735172	0.539	0.457	0.00626512	0	CCDC85B	Retinal progenitor cells (RPCs)
4.35748e-07	0.0735062	0.721	0.63	0.00854372	0	CPAMD8	Retinal progenitor cells (RPCs)
9.6066e-10	0.0734101	0.308	0.234	1.88357e-05	0	ASPHD2	Retinal progenitor cells (RPCs)
1.00933e-05	0.0733807	0.321	0.269	0.197899	0	ZNF785	Retinal progenitor cells (RPCs)
7.56657e-08	0.0733792	0.221	0.167	0.00148358	0	ZNF415	Retinal progenitor cells (RPCs)
5.99083e-08	0.0733565	0.589	0.5	0.00117462	0	DUSP4	Retinal progenitor cells (RPCs)
5.0668e-06	0.0733562	0.329	0.275	0.0993448	0	CDK10	Retinal progenitor cells (RPCs)
6.03888e-05	0.0733222	0.879	0.836	1	0	BTBD11	Retinal progenitor cells (RPCs)
5.05649e-07	0.0733193	0.39	0.325	0.00991426	0	RP4-809F18.1	Retinal progenitor cells (RPCs)
2.18158e-09	0.0733012	0.474	0.385	4.27743e-05	0	URM1	Retinal progenitor cells (RPCs)
6.1291e-07	0.0732654	0.589	0.508	0.0120173	0	RAB43	Retinal progenitor cells (RPCs)
7.24919e-07	0.0732292	0.339	0.279	0.0142135	0	MRGBP	Retinal progenitor cells (RPCs)
5.85783e-09	0.073172	0.524	0.434	0.000114854	0	XRCC1	Retinal progenitor cells (RPCs)
5.88197e-08	0.0731466	0.396	0.32	0.00115328	0	KLHL6	Retinal progenitor cells (RPCs)
5.20002e-05	0.0731383	0.366	0.316	1	0	OCEL1	Retinal progenitor cells (RPCs)
1.78849e-06	0.0731094	0.487	0.415	0.0350669	0	EGLN1	Retinal progenitor cells (RPCs)
1.40255e-06	0.0730638	0.421	0.359	0.0274998	0	DHPS	Retinal progenitor cells (RPCs)
5.00004e-07	0.0730585	0.669	0.579	0.00980359	0	KCNT1	Retinal progenitor cells (RPCs)
5.75214e-07	0.0729956	0.573	0.499	0.0112782	0	MAP2K6	Retinal progenitor cells (RPCs)
1.45148e-10	0.072953	0.214	0.15	2.84591e-06	0	CBLN4	Retinal progenitor cells (RPCs)
3.31402e-07	0.0729515	0.377	0.31	0.0064978	0	C19orf73	Retinal progenitor cells (RPCs)
2.84628e-07	0.0728972	0.473	0.397	0.0055807	0	XPNPEP3	Retinal progenitor cells (RPCs)
7.62791e-06	0.0728729	0.458	0.396	0.14956	0	LSP1	Retinal progenitor cells (RPCs)
6.29585e-05	0.0728244	0.753	0.695	1	0	STX8	Retinal progenitor cells (RPCs)
9.96186e-05	0.0728181	0.741	0.678	1	0	PEMT	Retinal progenitor cells (RPCs)
8.35505e-06	0.0728016	0.765	0.682	0.163817	0	GARNL3	Retinal progenitor cells (RPCs)
2.93068e-06	0.0727821	0.504	0.429	0.0574618	0	UHRF1	Retinal progenitor cells (RPCs)
6.52727e-07	0.0727782	0.53	0.449	0.012798	0	CTD-2006C1.10	Retinal progenitor cells (RPCs)
1.36788e-05	0.0727172	0.777	0.718	0.268201	0	SOX13	Retinal progenitor cells (RPCs)
1.38291e-06	0.072717	0.461	0.391	0.0271146	0	ZNF428	Retinal progenitor cells (RPCs)
4.23849e-07	0.0727087	0.366	0.3	0.0083104	0	C1orf61	Retinal progenitor cells (RPCs)
9.15033e-06	0.0727054	0.577	0.507	0.179411	0	AC002985.3	Retinal progenitor cells (RPCs)
6.30826e-07	0.0726915	0.333	0.275	0.0123686	0	KCNAB3	Retinal progenitor cells (RPCs)
9.1461e-06	0.0726507	0.538	0.47	0.179328	0	CIZ1	Retinal progenitor cells (RPCs)
1.68231e-06	0.0726408	0.682	0.604	0.0329851	0	FIBCD1	Retinal progenitor cells (RPCs)
1.19414e-05	0.0726362	0.468	0.403	0.234136	0	LZTR1	Retinal progenitor cells (RPCs)
4.81521e-08	0.0726204	0.257	0.198	0.000944118	0	FAM24B	Retinal progenitor cells (RPCs)
1.71799e-07	0.0725738	0.725	0.643	0.00336846	0	PAK5	Retinal progenitor cells (RPCs)
8.66002e-09	0.0725527	0.306	0.237	0.000169797	0	SLFN12L	Retinal progenitor cells (RPCs)
9.85179e-06	0.0725384	0.469	0.407	0.193164	0	ZFR2	Retinal progenitor cells (RPCs)
2.70412e-06	0.0725308	0.364	0.301	0.0530198	0	ZNF333	Retinal progenitor cells (RPCs)
8.74984e-06	0.0724945	0.63	0.561	0.171558	0	PLEKHH3	Retinal progenitor cells (RPCs)
3.44928e-06	0.0724796	0.7	0.621	0.0676301	0	ZNF787	Retinal progenitor cells (RPCs)
9.10665e-08	0.0724633	0.329	0.262	0.00178554	0	NT5C	Retinal progenitor cells (RPCs)
4.90129e-06	0.0724609	0.464	0.396	0.0960995	0	TOLLIP	Retinal progenitor cells (RPCs)
6.1624e-06	0.0724293	0.638	0.562	0.120826	0	ABCG1	Retinal progenitor cells (RPCs)
2.8146e-06	0.0723754	0.563	0.487	0.0551858	0	GATSL3	Retinal progenitor cells (RPCs)
9.2428e-07	0.0722661	0.585	0.512	0.0181223	0	ZNF263	Retinal progenitor cells (RPCs)
1.54279e-08	0.0722454	0.38	0.305	0.000302495	0	APCDD1	Retinal progenitor cells (RPCs)
9.40391e-06	0.0722299	0.446	0.386	0.184382	0	SAMD10	Retinal progenitor cells (RPCs)
4.10361e-07	0.0721979	0.497	0.422	0.00804594	0	ARHGAP33	Retinal progenitor cells (RPCs)
3.72043e-05	0.0721934	0.819	0.755	0.729465	0	CORO7	Retinal progenitor cells (RPCs)
5.60349e-06	0.0721514	0.298	0.245	0.109868	0	GAL3ST3	Retinal progenitor cells (RPCs)
4.45089e-08	0.0721185	0.366	0.292	0.000872686	0	NARFL	Retinal progenitor cells (RPCs)
2.38173e-10	0.0721045	0.233	0.166	4.66986e-06	0	ZNF418	Retinal progenitor cells (RPCs)
2.03059e-06	0.0720737	0.556	0.477	0.0398138	0	CRYM	Retinal progenitor cells (RPCs)
1.19388e-06	0.0720308	0.372	0.308	0.0234084	0	MRPL36	Retinal progenitor cells (RPCs)
1.57893e-07	0.0720247	0.492	0.411	0.00309581	0	PIP5KL1	Retinal progenitor cells (RPCs)
3.20908e-05	0.072022	0.632	0.567	0.629204	0	KHSRP	Retinal progenitor cells (RPCs)
2.22889e-08	0.0720136	0.466	0.383	0.000437019	0	HSPB6	Retinal progenitor cells (RPCs)
2.18541e-06	0.0720056	0.728	0.654	0.0428494	0	VPS13D	Retinal progenitor cells (RPCs)
2.01025e-06	0.0719884	0.531	0.456	0.039415	0	PRKCQ	Retinal progenitor cells (RPCs)
7.06836e-05	0.0719705	0.584	0.519	1	0	PRKACA	Retinal progenitor cells (RPCs)
1.38868e-05	0.0719695	0.454	0.393	0.272278	0	ELP5	Retinal progenitor cells (RPCs)
5.86825e-07	0.0718614	0.432	0.362	0.0115059	0	EMP2	Retinal progenitor cells (RPCs)
1.2915e-06	0.0718555	0.462	0.39	0.0253225	0	ZC3H18	Retinal progenitor cells (RPCs)
9.4192e-07	0.0717985	0.72	0.649	0.0184682	0	CUBN	Retinal progenitor cells (RPCs)
2.55952e-06	0.0717874	0.481	0.412	0.0501844	0	ATXN1L	Retinal progenitor cells (RPCs)
3.32184e-07	0.0717716	0.364	0.297	0.00651312	0	GTF3C4	Retinal progenitor cells (RPCs)
2.52879e-08	0.0717669	0.339	0.269	0.00049582	0	THY1	Retinal progenitor cells (RPCs)
1.06882e-05	0.0717366	0.57	0.492	0.209563	0	RAB3A	Retinal progenitor cells (RPCs)
6.41639e-05	0.0716754	0.671	0.597	1	0	SHC1	Retinal progenitor cells (RPCs)
6.94337e-06	0.0716173	0.389	0.328	0.136139	0	DAO	Retinal progenitor cells (RPCs)
2.29515e-06	0.0715979	0.448	0.382	0.0450009	0	COX10	Retinal progenitor cells (RPCs)
3.51585e-08	0.0715919	0.42	0.343	0.000689353	0	SLC22A11	Retinal progenitor cells (RPCs)
2.57412e-06	0.0715685	0.674	0.592	0.0504708	0	DNAJC16	Retinal progenitor cells (RPCs)
2.18442e-06	0.0715667	0.547	0.472	0.0428299	0	CPEB4	Retinal progenitor cells (RPCs)
2.8412e-07	0.0715592	0.453	0.375	0.00557074	0	GPR153	Retinal progenitor cells (RPCs)
0.000140864	0.0715337	0.546	0.484	1	0	USP48	Retinal progenitor cells (RPCs)
0.000126816	0.0715179	0.626	0.566	1	0	STX16-NPEPL1	Retinal progenitor cells (RPCs)
9.12247e-06	0.0715152	0.728	0.654	0.178864	0	TTLL9	Retinal progenitor cells (RPCs)
1.42869e-06	0.0715147	0.405	0.34	0.0280123	0	TMEM102	Retinal progenitor cells (RPCs)
9.71564e-09	0.0714993	0.295	0.225	0.000190495	0	PTGS1	Retinal progenitor cells (RPCs)
1.03144e-07	0.0714571	0.321	0.256	0.00202234	0	HLA-E	Retinal progenitor cells (RPCs)
1.94615e-07	0.0714173	0.347	0.279	0.00381582	0	MSRB2	Retinal progenitor cells (RPCs)
2.57642e-05	0.0713823	0.589	0.521	0.505159	0	AC005779.2	Retinal progenitor cells (RPCs)
6.82912e-07	0.0713642	0.588	0.509	0.0133899	0	ABHD6	Retinal progenitor cells (RPCs)
1.34516e-07	0.071347	0.355	0.285	0.00263745	0	GATA5	Retinal progenitor cells (RPCs)
2.97083e-09	0.07133	0.231	0.169	5.82491e-05	0	ZNF304	Retinal progenitor cells (RPCs)
1.88226e-07	0.0713284	0.396	0.328	0.00369055	0	PGPEP1	Retinal progenitor cells (RPCs)
4.7948e-06	0.0713254	0.654	0.577	0.0940117	0	ZNF438	Retinal progenitor cells (RPCs)
1.14424e-05	0.0713124	0.563	0.482	0.224351	0	SF3B2	Retinal progenitor cells (RPCs)
6.61499e-07	0.0712689	0.524	0.442	0.01297	0	NGDN	Retinal progenitor cells (RPCs)
1.25193e-08	0.0712273	0.227	0.168	0.000245467	0	UQCRFS1	Retinal progenitor cells (RPCs)
6.48664e-09	0.0712155	0.786	0.717	0.000127184	0	GRIA1	Retinal progenitor cells (RPCs)
1.61343e-06	0.0711614	0.471	0.401	0.0316346	0	UBL3	Retinal progenitor cells (RPCs)
1.29637e-05	0.0710858	0.62	0.549	0.254178	0	EBF4	Retinal progenitor cells (RPCs)
1.87706e-08	0.0710778	0.579	0.482	0.000368034	0	SCN4A	Retinal progenitor cells (RPCs)
2.45918e-06	0.0709223	0.439	0.37	0.0482171	0	ZKSCAN2	Retinal progenitor cells (RPCs)
9.76046e-08	0.0708882	0.417	0.347	0.00191373	0	UBE2Q1	Retinal progenitor cells (RPCs)
2.13764e-06	0.0708668	0.349	0.288	0.0419126	0	HLX	Retinal progenitor cells (RPCs)
9.38105e-07	0.0708412	0.613	0.529	0.0183934	0	HMGA1	Retinal progenitor cells (RPCs)
9.22557e-08	0.0708347	0.28	0.22	0.00180886	0	BSX	Retinal progenitor cells (RPCs)
7.77523e-08	0.0708109	0.508	0.423	0.00152449	0	IGFLR1	Retinal progenitor cells (RPCs)
5.16558e-07	0.0708046	0.576	0.492	0.0101282	0	AXIN1	Retinal progenitor cells (RPCs)
3.00081e-08	0.0707744	0.272	0.209	0.000588368	0	PDX1	Retinal progenitor cells (RPCs)
4.79614e-08	0.0707566	0.291	0.227	0.00094038	0	XAB2	Retinal progenitor cells (RPCs)
1.55003e-06	0.0707319	0.379	0.316	0.0303913	0	PAFAH1B3	Retinal progenitor cells (RPCs)
1.72495e-05	0.0706133	0.633	0.56	0.338211	0	RPL22	Retinal progenitor cells (RPCs)
1.79368e-06	0.0706099	0.44	0.371	0.0351688	0	ZNF274	Retinal progenitor cells (RPCs)
2.32099e-05	0.0705831	0.636	0.57	0.455077	0	PIK3R2	Retinal progenitor cells (RPCs)
1.40565e-08	0.0705733	0.21	0.153	0.000275606	0	NKX2-2	Retinal progenitor cells (RPCs)
2.56076e-06	0.0705484	0.741	0.671	0.0502087	0	PIEZO2	Retinal progenitor cells (RPCs)
1.62983e-06	0.0705414	0.807	0.726	0.0319562	0	NTNG2	Retinal progenitor cells (RPCs)
6.05199e-06	0.0705125	0.765	0.688	0.118661	0	GNAL	Retinal progenitor cells (RPCs)
1.23704e-08	0.0704508	0.461	0.377	0.000242547	0	PECAM1	Retinal progenitor cells (RPCs)
5.3733e-08	0.0703648	0.284	0.22	0.00105354	0	CYP2S1	Retinal progenitor cells (RPCs)
1.97924e-07	0.0703548	0.554	0.47	0.0038807	0	PRKCSH	Retinal progenitor cells (RPCs)
3.61422e-05	0.0702915	0.497	0.434	0.70864	0	CDIP1	Retinal progenitor cells (RPCs)
2.67441e-07	0.0702877	0.331	0.267	0.00524372	0	ZNF135	Retinal progenitor cells (RPCs)
3.23374e-06	0.0702785	0.435	0.372	0.0634039	0	B3GAT1	Retinal progenitor cells (RPCs)
5.22931e-06	0.0702592	0.48	0.408	0.102531	0	MYCL	Retinal progenitor cells (RPCs)
3.29169e-07	0.0702182	0.314	0.252	0.00645402	0	C19orf57	Retinal progenitor cells (RPCs)
1.47901e-06	0.070206	0.481	0.405	0.028999	0	ARMC4	Retinal progenitor cells (RPCs)
1.13158e-06	0.070195	0.477	0.404	0.0221869	0	KLF15	Retinal progenitor cells (RPCs)
4.12248e-06	0.0701839	0.628	0.548	0.0808294	0	WNT9A	Retinal progenitor cells (RPCs)
1.79231e-06	0.0701751	0.53	0.456	0.0351418	0	AC009133.22	Retinal progenitor cells (RPCs)
7.63875e-05	0.0701343	0.436	0.38	1	0	CCSAP	Retinal progenitor cells (RPCs)
3.0521e-07	0.0700957	0.395	0.325	0.00598425	0	PSME3	Retinal progenitor cells (RPCs)
6.13227e-07	0.0700676	0.682	0.595	0.0120235	0	MAP7D1	Retinal progenitor cells (RPCs)
4.75152e-08	0.0700401	0.4	0.322	0.000931631	0	CHDH	Retinal progenitor cells (RPCs)
3.25334e-06	0.069961	0.636	0.548	0.0637881	0	FBXO46	Retinal progenitor cells (RPCs)
6.81771e-08	0.0699451	0.309	0.243	0.00133675	0	MBD3L1	Retinal progenitor cells (RPCs)
5.09538e-07	0.0699448	0.568	0.49	0.00999051	0	RTN4R	Retinal progenitor cells (RPCs)
6.97918e-06	0.0698904	0.488	0.417	0.136841	0	CHRAC1	Retinal progenitor cells (RPCs)
1.68433e-06	0.0698619	0.466	0.397	0.0330246	0	ADI1	Retinal progenitor cells (RPCs)
2.03773e-08	0.0698251	0.386	0.309	0.000399538	0	RPL13A	Retinal progenitor cells (RPCs)
1.12852e-06	0.0696919	0.6	0.514	0.0221269	0	THRA	Retinal progenitor cells (RPCs)
3.91507e-05	0.0696897	0.72	0.657	0.767628	0	MORF4L1	Retinal progenitor cells (RPCs)
1.31446e-07	0.0696172	0.535	0.447	0.00257726	0	ATXN2L	Retinal progenitor cells (RPCs)
7.29039e-07	0.0695951	0.303	0.243	0.0142943	0	NPDC1	Retinal progenitor cells (RPCs)
9.2747e-07	0.0695766	0.318	0.258	0.0181849	0	ZNF788	Retinal progenitor cells (RPCs)
9.39712e-07	0.0695456	0.476	0.398	0.0184249	0	CDK9	Retinal progenitor cells (RPCs)
7.15459e-08	0.0695434	0.276	0.215	0.0014028	0	TNFSF9	Retinal progenitor cells (RPCs)
9.82063e-08	0.0695253	0.4	0.327	0.00192553	0	TOR2A	Retinal progenitor cells (RPCs)
2.38435e-07	0.0694941	0.366	0.297	0.004675	0	OVCA2	Retinal progenitor cells (RPCs)
1.55769e-05	0.0694614	0.413	0.351	0.305416	0	LSM4	Retinal progenitor cells (RPCs)
4.42052e-08	0.0694508	0.272	0.211	0.000866732	0	HIST1H2BL	Retinal progenitor cells (RPCs)
1.50499e-06	0.0694457	0.526	0.45	0.0295083	0	DNPEP	Retinal progenitor cells (RPCs)
3.19533e-05	0.0694379	0.566	0.495	0.626508	0	NTMT1	Retinal progenitor cells (RPCs)
1.82585e-09	0.0694269	0.256	0.19	3.57995e-05	0	HIST1H3D	Retinal progenitor cells (RPCs)
4.23808e-05	0.0694257	0.647	0.573	0.83096	0	UBTF	Retinal progenitor cells (RPCs)
5.00064e-08	0.0694029	0.369	0.295	0.000980476	0	TCFL5	Retinal progenitor cells (RPCs)
1.93751e-06	0.0693842	0.374	0.314	0.0379887	0	MRPL41	Retinal progenitor cells (RPCs)
4.35209e-05	0.0693651	0.719	0.643	0.853315	0	TTBK1	Retinal progenitor cells (RPCs)
2.08694e-05	0.0693505	0.556	0.486	0.409186	0	PDGFA	Retinal progenitor cells (RPCs)
9.7533e-07	0.0693391	0.214	0.165	0.0191233	0	NNAT	Retinal progenitor cells (RPCs)
9.5168e-06	0.0693242	0.617	0.549	0.186596	0	ARHGEF40	Retinal progenitor cells (RPCs)
5.82635e-05	0.0693167	0.526	0.463	1	0	GPI	Retinal progenitor cells (RPCs)
1.30832e-05	0.0692928	0.548	0.48	0.256523	0	POLR2A	Retinal progenitor cells (RPCs)
1.649e-08	0.0692575	0.432	0.351	0.00032332	0	SLC6A1	Retinal progenitor cells (RPCs)
5.70264e-07	0.069249	0.387	0.317	0.0111812	0	SLC35E1	Retinal progenitor cells (RPCs)
0.000165532	0.0692323	0.751	0.698	1	0	MTCL1	Retinal progenitor cells (RPCs)
2.68778e-06	0.0692311	0.51	0.44	0.0526993	0	PUF60	Retinal progenitor cells (RPCs)
2.57437e-07	0.0692177	0.267	0.21	0.00504756	0	CEND1	Retinal progenitor cells (RPCs)
3.86412e-06	0.0692018	0.451	0.388	0.0757638	0	ZNF578	Retinal progenitor cells (RPCs)
0.000197037	0.0691919	0.622	0.563	1	0	EPB41L4B	Retinal progenitor cells (RPCs)
8.32199e-06	0.0691731	0.494	0.424	0.163169	0	GLI1	Retinal progenitor cells (RPCs)
9.10104e-09	0.0691648	0.348	0.272	0.000178444	0	ARMC3	Retinal progenitor cells (RPCs)
9.26921e-07	0.0690982	0.42	0.348	0.0181741	0	ST13	Retinal progenitor cells (RPCs)
1.85458e-05	0.0690633	0.583	0.519	0.363628	0	AGPAT1	Retinal progenitor cells (RPCs)
1.60376e-05	0.069012	0.616	0.545	0.31445	0	GIT1	Retinal progenitor cells (RPCs)
0.000632405	0.0689809	0.63	0.579	1	0	VIPR2	Retinal progenitor cells (RPCs)
2.06707e-06	0.0689461	0.449	0.379	0.0405291	0	CCT6B	Retinal progenitor cells (RPCs)
2.34856e-07	0.0689316	0.319	0.256	0.00460482	0	ZNF559-ZNF177	Retinal progenitor cells (RPCs)
4.95019e-06	0.0688913	0.49	0.421	0.0970584	0	TMEM39B	Retinal progenitor cells (RPCs)
7.66106e-06	0.068866	0.477	0.409	0.15021	0	ZNF653	Retinal progenitor cells (RPCs)
3.2233e-07	0.0687713	0.282	0.225	0.00631993	0	IFITM2	Retinal progenitor cells (RPCs)
4.70586e-09	0.0687306	0.164	0.113	9.22678e-05	0	ICAM4	Retinal progenitor cells (RPCs)
8.61975e-07	0.0686843	0.378	0.313	0.0169007	0	SEMA3B	Retinal progenitor cells (RPCs)
1.14871e-07	0.0686175	0.272	0.211	0.00225228	0	HIST1H3I	Retinal progenitor cells (RPCs)
2.09608e-07	0.0685726	0.416	0.344	0.00410979	0	IRX2	Retinal progenitor cells (RPCs)
1.46878e-05	0.0685658	0.599	0.537	0.287984	0	CPT1A	Retinal progenitor cells (RPCs)
7.62919e-08	0.0685436	0.467	0.383	0.00149586	0	CPLX4	Retinal progenitor cells (RPCs)
2.48816e-08	0.0684508	0.388	0.31	0.000487854	0	NUBP1	Retinal progenitor cells (RPCs)
3.712e-08	0.0684484	0.543	0.451	0.000727812	0	LMNB2	Retinal progenitor cells (RPCs)
0.000102164	0.0683948	0.857	0.814	1	0	FAM189A1	Retinal progenitor cells (RPCs)
6.46595e-08	0.0683945	0.667	0.581	0.00126778	0	SFRP1	Retinal progenitor cells (RPCs)
3.00785e-06	0.0683814	0.635	0.561	0.0589749	0	NLRP1	Retinal progenitor cells (RPCs)
6.98322e-09	0.0683798	0.474	0.385	0.00013692	0	ARPC4	Retinal progenitor cells (RPCs)
1.26962e-05	0.0683798	0.58	0.507	0.248934	0	KCTD15	Retinal progenitor cells (RPCs)
6.5273e-06	0.0683018	0.71	0.637	0.127981	0	LDB2	Retinal progenitor cells (RPCs)
3.02204e-05	0.0682297	0.484	0.417	0.592532	0	MPP6	Retinal progenitor cells (RPCs)
1.81096e-06	0.0681982	0.641	0.555	0.0355074	0	RSRP1	Retinal progenitor cells (RPCs)
1.52027e-05	0.0681942	0.602	0.524	0.29808	0	GYS1	Retinal progenitor cells (RPCs)
1.20412e-05	0.0681806	0.319	0.267	0.236092	0	IL17RB	Retinal progenitor cells (RPCs)
2.41224e-05	0.0681738	0.488	0.423	0.472967	0	GPR157	Retinal progenitor cells (RPCs)
6.26145e-08	0.0681435	0.305	0.242	0.00122768	0	SLC16A13	Retinal progenitor cells (RPCs)
5.45379e-08	0.0681232	0.447	0.369	0.00106933	0	CNTN2	Retinal progenitor cells (RPCs)
2.5888e-06	0.0681124	0.568	0.494	0.0507586	0	PIP4K2B	Retinal progenitor cells (RPCs)
1.98647e-06	0.0680807	0.52	0.444	0.0389487	0	FLT4	Retinal progenitor cells (RPCs)
5.27694e-09	0.0680717	0.541	0.452	0.000103465	0	ZIC4	Retinal progenitor cells (RPCs)
5.44831e-07	0.0680509	0.223	0.172	0.0106825	0	MFAP4	Retinal progenitor cells (RPCs)
1.82044e-07	0.0680498	0.378	0.306	0.00356934	0	FGF10	Retinal progenitor cells (RPCs)
3.78492e-05	0.0680423	0.447	0.386	0.742109	0	ZNF552	Retinal progenitor cells (RPCs)
4.14806e-08	0.0680221	0.508	0.419	0.00081331	0	FIBP	Retinal progenitor cells (RPCs)
7.69876e-09	0.0679963	0.244	0.182	0.00015095	0	GRM6	Retinal progenitor cells (RPCs)
1.54421e-05	0.0679289	0.74	0.668	0.302774	0	LA16c-306E5.2	Retinal progenitor cells (RPCs)
3.03877e-08	0.067865	0.403	0.327	0.000595813	0	CCDC94	Retinal progenitor cells (RPCs)
7.39039e-06	0.0678345	0.43	0.372	0.144903	0	FGF8	Retinal progenitor cells (RPCs)
9.59092e-06	0.067772	0.435	0.371	0.188049	0	HAGH	Retinal progenitor cells (RPCs)
0.000328101	0.0677646	0.712	0.647	1	0	MPP7	Retinal progenitor cells (RPCs)
0.000185562	0.0677533	0.564	0.497	1	0	AP3B2	Retinal progenitor cells (RPCs)
0.000184247	0.0677416	0.338	0.289	1	0	DGKK	Retinal progenitor cells (RPCs)
1.91586e-06	0.067736	0.465	0.396	0.0375642	0	FBXL16	Retinal progenitor cells (RPCs)
6.03436e-07	0.0677331	0.523	0.443	0.0118316	0	PPP1R10	Retinal progenitor cells (RPCs)
1.4241e-06	0.0676969	0.431	0.361	0.0279224	0	PTOV1	Retinal progenitor cells (RPCs)
0.000191544	0.0676757	0.899	0.861	1	0	LDLRAD4	Retinal progenitor cells (RPCs)
3.22698e-07	0.0676689	0.384	0.312	0.00632713	0	CHRNA5	Retinal progenitor cells (RPCs)
1.16679e-08	0.0676217	0.225	0.167	0.000228773	0	ZNF530	Retinal progenitor cells (RPCs)
0.000122145	0.0676177	0.607	0.55	1	0	TSGA10	Retinal progenitor cells (RPCs)
3.6773e-05	0.0675753	0.514	0.456	0.721008	0	TMEM161A	Retinal progenitor cells (RPCs)
2.53428e-09	0.0675745	0.367	0.288	4.96896e-05	0	SLC5A5	Retinal progenitor cells (RPCs)
5.82087e-07	0.0675261	0.41	0.341	0.011413	0	CAPN12	Retinal progenitor cells (RPCs)
6.78272e-07	0.0674738	0.449	0.373	0.0132989	0	RELB	Retinal progenitor cells (RPCs)
2.81588e-06	0.0674512	0.362	0.299	0.055211	0	IRX1	Retinal progenitor cells (RPCs)
2.19082e-09	0.0674488	0.273	0.204	4.29555e-05	0	SPN	Retinal progenitor cells (RPCs)
1.66061e-05	0.0673972	0.679	0.612	0.325595	0	SNED1	Retinal progenitor cells (RPCs)
0.000222307	0.0673544	0.767	0.707	1	0	NUMA1	Retinal progenitor cells (RPCs)
1.3184e-07	0.0673443	0.346	0.277	0.00258499	0	TMEM158	Retinal progenitor cells (RPCs)
1.27879e-07	0.06733	0.704	0.607	0.00250733	0	NOTCH1	Retinal progenitor cells (RPCs)
1.6085e-05	0.0673243	0.924	0.891	0.315379	0	ZFHX3	Retinal progenitor cells (RPCs)
0.000612492	0.0673014	0.526	0.471	1	0	PURA	Retinal progenitor cells (RPCs)
6.01083e-05	0.0672829	0.816	0.759	1	0	MYO1D	Retinal progenitor cells (RPCs)
1.52394e-06	0.0672702	0.427	0.357	0.0298799	0	CDK2AP1	Retinal progenitor cells (RPCs)
1.45598e-07	0.0672353	0.358	0.293	0.00285474	0	NEUROG2	Retinal progenitor cells (RPCs)
7.04459e-08	0.0672189	0.164	0.116	0.00138123	0	HIST1H4F	Retinal progenitor cells (RPCs)
1.83815e-06	0.0672093	0.573	0.491	0.0360407	0	DPF1	Retinal progenitor cells (RPCs)
4.80793e-07	0.0671945	0.375	0.309	0.0094269	0	CPA2	Retinal progenitor cells (RPCs)
1.48835e-06	0.0671689	0.447	0.377	0.0291821	0	PPDPF	Retinal progenitor cells (RPCs)
5.06375e-05	0.0671586	0.584	0.519	0.99285	0	MAP6	Retinal progenitor cells (RPCs)
5.95901e-05	0.0671555	0.742	0.68	1	0	NFATC2	Retinal progenitor cells (RPCs)
2.5283e-08	0.0671511	0.278	0.213	0.000495723	0	TLX1	Retinal progenitor cells (RPCs)
7.06067e-06	0.0671499	0.449	0.377	0.138439	0	MAF	Retinal progenitor cells (RPCs)
0.00015007	0.0671346	0.823	0.774	1	0	RAB11FIP4	Retinal progenitor cells (RPCs)
2.07526e-05	0.0670697	0.881	0.838	0.406896	0	JARID2	Retinal progenitor cells (RPCs)
1.19664e-06	0.0670528	0.324	0.263	0.0234625	0	KLHL35	Retinal progenitor cells (RPCs)
2.35812e-09	0.0670263	0.269	0.202	4.62357e-05	0	ZNF546	Retinal progenitor cells (RPCs)
5.71691e-08	0.067025	0.372	0.301	0.00112092	0	SYCE2	Retinal progenitor cells (RPCs)
1.81739e-06	0.06702	0.51	0.441	0.0356336	0	ACTN3	Retinal progenitor cells (RPCs)
1.35459e-07	0.0669527	0.307	0.243	0.00265595	0	ZNF559	Retinal progenitor cells (RPCs)
2.44474e-05	0.0669433	0.853	0.786	0.47934	0	MLLT10	Retinal progenitor cells (RPCs)
1.12189e-05	0.0669346	0.366	0.309	0.219969	0	SLC22A3	Retinal progenitor cells (RPCs)
5.83694e-07	0.0669248	0.395	0.328	0.0114445	0	FTL	Retinal progenitor cells (RPCs)
3.78231e-06	0.0669152	0.396	0.33	0.0741597	0	SMAD5	Retinal progenitor cells (RPCs)
8.39375e-07	0.0669038	0.51	0.437	0.0164576	0	PSMF1	Retinal progenitor cells (RPCs)
1.77981e-05	0.0669022	0.822	0.759	0.348967	0	KCNN3	Retinal progenitor cells (RPCs)
1.14758e-05	0.066896	0.34	0.286	0.225005	0	FLT3LG	Retinal progenitor cells (RPCs)
4.57956e-06	0.066861	0.336	0.28	0.0897915	0	ZNF720	Retinal progenitor cells (RPCs)
2.63497e-05	0.0668051	0.543	0.476	0.516639	0	MOB3A	Retinal progenitor cells (RPCs)
1.39145e-08	0.0667795	0.319	0.249	0.000272821	0	NRM	Retinal progenitor cells (RPCs)
2.82884e-06	0.066768	0.434	0.368	0.055465	0	DOC2A	Retinal progenitor cells (RPCs)
2.92279e-05	0.0667436	0.53	0.459	0.573071	0	STX10	Retinal progenitor cells (RPCs)
2.76082e-07	0.0667421	0.302	0.241	0.00541314	0	TUSC5	Retinal progenitor cells (RPCs)
1.58082e-05	0.0666659	0.413	0.354	0.309952	0	LAMTOR1	Retinal progenitor cells (RPCs)
5.20648e-05	0.0666399	0.319	0.269	1	0	ZNF511	Retinal progenitor cells (RPCs)
6.13223e-06	0.0666314	0.608	0.544	0.120235	0	NDUFV3	Retinal progenitor cells (RPCs)
8.37102e-05	0.066604	0.701	0.632	1	0	AP3D1	Retinal progenitor cells (RPCs)
2.02762e-05	0.0665704	0.708	0.634	0.397556	0	TYK2	Retinal progenitor cells (RPCs)
5.36108e-06	0.0665551	0.404	0.341	0.105115	0	CTU1	Retinal progenitor cells (RPCs)
9.07335e-06	0.0665242	0.395	0.338	0.177901	0	TPRG1L	Retinal progenitor cells (RPCs)
1.77801e-06	0.066501	0.535	0.461	0.0348614	0	DUSP7	Retinal progenitor cells (RPCs)
1.88781e-05	0.0664257	0.502	0.438	0.370142	0	CTD-2583A14.9	Retinal progenitor cells (RPCs)
4.58228e-06	0.0664147	0.436	0.367	0.0898447	0	VARS	Retinal progenitor cells (RPCs)
5.12161e-05	0.0664096	0.599	0.534	1	0	VANGL2	Retinal progenitor cells (RPCs)
7.2184e-06	0.066391	0.44	0.372	0.141531	0	INO80E	Retinal progenitor cells (RPCs)
6.5536e-06	0.0663837	0.395	0.335	0.128496	0	APRT	Retinal progenitor cells (RPCs)
7.18183e-07	0.066383	0.532	0.452	0.0140814	0	TSEN54	Retinal progenitor cells (RPCs)
1.01097e-09	0.0663754	0.196	0.137	1.98221e-05	0	HOXB6	Retinal progenitor cells (RPCs)
8.5783e-06	0.0663424	0.254	0.205	0.168195	0	NHLH2	Retinal progenitor cells (RPCs)
2.64539e-06	0.0662883	0.661	0.599	0.0518682	0	MORN1	Retinal progenitor cells (RPCs)
2.11492e-07	0.0662261	0.309	0.245	0.00414672	0	CDT1	Retinal progenitor cells (RPCs)
2.09601e-07	0.066204	0.343	0.276	0.00410966	0	ZNF583	Retinal progenitor cells (RPCs)
1.09458e-05	0.066201	0.572	0.503	0.214613	0	VPS9D1	Retinal progenitor cells (RPCs)
3.73068e-05	0.0661867	0.692	0.619	0.731474	0	ZNF771	Retinal progenitor cells (RPCs)
8.3961e-06	0.0661415	0.777	0.718	0.164622	0	FAM212B	Retinal progenitor cells (RPCs)
2.80322e-05	0.0661318	0.832	0.766	0.549627	0	SKI	Retinal progenitor cells (RPCs)
1.71851e-05	0.0661126	0.607	0.535	0.336948	0	SPAG4	Retinal progenitor cells (RPCs)
1.05875e-05	0.0660839	0.433	0.366	0.207589	0	C19orf70	Retinal progenitor cells (RPCs)
9.15634e-06	0.0660527	0.387	0.328	0.179528	0	PRR19	Retinal progenitor cells (RPCs)
7.67123e-09	0.0660401	0.211	0.152	0.00015041	0	CARTPT	Retinal progenitor cells (RPCs)
8.19671e-07	0.0660009	0.382	0.314	0.0160713	0	KEAP1	Retinal progenitor cells (RPCs)
1.17075e-07	0.0659961	0.247	0.189	0.0022955	0	FRRS1L	Retinal progenitor cells (RPCs)
5.80068e-06	0.0659851	0.813	0.743	0.113734	0	ARHGEF4	Retinal progenitor cells (RPCs)
7.40316e-06	0.0659787	0.576	0.5	0.145154	0	NAA60	Retinal progenitor cells (RPCs)
1.69867e-05	0.0659571	0.59	0.521	0.333059	0	ID2	Retinal progenitor cells (RPCs)
1.37918e-07	0.0659375	0.545	0.456	0.00270417	0	MEPCE	Retinal progenitor cells (RPCs)
0.000312179	0.0658639	0.604	0.547	1	0	AC013461.1	Retinal progenitor cells (RPCs)
2.81037e-05	0.0658142	0.717	0.645	0.551028	0	CASP9	Retinal progenitor cells (RPCs)
2.96166e-07	0.0657886	0.215	0.163	0.00580693	0	MED18	Retinal progenitor cells (RPCs)
5.97113e-08	0.0657754	0.416	0.342	0.00117076	0	RP11-295K3.1	Retinal progenitor cells (RPCs)
3.44032e-05	0.0657498	0.739	0.669	0.674543	0	SSBP4	Retinal progenitor cells (RPCs)
1.79538e-07	0.0657259	0.605	0.521	0.0035202	0	ONECUT2	Retinal progenitor cells (RPCs)
3.01924e-06	0.0656874	0.38	0.316	0.0591983	0	DNLZ	Retinal progenitor cells (RPCs)
1.94745e-07	0.0656758	0.32	0.258	0.00381837	0	RIMKLA	Retinal progenitor cells (RPCs)
1.05688e-06	0.0656648	0.52	0.445	0.0207223	0	KIAA1462	Retinal progenitor cells (RPCs)
3.72768e-06	0.0656132	0.577	0.502	0.0730886	0	FLNC	Retinal progenitor cells (RPCs)
3.48828e-07	0.0656081	0.368	0.298	0.00683946	0	SKOR2	Retinal progenitor cells (RPCs)
5.49361e-08	0.0655736	0.309	0.242	0.00107713	0	MOB3C	Retinal progenitor cells (RPCs)
1.59442e-06	0.0655657	0.544	0.468	0.0312619	0	CARD8	Retinal progenitor cells (RPCs)
2.53271e-06	0.0655311	0.444	0.377	0.0496588	0	FAM216A	Retinal progenitor cells (RPCs)
2.04585e-07	0.0655227	0.314	0.251	0.0040113	0	AC003005.4	Retinal progenitor cells (RPCs)
5.78469e-07	0.065478	0.395	0.328	0.011342	0	CALR	Retinal progenitor cells (RPCs)
8.78809e-07	0.0654663	0.489	0.415	0.0172308	0	ZNF765	Retinal progenitor cells (RPCs)
7.32116e-08	0.0654387	0.31	0.247	0.00143546	0	HIST1H2AK	Retinal progenitor cells (RPCs)
7.02733e-07	0.0654158	0.334	0.27	0.0137785	0	ELOF1	Retinal progenitor cells (RPCs)
3.95201e-07	0.065394	0.296	0.234	0.00774871	0	ZNF445	Retinal progenitor cells (RPCs)
1.54651e-06	0.0653775	0.518	0.439	0.0303224	0	DRD2	Retinal progenitor cells (RPCs)
1.14662e-05	0.0653575	0.264	0.214	0.224817	0	FN3K	Retinal progenitor cells (RPCs)
0.000282133	0.0653348	0.587	0.53	1	0	STX18	Retinal progenitor cells (RPCs)
2.17616e-05	0.0653325	0.463	0.398	0.426679	0	DLX1	Retinal progenitor cells (RPCs)
1.60836e-07	0.065327	0.339	0.271	0.00315352	0	ABT1	Retinal progenitor cells (RPCs)
3.93247e-06	0.0653262	0.347	0.288	0.0771039	0	SELV	Retinal progenitor cells (RPCs)
1.2898e-06	0.0653224	0.492	0.414	0.0252891	0	PIN1	Retinal progenitor cells (RPCs)
0.000297887	0.0653153	0.675	0.612	1	0	PHF12	Retinal progenitor cells (RPCs)
1.93778e-05	0.0652086	0.354	0.297	0.379941	0	MRRF	Retinal progenitor cells (RPCs)
5.35159e-06	0.065204	0.474	0.406	0.104929	0	TRIM28	Retinal progenitor cells (RPCs)
3.20753e-06	0.0651752	0.611	0.543	0.0628901	0	RTN1	Retinal progenitor cells (RPCs)
8.70191e-06	0.0651395	0.317	0.261	0.170618	0	ZNF454	Retinal progenitor cells (RPCs)
1.39812e-07	0.0651225	0.349	0.282	0.0027413	0	PVR	Retinal progenitor cells (RPCs)
3.56541e-07	0.0651201	0.215	0.164	0.00699071	0	NUDT10	Retinal progenitor cells (RPCs)
4.97427e-05	0.0651151	0.348	0.297	0.975304	0	FOXH1	Retinal progenitor cells (RPCs)
2.15915e-06	0.0650725	0.372	0.308	0.0423344	0	ZNF700	Retinal progenitor cells (RPCs)
1.06979e-05	0.0650614	0.44	0.375	0.209754	0	SMG9	Retinal progenitor cells (RPCs)
2.3439e-07	0.0649573	0.203	0.153	0.00459569	0	KCNK15	Retinal progenitor cells (RPCs)
1.66585e-05	0.0649181	0.753	0.671	0.326624	0	ARID1A	Retinal progenitor cells (RPCs)
1.62791e-07	0.0649076	0.449	0.369	0.00319184	0	SUV39H2	Retinal progenitor cells (RPCs)
3.56334e-07	0.0648898	0.327	0.263	0.00698665	0	SLC25A44	Retinal progenitor cells (RPCs)
1.07536e-08	0.0647917	0.416	0.335	0.000210846	0	ADGRE3	Retinal progenitor cells (RPCs)
4.60292e-09	0.0647833	0.177	0.123	9.02494e-05	0	HIST1H1E	Retinal progenitor cells (RPCs)
3.90094e-07	0.0647785	0.494	0.413	0.00764857	0	OLFML3	Retinal progenitor cells (RPCs)
2.42524e-07	0.0647623	0.344	0.277	0.00475517	0	ZNF69	Retinal progenitor cells (RPCs)
1.24206e-05	0.0647332	0.423	0.364	0.24353	0	NCOA5	Retinal progenitor cells (RPCs)
7.19471e-11	0.0647149	0.206	0.141	1.41067e-06	0	CLEC18B	Retinal progenitor cells (RPCs)
2.5014e-06	0.0647114	0.144	0.105	0.0490449	0	HOXB8	Retinal progenitor cells (RPCs)
2.86006e-05	0.0646712	0.484	0.42	0.560771	0	BEND7	Retinal progenitor cells (RPCs)
1.07873e-06	0.0646631	0.382	0.316	0.0211506	0	PUS1	Retinal progenitor cells (RPCs)
1.05053e-06	0.0646619	0.262	0.207	0.0205977	0	RBM18	Retinal progenitor cells (RPCs)
1.04639e-06	0.0646358	0.332	0.273	0.0205166	0	OGDHL	Retinal progenitor cells (RPCs)
7.0972e-06	0.0646344	0.227	0.182	0.139155	0	LBX1	Retinal progenitor cells (RPCs)
2.82506e-05	0.0646323	0.872	0.817	0.553909	0	BAHCC1	Retinal progenitor cells (RPCs)
6.24285e-08	0.064574	0.252	0.192	0.00122403	0	VAMP3	Retinal progenitor cells (RPCs)
1.48018e-09	0.0645636	0.206	0.145	2.90219e-05	0	HLA-DQB1	Retinal progenitor cells (RPCs)
3.0362e-06	0.0645089	0.289	0.233	0.0595308	0	ACTL10	Retinal progenitor cells (RPCs)
8.73262e-05	0.0644956	0.535	0.475	1	0	CLN6	Retinal progenitor cells (RPCs)
0.000357383	0.0644583	0.816	0.756	1	0	RARA	Retinal progenitor cells (RPCs)
6.12158e-05	0.0644575	0.807	0.754	1	0	CACNA1E	Retinal progenitor cells (RPCs)
2.22419e-05	0.0644541	0.349	0.294	0.436098	0	DLX3	Retinal progenitor cells (RPCs)
3.28929e-07	0.0644438	0.25	0.195	0.00644932	0	PPAN	Retinal progenitor cells (RPCs)
2.16866e-06	0.0644105	0.332	0.271	0.0425209	0	SNAI1	Retinal progenitor cells (RPCs)
3.57908e-06	0.0644075	0.6	0.524	0.070175	0	PPP2R1A	Retinal progenitor cells (RPCs)
4.52858e-06	0.0643474	0.442	0.369	0.0887918	0	FAM69B	Retinal progenitor cells (RPCs)
8.0713e-06	0.0643463	0.431	0.365	0.158254	0	CALCOCO1	Retinal progenitor cells (RPCs)
1.27268e-06	0.0643253	0.341	0.281	0.0249535	0	B3GALT6	Retinal progenitor cells (RPCs)
0.000618063	0.0643039	0.712	0.654	1	0	HIVEP1	Retinal progenitor cells (RPCs)
2.31834e-05	0.0642884	0.432	0.37	0.454557	0	MRPS2	Retinal progenitor cells (RPCs)
8.26121e-07	0.0642396	0.378	0.313	0.0161978	0	MED25	Retinal progenitor cells (RPCs)
1.55613e-06	0.0642264	0.338	0.276	0.0305111	0	ZNF878	Retinal progenitor cells (RPCs)
1.18758e-05	0.064216	0.471	0.407	0.232849	0	SLC27A5	Retinal progenitor cells (RPCs)
9.03839e-05	0.0641531	0.411	0.358	1	0	PKN1	Retinal progenitor cells (RPCs)
5.92028e-06	0.0641202	0.498	0.428	0.116079	0	STX16	Retinal progenitor cells (RPCs)
2.44173e-05	0.0641174	0.431	0.369	0.47875	0	C9orf116	Retinal progenitor cells (RPCs)
3.7431e-05	0.0641001	0.584	0.515	0.733909	0	ZNF821	Retinal progenitor cells (RPCs)
0.00117824	0.0640956	0.661	0.61	1	0	DUSP15	Retinal progenitor cells (RPCs)
6.29187e-09	0.0640697	0.396	0.314	0.000123365	0	CHST10	Retinal progenitor cells (RPCs)
0.000351333	0.0640689	0.704	0.63	1	0	STK11	Retinal progenitor cells (RPCs)
2.16384e-06	0.0640374	0.396	0.329	0.0424264	0	ZNF93	Retinal progenitor cells (RPCs)
0.00047037	0.0640348	0.626	0.56	1	0	RGS14	Retinal progenitor cells (RPCs)
4.76836e-06	0.0640211	0.4	0.334	0.0934933	0	TMC4	Retinal progenitor cells (RPCs)
1.07713e-07	0.0640049	0.557	0.48	0.00211193	0	DAAM2	Retinal progenitor cells (RPCs)
5.93918e-05	0.0639712	0.839	0.794	1	0	SLCO3A1	Retinal progenitor cells (RPCs)
2.83677e-05	0.063962	0.777	0.707	0.556205	0	AK8	Retinal progenitor cells (RPCs)
5.04727e-05	0.0639548	0.68	0.612	0.989618	0	CRAMP1	Retinal progenitor cells (RPCs)
8.86479e-06	0.0639376	0.464	0.4	0.173812	0	HSPB11	Retinal progenitor cells (RPCs)
1.58966e-06	0.0638645	0.447	0.378	0.0311684	0	RP4-583P15.14	Retinal progenitor cells (RPCs)
8.64453e-07	0.0638557	0.433	0.36	0.0169493	0	SNPH	Retinal progenitor cells (RPCs)
3.80761e-06	0.0638488	0.613	0.533	0.0746558	0	GTPBP3	Retinal progenitor cells (RPCs)
4.24466e-09	0.0638389	0.271	0.203	8.32251e-05	0	ZNF358	Retinal progenitor cells (RPCs)
0.000234142	0.0638258	0.709	0.643	1	0	AC024592.12	Retinal progenitor cells (RPCs)
7.41877e-10	0.0637527	0.194	0.135	1.4546e-05	0	AC006116.20	Retinal progenitor cells (RPCs)
7.65171e-08	0.0637047	0.381	0.306	0.00150027	0	SEPHS1	Retinal progenitor cells (RPCs)
1.02433e-05	0.0636413	0.488	0.421	0.20084	0	HVCN1	Retinal progenitor cells (RPCs)
4.87532e-05	0.0636406	0.297	0.248	0.955905	0	BTNL9	Retinal progenitor cells (RPCs)
3.04349e-07	0.0635494	0.175	0.128	0.00596736	0	HIST1H4I	Retinal progenitor cells (RPCs)
2.95857e-06	0.0635247	0.351	0.292	0.0580086	0	CXCR4	Retinal progenitor cells (RPCs)
1.5088e-05	0.0635111	0.555	0.479	0.295831	0	GTPBP6	Retinal progenitor cells (RPCs)
1.2756e-06	0.0634889	0.42	0.35	0.0250107	0	SLC5A3	Retinal progenitor cells (RPCs)
4.00595e-06	0.063447	0.56	0.475	0.0785446	0	RCOR2	Retinal progenitor cells (RPCs)
5.43617e-07	0.0634341	0.335	0.273	0.0106587	0	LINC01314	Retinal progenitor cells (RPCs)
9.42068e-07	0.0634203	0.399	0.329	0.0184711	0	LRFN4	Retinal progenitor cells (RPCs)
7.8312e-07	0.0634058	0.241	0.188	0.0153546	0	FOXC2	Retinal progenitor cells (RPCs)
9.95068e-08	0.0633205	0.39	0.316	0.00195103	0	MICA	Retinal progenitor cells (RPCs)
1.69265e-06	0.0633188	0.275	0.221	0.0331878	0	PFDN4	Retinal progenitor cells (RPCs)
0.00174248	0.0633106	0.512	0.466	1	0	ATP8B2	Retinal progenitor cells (RPCs)
1.58341e-05	0.063298	0.314	0.261	0.31046	0	B3GNT8	Retinal progenitor cells (RPCs)
3.68109e-05	0.0632879	0.617	0.55	0.721751	0	SH2B3	Retinal progenitor cells (RPCs)
1.13341e-05	0.0632458	0.362	0.305	0.222227	0	ZNF225	Retinal progenitor cells (RPCs)
5.49916e-05	0.0632379	0.343	0.294	1	0	MRPL2	Retinal progenitor cells (RPCs)
2.73506e-06	0.063231	0.354	0.292	0.0536264	0	ZNF417	Retinal progenitor cells (RPCs)
1.25324e-06	0.0632166	0.358	0.296	0.0245723	0	RPS5	Retinal progenitor cells (RPCs)
8.37295e-07	0.0631968	0.465	0.395	0.0164168	0	CHIT1	Retinal progenitor cells (RPCs)
5.6166e-05	0.0631803	0.751	0.682	1	0	RNF38	Retinal progenitor cells (RPCs)
4.52125e-05	0.0631644	0.38	0.323	0.886481	0	CBFB	Retinal progenitor cells (RPCs)
7.04835e-06	0.0631439	0.403	0.339	0.138197	0	KLF9	Retinal progenitor cells (RPCs)
5.09566e-06	0.0630516	0.342	0.285	0.0999106	0	MRPS12	Retinal progenitor cells (RPCs)
1.44553e-05	0.0630128	0.467	0.401	0.283425	0	IRX3	Retinal progenitor cells (RPCs)
5.60835e-05	0.0629209	0.29	0.245	1	0	SMARCE1	Retinal progenitor cells (RPCs)
6.94917e-07	0.0628712	0.333	0.268	0.0136252	0	AES	Retinal progenitor cells (RPCs)
7.78364e-06	0.0628407	0.704	0.623	0.152614	0	KDM6B	Retinal progenitor cells (RPCs)
2.59348e-05	0.0628177	0.298	0.246	0.508504	0	PADI4	Retinal progenitor cells (RPCs)
8.18544e-05	0.0627221	0.741	0.678	1	0	SNTG2	Retinal progenitor cells (RPCs)
5.94011e-06	0.06271	0.71	0.633	0.116468	0	TAF4	Retinal progenitor cells (RPCs)
0.000203053	0.0627073	0.511	0.456	1	0	HP1BP3	Retinal progenitor cells (RPCs)
2.90676e-05	0.0626591	0.611	0.541	0.569928	0	GRIK1	Retinal progenitor cells (RPCs)
1.73294e-05	0.0626341	0.674	0.608	0.339778	0	IGSF9B	Retinal progenitor cells (RPCs)
1.24444e-07	0.0626088	0.335	0.264	0.00243997	0	MAP1S	Retinal progenitor cells (RPCs)
7.41474e-08	0.0626073	0.189	0.139	0.00145381	0	HOXC9	Retinal progenitor cells (RPCs)
3.25425e-07	0.0625889	0.261	0.203	0.0063806	0	NSF	Retinal progenitor cells (RPCs)
6.99275e-05	0.0625784	0.785	0.733	1	0	C1orf21	Retinal progenitor cells (RPCs)
5.95082e-06	0.0625547	0.434	0.369	0.116678	0	AC084219.2	Retinal progenitor cells (RPCs)
3.19621e-06	0.0625534	0.49	0.416	0.062668	0	ABCA2	Retinal progenitor cells (RPCs)
4.16036e-07	0.0625239	0.499	0.417	0.00815722	0	LMO3	Retinal progenitor cells (RPCs)
3.16534e-06	0.0625218	0.479	0.408	0.0620628	0	KIRREL2	Retinal progenitor cells (RPCs)
6.15539e-07	0.0625036	0.499	0.42	0.0120689	0	CYLD	Retinal progenitor cells (RPCs)
4.41434e-07	0.062498	0.7	0.613	0.0086552	0	ADCY9	Retinal progenitor cells (RPCs)
1.75847e-07	0.0624785	0.605	0.524	0.00344782	0	BRINP1	Retinal progenitor cells (RPCs)
8.13947e-07	0.0624303	0.281	0.224	0.0159591	0	TMEM88B	Retinal progenitor cells (RPCs)
7.89811e-07	0.0624008	0.37	0.304	0.0154858	0	HIST2H2AC	Retinal progenitor cells (RPCs)
6.06456e-06	0.0623576	0.409	0.346	0.118908	0	ADA	Retinal progenitor cells (RPCs)
3.36854e-08	0.0623271	0.247	0.185	0.00066047	0	SLC18A3	Retinal progenitor cells (RPCs)
2.52117e-05	0.0623075	0.323	0.269	0.494326	0	HS3ST6	Retinal progenitor cells (RPCs)
3.36374e-06	0.0622497	0.475	0.405	0.0659529	0	ARAP3	Retinal progenitor cells (RPCs)
8.43177e-06	0.0622421	0.615	0.543	0.165322	0	HERC1	Retinal progenitor cells (RPCs)
2.19663e-06	0.0622421	0.276	0.22	0.0430692	0	RIPPLY3	Retinal progenitor cells (RPCs)
3.50091e-07	0.0622019	0.36	0.292	0.00686423	0	CTD-2521M24.10	Retinal progenitor cells (RPCs)
0.000153738	0.062179	0.78	0.721	1	0	ZC3H3	Retinal progenitor cells (RPCs)
5.80663e-05	0.0621646	0.397	0.341	1	0	USF2	Retinal progenitor cells (RPCs)
2.64547e-05	0.0621616	0.554	0.488	0.518697	0	ADAMTS16	Retinal progenitor cells (RPCs)
3.05376e-06	0.0621607	0.322	0.264	0.059875	0	FGR	Retinal progenitor cells (RPCs)
3.14046e-06	0.0621441	0.354	0.295	0.0615751	0	SLC32A1	Retinal progenitor cells (RPCs)
0.000244934	0.0621259	0.501	0.442	1	0	ARMC5	Retinal progenitor cells (RPCs)
2.81219e-06	0.062112	0.357	0.295	0.0551386	0	OSCAR	Retinal progenitor cells (RPCs)
0.000699519	0.0621072	0.793	0.726	1	0	TTLL11	Retinal progenitor cells (RPCs)
1.78016e-06	0.0620861	0.467	0.397	0.0349037	0	NR5A1	Retinal progenitor cells (RPCs)
4.25952e-05	0.0620649	0.795	0.727	0.835164	0	ACOT7	Retinal progenitor cells (RPCs)
0.000356928	0.0620639	0.492	0.436	1	0	CCNF	Retinal progenitor cells (RPCs)
1.71913e-05	0.0620609	0.465	0.397	0.337071	0	SNRNP70	Retinal progenitor cells (RPCs)
1.65744e-05	0.0620265	0.46	0.399	0.324975	0	SPATA20	Retinal progenitor cells (RPCs)
7.81596e-06	0.0620088	0.312	0.258	0.153248	0	NDUFA7	Retinal progenitor cells (RPCs)
4.13635e-05	0.0619981	0.607	0.544	0.811014	0	HKR1	Retinal progenitor cells (RPCs)
0.000114609	0.061991	0.488	0.433	1	0	COL20A1	Retinal progenitor cells (RPCs)
2.64005e-05	0.0619439	0.524	0.457	0.517634	0	PAFAH1B1	Retinal progenitor cells (RPCs)
0.000172876	0.0619355	0.7	0.635	1	0	OSBPL3	Retinal progenitor cells (RPCs)
2.27394e-05	0.0619254	0.548	0.484	0.445852	0	ZNF584	Retinal progenitor cells (RPCs)
4.29702e-05	0.0619199	0.403	0.349	0.842518	0	RNASEK-C17orf49	Retinal progenitor cells (RPCs)
1.03135e-06	0.0619056	0.718	0.631	0.0202217	0	UBE4B	Retinal progenitor cells (RPCs)
3.93114e-07	0.061888	0.331	0.267	0.00770778	0	ZNF557	Retinal progenitor cells (RPCs)
8.01924e-06	0.0618817	0.439	0.375	0.157233	0	IREB2	Retinal progenitor cells (RPCs)
2.69978e-07	0.0618606	0.394	0.322	0.00529345	0	POP7	Retinal progenitor cells (RPCs)
4.59764e-05	0.0618581	0.45	0.392	0.901459	0	DNAJC5	Retinal progenitor cells (RPCs)
2.48247e-06	0.0618492	0.299	0.243	0.0486738	0	ZNF625	Retinal progenitor cells (RPCs)
7.72569e-05	0.0618271	0.367	0.315	1	0	GPRIN2	Retinal progenitor cells (RPCs)
1.56202e-06	0.0617326	0.274	0.22	0.0306264	0	MRPL20	Retinal progenitor cells (RPCs)
7.84985e-06	0.0616984	0.454	0.389	0.153912	0	DNAI2	Retinal progenitor cells (RPCs)
7.24912e-05	0.0616902	0.708	0.634	1	0	AGRN	Retinal progenitor cells (RPCs)
7.91959e-08	0.0616889	0.251	0.19	0.00155279	0	AQP5	Retinal progenitor cells (RPCs)
2.49972e-05	0.0616845	0.385	0.325	0.490119	0	HIRIP3	Retinal progenitor cells (RPCs)
6.51831e-05	0.0616686	0.56	0.493	1	0	ZNF467	Retinal progenitor cells (RPCs)
3.90262e-05	0.06166	0.346	0.294	0.765187	0	DXO	Retinal progenitor cells (RPCs)
2.5182e-05	0.0616191	0.519	0.456	0.493744	0	SHC3	Retinal progenitor cells (RPCs)
3.72445e-05	0.0616177	0.416	0.356	0.730254	0	RPL18	Retinal progenitor cells (RPCs)
2.81398e-06	0.0616142	0.893	0.856	0.0551736	0	CLYBL	Retinal progenitor cells (RPCs)
0.00013084	0.0616007	0.477	0.423	1	0	NSMF	Retinal progenitor cells (RPCs)
1.8461e-05	0.0615784	0.287	0.236	0.361964	0	C20orf96	Retinal progenitor cells (RPCs)
1.27546e-06	0.0615731	0.241	0.191	0.025008	0	ADM2	Retinal progenitor cells (RPCs)
9.019e-06	0.0615217	0.556	0.476	0.176836	0	GON4L	Retinal progenitor cells (RPCs)
0.00033482	0.0615132	0.711	0.652	1	0	CRTC1	Retinal progenitor cells (RPCs)
3.90404e-05	0.0614852	0.501	0.437	0.765466	0	FOXJ1	Retinal progenitor cells (RPCs)
1.03184e-06	0.0614807	0.425	0.354	0.0202314	0	FAM64A	Retinal progenitor cells (RPCs)
2.2784e-06	0.0614802	0.42	0.349	0.0446726	0	ATP5D	Retinal progenitor cells (RPCs)
3.17515e-05	0.0614757	0.562	0.494	0.622551	0	CACFD1	Retinal progenitor cells (RPCs)
3.98004e-05	0.0614659	0.549	0.48	0.780366	0	MATN1	Retinal progenitor cells (RPCs)
2.56403e-05	0.0614567	0.439	0.377	0.502729	0	CLCNKA	Retinal progenitor cells (RPCs)
6.80346e-05	0.0614542	0.787	0.725	1	0	CACHD1	Retinal progenitor cells (RPCs)
2.24768e-07	0.0614387	0.344	0.276	0.00440703	0	LRRC3	Retinal progenitor cells (RPCs)
3.11408e-07	0.061423	0.485	0.401	0.00610578	0	WBSCR22	Retinal progenitor cells (RPCs)
1.28005e-07	0.0613951	0.401	0.326	0.0025098	0	C11orf68	Retinal progenitor cells (RPCs)
2.05735e-06	0.0613878	0.355	0.294	0.0403384	0	ZSCAN12	Retinal progenitor cells (RPCs)
2.53418e-06	0.0613632	0.941	0.911	0.0496876	0	KCNQ1	Retinal progenitor cells (RPCs)
0.00016894	0.0613283	0.296	0.251	1	0	JMJD7	Retinal progenitor cells (RPCs)
3.14629e-05	0.0613099	0.739	0.671	0.616894	0	PAX3	Retinal progenitor cells (RPCs)
1.55406e-07	0.0612838	0.442	0.363	0.00304704	0	FAM221B	Retinal progenitor cells (RPCs)
1.50546e-07	0.061243	0.31	0.245	0.00295176	0	NEFL	Retinal progenitor cells (RPCs)
3.90462e-07	0.0612144	0.255	0.197	0.00765578	0	FAM131B	Retinal progenitor cells (RPCs)
1.36399e-07	0.0612054	0.22	0.165	0.00267438	0	ZNF772	Retinal progenitor cells (RPCs)
0.000136966	0.0612004	0.372	0.325	1	0	RPL3	Retinal progenitor cells (RPCs)
2.34044e-06	0.0611704	0.423	0.355	0.0458889	0	PRSS16	Retinal progenitor cells (RPCs)
4.58456e-07	0.0611207	0.506	0.434	0.00898895	0	CDYL2	Retinal progenitor cells (RPCs)
3.77154e-05	0.061108	0.735	0.662	0.739486	0	SLC6A9	Retinal progenitor cells (RPCs)
5.25127e-06	0.0611044	0.52	0.451	0.102962	0	AC004076.7	Retinal progenitor cells (RPCs)
9.12737e-07	0.0611025	0.242	0.189	0.017896	0	PSMB8	Retinal progenitor cells (RPCs)
6.99516e-06	0.0610815	0.494	0.427	0.137154	0	PRDM8	Retinal progenitor cells (RPCs)
0.00188094	0.061064	0.592	0.548	1	0	WIPF3	Retinal progenitor cells (RPCs)
0.00180635	0.0610518	0.708	0.642	1	0	TNFRSF19	Retinal progenitor cells (RPCs)
0.000394481	0.0610429	0.584	0.525	1	0	SZRD1	Retinal progenitor cells (RPCs)
1.82917e-06	0.0609936	0.29	0.232	0.0358645	0	RFC5	Retinal progenitor cells (RPCs)
2.48276e-05	0.0609888	0.361	0.305	0.486795	0	SUPT4H1	Retinal progenitor cells (RPCs)
2.17665e-05	0.0609854	0.4	0.342	0.426776	0	ETS2	Retinal progenitor cells (RPCs)
8.37376e-05	0.0609849	0.608	0.544	1	0	SDR42E2	Retinal progenitor cells (RPCs)
0.000341321	0.0609399	0.643	0.581	1	0	NR4A3	Retinal progenitor cells (RPCs)
1.43892e-08	0.060913	0.258	0.195	0.000282129	0	HOXA9	Retinal progenitor cells (RPCs)
1.59986e-06	0.0608944	0.29	0.232	0.0313685	0	PAX1	Retinal progenitor cells (RPCs)
8.36903e-05	0.0608943	0.405	0.35	1	0	MFSD3	Retinal progenitor cells (RPCs)
1.03833e-06	0.0608904	0.263	0.206	0.0203586	0	GDF10	Retinal progenitor cells (RPCs)
2.61763e-06	0.0608861	0.625	0.542	0.0513238	0	TUBB3	Retinal progenitor cells (RPCs)
0.000184183	0.0608791	0.657	0.593	1	0	RP13-279N23.2	Retinal progenitor cells (RPCs)
5.47493e-06	0.060867	0.213	0.167	0.107347	0	FGF4	Retinal progenitor cells (RPCs)
1.55686e-06	0.0608417	0.374	0.311	0.0305253	0	LMF2	Retinal progenitor cells (RPCs)
5.92208e-05	0.0608084	0.437	0.381	1	0	KIF22	Retinal progenitor cells (RPCs)
7.68353e-06	0.0607988	0.37	0.311	0.150651	0	SDF4	Retinal progenitor cells (RPCs)
0.000103946	0.0607934	0.637	0.571	1	0	AC002310.11	Retinal progenitor cells (RPCs)
5.52229e-06	0.0607576	0.361	0.303	0.108276	0	PLD4	Retinal progenitor cells (RPCs)
5.19275e-06	0.0607522	0.389	0.329	0.101814	0	GRPEL1	Retinal progenitor cells (RPCs)
6.82253e-07	0.0607472	0.395	0.328	0.0133769	0	NSMCE1	Retinal progenitor cells (RPCs)
2.83755e-11	0.0607415	0.152	0.095	5.56358e-07	0	CER1	Retinal progenitor cells (RPCs)
9.75281e-08	0.0607356	0.498	0.417	0.00191223	0	FRMPD2	Retinal progenitor cells (RPCs)
9.97057e-05	0.0607318	0.63	0.565	1	0	SH2B1	Retinal progenitor cells (RPCs)
1.55461e-12	0.0607296	0.163	0.102	3.04812e-08	0	GZMK	Retinal progenitor cells (RPCs)
0.000191311	0.0607275	0.605	0.535	1	0	WNT3A	Retinal progenitor cells (RPCs)
1.35451e-05	0.0607216	0.49	0.423	0.26558	0	FDXR	Retinal progenitor cells (RPCs)
0.000209012	0.0607117	0.667	0.591	1	0	ACTG1	Retinal progenitor cells (RPCs)
4.85106e-07	0.060711	0.254	0.198	0.00951147	0	ZFP36	Retinal progenitor cells (RPCs)
5.25325e-05	0.060701	0.715	0.643	1	0	INPP5F	Retinal progenitor cells (RPCs)
6.70741e-08	0.0606671	0.439	0.358	0.00131512	0	HMGN4	Retinal progenitor cells (RPCs)
0.000336492	0.0606503	0.865	0.818	1	0	NTN1	Retinal progenitor cells (RPCs)
6.5289e-08	0.0606154	0.171	0.122	0.00128012	0	ADRB3	Retinal progenitor cells (RPCs)
0.000104297	0.060598	0.682	0.622	1	0	CDC42BPA	Retinal progenitor cells (RPCs)
7.26698e-06	0.0605898	0.486	0.418	0.142484	0	RP11-201K10.3	Retinal progenitor cells (RPCs)
4.89838e-06	0.0605747	0.574	0.5	0.0960425	0	SART3	Retinal progenitor cells (RPCs)
1.53795e-06	0.0605403	0.427	0.358	0.0301545	0	CPSF1	Retinal progenitor cells (RPCs)
1.47233e-05	0.0605077	0.379	0.32	0.28868	0	ZNF491	Retinal progenitor cells (RPCs)
6.74046e-05	0.0604491	0.47	0.412	1	0	MNX1	Retinal progenitor cells (RPCs)
8.16968e-07	0.060427	0.472	0.395	0.0160183	0	SMPD4	Retinal progenitor cells (RPCs)
5.26901e-06	0.0603825	0.551	0.473	0.103309	0	GPR146	Retinal progenitor cells (RPCs)
3.22053e-06	0.0603737	0.336	0.279	0.063145	0	LUC7L	Retinal progenitor cells (RPCs)
3.81668e-05	0.0603715	0.473	0.405	0.748336	0	GMFG	Retinal progenitor cells (RPCs)
1.78193e-05	0.0603595	0.646	0.57	0.349383	0	BORCS8-MEF2B	Retinal progenitor cells (RPCs)
0.00095924	0.0603436	0.55	0.494	1	0	ST6GAL2	Retinal progenitor cells (RPCs)
9.59419e-05	0.0602655	0.596	0.529	1	0	PMEPA1	Retinal progenitor cells (RPCs)
6.29279e-05	0.0602312	0.601	0.54	1	0	SMTN	Retinal progenitor cells (RPCs)
0.000297746	0.0602275	0.59	0.536	1	0	RASSF5	Retinal progenitor cells (RPCs)
1.32114e-06	0.0602241	0.334	0.273	0.0259036	0	DPEP1	Retinal progenitor cells (RPCs)
4.01582e-05	0.0601923	0.592	0.524	0.787382	0	ZNF503	Retinal progenitor cells (RPCs)
0.000275561	0.060169	0.477	0.422	1	0	WDR87	Retinal progenitor cells (RPCs)
3.13392e-07	0.0601672	0.218	0.166	0.00614469	0	FSD1	Retinal progenitor cells (RPCs)
2.25738e-07	0.0601483	0.159	0.114	0.00442605	0	NKX1-1	Retinal progenitor cells (RPCs)
2.19652e-06	0.0600613	0.261	0.207	0.0430672	0	PPIL1	Retinal progenitor cells (RPCs)
3.43841e-06	0.0600521	0.29	0.234	0.067417	0	POU3F3	Retinal progenitor cells (RPCs)
2.14999e-05	0.0600514	0.664	0.599	0.421549	0	ATN1	Retinal progenitor cells (RPCs)
1.49281e-06	0.0600333	0.379	0.315	0.0292695	0	STUB1	Retinal progenitor cells (RPCs)
4.51407e-05	0.0600229	0.424	0.364	0.885074	0	CABLES2	Retinal progenitor cells (RPCs)
2.03608e-06	0.0600099	0.417	0.354	0.0399215	0	MROH7-TTC4	Retinal progenitor cells (RPCs)
2.16618e-06	0.0599942	0.288	0.232	0.0424722	0	MTHFSD	Retinal progenitor cells (RPCs)
4.76573e-06	0.0599923	0.227	0.179	0.0934417	0	MRFAP1	Retinal progenitor cells (RPCs)
2.20767e-05	0.0599475	0.412	0.35	0.432857	0	NUCB1	Retinal progenitor cells (RPCs)
5.18119e-06	0.0599313	0.32	0.265	0.101588	0	TAL1	Retinal progenitor cells (RPCs)
1.27185e-05	0.0598952	0.382	0.321	0.249372	0	ATP1B2	Retinal progenitor cells (RPCs)
1.71831e-06	0.0598879	0.391	0.323	0.033691	0	COPS3	Retinal progenitor cells (RPCs)
6.65494e-06	0.0598732	0.324	0.267	0.130483	0	GDAP1L1	Retinal progenitor cells (RPCs)
3.32142e-06	0.0598636	0.479	0.405	0.065123	0	GNB2	Retinal progenitor cells (RPCs)
2.23039e-07	0.0598611	0.329	0.263	0.00437313	0	ZNF483	Retinal progenitor cells (RPCs)
4.95016e-05	0.0598534	0.531	0.465	0.970578	0	ALOX5	Retinal progenitor cells (RPCs)
0.000838212	0.0598289	0.681	0.613	1	0	SFMBT2	Retinal progenitor cells (RPCs)
4.1965e-05	0.0598226	0.556	0.491	0.822808	0	GDF6	Retinal progenitor cells (RPCs)
8.4059e-06	0.0597963	0.414	0.352	0.164814	0	CACTIN	Retinal progenitor cells (RPCs)
4.76486e-06	0.059787	0.511	0.44	0.0934245	0	ARRB2	Retinal progenitor cells (RPCs)
0.00034528	0.0597623	0.86	0.8	1	0	CTD-3222D19.2	Retinal progenitor cells (RPCs)
0.000234776	0.0597417	0.86	0.807	1	0	EYA2	Retinal progenitor cells (RPCs)
1.04186e-05	0.0597176	0.264	0.215	0.204278	0	CEACAM7	Retinal progenitor cells (RPCs)
0.000535334	0.0597138	0.644	0.583	1	0	CKAP4	Retinal progenitor cells (RPCs)
9.563e-06	0.0597034	0.505	0.44	0.187502	0	ZNF668	Retinal progenitor cells (RPCs)
6.19986e-05	0.059669	0.596	0.528	1	0	ZNF627	Retinal progenitor cells (RPCs)
3.87078e-05	0.05966	0.511	0.446	0.758944	0	RPS19	Retinal progenitor cells (RPCs)
0.000294102	0.0596488	0.691	0.627	1	0	VAT1L	Retinal progenitor cells (RPCs)
2.39668e-05	0.0596145	0.357	0.302	0.469917	0	CCNDBP1	Retinal progenitor cells (RPCs)
3.96079e-05	0.0595963	0.379	0.322	0.776592	0	ADNP2	Retinal progenitor cells (RPCs)
6.14112e-07	0.0595922	0.298	0.238	0.0120409	0	RANGRF	Retinal progenitor cells (RPCs)
2.80021e-06	0.0595771	0.488	0.414	0.0549037	0	ZNF529	Retinal progenitor cells (RPCs)
0.000312917	0.0595611	0.437	0.386	1	0	ZNF362	Retinal progenitor cells (RPCs)
3.88626e-05	0.0595604	0.257	0.211	0.761979	0	ZNF439	Retinal progenitor cells (RPCs)
4.40582e-06	0.0595459	0.357	0.296	0.086385	0	ZNF57	Retinal progenitor cells (RPCs)
2.38738e-07	0.0595374	0.377	0.307	0.00468093	0	GPATCH1	Retinal progenitor cells (RPCs)
1.55274e-05	0.0595276	0.539	0.47	0.304446	0	TMEM11	Retinal progenitor cells (RPCs)
4.31453e-05	0.059526	0.423	0.362	0.845951	0	SLC25A1	Retinal progenitor cells (RPCs)
3.97547e-08	0.0595183	0.406	0.328	0.000779471	0	LRGUK	Retinal progenitor cells (RPCs)
0.000793498	0.0595072	0.738	0.677	1	0	IFFO2	Retinal progenitor cells (RPCs)
6.7282e-07	0.0595041	0.218	0.167	0.013192	0	GNA15	Retinal progenitor cells (RPCs)
3.78898e-05	0.0595039	0.458	0.398	0.742905	0	PLTP	Retinal progenitor cells (RPCs)
3.76431e-05	0.0594052	0.358	0.306	0.738068	0	CEBPG	Retinal progenitor cells (RPCs)
2.49846e-06	0.0593813	0.447	0.378	0.0489874	0	TXNDC9	Retinal progenitor cells (RPCs)
2.72641e-05	0.0593798	0.705	0.64	0.534568	0	ZIC1	Retinal progenitor cells (RPCs)
5.43414e-05	0.0593678	0.324	0.275	1	0	DRGX	Retinal progenitor cells (RPCs)
0.000103589	0.0593444	0.583	0.51	1	0	RP11-20I23.1	Retinal progenitor cells (RPCs)
0.00015113	0.0593323	0.352	0.304	1	0	STK19	Retinal progenitor cells (RPCs)
2.95309e-05	0.0592851	0.497	0.429	0.579013	0	BORCS8	Retinal progenitor cells (RPCs)
4.71381e-05	0.0592457	0.571	0.5	0.924236	0	RIC8B	Retinal progenitor cells (RPCs)
1.53094e-05	0.0592332	0.529	0.464	0.300171	0	NYAP1	Retinal progenitor cells (RPCs)
8.56511e-05	0.059208	0.389	0.338	1	0	C17orf49	Retinal progenitor cells (RPCs)
3.74388e-05	0.0592035	0.541	0.475	0.734063	0	NEURL4	Retinal progenitor cells (RPCs)
0.000146268	0.0591799	0.256	0.215	1	0	BARX1	Retinal progenitor cells (RPCs)
5.42093e-06	0.0591766	0.244	0.196	0.106288	0	ACTL6B	Retinal progenitor cells (RPCs)
0.000235527	0.0591559	0.835	0.785	1	0	APBA2	Retinal progenitor cells (RPCs)
0.000408782	0.0591421	0.767	0.691	1	0	GLTSCR1L	Retinal progenitor cells (RPCs)
4.09678e-05	0.0591348	0.332	0.28	0.803257	0	CTXN1	Retinal progenitor cells (RPCs)
6.64002e-06	0.0591285	0.453	0.385	0.130191	0	ZNF701	Retinal progenitor cells (RPCs)
2.43664e-07	0.0590881	0.203	0.151	0.00477753	0	HIST1H2AJ	Retinal progenitor cells (RPCs)
5.16402e-05	0.0590846	0.444	0.389	1	0	BTBD3	Retinal progenitor cells (RPCs)
6.36846e-06	0.0590688	0.351	0.293	0.124866	0	ADRA2C	Retinal progenitor cells (RPCs)
0.000188885	0.0590636	0.737	0.666	1	0	CTC-429P9.4	Retinal progenitor cells (RPCs)
4.30583e-05	0.0590447	0.49	0.424	0.844244	0	SENP8	Retinal progenitor cells (RPCs)
1.90021e-05	0.0590314	0.594	0.519	0.372574	0	SYTL1	Retinal progenitor cells (RPCs)
0.000170495	0.0590184	0.679	0.618	1	0	PIK3CD	Retinal progenitor cells (RPCs)
1.24851e-05	0.0590098	0.506	0.439	0.244796	0	ASMTL	Retinal progenitor cells (RPCs)
5.79575e-06	0.0589812	0.373	0.309	0.113637	0	NUP50	Retinal progenitor cells (RPCs)
7.52074e-06	0.058958	0.351	0.291	0.147459	0	BMI1	Retinal progenitor cells (RPCs)
6.21605e-06	0.0589365	0.488	0.416	0.121878	0	EIF5B	Retinal progenitor cells (RPCs)
4.69398e-07	0.0589181	0.518	0.43	0.00920348	0	COL9A2	Retinal progenitor cells (RPCs)
1.02332e-06	0.0589027	0.229	0.177	0.0200643	0	NRSN1	Retinal progenitor cells (RPCs)
0.000215531	0.0589005	0.504	0.446	1	0	ZACN	Retinal progenitor cells (RPCs)
0.000154458	0.0588993	0.481	0.424	1	0	USP31	Retinal progenitor cells (RPCs)
6.29541e-06	0.0588932	0.578	0.501	0.123434	0	PES1	Retinal progenitor cells (RPCs)
1.95499e-05	0.0588453	0.44	0.375	0.383315	0	PRSS50	Retinal progenitor cells (RPCs)
4.88144e-06	0.0588417	0.251	0.2	0.0957105	0	CHGA	Retinal progenitor cells (RPCs)
0.000244328	0.0588212	0.635	0.569	1	0	SPINT2	Retinal progenitor cells (RPCs)
8.29552e-05	0.0588198	0.414	0.356	1	0	LRRC10B	Retinal progenitor cells (RPCs)
2.12229e-11	0.0588068	0.165	0.106	4.16116e-07	0	LPAR4	Retinal progenitor cells (RPCs)
3.00902e-07	0.058746	0.4	0.327	0.00589979	0	DRAP1	Retinal progenitor cells (RPCs)
2.18812e-05	0.0587256	0.4	0.339	0.429025	0	NPEPL1	Retinal progenitor cells (RPCs)
0.000546626	0.0586426	0.721	0.654	1	0	ERI2	Retinal progenitor cells (RPCs)
2.3801e-05	0.0586317	0.597	0.519	0.466666	0	CYHR1	Retinal progenitor cells (RPCs)
5.03469e-05	0.058617	0.313	0.263	0.987151	0	ECEL1	Retinal progenitor cells (RPCs)
3.23067e-06	0.0585928	0.338	0.274	0.0633438	0	CCDC42	Retinal progenitor cells (RPCs)
0.00135364	0.0585783	0.679	0.622	1	0	CDH11	Retinal progenitor cells (RPCs)
6.40372e-05	0.0585608	0.306	0.259	1	0	ZMYND12	Retinal progenitor cells (RPCs)
6.42102e-06	0.0585537	0.443	0.378	0.125897	0	WDR4	Retinal progenitor cells (RPCs)
8.52914e-08	0.0585485	0.309	0.243	0.00167231	0	TRIM27	Retinal progenitor cells (RPCs)
0.000499117	0.0585169	0.309	0.269	1	0	THBD	Retinal progenitor cells (RPCs)
9.85915e-06	0.0584938	0.508	0.439	0.193308	0	TBCC	Retinal progenitor cells (RPCs)
3.00776e-05	0.058489	0.512	0.444	0.589732	0	P3H4	Retinal progenitor cells (RPCs)
7.95547e-06	0.0584737	0.313	0.257	0.155983	0	PARG	Retinal progenitor cells (RPCs)
5.89799e-06	0.0584689	0.265	0.214	0.115642	0	ZNF677	Retinal progenitor cells (RPCs)
3.1806e-05	0.0584621	0.353	0.302	0.623621	0	IL12RB1	Retinal progenitor cells (RPCs)
4.78836e-05	0.0584458	0.663	0.589	0.938855	0	LRTOMT	Retinal progenitor cells (RPCs)
2.52225e-05	0.0584446	0.367	0.31	0.494538	0	SRSF9	Retinal progenitor cells (RPCs)
4.5952e-05	0.0584296	0.335	0.283	0.900981	0	TMEM240	Retinal progenitor cells (RPCs)
6.82332e-07	0.0584079	0.286	0.228	0.0133785	0	BTN2A1	Retinal progenitor cells (RPCs)
6.63464e-06	0.0584043	0.313	0.254	0.130085	0	RP4-635E18.9	Retinal progenitor cells (RPCs)
4.72944e-06	0.0583893	0.46	0.392	0.0927301	0	PRELP	Retinal progenitor cells (RPCs)
1.25719e-05	0.058377	0.457	0.385	0.246498	0	SH2D5	Retinal progenitor cells (RPCs)
1.8685e-05	0.0583553	0.353	0.294	0.366356	0	ARHGDIG	Retinal progenitor cells (RPCs)
1.05166e-05	0.0583501	0.535	0.464	0.206199	0	RAB8B	Retinal progenitor cells (RPCs)
0.000300666	0.058338	0.533	0.473	1	0	FLYWCH2	Retinal progenitor cells (RPCs)
4.30162e-06	0.0583229	0.339	0.28	0.0843418	0	FN3KRP	Retinal progenitor cells (RPCs)
1.14473e-05	0.0583209	0.535	0.459	0.224447	0	FKBP10	Retinal progenitor cells (RPCs)
0.000583055	0.0583161	0.568	0.51	1	0	KLC2	Retinal progenitor cells (RPCs)
9.99954e-06	0.0582959	0.238	0.191	0.196061	0	LYL1	Retinal progenitor cells (RPCs)
9.83978e-06	0.0582741	0.39	0.332	0.192929	0	TRMT112	Retinal progenitor cells (RPCs)
1.04745e-06	0.05827	0.259	0.204	0.0205374	0	AC004076.9	Retinal progenitor cells (RPCs)
5.79784e-06	0.0582691	0.204	0.159	0.113678	0	FGF17	Retinal progenitor cells (RPCs)
1.88943e-05	0.0582645	0.695	0.618	0.370461	0	ING5	Retinal progenitor cells (RPCs)
2.73882e-06	0.0582477	0.295	0.239	0.0537001	0	LDLRAD2	Retinal progenitor cells (RPCs)
1.84158e-05	0.0582426	0.458	0.395	0.361079	0	VIM	Retinal progenitor cells (RPCs)
9.10435e-05	0.0582251	0.647	0.578	1	0	DMPK	Retinal progenitor cells (RPCs)
1.54112e-05	0.0581542	0.558	0.486	0.302168	0	CSNK1G2	Retinal progenitor cells (RPCs)
0.000359285	0.0581343	0.55	0.492	1	0	RP11-371E8.4	Retinal progenitor cells (RPCs)
3.2117e-05	0.0581106	0.499	0.436	0.629718	0	HAUS8	Retinal progenitor cells (RPCs)
0.000252989	0.0580601	0.239	0.201	1	0	GSG2	Retinal progenitor cells (RPCs)
1.16562e-06	0.0580506	0.453	0.382	0.0228544	0	POLR2M	Retinal progenitor cells (RPCs)
7.47651e-06	0.0580445	0.513	0.446	0.146592	0	IDH3A	Retinal progenitor cells (RPCs)
0.000216482	0.0580333	0.673	0.608	1	0	RP1-27O5.3	Retinal progenitor cells (RPCs)
4.16875e-05	0.0579877	0.357	0.304	0.817368	0	MEIOC	Retinal progenitor cells (RPCs)
4.11681e-05	0.0579824	0.575	0.508	0.807182	0	ESRRA	Retinal progenitor cells (RPCs)
5.99699e-05	0.0579713	0.508	0.445	1	0	SPON2	Retinal progenitor cells (RPCs)
4.88651e-06	0.0579624	0.41	0.347	0.0958099	0	MKKS	Retinal progenitor cells (RPCs)
0.00287271	0.0579505	0.703	0.654	1	0	ITGA11	Retinal progenitor cells (RPCs)
1.68989e-05	0.0579263	0.3	0.245	0.331336	0	TARDBP	Retinal progenitor cells (RPCs)
4.62231e-06	0.0579038	0.329	0.271	0.0906295	0	XXbac-BPG181M17.5	Retinal progenitor cells (RPCs)
0.000103611	0.0578928	0.761	0.695	1	0	PHF21B	Retinal progenitor cells (RPCs)
1.43704e-05	0.0578704	0.503	0.434	0.281761	0	CA14	Retinal progenitor cells (RPCs)
7.01714e-06	0.0578511	0.573	0.496	0.137585	0	REEP6	Retinal progenitor cells (RPCs)
2.13116e-06	0.0578479	0.224	0.175	0.0417856	0	TSPO	Retinal progenitor cells (RPCs)
1.29967e-07	0.0578456	0.135	0.093	0.00254826	0	HIST1H2AL	Retinal progenitor cells (RPCs)
3.40969e-05	0.0578427	0.503	0.433	0.668538	0	GPR176	Retinal progenitor cells (RPCs)
6.82015e-06	0.0578373	0.398	0.338	0.133723	0	PRDX5	Retinal progenitor cells (RPCs)
6.64941e-08	0.0577502	0.439	0.35	0.00130375	0	ATF7IP2	Retinal progenitor cells (RPCs)
0.00106845	0.0577498	0.468	0.423	1	0	HRH1	Retinal progenitor cells (RPCs)
9.16968e-07	0.0576776	0.21	0.16	0.017979	0	NUTM1	Retinal progenitor cells (RPCs)
6.08909e-06	0.0576414	0.385	0.323	0.119389	0	HAUS3	Retinal progenitor cells (RPCs)
0.000643917	0.0576354	0.383	0.332	1	0	CNTNAP1	Retinal progenitor cells (RPCs)
3.30538e-06	0.0576303	0.527	0.452	0.0648085	0	CARD19	Retinal progenitor cells (RPCs)
4.86989e-08	0.0575995	0.197	0.142	0.00095484	0	HIST1H4D	Retinal progenitor cells (RPCs)
1.39704e-06	0.0575988	0.541	0.463	0.0273917	0	HS3ST3A1	Retinal progenitor cells (RPCs)
3.6545e-09	0.0575789	0.172	0.117	7.16537e-05	0	AFP	Retinal progenitor cells (RPCs)
1.47379e-05	0.0575621	0.391	0.333	0.288966	0	TMUB2	Retinal progenitor cells (RPCs)
4.99498e-06	0.0575372	0.429	0.361	0.0979365	0	C19orf48	Retinal progenitor cells (RPCs)
9.57956e-05	0.0575183	0.369	0.317	1	0	HMGN2	Retinal progenitor cells (RPCs)
1.392e-05	0.0574838	0.408	0.345	0.27293	0	HIC1	Retinal progenitor cells (RPCs)
2.65039e-05	0.0574824	0.634	0.561	0.519663	0	CROCC2	Retinal progenitor cells (RPCs)
8.23004e-06	0.0574768	0.512	0.44	0.161366	0	RP11-318A15.7	Retinal progenitor cells (RPCs)
2.30628e-05	0.0574764	0.506	0.439	0.452191	0	PPP5C	Retinal progenitor cells (RPCs)
7.85026e-05	0.0574729	0.329	0.279	1	0	OTUD1	Retinal progenitor cells (RPCs)
9.86978e-07	0.057462	0.459	0.386	0.0193517	0	CCHCR1	Retinal progenitor cells (RPCs)
3.21805e-07	0.0574565	0.266	0.207	0.00630963	0	EVX2	Retinal progenitor cells (RPCs)
1.99887e-05	0.0574563	0.301	0.248	0.391919	0	RFPL2	Retinal progenitor cells (RPCs)
0.000241541	0.0574511	0.641	0.584	1	0	CHRNA7	Retinal progenitor cells (RPCs)
5.46517e-06	0.0574395	0.541	0.471	0.107156	0	L3MBTL1	Retinal progenitor cells (RPCs)
1.5411e-05	0.0574342	0.342	0.285	0.302164	0	NAT9	Retinal progenitor cells (RPCs)
1.01934e-06	0.0574166	0.474	0.399	0.0199863	0	NRN1	Retinal progenitor cells (RPCs)
7.48289e-06	0.0574123	0.39	0.33	0.146717	0	CHERP	Retinal progenitor cells (RPCs)
3.75216e-05	0.0573951	0.442	0.375	0.735686	0	RIIAD1	Retinal progenitor cells (RPCs)
0.000751511	0.0573583	0.446	0.396	1	0	STK32A	Retinal progenitor cells (RPCs)
4.37944e-07	0.0573172	0.434	0.358	0.00858677	0	FAN1	Retinal progenitor cells (RPCs)
1.78941e-05	0.0573074	0.367	0.31	0.350849	0	ERMAP	Retinal progenitor cells (RPCs)
9.24421e-05	0.0572441	0.861	0.798	1	0	FMN1	Retinal progenitor cells (RPCs)
9.09678e-06	0.0572267	0.433	0.37	0.178361	0	ECSIT	Retinal progenitor cells (RPCs)
2.48939e-05	0.0572182	0.387	0.328	0.488096	0	PDPN	Retinal progenitor cells (RPCs)
0.000537069	0.0571769	0.812	0.755	1	0	SPECC1	Retinal progenitor cells (RPCs)
0.000265835	0.0571686	0.827	0.761	1	0	ZFAND3	Retinal progenitor cells (RPCs)
0.000150853	0.057147	0.572	0.514	1	0	ZNF664	Retinal progenitor cells (RPCs)
2.07507e-05	0.0570531	0.444	0.378	0.406859	0	ZNF329	Retinal progenitor cells (RPCs)
5.09502e-06	0.0570276	0.35	0.29	0.099898	0	OAZ1	Retinal progenitor cells (RPCs)
8.41821e-06	0.0570262	0.352	0.293	0.165056	0	DNAJA3	Retinal progenitor cells (RPCs)
7.85028e-07	0.0570184	0.313	0.251	0.015392	0	HSPB1	Retinal progenitor cells (RPCs)
2.60783e-05	0.0570142	0.436	0.372	0.511317	0	DAXX	Retinal progenitor cells (RPCs)
1.68318e-06	0.0570109	0.422	0.354	0.0330022	0	TCF19	Retinal progenitor cells (RPCs)
2.67533e-05	0.0569829	0.309	0.259	0.524552	0	KDR	Retinal progenitor cells (RPCs)
4.9793e-06	0.0569611	0.389	0.325	0.0976292	0	FAM89B	Retinal progenitor cells (RPCs)
7.23045e-07	0.056933	0.5	0.418	0.0141767	0	ST6GALNAC6	Retinal progenitor cells (RPCs)
0.000102593	0.0569324	0.888	0.854	1	0	FAM101A	Retinal progenitor cells (RPCs)
0.000785873	0.0569273	0.684	0.625	1	0	GFOD1	Retinal progenitor cells (RPCs)
0.00122674	0.0569063	0.728	0.675	1	0	GATAD2B	Retinal progenitor cells (RPCs)
9.19722e-05	0.0569047	0.514	0.455	1	0	RABL6	Retinal progenitor cells (RPCs)
1.81168e-05	0.0568714	0.61	0.523	0.355216	0	CHKB	Retinal progenitor cells (RPCs)
0.00107797	0.0568321	0.585	0.534	1	0	PPP2R5A	Retinal progenitor cells (RPCs)
1.67976e-06	0.0567966	0.405	0.339	0.0329351	0	NXNL2	Retinal progenitor cells (RPCs)
4.31663e-06	0.0567889	0.288	0.234	0.0846362	0	APH1A	Retinal progenitor cells (RPCs)
0.000356236	0.0567834	0.736	0.674	1	0	FAAP20	Retinal progenitor cells (RPCs)
9.95418e-05	0.056762	0.467	0.406	1	0	AP2S1	Retinal progenitor cells (RPCs)
2.83696e-07	0.0567616	0.785	0.721	0.00556243	0	DPYSL5	Retinal progenitor cells (RPCs)
0.000124391	0.0567524	0.386	0.333	1	0	NELFB	Retinal progenitor cells (RPCs)
1.1121e-06	0.056711	0.257	0.203	0.0218049	0	TNFRSF13C	Retinal progenitor cells (RPCs)
7.09432e-06	0.0566986	0.379	0.315	0.139098	0	FAM196A	Retinal progenitor cells (RPCs)
0.000168066	0.0566837	0.33	0.284	1	0	ACTR5	Retinal progenitor cells (RPCs)
5.88496e-05	0.0566733	0.831	0.778	1	0	RBMS1	Retinal progenitor cells (RPCs)
2.34441e-06	0.0566703	0.351	0.287	0.0459669	0	NOC2L	Retinal progenitor cells (RPCs)
1.09509e-05	0.0566659	0.337	0.279	0.214714	0	KPTN	Retinal progenitor cells (RPCs)
3.06166e-05	0.0566355	0.424	0.365	0.600299	0	TCTA	Retinal progenitor cells (RPCs)
1.5464e-06	0.0566103	0.296	0.238	0.0303203	0	LYPLAL1	Retinal progenitor cells (RPCs)
3.20443e-06	0.0565912	0.449	0.385	0.0628293	0	PEG10	Retinal progenitor cells (RPCs)
1.02397e-07	0.0565886	0.393	0.318	0.0020077	0	TMEM59L	Retinal progenitor cells (RPCs)
0.000709845	0.056586	0.752	0.683	1	0	PRR5	Retinal progenitor cells (RPCs)
8.57271e-06	0.0565826	0.537	0.464	0.168085	0	B3GALT5	Retinal progenitor cells (RPCs)
2.09571e-05	0.056577	0.358	0.3	0.410906	0	CDK5R1	Retinal progenitor cells (RPCs)
1.87805e-05	0.0565672	0.381	0.318	0.368229	0	TEKT5	Retinal progenitor cells (RPCs)
9.49062e-06	0.0565582	0.464	0.396	0.186083	0	SFR1	Retinal progenitor cells (RPCs)
4.54406e-05	0.0565233	0.489	0.43	0.890955	0	NID2	Retinal progenitor cells (RPCs)
4.26441e-06	0.0564933	0.487	0.415	0.0836123	0	ZNF837	Retinal progenitor cells (RPCs)
1.19922e-05	0.0564875	0.416	0.353	0.235131	0	KNOP1	Retinal progenitor cells (RPCs)
3.80611e-05	0.0564622	0.447	0.384	0.746265	0	PEX10	Retinal progenitor cells (RPCs)
8.78318e-06	0.0564588	0.507	0.437	0.172212	0	PROSER3	Retinal progenitor cells (RPCs)
0.000284122	0.0564414	0.361	0.313	1	0	YBX2	Retinal progenitor cells (RPCs)
0.000323776	0.0564302	0.255	0.216	1	0	PPP1R8	Retinal progenitor cells (RPCs)
2.99222e-05	0.0564187	0.429	0.372	0.586684	0	MOSPD3	Retinal progenitor cells (RPCs)
1.62227e-06	0.0563936	0.302	0.242	0.0318079	0	TCF15	Retinal progenitor cells (RPCs)
6.71025e-06	0.0563881	0.284	0.231	0.131568	0	CC2D1A	Retinal progenitor cells (RPCs)
1.15623e-05	0.0563746	0.633	0.561	0.226702	0	PIGX	Retinal progenitor cells (RPCs)
5.4532e-05	0.0563343	0.403	0.347	1	0	MIS12	Retinal progenitor cells (RPCs)
2.50248e-05	0.0563297	0.587	0.509	0.490662	0	TCF3	Retinal progenitor cells (RPCs)
9.75802e-05	0.056329	0.356	0.305	1	0	FAHD1	Retinal progenitor cells (RPCs)
4.12333e-05	0.056317	0.409	0.346	0.808461	0	P2RX5	Retinal progenitor cells (RPCs)
0.000139304	0.0562968	0.974	0.958	1	0	AL034550.1	Retinal progenitor cells (RPCs)
6.29552e-05	0.0562148	0.639	0.57	1	0	DGKH	Retinal progenitor cells (RPCs)
2.06278e-05	0.0561803	0.438	0.376	0.404449	0	PDIK1L	Retinal progenitor cells (RPCs)
1.16962e-07	0.0561715	0.186	0.135	0.00229326	0	C2CD4B	Retinal progenitor cells (RPCs)
1.99767e-05	0.0561537	0.411	0.351	0.391683	0	GDE1	Retinal progenitor cells (RPCs)
7.1357e-07	0.0561283	0.57	0.484	0.013991	0	FASN	Retinal progenitor cells (RPCs)
3.46022e-06	0.0561184	0.28	0.225	0.0678445	0	TPPP3	Retinal progenitor cells (RPCs)
6.0586e-07	0.0560757	0.275	0.217	0.0118791	0	POLR2E	Retinal progenitor cells (RPCs)
5.69533e-07	0.0560482	0.392	0.322	0.0111668	0	ENGASE	Retinal progenitor cells (RPCs)
5.30265e-06	0.0560065	0.28	0.228	0.103969	0	RPS2	Retinal progenitor cells (RPCs)
3.35827e-06	0.0559968	0.352	0.288	0.0658456	0	SIX6	Retinal progenitor cells (RPCs)
6.12598e-06	0.055977	0.424	0.353	0.120112	0	NECAB2	Retinal progenitor cells (RPCs)
[truncated: 1,046,576+ more rows]

## Sheet: day 35
ATAC Seq for WT2 derived retinal organoids, day 35
p_val	avg_log2FC	pct.1	pct.2	p_val_adj	cluster	gene	cell fate
6.04197e-31	0.301008	0.878	0.823	1.18465e-26	0	XYLT1	Neurogenic retinal progenitor cells (NRPCs)
1.03409e-30	0.29185	0.635	0.509	2.02753e-26	0	TTYH1	Neurogenic retinal progenitor cells (NRPCs)
3.6689e-30	0.279325	0.808	0.734	7.19362e-26	0	SHISA9	Neurogenic retinal progenitor cells (NRPCs)
4.52526e-24	0.256889	0.918	0.895	8.87268e-20	0	ZNF536	Neurogenic retinal progenitor cells (NRPCs)
1.82279e-27	0.256214	0.858	0.791	3.57395e-23	0	PRPSAP1	Neurogenic retinal progenitor cells (NRPCs)
1.44729e-18	0.250278	0.816	0.758	2.8377e-14	0	GRIN2A	Neurogenic retinal progenitor cells (NRPCs)
4.76522e-25	0.24675	0.862	0.806	9.34318e-21	0	WSCD1	Neurogenic retinal progenitor cells (NRPCs)
3.51322e-25	0.245143	0.738	0.638	6.88838e-21	0	SPHK1	Neurogenic retinal progenitor cells (NRPCs)
4.01414e-22	0.237293	0.872	0.841	7.87053e-18	0	PRKCB	Neurogenic retinal progenitor cells (NRPCs)
7.74547e-20	0.235337	0.703	0.622	1.51865e-15	0	DNAH9	Neurogenic retinal progenitor cells (NRPCs)
3.70114e-19	0.235324	0.886	0.871	7.25682e-15	0	HOOK2	Neurogenic retinal progenitor cells (NRPCs)
5.91509e-23	0.233816	0.679	0.57	1.15977e-18	0	VSTM2L	Neurogenic retinal progenitor cells (NRPCs)
1.06174e-19	0.228923	0.575	0.486	2.08176e-15	0	BRSK1	Neurogenic retinal progenitor cells (NRPCs)
8.04196e-20	0.222252	0.586	0.482	1.57679e-15	0	HNF1B	Neurogenic retinal progenitor cells (NRPCs)
1.28892e-16	0.217102	0.74	0.682	2.52719e-12	0	TLE2	Neurogenic retinal progenitor cells (NRPCs)
6.95051e-20	0.215477	0.786	0.72	1.36279e-15	0	SSH2	Neurogenic retinal progenitor cells (NRPCs)
1.45648e-17	0.21476	0.935	0.919	2.85573e-13	0	RPTOR	Neurogenic retinal progenitor cells (NRPCs)
2.22414e-16	0.213375	0.786	0.728	4.36086e-12	0	EML1	Neurogenic retinal progenitor cells (NRPCs)
1.27576e-16	0.210292	0.884	0.866	2.50138e-12	0	RPH3AL	Neurogenic retinal progenitor cells (NRPCs)
3.26418e-16	0.207133	0.513	0.427	6.40007e-12	0	IKZF3	Neurogenic retinal progenitor cells (NRPCs)
1.90062e-16	0.20178	0.793	0.74	3.72654e-12	0	LLfos-48D6.2	Neurogenic retinal progenitor cells (NRPCs)
2.07707e-13	0.200612	0.63	0.566	4.07252e-09	0	U2AF2	Neurogenic retinal progenitor cells (NRPCs)
1.65733e-14	0.199462	0.689	0.622	3.24953e-10	0	ZSCAN5A	Neurogenic retinal progenitor cells (NRPCs)
3.31361e-12	0.195533	0.855	0.827	6.497e-08	0	ERCC1	Neurogenic retinal progenitor cells (NRPCs)
7.50892e-17	0.193776	0.857	0.813	1.47227e-12	0	MYO18A	Neurogenic retinal progenitor cells (NRPCs)
1.09292e-15	0.190572	0.615	0.527	2.14289e-11	0	AC003006.7	Neurogenic retinal progenitor cells (NRPCs)
2.07008e-12	0.189474	0.829	0.797	4.0588e-08	0	PNKP	Neurogenic retinal progenitor cells (NRPCs)
1.75836e-13	0.189062	0.62	0.544	3.44761e-09	0	HKR1	Neurogenic retinal progenitor cells (NRPCs)
2.77574e-12	0.188018	0.458	0.383	5.4424e-08	0	BTBD2	Neurogenic retinal progenitor cells (NRPCs)
5.20066e-14	0.187178	0.571	0.493	1.01969e-09	0	FIZ1	Neurogenic retinal progenitor cells (NRPCs)
2.01209e-17	0.187114	0.955	0.939	3.9451e-13	0	CASZ1	Neurogenic retinal progenitor cells (NRPCs)
4.34882e-14	0.186836	0.543	0.467	8.52674e-10	0	ELL2	Neurogenic retinal progenitor cells (NRPCs)
5.43813e-14	0.184697	0.561	0.48	1.06625e-09	0	ZNF524	Neurogenic retinal progenitor cells (NRPCs)
3.41631e-12	0.183942	0.868	0.844	6.69836e-08	0	NXN	Neurogenic retinal progenitor cells (NRPCs)
1.46188e-13	0.183806	0.783	0.736	2.86631e-09	0	PTPRS	Neurogenic retinal progenitor cells (NRPCs)
4.02969e-15	0.18233	0.694	0.62	7.90101e-11	0	FUZ	Neurogenic retinal progenitor cells (NRPCs)
2.73887e-12	0.18198	0.8	0.768	5.37011e-08	0	MBOAT7	Neurogenic retinal progenitor cells (NRPCs)
2.14046e-14	0.181837	0.663	0.584	4.19679e-10	0	EFCAB5	Neurogenic retinal progenitor cells (NRPCs)
2.0228e-11	0.181608	0.566	0.511	3.96609e-07	0	ZFP30	Neurogenic retinal progenitor cells (NRPCs)
1.47244e-12	0.180839	0.787	0.749	2.88701e-08	0	ZNF114	Neurogenic retinal progenitor cells (NRPCs)
5.92654e-08	0.179115	0.722	0.694	0.00116202	0	PPP5D1	Neurogenic retinal progenitor cells (NRPCs)
1.28911e-12	0.177403	0.738	0.677	2.52755e-08	0	CHST15	Neurogenic retinal progenitor cells (NRPCs)
2.64253e-09	0.177255	0.709	0.684	5.1812e-05	0	PRMT1	Neurogenic retinal progenitor cells (NRPCs)
3.86493e-14	0.177128	0.51	0.417	7.57796e-10	0	MYOCD	Neurogenic retinal progenitor cells (NRPCs)
2.08773e-09	0.17624	0.702	0.665	4.09341e-05	0	NPHS1	Neurogenic retinal progenitor cells (NRPCs)
1.74723e-11	0.176146	0.906	0.88	3.42578e-07	0	KDM4B	Neurogenic retinal progenitor cells (NRPCs)
1.01257e-11	0.176012	0.73	0.683	1.98535e-07	0	IGF2BP1	Neurogenic retinal progenitor cells (NRPCs)
1.35333e-11	0.175718	0.49	0.42	2.65347e-07	0	ZNF432	Neurogenic retinal progenitor cells (NRPCs)
2.18361e-11	0.174615	0.635	0.565	4.2814e-07	0	C10orf90	Neurogenic retinal progenitor cells (NRPCs)
1.03708e-10	0.1746	0.835	0.8	2.03339e-06	0	PPFIA3	Neurogenic retinal progenitor cells (NRPCs)
2.28175e-11	0.173132	0.632	0.578	4.47382e-07	0	ZNF787	Neurogenic retinal progenitor cells (NRPCs)
1.68884e-11	0.173007	0.771	0.727	3.31131e-07	0	ZNF846	Neurogenic retinal progenitor cells (NRPCs)
3.41623e-14	0.17222	0.54	0.458	6.69819e-10	0	CTD-2006C1.10	Neurogenic retinal progenitor cells (NRPCs)
1.94619e-11	0.170561	0.586	0.52	3.8159e-07	0	DPH1	Neurogenic retinal progenitor cells (NRPCs)
4.31417e-12	0.17031	0.744	0.691	8.4588e-08	0	RP11-599B13.6	Neurogenic retinal progenitor cells (NRPCs)
1.10227e-10	0.170129	0.855	0.832	2.16121e-06	0	RARA	Neurogenic retinal progenitor cells (NRPCs)
3.8303e-12	0.169772	0.673	0.616	7.51007e-08	0	APC2	Neurogenic retinal progenitor cells (NRPCs)
1.80257e-09	0.169755	0.63	0.577	3.5343e-05	0	BCAT2	Neurogenic retinal progenitor cells (NRPCs)
4.78164e-12	0.169166	0.803	0.769	9.37536e-08	0	RFX2	Neurogenic retinal progenitor cells (NRPCs)
8.59951e-14	0.168694	0.472	0.389	1.68611e-09	0	MORC2	Neurogenic retinal progenitor cells (NRPCs)
3.27037e-11	0.168624	0.758	0.709	6.41221e-07	0	FHAD1	Neurogenic retinal progenitor cells (NRPCs)
3.72565e-10	0.168584	0.903	0.909	7.30487e-06	0	CCDC33	Neurogenic retinal progenitor cells (NRPCs)
6.57758e-11	0.168467	0.649	0.593	1.28967e-06	0	ZNF575	Neurogenic retinal progenitor cells (NRPCs)
1.28749e-09	0.167805	0.797	0.775	2.52438e-05	0	MNT	Neurogenic retinal progenitor cells (NRPCs)
1.7589e-11	0.167768	0.786	0.734	3.44868e-07	0	POU2F2	Neurogenic retinal progenitor cells (NRPCs)
4.80431e-14	0.167427	0.381	0.297	9.4198e-10	0	GFY	Neurogenic retinal progenitor cells (NRPCs)
2.8402e-11	0.167012	0.861	0.829	5.56878e-07	0	CUX2	Neurogenic retinal progenitor cells (NRPCs)
1.49176e-12	0.166963	0.754	0.701	2.92489e-08	0	DNMT3B	Neurogenic retinal progenitor cells (NRPCs)
2.02127e-12	0.166845	0.491	0.405	3.9631e-08	0	PECAM1	Neurogenic retinal progenitor cells (NRPCs)
1.69188e-08	0.16652	0.719	0.683	0.000331727	0	CELF5	Neurogenic retinal progenitor cells (NRPCs)
1.02484e-10	0.166171	0.666	0.61	2.0094e-06	0	ARID3A	Neurogenic retinal progenitor cells (NRPCs)
1.69903e-08	0.166073	0.821	0.793	0.000333129	0	PAX7	Neurogenic retinal progenitor cells (NRPCs)
4.80461e-09	0.165333	0.481	0.422	9.4204e-05	0	APLP1	Neurogenic retinal progenitor cells (NRPCs)
3.63706e-10	0.165171	0.609	0.556	7.13118e-06	0	DNAH3	Neurogenic retinal progenitor cells (NRPCs)
8.41602e-09	0.164399	0.777	0.73	0.000165013	0	NTN1	Neurogenic retinal progenitor cells (NRPCs)
6.05636e-10	0.164044	0.771	0.74	1.18747e-05	0	AKT1S1	Neurogenic retinal progenitor cells (NRPCs)
5.5524e-11	0.163602	0.489	0.423	1.08866e-06	0	ZNF490	Neurogenic retinal progenitor cells (NRPCs)
1.48423e-12	0.163407	0.532	0.455	2.91013e-08	0	L34079.2	Neurogenic retinal progenitor cells (NRPCs)
2.82176e-09	0.162865	0.629	0.579	5.53263e-05	0	MAST1	Neurogenic retinal progenitor cells (NRPCs)
7.76833e-12	0.162138	0.624	0.558	1.52314e-07	0	RFFL	Neurogenic retinal progenitor cells (NRPCs)
1.55116e-09	0.161735	0.612	0.555	3.04137e-05	0	ZNF83	Neurogenic retinal progenitor cells (NRPCs)
1.30535e-11	0.16141	0.632	0.566	2.5594e-07	0	ATP8B3	Neurogenic retinal progenitor cells (NRPCs)
3.47893e-11	0.160944	0.505	0.431	6.82113e-07	0	PDGFB	Neurogenic retinal progenitor cells (NRPCs)
1.51192e-10	0.16028	0.794	0.742	2.96443e-06	0	EXD3	Neurogenic retinal progenitor cells (NRPCs)
5.30861e-10	0.160229	0.677	0.627	1.04086e-05	0	MYADM	Neurogenic retinal progenitor cells (NRPCs)
2.04873e-11	0.160145	0.678	0.627	4.01695e-07	0	CTD-2616J11.11	Neurogenic retinal progenitor cells (NRPCs)
1.54891e-09	0.159706	0.744	0.705	3.03694e-05	0	EBF3	Neurogenic retinal progenitor cells (NRPCs)
1.54849e-11	0.159634	0.677	0.623	3.03613e-07	0	ETFB	Neurogenic retinal progenitor cells (NRPCs)
8.88696e-18	0.158882	0.359	0.263	1.74247e-13	0	LLNLF-187D8.1	Neurogenic retinal progenitor cells (NRPCs)
6.74041e-11	0.158842	0.709	0.653	1.32159e-06	0	NKAIN1	Neurogenic retinal progenitor cells (NRPCs)
2.50411e-09	0.158339	0.69	0.645	4.90981e-05	0	AXIN2	Neurogenic retinal progenitor cells (NRPCs)
2.97086e-13	0.157789	0.461	0.374	5.82497e-09	0	LZIC	Neurogenic retinal progenitor cells (NRPCs)
1.4652e-10	0.157533	0.811	0.754	2.87281e-06	0	PREX1	Neurogenic retinal progenitor cells (NRPCs)
2.4877e-10	0.157361	0.916	0.901	4.87763e-06	0	SIPA1L3	Neurogenic retinal progenitor cells (NRPCs)
7.64062e-11	0.156622	0.626	0.566	1.4981e-06	0	METTL16	Neurogenic retinal progenitor cells (NRPCs)
5.0297e-10	0.155576	0.696	0.642	9.86173e-06	0	MFSD12	Neurogenic retinal progenitor cells (NRPCs)
6.34146e-10	0.15541	0.784	0.734	1.24337e-05	0	NFIC	Neurogenic retinal progenitor cells (NRPCs)
1.3584e-11	0.15497	0.594	0.524	2.66342e-07	0	ATG16L1	Neurogenic retinal progenitor cells (NRPCs)
4.1519e-16	0.153936	0.294	0.207	8.14063e-12	0	PTH2	Neurogenic retinal progenitor cells (NRPCs)
3.42309e-14	0.153743	0.346	0.258	6.71165e-10	0	HCRT	Neurogenic retinal progenitor cells (NRPCs)
2.63943e-10	0.153512	0.726	0.679	5.17513e-06	0	CTD-2192J16.17	Neurogenic retinal progenitor cells (NRPCs)
2.35941e-10	0.153278	0.746	0.695	4.6261e-06	0	LMTK3	Neurogenic retinal progenitor cells (NRPCs)
3.26262e-10	0.152979	0.965	0.959	6.39702e-06	0	SDK2	Neurogenic retinal progenitor cells (NRPCs)
3.26275e-07	0.152919	0.672	0.638	0.00639728	0	TBC1D17	Neurogenic retinal progenitor cells (NRPCs)
5.579e-08	0.152663	0.668	0.626	0.00109387	0	INSR	Neurogenic retinal progenitor cells (NRPCs)
1.7086e-08	0.152522	0.509	0.451	0.000335005	0	PALM	Neurogenic retinal progenitor cells (NRPCs)
5.22561e-12	0.152204	0.629	0.56	1.02458e-07	0	PPP1R12C	Neurogenic retinal progenitor cells (NRPCs)
2.41324e-10	0.151861	0.584	0.517	4.73164e-06	0	ZNF473	Neurogenic retinal progenitor cells (NRPCs)
1.80082e-08	0.151769	0.65	0.619	0.000353087	0	TRIP10	Neurogenic retinal progenitor cells (NRPCs)
9.26661e-10	0.151517	0.608	0.553	1.8169e-05	0	ADAMTS10	Neurogenic retinal progenitor cells (NRPCs)
7.16481e-11	0.151422	0.814	0.766	1.4048e-06	0	NR1H2	Neurogenic retinal progenitor cells (NRPCs)
2.71903e-11	0.151379	0.485	0.402	5.3312e-07	0	MUM1	Neurogenic retinal progenitor cells (NRPCs)
8.66124e-10	0.15106	0.705	0.658	1.69821e-05	0	PER1	Neurogenic retinal progenitor cells (NRPCs)
2.9713e-11	0.150959	0.496	0.424	5.82582e-07	0	CCDC130	Neurogenic retinal progenitor cells (NRPCs)
5.6149e-10	0.150892	0.801	0.766	1.10091e-05	0	RAB4B-EGLN2	Neurogenic retinal progenitor cells (NRPCs)
3.05898e-12	0.150573	0.491	0.407	5.99773e-08	0	ZNF569	Neurogenic retinal progenitor cells (NRPCs)
5.47551e-10	0.149627	0.692	0.643	1.07358e-05	0	MXRA7	Neurogenic retinal progenitor cells (NRPCs)
7.41844e-12	0.149294	0.42	0.343	1.45453e-07	0	ZNF551	Neurogenic retinal progenitor cells (NRPCs)
1.05863e-07	0.149174	0.665	0.615	0.00207566	0	ARVCF	Neurogenic retinal progenitor cells (NRPCs)
8.95164e-12	0.149073	0.503	0.43	1.75515e-07	0	NOVA2	Neurogenic retinal progenitor cells (NRPCs)
4.40776e-09	0.148787	0.514	0.454	8.64229e-05	0	CCDC155	Neurogenic retinal progenitor cells (NRPCs)
4.30478e-12	0.148665	0.535	0.456	8.44039e-08	0	ADORA2B	Neurogenic retinal progenitor cells (NRPCs)
1.007e-08	0.148653	0.573	0.515	0.000197443	0	CBX8	Neurogenic retinal progenitor cells (NRPCs)
4.21257e-09	0.148452	0.596	0.536	8.25958e-05	0	ZNF790	Neurogenic retinal progenitor cells (NRPCs)
1.93661e-10	0.147949	0.577	0.506	3.7971e-06	0	RP11-15H20.8	Neurogenic retinal progenitor cells (NRPCs)
1.13191e-11	0.147817	0.503	0.425	2.21933e-07	0	XRCC1	Neurogenic retinal progenitor cells (NRPCs)
1.06256e-07	0.147778	0.789	0.757	0.00208337	0	AK8	Neurogenic retinal progenitor cells (NRPCs)
1.31439e-09	0.147431	0.664	0.609	2.57713e-05	0	MINOS1-NBL1	Neurogenic retinal progenitor cells (NRPCs)
8.7879e-10	0.14663	0.589	0.524	1.72304e-05	0	FOXN4	Neurogenic retinal progenitor cells (NRPCs)
3.9198e-11	0.146548	0.469	0.391	7.68555e-07	0	ZNF570	Neurogenic retinal progenitor cells (NRPCs)
2.57159e-11	0.14631	0.47	0.397	5.04212e-07	0	DYRK1B	Neurogenic retinal progenitor cells (NRPCs)
2.47291e-08	0.145648	0.641	0.586	0.000484864	0	DHX8	Neurogenic retinal progenitor cells (NRPCs)
4.64687e-09	0.145554	0.673	0.618	9.11112e-05	0	SIX5	Neurogenic retinal progenitor cells (NRPCs)
2.67778e-11	0.145335	0.488	0.416	5.25032e-07	0	PHLDB3	Neurogenic retinal progenitor cells (NRPCs)
2.36214e-10	0.145325	0.705	0.64	4.63144e-06	0	CRB2	Neurogenic retinal progenitor cells (NRPCs)
2.26017e-09	0.145049	0.527	0.469	4.43152e-05	0	KMT2B	Neurogenic retinal progenitor cells (NRPCs)
6.80548e-08	0.144949	0.715	0.671	0.00133435	0	CTD-2331H12.8	Neurogenic retinal progenitor cells (NRPCs)
1.42946e-08	0.144852	0.424	0.365	0.000280275	0	SYT5	Neurogenic retinal progenitor cells (NRPCs)
1.00784e-05	0.144831	0.708	0.682	0.197607	0	SH3BP4	Neurogenic retinal progenitor cells (NRPCs)
8.73949e-09	0.143877	0.6	0.559	0.000171355	0	PRKCG	Neurogenic retinal progenitor cells (NRPCs)
1.0217e-09	0.143795	0.68	0.62	2.00325e-05	0	RAD51L3-RFFL	Neurogenic retinal progenitor cells (NRPCs)
2.14878e-07	0.143429	0.719	0.678	0.00421311	0	RPH3A	Neurogenic retinal progenitor cells (NRPCs)
1.01952e-11	0.143017	0.477	0.395	1.99897e-07	0	CNN2	Neurogenic retinal progenitor cells (NRPCs)
3.82852e-07	0.142922	0.815	0.804	0.00750658	0	TOM1L2	Neurogenic retinal progenitor cells (NRPCs)
6.67752e-07	0.142038	0.62	0.586	0.0130926	0	ISLR2	Neurogenic retinal progenitor cells (NRPCs)
1.10576e-12	0.142027	0.47	0.385	2.16806e-08	0	ST6GALNAC2	Neurogenic retinal progenitor cells (NRPCs)
5.56851e-07	0.14199	0.774	0.749	0.0109182	0	TBC1D16	Neurogenic retinal progenitor cells (NRPCs)
1.19615e-07	0.141984	0.733	0.695	0.0023453	0	TSEN34	Neurogenic retinal progenitor cells (NRPCs)
1.67362e-09	0.141977	0.531	0.468	3.28146e-05	0	NEURL4	Neurogenic retinal progenitor cells (NRPCs)
3.91274e-08	0.141965	0.712	0.675	0.00076717	0	CTC-429P9.4	Neurogenic retinal progenitor cells (NRPCs)
1.50073e-09	0.141196	0.577	0.51	2.94248e-05	0	RP11-1021N1.1	Neurogenic retinal progenitor cells (NRPCs)
2.58235e-10	0.141145	0.444	0.369	5.06322e-06	0	NWD1	Neurogenic retinal progenitor cells (NRPCs)
5.19905e-10	0.140845	0.406	0.341	1.01938e-05	0	ZNF791	Neurogenic retinal progenitor cells (NRPCs)
3.30168e-12	0.140611	0.444	0.366	6.47361e-08	0	PINLYP	Neurogenic retinal progenitor cells (NRPCs)
5.32832e-07	0.140492	0.739	0.711	0.0104472	0	SAE1	Neurogenic retinal progenitor cells (NRPCs)
9.36519e-07	0.140359	0.858	0.846	0.0183623	0	FTO	Neurogenic retinal progenitor cells (NRPCs)
1.43043e-07	0.139438	0.584	0.544	0.00280465	0	AC003002.4	Neurogenic retinal progenitor cells (NRPCs)
1.53807e-08	0.139281	0.549	0.489	0.00030157	0	TTYH2	Neurogenic retinal progenitor cells (NRPCs)
5.49425e-09	0.139157	0.672	0.625	0.000107726	0	AD000671.6	Neurogenic retinal progenitor cells (NRPCs)
5.43814e-07	0.138927	0.794	0.777	0.0106626	0	ELL	Neurogenic retinal progenitor cells (NRPCs)
1.96943e-07	0.138833	0.712	0.677	0.00386146	0	CTD-3138B18.4	Neurogenic retinal progenitor cells (NRPCs)
5.33496e-09	0.138727	0.525	0.459	0.000104602	0	DPF1	Neurogenic retinal progenitor cells (NRPCs)
1.33114e-08	0.138596	0.589	0.543	0.000260996	0	FBXL12	Neurogenic retinal progenitor cells (NRPCs)
4.87393e-07	0.138132	0.67	0.634	0.00955632	0	CFDP1	Neurogenic retinal progenitor cells (NRPCs)
1.9855e-06	0.137945	0.687	0.649	0.0389297	0	CIRBP	Neurogenic retinal progenitor cells (NRPCs)
1.49193e-09	0.137621	0.754	0.706	2.92523e-05	0	FBXW4	Neurogenic retinal progenitor cells (NRPCs)
3.48587e-11	0.137603	0.478	0.399	6.83474e-07	0	CRABP1	Neurogenic retinal progenitor cells (NRPCs)
7.33449e-09	0.137506	0.578	0.519	0.000143807	0	TRIM37	Neurogenic retinal progenitor cells (NRPCs)
8.08477e-10	0.137433	0.654	0.594	1.58518e-05	0	CPAMD8	Neurogenic retinal progenitor cells (NRPCs)
7.75304e-08	0.137327	0.822	0.799	0.00152014	0	CFAP77	Neurogenic retinal progenitor cells (NRPCs)
1.29815e-08	0.137307	0.437	0.369	0.000254529	0	CTD-2528L19.4	Neurogenic retinal progenitor cells (NRPCs)
8.07402e-08	0.137002	0.63	0.581	0.00158307	0	TLE6	Neurogenic retinal progenitor cells (NRPCs)
1.06296e-08	0.136115	0.523	0.459	0.000208414	0	NOTCH3	Neurogenic retinal progenitor cells (NRPCs)
1.77409e-07	0.136081	0.8	0.763	0.00347846	0	SKI	Neurogenic retinal progenitor cells (NRPCs)
1.46134e-05	0.135921	0.813	0.79	0.286526	0	BAIAP2	Neurogenic retinal progenitor cells (NRPCs)
6.45572e-09	0.135811	0.418	0.356	0.000126577	0	FBXO17	Neurogenic retinal progenitor cells (NRPCs)
6.6534e-11	0.135789	0.337	0.262	1.30453e-06	0	RP5-1028K7.3	Neurogenic retinal progenitor cells (NRPCs)
4.9032e-09	0.135645	0.775	0.737	9.61371e-05	0	TTLL11	Neurogenic retinal progenitor cells (NRPCs)
6.10079e-17	0.135221	0.346	0.247	1.19618e-12	0	HES5	Neurogenic retinal progenitor cells (NRPCs)
8.19729e-09	0.134981	0.865	0.84	0.000160724	0	ERI3	Neurogenic retinal progenitor cells (NRPCs)
2.28237e-07	0.134637	0.751	0.706	0.00447503	0	HOMER2	Neurogenic retinal progenitor cells (NRPCs)
1.77928e-07	0.134617	0.771	0.738	0.00348863	0	ADGRD1	Neurogenic retinal progenitor cells (NRPCs)
1.14695e-09	0.13446	0.496	0.431	2.24883e-05	0	SMIM7	Neurogenic retinal progenitor cells (NRPCs)
2.48948e-08	0.134457	0.608	0.559	0.000488113	0	PPP2R1A	Neurogenic retinal progenitor cells (NRPCs)
8.94295e-10	0.134142	0.41	0.34	1.75344e-05	0	ZNF329	Neurogenic retinal progenitor cells (NRPCs)
8.28377e-07	0.134079	0.806	0.788	0.016242	0	CTD-3222D19.2	Neurogenic retinal progenitor cells (NRPCs)
8.5554e-09	0.133882	0.79	0.747	0.000167746	0	KCNC3	Neurogenic retinal progenitor cells (NRPCs)
3.40054e-06	0.133828	0.682	0.649	0.0666743	0	CTC-435M10.3	Neurogenic retinal progenitor cells (NRPCs)
9.31159e-08	0.133661	0.605	0.556	0.00182572	0	SERTAD3	Neurogenic retinal progenitor cells (NRPCs)
1.66357e-06	0.133508	0.79	0.763	0.0326176	0	DLG4	Neurogenic retinal progenitor cells (NRPCs)
3.80762e-08	0.133418	0.663	0.603	0.00074656	0	NR2F6	Neurogenic retinal progenitor cells (NRPCs)
2.9036e-06	0.133256	0.45	0.403	0.0569308	0	ALDH1A1	Neurogenic retinal progenitor cells (NRPCs)
2.30296e-07	0.132831	0.612	0.562	0.00451542	0	MAST3	Neurogenic retinal progenitor cells (NRPCs)
2.84e-07	0.132561	0.445	0.387	0.00556838	0	SPPL2B	Neurogenic retinal progenitor cells (NRPCs)
1.22588e-07	0.132083	0.723	0.68	0.00240359	0	EML2	Neurogenic retinal progenitor cells (NRPCs)
3.39348e-07	0.131685	0.571	0.53	0.00665359	0	BLOC1S3	Neurogenic retinal progenitor cells (NRPCs)
2.25516e-05	0.131276	0.649	0.622	0.44217	0	NOSIP	Neurogenic retinal progenitor cells (NRPCs)
2.75277e-06	0.131206	0.559	0.52	0.0539736	0	ZNF263	Neurogenic retinal progenitor cells (NRPCs)
1.64833e-07	0.131156	0.598	0.542	0.00323188	0	CCDC9	Neurogenic retinal progenitor cells (NRPCs)
4.16791e-13	0.131105	0.279	0.203	8.17202e-09	0	HAUS5	Neurogenic retinal progenitor cells (NRPCs)
1.48036e-08	0.131079	0.544	0.485	0.000290255	0	RUVBL2	Neurogenic retinal progenitor cells (NRPCs)
8.59181e-07	0.130744	0.548	0.5	0.016846	0	VRK1	Neurogenic retinal progenitor cells (NRPCs)
1.3109e-07	0.130612	0.713	0.666	0.00257028	0	ABHD8	Neurogenic retinal progenitor cells (NRPCs)
9.30737e-08	0.129938	0.541	0.484	0.0018249	0	MIDN	Neurogenic retinal progenitor cells (NRPCs)
5.47247e-07	0.129762	0.692	0.653	0.0107299	0	RP11-156P1.2	Neurogenic retinal progenitor cells (NRPCs)
3.99105e-06	0.129656	0.651	0.613	0.0782525	0	CCDC61	Neurogenic retinal progenitor cells (NRPCs)
2.19504e-08	0.129593	0.442	0.38	0.000430382	0	HSPBP1	Neurogenic retinal progenitor cells (NRPCs)
1.70517e-07	0.129575	0.444	0.388	0.00334333	0	SF3A2	Neurogenic retinal progenitor cells (NRPCs)
1.47849e-07	0.129441	0.664	0.607	0.00289887	0	AC010646.3	Neurogenic retinal progenitor cells (NRPCs)
6.38879e-06	0.129315	0.831	0.803	0.125265	0	ACACA	Neurogenic retinal progenitor cells (NRPCs)
2.09452e-08	0.129293	0.846	0.823	0.000410672	0	GNG7	Neurogenic retinal progenitor cells (NRPCs)
5.79456e-06	0.12925	0.839	0.834	0.113614	0	TNRC6B	Neurogenic retinal progenitor cells (NRPCs)
3.79026e-07	0.129198	0.635	0.589	0.00743157	0	AC010642.1	Neurogenic retinal progenitor cells (NRPCs)
6.00389e-09	0.128934	0.638	0.585	0.000117718	0	TOMM40	Neurogenic retinal progenitor cells (NRPCs)
9.59155e-09	0.128809	0.425	0.361	0.000188061	0	IGLON5	Neurogenic retinal progenitor cells (NRPCs)
1.03966e-07	0.12865	0.702	0.656	0.00203847	0	HNRNPL	Neurogenic retinal progenitor cells (NRPCs)
1.71001e-06	0.128627	0.563	0.522	0.0335282	0	DCDC2	Neurogenic retinal progenitor cells (NRPCs)
1.31386e-08	0.128534	0.379	0.315	0.000257609	0	ZNF557	Neurogenic retinal progenitor cells (NRPCs)
2.88223e-05	0.128351	0.651	0.623	0.565119	0	LHX2	Neurogenic retinal progenitor cells (NRPCs)
6.00743e-08	0.128348	0.44	0.38	0.00117788	0	WDR87	Neurogenic retinal progenitor cells (NRPCs)
1.4542e-09	0.128203	0.477	0.409	2.85125e-05	0	ZBTB32	Neurogenic retinal progenitor cells (NRPCs)
2.24748e-06	0.128171	0.582	0.547	0.0440664	0	CTD-2006C1.13	Neurogenic retinal progenitor cells (NRPCs)
9.74552e-08	0.128035	0.739	0.708	0.0019108	0	SPTBN4	Neurogenic retinal progenitor cells (NRPCs)
2.88968e-07	0.128034	0.55	0.501	0.0056658	0	ZNF625-ZNF20	Neurogenic retinal progenitor cells (NRPCs)
7.29529e-07	0.128012	0.662	0.619	0.0143039	0	TMEM2	Neurogenic retinal progenitor cells (NRPCs)
4.52106e-08	0.127894	0.696	0.647	0.000886444	0	SSBP4	Neurogenic retinal progenitor cells (NRPCs)
1.5082e-06	0.12755	0.605	0.571	0.0295712	0	TRAPPC6A	Neurogenic retinal progenitor cells (NRPCs)
3.04157e-06	0.127077	0.675	0.641	0.059636	0	TMEM132E	Neurogenic retinal progenitor cells (NRPCs)
1.26085e-06	0.126641	0.598	0.555	0.0247215	0	SHBG	Neurogenic retinal progenitor cells (NRPCs)
2.06359e-06	0.126438	0.606	0.56	0.0404609	0	CACNG8	Neurogenic retinal progenitor cells (NRPCs)
6.45811e-07	0.126258	0.615	0.568	0.0126624	0	DAZAP1	Neurogenic retinal progenitor cells (NRPCs)
2.52185e-06	0.126252	0.487	0.441	0.0494459	0	C19orf25	Neurogenic retinal progenitor cells (NRPCs)
4.60092e-08	0.125975	0.488	0.434	0.000902103	0	TMEM38A	Neurogenic retinal progenitor cells (NRPCs)
5.03335e-08	0.125756	0.543	0.491	0.000986889	0	ALKBH7	Neurogenic retinal progenitor cells (NRPCs)
4.23296e-08	0.125728	0.495	0.433	0.000829956	0	CTD-2583A14.9	Neurogenic retinal progenitor cells (NRPCs)
2.31677e-06	0.125596	0.723	0.691	0.0454248	0	PEPD	Neurogenic retinal progenitor cells (NRPCs)
1.0992e-09	0.125072	0.383	0.313	2.1552e-05	0	RTBDN	Neurogenic retinal progenitor cells (NRPCs)
1.22991e-09	0.125005	0.549	0.467	2.41149e-05	0	CLEC19A	Neurogenic retinal progenitor cells (NRPCs)
6.81867e-06	0.124732	0.907	0.895	0.133694	0	EPHB2	Neurogenic retinal progenitor cells (NRPCs)
1.80757e-07	0.124639	0.629	0.579	0.0035441	0	CARD8	Neurogenic retinal progenitor cells (NRPCs)
3.98215e-07	0.123992	0.497	0.442	0.00780781	0	KCTD11	Neurogenic retinal progenitor cells (NRPCs)
3.03412e-07	0.123983	0.69	0.644	0.00594899	0	WHSC1	Neurogenic retinal progenitor cells (NRPCs)
6.46152e-06	0.123915	0.533	0.49	0.126691	0	TFAP4	Neurogenic retinal progenitor cells (NRPCs)
1.97835e-06	0.123716	0.512	0.462	0.0387896	0	EPS8L1	Neurogenic retinal progenitor cells (NRPCs)
8.2814e-08	0.123592	0.639	0.582	0.00162373	0	TUBB3	Neurogenic retinal progenitor cells (NRPCs)
1.45435e-06	0.123584	0.701	0.669	0.0285154	0	MAMSTR	Neurogenic retinal progenitor cells (NRPCs)
7.51264e-06	0.123564	0.603	0.564	0.1473	0	NUAK1	Neurogenic retinal progenitor cells (NRPCs)
5.83921e-07	0.123346	0.696	0.648	0.0114489	0	PBX3	Neurogenic retinal progenitor cells (NRPCs)
2.47886e-05	0.123265	0.538	0.5	0.48603	0	TMEM91	Neurogenic retinal progenitor cells (NRPCs)
5.44831e-08	0.123121	0.415	0.356	0.00106825	0	MBD3	Neurogenic retinal progenitor cells (NRPCs)
9.30628e-06	0.122952	0.6	0.57	0.182468	0	GPR108	Neurogenic retinal progenitor cells (NRPCs)
7.17083e-06	0.122923	0.539	0.496	0.140598	0	HMG20B	Neurogenic retinal progenitor cells (NRPCs)
2.58379e-07	0.122658	0.599	0.559	0.00506603	0	PIK3R2	Neurogenic retinal progenitor cells (NRPCs)
2.91374e-06	0.122578	0.839	0.82	0.0571296	0	TCF20	Neurogenic retinal progenitor cells (NRPCs)
3.18149e-08	0.122474	0.449	0.387	0.000623795	0	C19orf48	Neurogenic retinal progenitor cells (NRPCs)
2.92822e-07	0.122232	0.661	0.606	0.00574137	0	RP11-566K11.2	Neurogenic retinal progenitor cells (NRPCs)
4.12633e-07	0.122148	0.437	0.381	0.0080905	0	ZNF345	Neurogenic retinal progenitor cells (NRPCs)
1.18866e-06	0.122113	0.524	0.479	0.0233061	0	SLC25A23	Neurogenic retinal progenitor cells (NRPCs)
3.1688e-08	0.12187	0.396	0.339	0.000621306	0	ZNF763	Neurogenic retinal progenitor cells (NRPCs)
2.29449e-06	0.121771	0.642	0.589	0.0449881	0	MPP2	Neurogenic retinal progenitor cells (NRPCs)
5.36418e-06	0.12175	0.471	0.418	0.105176	0	LEMD2	Neurogenic retinal progenitor cells (NRPCs)
4.12711e-07	0.121732	0.536	0.479	0.00809203	0	MCRIP2	Neurogenic retinal progenitor cells (NRPCs)
2.45529e-08	0.121298	0.334	0.271	0.00048141	0	TNNI3	Neurogenic retinal progenitor cells (NRPCs)
3.65475e-06	0.121273	0.868	0.869	0.0716586	0	ZFHX3	Neurogenic retinal progenitor cells (NRPCs)
1.08635e-05	0.121262	0.461	0.418	0.213002	0	VSIG10L	Neurogenic retinal progenitor cells (NRPCs)
7.25816e-06	0.121255	0.551	0.513	0.142311	0	RAB11B	Neurogenic retinal progenitor cells (NRPCs)
4.44883e-05	0.12122	0.76	0.734	0.872283	0	C16orf95	Neurogenic retinal progenitor cells (NRPCs)
1.87249e-08	0.121155	0.758	0.724	0.00036714	0	GRIA1	Neurogenic retinal progenitor cells (NRPCs)
7.37672e-08	0.121128	0.407	0.346	0.00144635	0	CTD-2587H24.4	Neurogenic retinal progenitor cells (NRPCs)
1.01772e-05	0.120875	0.843	0.813	0.199544	0	TLN2	Neurogenic retinal progenitor cells (NRPCs)
5.48673e-05	0.120775	0.782	0.77	1	0	PTK2	Neurogenic retinal progenitor cells (NRPCs)
5.68727e-05	0.12062	0.611	0.58	1	0	KCTD2	Neurogenic retinal progenitor cells (NRPCs)
3.73729e-08	0.12047	0.377	0.316	0.000732771	0	ZNF611	Neurogenic retinal progenitor cells (NRPCs)
6.04001e-05	0.120468	0.873	0.879	1	0	PRDM16	Neurogenic retinal progenitor cells (NRPCs)
4.52391e-06	0.12033	0.612	0.577	0.0887004	0	AC002398.9	Neurogenic retinal progenitor cells (NRPCs)
1.32669e-05	0.120173	0.578	0.537	0.260124	0	DAPK3	Neurogenic retinal progenitor cells (NRPCs)
7.45763e-09	0.120098	0.588	0.522	0.000146222	0	ZDHHC1	Neurogenic retinal progenitor cells (NRPCs)
8.2813e-06	0.120088	0.751	0.728	0.162372	0	FAM222A	Neurogenic retinal progenitor cells (NRPCs)
2.72851e-05	0.120061	0.889	0.872	0.534979	0	ZBTB16	Neurogenic retinal progenitor cells (NRPCs)
1.51036e-07	0.119988	0.588	0.532	0.00296137	0	ATPAF2	Neurogenic retinal progenitor cells (NRPCs)
1.18664e-05	0.119969	0.804	0.784	0.232664	0	PHC2	Neurogenic retinal progenitor cells (NRPCs)
6.70953e-05	0.119744	0.641	0.618	1	0	IER2	Neurogenic retinal progenitor cells (NRPCs)
5.30959e-06	0.119741	0.606	0.573	0.104105	0	AC005779.2	Neurogenic retinal progenitor cells (NRPCs)
1.06848e-05	0.119623	0.586	0.538	0.209496	0	WASF3	Neurogenic retinal progenitor cells (NRPCs)
1.98989e-08	0.119547	0.479	0.414	0.000390157	0	CPLX4	Neurogenic retinal progenitor cells (NRPCs)
3.35549e-06	0.119544	0.847	0.825	0.0657911	0	KIAA0556	Neurogenic retinal progenitor cells (NRPCs)
1.88627e-05	0.119257	0.669	0.645	0.36984	0	DBP	Neurogenic retinal progenitor cells (NRPCs)
2.0679e-06	0.119242	0.624	0.582	0.0405453	0	UBE2O	Neurogenic retinal progenitor cells (NRPCs)
0.000127973	0.119137	0.731	0.711	1	0	SRRM4	Neurogenic retinal progenitor cells (NRPCs)
3.56256e-07	0.119092	0.38	0.324	0.00698512	0	RAB11FIP2	Neurogenic retinal progenitor cells (NRPCs)
6.2375e-09	0.1189	0.327	0.267	0.000122299	0	CTD-2192J16.24	Neurogenic retinal progenitor cells (NRPCs)
5.71671e-11	0.118691	0.327	0.253	1.12088e-06	0	ZNF85	Neurogenic retinal progenitor cells (NRPCs)
3.27813e-05	0.118565	0.442	0.408	0.642743	0	UBE2M	Neurogenic retinal progenitor cells (NRPCs)
1.8446e-05	0.118559	0.874	0.859	0.361671	0	TBC1D22A	Neurogenic retinal progenitor cells (NRPCs)
1.10532e-07	0.118556	0.54	0.485	0.0021672	0	EPOR	Neurogenic retinal progenitor cells (NRPCs)
2.83864e-07	0.11853	0.479	0.424	0.00556572	0	ZNF529	Neurogenic retinal progenitor cells (NRPCs)
1.54997e-06	0.118443	0.938	0.928	0.0303903	0	RBFOX3	Neurogenic retinal progenitor cells (NRPCs)
2.62129e-05	0.118436	0.612	0.573	0.513956	0	KDM6B	Neurogenic retinal progenitor cells (NRPCs)
9.30692e-07	0.118306	0.629	0.59	0.0182481	0	AC007192.4	Neurogenic retinal progenitor cells (NRPCs)
2.80356e-06	0.118205	0.592	0.544	0.0549694	0	GOSR2	Neurogenic retinal progenitor cells (NRPCs)
2.28349e-05	0.118133	0.655	0.618	0.447724	0	LA16c-306E5.2	Neurogenic retinal progenitor cells (NRPCs)
0.00130114	0.117834	0.596	0.58	1	0	STK35	Neurogenic retinal progenitor cells (NRPCs)
1.09272e-07	0.11782	0.683	0.624	0.00214249	0	PDE4A	Neurogenic retinal progenitor cells (NRPCs)
5.3396e-06	0.117785	0.544	0.499	0.104693	0	KIAA1644	Neurogenic retinal progenitor cells (NRPCs)
2.25455e-05	0.117739	0.478	0.436	0.442049	0	ZNF564	Neurogenic retinal progenitor cells (NRPCs)
2.91926e-06	0.117673	0.619	0.567	0.057238	0	NAA38	Neurogenic retinal progenitor cells (NRPCs)
5.64573e-07	0.11764	0.723	0.676	0.0110696	0	LMF1	Neurogenic retinal progenitor cells (NRPCs)
9.07801e-08	0.117519	0.508	0.449	0.00177993	0	ZNF8	Neurogenic retinal progenitor cells (NRPCs)
3.95763e-05	0.117474	0.464	0.425	0.775973	0	MYBPC2	Neurogenic retinal progenitor cells (NRPCs)
1.77972e-05	0.117442	0.603	0.568	0.34895	0	KLF16	Neurogenic retinal progenitor cells (NRPCs)
4.64116e-08	0.117424	0.408	0.348	0.000909993	0	ZNF497	Neurogenic retinal progenitor cells (NRPCs)
4.30708e-07	0.117409	0.497	0.445	0.0084449	0	LDLR	Neurogenic retinal progenitor cells (NRPCs)
1.52244e-07	0.117278	0.428	0.369	0.00298504	0	KIF22	Neurogenic retinal progenitor cells (NRPCs)
1.01148e-06	0.117217	0.691	0.654	0.0198321	0	BRCA1	Neurogenic retinal progenitor cells (NRPCs)
1.30361e-06	0.116943	0.429	0.376	0.0255599	0	ARMC6	Neurogenic retinal progenitor cells (NRPCs)
1.72936e-06	0.116855	0.654	0.618	0.0339075	0	MIA-RAB4B	Neurogenic retinal progenitor cells (NRPCs)
1.34288e-05	0.116767	0.451	0.404	0.263298	0	PRX	Neurogenic retinal progenitor cells (NRPCs)
7.716e-07	0.116759	0.386	0.332	0.0151288	0	SPACA9	Neurogenic retinal progenitor cells (NRPCs)
2.6975e-08	0.116752	0.495	0.429	0.000528899	0	CYP7B1	Neurogenic retinal progenitor cells (NRPCs)
1.18531e-06	0.116718	0.457	0.402	0.0232403	0	SLC1A6	Neurogenic retinal progenitor cells (NRPCs)
7.80076e-09	0.116707	0.466	0.397	0.00015295	0	ZFR2	Neurogenic retinal progenitor cells (NRPCs)
1.48837e-05	0.116694	0.502	0.465	0.291825	0	MAZ	Neurogenic retinal progenitor cells (NRPCs)
4.45573e-09	0.116644	0.295	0.232	8.73635e-05	0	LSM7	Neurogenic retinal progenitor cells (NRPCs)
4.10624e-07	0.116452	0.435	0.378	0.0080511	0	MRPL54	Neurogenic retinal progenitor cells (NRPCs)
2.72917e-05	0.116448	0.883	0.873	0.535107	0	CAPZB	Neurogenic retinal progenitor cells (NRPCs)
4.6863e-07	0.116442	0.388	0.332	0.00918842	0	ATF5	Neurogenic retinal progenitor cells (NRPCs)
1.07992e-09	0.116328	0.397	0.324	2.11741e-05	0	DUS3L	Neurogenic retinal progenitor cells (NRPCs)
7.5821e-06	0.116269	0.562	0.52	0.148662	0	DKKL1	Neurogenic retinal progenitor cells (NRPCs)
7.85454e-07	0.116256	0.665	0.631	0.0154004	0	RAB4B	Neurogenic retinal progenitor cells (NRPCs)
1.00566e-09	0.116204	0.374	0.302	1.9718e-05	0	ZNF737	Neurogenic retinal progenitor cells (NRPCs)
7.09542e-07	0.116133	0.525	0.47	0.013912	0	TXNDC11	Neurogenic retinal progenitor cells (NRPCs)
8.45505e-06	0.116029	0.379	0.332	0.165778	0	PNMAL2	Neurogenic retinal progenitor cells (NRPCs)
2.3748e-05	0.11588	0.533	0.49	0.465627	0	CTD-2192J16.20	Neurogenic retinal progenitor cells (NRPCs)
3.99723e-07	0.115716	0.586	0.529	0.00783737	0	GYS1	Neurogenic retinal progenitor cells (NRPCs)
0.000145054	0.115681	0.723	0.697	1	0	TLDC1	Neurogenic retinal progenitor cells (NRPCs)
0.00329626	0.115452	0.445	0.423	1	0	CTC1	Neurogenic retinal progenitor cells (NRPCs)
1.73573e-05	0.115403	0.459	0.417	0.340325	0	CCDC94	Neurogenic retinal progenitor cells (NRPCs)
2.02082e-07	0.115296	0.538	0.481	0.00396222	0	ZNF43	Neurogenic retinal progenitor cells (NRPCs)
4.46335e-08	0.115241	0.453	0.388	0.000875129	0	ZIK1	Neurogenic retinal progenitor cells (NRPCs)
6.48981e-05	0.115097	0.591	0.562	1	0	VAT1L	Neurogenic retinal progenitor cells (NRPCs)
1.51447e-07	0.115086	0.448	0.396	0.00296941	0	RNF167	Neurogenic retinal progenitor cells (NRPCs)
4.94695e-06	0.115041	0.748	0.716	0.0969948	0	MYO9B	Neurogenic retinal progenitor cells (NRPCs)
4.51442e-08	0.115018	0.44	0.383	0.000885143	0	SLC25A11	Neurogenic retinal progenitor cells (NRPCs)
1.43219e-05	0.114954	0.499	0.458	0.28081	0	CARHSP1	Neurogenic retinal progenitor cells (NRPCs)
2.81105e-06	0.114543	0.701	0.664	0.0551163	0	CATSPERG	Neurogenic retinal progenitor cells (NRPCs)
3.30674e-07	0.11437	0.36	0.305	0.00648353	0	WDR83	Neurogenic retinal progenitor cells (NRPCs)
2.59393e-08	0.114219	0.519	0.452	0.000508592	0	LSR	Neurogenic retinal progenitor cells (NRPCs)
2.04474e-06	0.114146	0.644	0.592	0.0400911	0	DNAH8	Neurogenic retinal progenitor cells (NRPCs)
0.000531644	0.114137	0.949	0.962	1	0	ZNF423	Neurogenic retinal progenitor cells (NRPCs)
2.94829e-06	0.114113	0.409	0.359	0.0578071	0	TTI1	Neurogenic retinal progenitor cells (NRPCs)
1.54556e-06	0.114084	0.404	0.351	0.0303038	0	MRPS2	Neurogenic retinal progenitor cells (NRPCs)
4.92942e-09	0.114021	0.456	0.388	9.66512e-05	0	CLEC11A	Neurogenic retinal progenitor cells (NRPCs)
2.39332e-07	0.113961	0.626	0.565	0.00469258	0	CCDC151	Neurogenic retinal progenitor cells (NRPCs)
5.21763e-05	0.113925	0.561	0.524	1	0	EMP3	Neurogenic retinal progenitor cells (NRPCs)
1.37185e-07	0.113836	0.35	0.289	0.00268978	0	TIMM13	Neurogenic retinal progenitor cells (NRPCs)
2.05611e-05	0.113759	0.484	0.442	0.403142	0	FNDC1	Neurogenic retinal progenitor cells (NRPCs)
3.76921e-06	0.113615	0.505	0.467	0.0739029	0	CTC-360G5.8	Neurogenic retinal progenitor cells (NRPCs)
2.91286e-07	0.113611	0.532	0.468	0.00571124	0	FCHO1	Neurogenic retinal progenitor cells (NRPCs)
3.53313e-05	0.113564	0.744	0.723	0.69274	0	MYO1D	Neurogenic retinal progenitor cells (NRPCs)
2.07448e-05	0.113531	0.591	0.554	0.406744	0	ZNF586	Neurogenic retinal progenitor cells (NRPCs)
1.36467e-05	0.113517	0.442	0.398	0.26757	0	PLEKHA4	Neurogenic retinal progenitor cells (NRPCs)
2.29458e-06	0.113452	0.374	0.323	0.0449899	0	ZNF93	Neurogenic retinal progenitor cells (NRPCs)
0.00048849	0.113382	0.601	0.571	1	0	AC009133.23	Neurogenic retinal progenitor cells (NRPCs)
1.28777e-06	0.113176	0.578	0.535	0.0252493	0	SLC17A7	Neurogenic retinal progenitor cells (NRPCs)
9.0951e-09	0.113143	0.426	0.356	0.000178328	0	MAP2K7	Neurogenic retinal progenitor cells (NRPCs)
1.56085e-06	0.113013	0.588	0.542	0.0306036	0	PLEKHG2	Neurogenic retinal progenitor cells (NRPCs)
3.77816e-07	0.112973	0.48	0.426	0.00740785	0	BPTF	Neurogenic retinal progenitor cells (NRPCs)
5.72476e-06	0.11286	0.542	0.495	0.112245	0	ZNF331	Neurogenic retinal progenitor cells (NRPCs)
5.86071e-06	0.112602	0.641	0.609	0.114911	0	VPS53	Neurogenic retinal progenitor cells (NRPCs)
5.50686e-07	0.11259	0.457	0.403	0.0107973	0	ATXN7L3	Neurogenic retinal progenitor cells (NRPCs)
9.9856e-06	0.112364	0.566	0.528	0.195788	0	SLC35E4	Neurogenic retinal progenitor cells (NRPCs)
4.50513e-06	0.112253	0.618	0.565	0.0883322	0	DDR1	Neurogenic retinal progenitor cells (NRPCs)
2.33377e-06	0.112235	0.444	0.396	0.0457582	0	ZNF730	Neurogenic retinal progenitor cells (NRPCs)
1.36275e-06	0.112115	0.655	0.618	0.0267194	0	TYK2	Neurogenic retinal progenitor cells (NRPCs)
1.83247e-06	0.111995	0.428	0.374	0.0359293	0	FAM64A	Neurogenic retinal progenitor cells (NRPCs)
1.42231e-05	0.111994	0.532	0.485	0.278873	0	CYB5D1	Neurogenic retinal progenitor cells (NRPCs)
8.40402e-06	0.111812	0.491	0.442	0.164778	0	POLR2I	Neurogenic retinal progenitor cells (NRPCs)
6.35622e-06	0.111733	0.651	0.61	0.124626	0	MYO1F	Neurogenic retinal progenitor cells (NRPCs)
3.59189e-06	0.111727	0.679	0.64	0.0704263	0	TPGS1	Neurogenic retinal progenitor cells (NRPCs)
3.16002e-05	0.111724	0.404	0.363	0.619586	0	RP11-1099M24.7	Neurogenic retinal progenitor cells (NRPCs)
3.89991e-05	0.111681	0.595	0.558	0.764655	0	TEAD2	Neurogenic retinal progenitor cells (NRPCs)
1.38174e-05	0.111524	0.495	0.453	0.270918	0	DDX42	Neurogenic retinal progenitor cells (NRPCs)
2.40105e-06	0.111435	0.401	0.349	0.0470775	0	C9orf116	Neurogenic retinal progenitor cells (NRPCs)
1.12779e-07	0.111341	0.313	0.254	0.00221125	0	SMARCE1	Neurogenic retinal progenitor cells (NRPCs)
5.66121e-06	0.111073	0.481	0.43	0.110999	0	INAFM1	Neurogenic retinal progenitor cells (NRPCs)
2.12816e-07	0.110869	0.36	0.305	0.00417268	0	LENG8	Neurogenic retinal progenitor cells (NRPCs)
0.000181922	0.110839	0.463	0.429	1	0	PYY	Neurogenic retinal progenitor cells (NRPCs)
4.61338e-07	0.110838	0.488	0.432	0.00904545	0	ZNF585B	Neurogenic retinal progenitor cells (NRPCs)
4.06976e-06	0.110836	0.662	0.615	0.0797958	0	MZF1	Neurogenic retinal progenitor cells (NRPCs)
5.49767e-05	0.110807	0.568	0.524	1	0	NID1	Neurogenic retinal progenitor cells (NRPCs)
4.7325e-07	0.110807	0.766	0.725	0.00927901	0	RAB31	Neurogenic retinal progenitor cells (NRPCs)
0.000264817	0.110771	0.548	0.505	1	0	PLPP4	Neurogenic retinal progenitor cells (NRPCs)
2.45247e-06	0.110756	0.603	0.552	0.0480856	0	CFAP74	Neurogenic retinal progenitor cells (NRPCs)
4.89325e-07	0.11067	0.39	0.336	0.0095942	0	ARRDC2	Neurogenic retinal progenitor cells (NRPCs)
0.000318038	0.110626	0.434	0.398	1	0	TPM4	Neurogenic retinal progenitor cells (NRPCs)
1.63599e-05	0.110447	0.491	0.454	0.320769	0	AKAP8	Neurogenic retinal progenitor cells (NRPCs)
9.82032e-07	0.1104	0.565	0.506	0.0192547	0	MEGF8	Neurogenic retinal progenitor cells (NRPCs)
9.93474e-07	0.110377	0.549	0.492	0.019479	0	ZNF568	Neurogenic retinal progenitor cells (NRPCs)
1.44937e-07	0.110304	0.573	0.516	0.00284178	0	IQCK	Neurogenic retinal progenitor cells (NRPCs)
1.08482e-05	0.110103	0.764	0.746	0.212701	0	CELSR1	Neurogenic retinal progenitor cells (NRPCs)
1.72331e-05	0.109993	0.478	0.437	0.33789	0	ZNF525	Neurogenic retinal progenitor cells (NRPCs)
1.52211e-05	0.109914	0.49	0.445	0.298439	0	C19orf68	Neurogenic retinal progenitor cells (NRPCs)
1.25097e-05	0.109874	0.406	0.362	0.245279	0	CCDC106	Neurogenic retinal progenitor cells (NRPCs)
9.1022e-08	0.10981	0.422	0.36	0.00178467	0	ZNF814	Neurogenic retinal progenitor cells (NRPCs)
6.53103e-09	0.109738	0.32	0.256	0.000128054	0	ZNF433	Neurogenic retinal progenitor cells (NRPCs)
0.00100729	0.109729	0.759	0.747	1	0	PTCH1	Neurogenic retinal progenitor cells (NRPCs)
4.89682e-07	0.109605	0.663	0.609	0.00960119	0	HNRNPUL1	Neurogenic retinal progenitor cells (NRPCs)
1.22847e-08	0.109598	0.454	0.387	0.000240867	0	DNAJC11	Neurogenic retinal progenitor cells (NRPCs)
0.000149475	0.109558	0.69	0.658	1	0	PLXNC1	Neurogenic retinal progenitor cells (NRPCs)
2.30519e-06	0.109462	0.452	0.401	0.0451979	0	ZNF160	Neurogenic retinal progenitor cells (NRPCs)
5.60224e-06	0.109334	0.427	0.375	0.109843	0	KIRREL2	Neurogenic retinal progenitor cells (NRPCs)
0.000106237	0.109284	0.542	0.505	1	0	ALDH16A1	Neurogenic retinal progenitor cells (NRPCs)
3.67797e-06	0.10927	0.525	0.482	0.072114	0	RTN2	Neurogenic retinal progenitor cells (NRPCs)
2.08982e-07	0.109146	0.298	0.244	0.00409751	0	TEKT1	Neurogenic retinal progenitor cells (NRPCs)
1.84594e-05	0.109096	0.403	0.362	0.361934	0	CDKN2D	Neurogenic retinal progenitor cells (NRPCs)
0.000594668	0.109083	0.594	0.573	1	0	BORCS8-MEF2B	Neurogenic retinal progenitor cells (NRPCs)
4.0865e-07	0.109073	0.453	0.394	0.0080124	0	SLC25A35	Neurogenic retinal progenitor cells (NRPCs)
0.000103301	0.109073	0.474	0.434	1	0	PRRT2	Neurogenic retinal progenitor cells (NRPCs)
1.8886e-08	0.109054	0.344	0.278	0.000370298	0	KDR	Neurogenic retinal progenitor cells (NRPCs)
2.73675e-05	0.109023	0.667	0.622	0.536595	0	TMEM256-PLSCR3.1	Neurogenic retinal progenitor cells (NRPCs)
1.8111e-05	0.109021	0.608	0.569	0.355102	0	ACO2	Neurogenic retinal progenitor cells (NRPCs)
1.09224e-06	0.109009	0.336	0.283	0.0214155	0	ZFP28	Neurogenic retinal progenitor cells (NRPCs)
0.00028172	0.108801	0.573	0.548	1	0	DMPK	Neurogenic retinal progenitor cells (NRPCs)
7.49746e-07	0.108476	0.434	0.371	0.0147003	0	DNAI2	Neurogenic retinal progenitor cells (NRPCs)
1.07856e-05	0.108408	0.634	0.6	0.211474	0	NECTIN2	Neurogenic retinal progenitor cells (NRPCs)
3.85242e-06	0.108344	0.684	0.65	0.0755344	0	MAP1B	Neurogenic retinal progenitor cells (NRPCs)
9.83717e-09	0.108324	0.468	0.4	0.000192877	0	RASAL3	Neurogenic retinal progenitor cells (NRPCs)
1.85238e-05	0.108269	0.641	0.595	0.363196	0	NOTCH1	Neurogenic retinal progenitor cells (NRPCs)
4.60418e-08	0.108224	0.406	0.342	0.000902742	0	ZNF724	Neurogenic retinal progenitor cells (NRPCs)
3.32799e-05	0.108209	0.526	0.48	0.652518	0	PIH1D1	Neurogenic retinal progenitor cells (NRPCs)
1.82618e-05	0.108189	0.662	0.631	0.35806	0	FBXO46	Neurogenic retinal progenitor cells (NRPCs)
1.98574e-07	0.107958	0.661	0.605	0.00389345	0	MLLT1	Neurogenic retinal progenitor cells (NRPCs)
0.000154453	0.107687	0.52	0.48	1	0	RTN4R	Neurogenic retinal progenitor cells (NRPCs)
1.09856e-07	0.10766	0.542	0.474	0.00215395	0	LGR5	Neurogenic retinal progenitor cells (NRPCs)
8.39819e-06	0.107626	0.504	0.458	0.164663	0	ZNF865	Neurogenic retinal progenitor cells (NRPCs)
6.49181e-06	0.107546	0.473	0.421	0.127285	0	LLGL1	Neurogenic retinal progenitor cells (NRPCs)
4.38134e-06	0.107485	0.383	0.332	0.0859049	0	CTD-2561J22.3	Neurogenic retinal progenitor cells (NRPCs)
3.53313e-05	0.107455	0.528	0.493	0.692742	0	EGLN2	Neurogenic retinal progenitor cells (NRPCs)
3.91465e-05	0.1074	0.477	0.432	0.767545	0	LMNB2	Neurogenic retinal progenitor cells (NRPCs)
2.37969e-06	0.107336	0.605	0.549	0.0466585	0	VRK3	Neurogenic retinal progenitor cells (NRPCs)
1.56927e-05	0.10721	0.534	0.491	0.307686	0	JOSD2	Neurogenic retinal progenitor cells (NRPCs)
9.22221e-06	0.107124	0.422	0.372	0.18082	0	NUP62	Neurogenic retinal progenitor cells (NRPCs)
5.33778e-08	0.107121	0.362	0.301	0.00104658	0	ZNF878	Neurogenic retinal progenitor cells (NRPCs)
7.35048e-06	0.107011	0.341	0.293	0.144121	0	SLC22A15	Neurogenic retinal progenitor cells (NRPCs)
1.51943e-06	0.106905	0.391	0.339	0.0297915	0	FTL	Neurogenic retinal progenitor cells (NRPCs)
4.08876e-07	0.106752	0.44	0.381	0.00801683	0	APBA3	Neurogenic retinal progenitor cells (NRPCs)
4.47391e-06	0.106381	0.546	0.496	0.08772	0	AC003002.6	Neurogenic retinal progenitor cells (NRPCs)
6.83262e-05	0.106218	0.441	0.4	1	0	C10orf67	Neurogenic retinal progenitor cells (NRPCs)
0.000341825	0.106207	0.486	0.448	1	0	FZD2	Neurogenic retinal progenitor cells (NRPCs)
4.31821e-06	0.106173	0.378	0.33	0.0846672	0	RBBP6	Neurogenic retinal progenitor cells (NRPCs)
1.66163e-05	0.106133	0.656	0.61	0.325797	0	GLTSCR1	Neurogenic retinal progenitor cells (NRPCs)
2.67786e-05	0.106106	0.487	0.445	0.525048	0	HAUS8	Neurogenic retinal progenitor cells (NRPCs)
5.59578e-06	0.105999	0.465	0.414	0.109717	0	ZNF667	Neurogenic retinal progenitor cells (NRPCs)
3.04772e-06	0.10598	0.55	0.5	0.0597567	0	CTC-273B12.7	Neurogenic retinal progenitor cells (NRPCs)
0.00169034	0.105899	0.564	0.536	1	0	PRR12	Neurogenic retinal progenitor cells (NRPCs)
0.000143679	0.105856	0.619	0.584	1	0	DNAH2	Neurogenic retinal progenitor cells (NRPCs)
1.23898e-05	0.105839	0.506	0.461	0.242926	0	TBCB	Neurogenic retinal progenitor cells (NRPCs)
7.0892e-07	0.105783	0.512	0.454	0.0138998	0	WFIKKN1	Neurogenic retinal progenitor cells (NRPCs)
1.41739e-05	0.10573	0.584	0.544	0.277907	0	ZNF584	Neurogenic retinal progenitor cells (NRPCs)
6.4476e-05	0.10564	0.795	0.773	1	0	RALGAPA2	Neurogenic retinal progenitor cells (NRPCs)
5.93368e-05	0.10554	0.603	0.568	1	0	MRPL34	Neurogenic retinal progenitor cells (NRPCs)
1.12733e-06	0.105519	0.307	0.255	0.0221035	0	PRPF31	Neurogenic retinal progenitor cells (NRPCs)
2.34551e-05	0.105478	0.525	0.477	0.459885	0	AATF	Neurogenic retinal progenitor cells (NRPCs)
2.56275e-05	0.105465	0.666	0.624	0.502478	0	AP3D1	Neurogenic retinal progenitor cells (NRPCs)
0.00012669	0.105459	0.43	0.392	1	0	FANK1	Neurogenic retinal progenitor cells (NRPCs)
1.30835e-07	0.105411	0.601	0.543	0.00256528	0	ZNF565	Neurogenic retinal progenitor cells (NRPCs)
1.39789e-05	0.105399	0.453	0.407	0.274084	0	CBX4	Neurogenic retinal progenitor cells (NRPCs)
4.97347e-06	0.10532	0.345	0.296	0.0975148	0	ZNF699	Neurogenic retinal progenitor cells (NRPCs)
6.09799e-08	0.1052	0.342	0.282	0.00119563	0	ZNF625	Neurogenic retinal progenitor cells (NRPCs)
0.000183957	0.105151	0.393	0.353	1	0	URI1	Neurogenic retinal progenitor cells (NRPCs)
7.76219e-05	0.105066	0.51	0.474	1	0	ASPSCR1	Neurogenic retinal progenitor cells (NRPCs)
3.79823e-10	0.105032	0.272	0.204	7.44718e-06	0	SDHAF1	Neurogenic retinal progenitor cells (NRPCs)
2.01919e-06	0.104999	0.63	0.587	0.0395903	0	OSBPL2	Neurogenic retinal progenitor cells (NRPCs)
7.7785e-05	0.104808	0.916	0.912	1	0	MARK4	Neurogenic retinal progenitor cells (NRPCs)
0.000332426	0.104721	0.767	0.753	1	0	TAF15	Neurogenic retinal progenitor cells (NRPCs)
3.75679e-07	0.104719	0.547	0.493	0.00736594	0	ZNF709	Neurogenic retinal progenitor cells (NRPCs)
2.5446e-06	0.104693	0.527	0.482	0.049892	0	SUPT5H	Neurogenic retinal progenitor cells (NRPCs)
2.56187e-05	0.104631	0.593	0.551	0.502305	0	ZNF771	Neurogenic retinal progenitor cells (NRPCs)
3.29721e-07	0.104601	0.329	0.274	0.00646484	0	ZNF788	Neurogenic retinal progenitor cells (NRPCs)
3.29592e-05	0.104584	0.839	0.807	0.646231	0	BAHCC1	Neurogenic retinal progenitor cells (NRPCs)
1.60084e-06	0.104479	0.396	0.344	0.0313877	0	ZNF616	Neurogenic retinal progenitor cells (NRPCs)
4.16592e-06	0.10446	0.646	0.608	0.0816812	0	CNOT3	Neurogenic retinal progenitor cells (NRPCs)
0.0013351	0.104294	0.631	0.609	1	0	SYMPK	Neurogenic retinal progenitor cells (NRPCs)
5.53908e-05	0.104231	0.539	0.497	1	0	BBC3	Neurogenic retinal progenitor cells (NRPCs)
2.11201e-05	0.10411	0.572	0.534	0.414102	0	REEP6	Neurogenic retinal progenitor cells (NRPCs)
0.000183807	0.104097	0.694	0.665	1	0	NDRG4	Neurogenic retinal progenitor cells (NRPCs)
0.000481221	0.104055	0.606	0.578	1	0	LRP3	Neurogenic retinal progenitor cells (NRPCs)
1.39662e-06	0.103908	0.429	0.375	0.0273836	0	MED25	Neurogenic retinal progenitor cells (NRPCs)
5.06843e-05	0.10369	0.692	0.668	0.993768	0	ZCCHC7	Neurogenic retinal progenitor cells (NRPCs)
3.26212e-07	0.103645	0.476	0.417	0.00639604	0	NBL1	Neurogenic retinal progenitor cells (NRPCs)
4.11244e-06	0.103634	0.473	0.421	0.0806326	0	GIPC1	Neurogenic retinal progenitor cells (NRPCs)
0.000905383	0.103587	0.548	0.512	1	0	GIT1	Neurogenic retinal progenitor cells (NRPCs)
2.68554e-05	0.103583	0.389	0.347	0.526554	0	ZKSCAN2	Neurogenic retinal progenitor cells (NRPCs)
8.98957e-06	0.103418	0.671	0.626	0.176258	0	CCDC57	Neurogenic retinal progenitor cells (NRPCs)
7.10766e-05	0.103297	0.977	0.974	1	0	MSI2	Neurogenic retinal progenitor cells (NRPCs)
1.13612e-05	0.103289	0.384	0.342	0.222758	0	ZNF57	Neurogenic retinal progenitor cells (NRPCs)
2.72983e-05	0.103217	0.53	0.487	0.535239	0	ZSWIM4	Neurogenic retinal progenitor cells (NRPCs)
3.78574e-07	0.103204	0.441	0.386	0.0074227	0	PSENEN	Neurogenic retinal progenitor cells (NRPCs)
1.26794e-05	0.103135	0.447	0.402	0.248606	0	CCT6B	Neurogenic retinal progenitor cells (NRPCs)
7.6425e-06	0.103032	0.569	0.526	0.149847	0	AC005943.2	Neurogenic retinal progenitor cells (NRPCs)
1.32922e-07	0.102963	0.535	0.474	0.00260619	0	PRKACA	Neurogenic retinal progenitor cells (NRPCs)
8.70196e-06	0.102945	0.432	0.388	0.170619	0	GTF2F1	Neurogenic retinal progenitor cells (NRPCs)
1.12359e-09	0.102882	0.301	0.234	2.20303e-05	0	AC025335.1	Neurogenic retinal progenitor cells (NRPCs)
1.37377e-05	0.102847	0.655	0.615	0.269355	0	ADD2	Neurogenic retinal progenitor cells (NRPCs)
9.23515e-06	0.102792	0.395	0.35	0.181074	0	ZNF260	Neurogenic retinal progenitor cells (NRPCs)
9.03839e-05	0.102709	0.44	0.399	1	0	SRRM5	Neurogenic retinal progenitor cells (NRPCs)
0.000127592	0.102642	0.72	0.688	1	0	PAPPA	Neurogenic retinal progenitor cells (NRPCs)
0.000454152	0.102475	0.525	0.494	1	0	LGI4	Neurogenic retinal progenitor cells (NRPCs)
0.000299035	0.102304	0.654	0.626	1	0	IFT43	Neurogenic retinal progenitor cells (NRPCs)
4.73599e-07	0.10226	0.441	0.387	0.00928586	0	U2AF1L4	Neurogenic retinal progenitor cells (NRPCs)
0.00101468	0.102234	0.43	0.396	1	0	CSNK1G2	Neurogenic retinal progenitor cells (NRPCs)
0.00143982	0.102174	0.743	0.718	1	0	RTN4RL1	Neurogenic retinal progenitor cells (NRPCs)
0.000602025	0.102131	0.794	0.802	1	0	TLE4	Neurogenic retinal progenitor cells (NRPCs)
6.57904e-06	0.102076	0.473	0.427	0.128995	0	DENND1C	Neurogenic retinal progenitor cells (NRPCs)
3.409e-08	0.102076	0.61	0.541	0.000668404	0	FGF19	Neurogenic retinal progenitor cells (NRPCs)
4.02869e-05	0.102042	0.495	0.454	0.789906	0	LENG1	Neurogenic retinal progenitor cells (NRPCs)
0.000196133	0.102021	0.61	0.582	1	0	ZNF444	Neurogenic retinal progenitor cells (NRPCs)
0.000465222	0.101896	0.72	0.702	1	0	EPB41L1	Neurogenic retinal progenitor cells (NRPCs)
8.86669e-05	0.101882	0.759	0.741	1	0	AC006486.9	Neurogenic retinal progenitor cells (NRPCs)
4.18788e-06	0.10177	0.511	0.46	0.0821118	0	GFI1B	Neurogenic retinal progenitor cells (NRPCs)
0.000299446	0.101759	0.801	0.785	1	0	NCAM1	Neurogenic retinal progenitor cells (NRPCs)
0.000201944	0.101744	0.792	0.768	1	0	COL25A1	Neurogenic retinal progenitor cells (NRPCs)
0.00036568	0.101625	0.575	0.541	1	0	WRAP53	Neurogenic retinal progenitor cells (NRPCs)
0.000117625	0.101534	0.501	0.465	1	0	VASP	Neurogenic retinal progenitor cells (NRPCs)
1.65021e-06	0.101481	0.297	0.247	0.0323556	0	TFPT	Neurogenic retinal progenitor cells (NRPCs)
1.28343e-05	0.101359	0.499	0.452	0.251643	0	RAVER1	Neurogenic retinal progenitor cells (NRPCs)
1.77845e-10	0.101334	0.212	0.149	3.487e-06	0	SPEM1	Neurogenic retinal progenitor cells (NRPCs)
3.06086e-07	0.101028	0.479	0.414	0.00600143	0	CPA5	Neurogenic retinal progenitor cells (NRPCs)
5.91495e-05	0.101003	0.589	0.551	1	0	CYTH2	Neurogenic retinal progenitor cells (NRPCs)
0.00016383	0.100772	0.582	0.551	1	0	TNRC6C	Neurogenic retinal progenitor cells (NRPCs)
0.000799233	0.100704	0.511	0.487	1	0	EIF5A	Neurogenic retinal progenitor cells (NRPCs)
5.77045e-06	0.100655	0.4	0.346	0.113141	0	C17orf97	Neurogenic retinal progenitor cells (NRPCs)
8.12694e-05	0.100569	0.517	0.479	1	0	TSHZ3	Neurogenic retinal progenitor cells (NRPCs)
7.00356e-05	0.100544	0.392	0.351	1	0	ZNF491	Neurogenic retinal progenitor cells (NRPCs)
0.00033389	0.10052	0.501	0.465	1	0	ZNF808	Neurogenic retinal progenitor cells (NRPCs)
0.000231204	0.100515	0.505	0.47	1	0	RPS19	Neurogenic retinal progenitor cells (NRPCs)
7.97457e-07	0.100493	0.4	0.341	0.0156357	0	ZNF460	Neurogenic retinal progenitor cells (NRPCs)
9.56896e-05	0.100444	0.488	0.445	1	0	LENG9	Neurogenic retinal progenitor cells (NRPCs)
0.0002682	0.100411	0.691	0.665	1	0	DNAJC1	Neurogenic retinal progenitor cells (NRPCs)
0.00125438	0.100282	0.744	0.73	1	0	CORO1C	Neurogenic retinal progenitor cells (NRPCs)
3.84786e-07	0.10015	0.389	0.334	0.00754449	0	DMWD	Neurogenic retinal progenitor cells (NRPCs)
8.90206e-05	0.100144	0.439	0.402	1	0	ZNF446	Neurogenic retinal progenitor cells (NRPCs)
1.4724e-09	0.100035	0.252	0.189	2.88694e-05	0	ARHGDIB	Neurogenic retinal progenitor cells (NRPCs)
1.20234e-05	0.100029	0.363	0.318	0.235742	0	ZNF547	Neurogenic retinal progenitor cells (NRPCs)
0.000701797	0.099829	0.447	0.416	1	0	STARD3	Neurogenic retinal progenitor cells (NRPCs)
7.01614e-06	0.0995952	0.588	0.529	0.137565	0	PRKCSH	Neurogenic retinal progenitor cells (NRPCs)
0.000509908	0.0995499	0.719	0.696	1	0	BTRC	Neurogenic retinal progenitor cells (NRPCs)
3.87787e-05	0.099433	0.498	0.451	0.760334	0	FSTL3	Neurogenic retinal progenitor cells (NRPCs)
1.17735e-08	0.0994241	0.307	0.244	0.000230842	0	ZNF780A	Neurogenic retinal progenitor cells (NRPCs)
7.84836e-06	0.0993917	0.726	0.691	0.153883	0	NF2	Neurogenic retinal progenitor cells (NRPCs)
1.90903e-05	0.0992891	0.629	0.582	0.374304	0	DNAJB1	Neurogenic retinal progenitor cells (NRPCs)
1.47933e-05	0.0991814	0.456	0.405	0.290052	0	TMEM238	Neurogenic retinal progenitor cells (NRPCs)
1.22164e-05	0.0989475	0.426	0.382	0.239527	0	ECSIT	Neurogenic retinal progenitor cells (NRPCs)
3.83111e-06	0.098877	0.269	0.223	0.0751166	0	ZNF230	Neurogenic retinal progenitor cells (NRPCs)
0.000110313	0.0988416	0.412	0.369	1	0	RCN3	Neurogenic retinal progenitor cells (NRPCs)
0.000105004	0.0988165	0.499	0.456	1	0	RPL28	Neurogenic retinal progenitor cells (NRPCs)
5.92718e-09	0.0988151	0.24	0.18	0.000116214	0	TEKT2	Neurogenic retinal progenitor cells (NRPCs)
0.0028266	0.0988067	0.716	0.693	1	0	MGRN1	Neurogenic retinal progenitor cells (NRPCs)
0.000304017	0.0987522	0.583	0.552	1	0	CRAMP1	Neurogenic retinal progenitor cells (NRPCs)
6.65201e-08	0.098741	0.315	0.254	0.00130426	0	ZNF582	Neurogenic retinal progenitor cells (NRPCs)
2.41416e-06	0.098695	0.435	0.377	0.0473345	0	PGP	Neurogenic retinal progenitor cells (NRPCs)
1.04487e-05	0.0986791	0.531	0.487	0.204867	0	TIMM44	Neurogenic retinal progenitor cells (NRPCs)
0.000964608	0.0985502	0.544	0.515	1	0	GRIN2D	Neurogenic retinal progenitor cells (NRPCs)
0.000461901	0.0984309	0.842	0.826	1	0	PCCA	Neurogenic retinal progenitor cells (NRPCs)
2.49277e-05	0.0983972	0.422	0.377	0.488758	0	HGS	Neurogenic retinal progenitor cells (NRPCs)
2.61386e-06	0.0983114	0.494	0.435	0.0512499	0	FAM207A	Neurogenic retinal progenitor cells (NRPCs)
9.91807e-06	0.0981791	0.484	0.438	0.194464	0	RP11-318A15.7	Neurogenic retinal progenitor cells (NRPCs)
0.000355707	0.0981097	0.552	0.519	1	0	STMN1	Neurogenic retinal progenitor cells (NRPCs)
3.95385e-06	0.0980933	0.402	0.352	0.0775232	0	CTU1	Neurogenic retinal progenitor cells (NRPCs)
0.000124648	0.0980541	0.669	0.638	1	0	SLC27A1	Neurogenic retinal progenitor cells (NRPCs)
5.03731e-06	0.098018	0.559	0.508	0.0987666	0	PNPLA6	Neurogenic retinal progenitor cells (NRPCs)
0.000274991	0.0978315	0.798	0.791	1	0	PEX14	Neurogenic retinal progenitor cells (NRPCs)
5.54564e-07	0.0978295	0.519	0.455	0.0108733	0	PPM1E	Neurogenic retinal progenitor cells (NRPCs)
1.68677e-05	0.0977921	0.423	0.377	0.330725	0	ZNF566	Neurogenic retinal progenitor cells (NRPCs)
0.00515716	0.097676	0.505	0.489	1	0	SSC5D	Neurogenic retinal progenitor cells (NRPCs)
0.00391818	0.0976358	0.679	0.662	1	0	STX8	Neurogenic retinal progenitor cells (NRPCs)
2.71195e-05	0.0976308	0.642	0.598	0.531733	0	ZBTB4	Neurogenic retinal progenitor cells (NRPCs)
5.53735e-05	0.0975767	0.391	0.351	1	0	ZNF471	Neurogenic retinal progenitor cells (NRPCs)
0.00045071	0.0975737	0.62	0.587	1	0	DKK3	Neurogenic retinal progenitor cells (NRPCs)
0.00198263	0.0975149	0.557	0.528	1	0	LRRC49	Neurogenic retinal progenitor cells (NRPCs)
3.03465e-05	0.0974827	0.356	0.31	0.595004	0	SHISA6	Neurogenic retinal progenitor cells (NRPCs)
0.000213055	0.0974345	0.508	0.471	1	0	CEP95	Neurogenic retinal progenitor cells (NRPCs)
2.64831e-05	0.0974318	0.399	0.356	0.519255	0	KDM8	Neurogenic retinal progenitor cells (NRPCs)
0.000493007	0.0974077	0.594	0.558	1	0	CDC37	Neurogenic retinal progenitor cells (NRPCs)
0.000100885	0.0972318	0.457	0.416	1	0	UBE2S	Neurogenic retinal progenitor cells (NRPCs)
0.000676605	0.0970513	0.514	0.48	1	0	ARHGEF16	Neurogenic retinal progenitor cells (NRPCs)
1.99819e-06	0.0970211	0.272	0.221	0.0391785	0	ZNF781	Neurogenic retinal progenitor cells (NRPCs)
0.000147385	0.0970173	0.651	0.631	1	0	FBXL13	Neurogenic retinal progenitor cells (NRPCs)
6.25013e-06	0.0970076	0.423	0.368	0.122546	0	ZNF628	Neurogenic retinal progenitor cells (NRPCs)
0.000148355	0.0968893	0.641	0.618	1	0	PDXDC1	Neurogenic retinal progenitor cells (NRPCs)
4.58295e-06	0.0968481	0.374	0.325	0.0898579	0	CTD-2550O8.5	Neurogenic retinal progenitor cells (NRPCs)
6.14751e-06	0.0966562	0.455	0.402	0.120534	0	CLDND2	Neurogenic retinal progenitor cells (NRPCs)
2.05892e-05	0.0966401	0.353	0.309	0.403693	0	CDC34	Neurogenic retinal progenitor cells (NRPCs)
0.000375493	0.0966378	0.522	0.488	1	0	PLD3	Neurogenic retinal progenitor cells (NRPCs)
[truncated: 1,047,980+ more rows]
[truncated: 1 more columns]

## Sheet: day 45
ATAC Seq for WT2 derived retinal organoids, day 45
[truncated: 1,048,575+ more rows]

## Sheet: day 60
ATAC Seq for WT2 derived retinal organoids, day 60
[truncated: 29,592 more rows]

[truncated: 4 more sheets: day 90, day 150, day 210, Integrated WT2-RO data]
