# Supplementary material for: Deciphering the spatiotemporal transcriptional and chromatin accessibility of human retinal organoid development at the single-cell level
Source: iScience. 2024 Mar 4;27(4):109397. doi: 10.1016/j.isci.2024.109397 (PMC10952046; doi:10.1016/j.isci.2024.109397)
Supplement: Table S6. Differential accessibility peaks for each retinal cell type using the integrated scATAC-Seq dataset, related to Figures 7 and 8 — Peaks were linked to genes using Cellranger and classified as either promoter, distal or intergenic. The distance from the gene is shown for each peak. Abbreviations: eRPCs – early RPCs, lRPCs – late RPCs, HCs-horizontal cells, ACs-amacrine cells, BCs-bipolar cells, pCM – putative ciliary margin, MCs – Muller glia cells, RGCs-retinal ganglion cells, T1, T3 – transient neurogenic progenitors. [file mmc7.zip]

Archive with 1 entries (1 files):
- Table S6-submission.xlsb
