# Supplementary material for: Deciphering the spatiotemporal transcriptional and chromatin accessibility of human retinal organoid development at the single-cell level
Source: iScience. 2024 Mar 4;27(4):109397. doi: 10.1016/j.isci.2024.109397 (PMC10952046; doi:10.1016/j.isci.2024.109397)
Supplement: Table S7. Predicted transcription factor binding (motifs) for each cell type in ROs using the integrated scATAC-Seq dataset, related to Figures 7 and 8 — ChromVAR was used to characterize transcription factor motifs for each cell type. Abbreviations: eRPCs – early RPCs, lRPCs – late RPCs, HCs-horizontal cells, ACs-amacrine cells, BCs-bipolar cells, pCM – putative ciliary margin, MCs – Muller glia cells, RGCs-retinal ganglion cells. T1, T3 – transient neurogenic progenitors. [file mmc8.xlsx]

## Sheet: 0-pCM
motif	observed	background	percent.observed	percent.background	fold.enrichment	pvalue	motif.name
MA0151.1	1105	4639	76.6829	46.39	1.653	1.83545e-141	Arid3a
MA1653.1	805	2752	55.864	27.52	2.02994	8.28294e-135	ZNF148
MA1522.1	716	2343	49.6877	23.43	2.12069	5.52359e-125	MAZ
MA0080.5	907	3518	62.9424	35.18	1.78915	6.74177e-120	SPI1
MA0149.1	895	3508	62.1096	35.08	1.77051	7.5591e-114	EWSR1-FLI1
MA0514.1	749	2640	51.9778	26.4	1.96886	1.11298e-112	Sox3
MA0753.2	566	1684	39.2783	16.84	2.33244	4.18011e-111	ZNF740
MA1107.2	726	2535	50.3817	25.35	1.98744	4.32578e-110	KLF9
MA1508.1	733	2579	50.8675	25.79	1.97237	1.2448e-109	IKZF1
MA0599.1	750	2684	52.0472	26.84	1.93917	7.96112e-109	KLF5
MA0081.2	756	2725	52.4636	27.25	1.92527	3.42784e-108	SPIB
MA0073.1	737	2623	51.145	26.23	1.94987	1.72924e-107	RREB1
MA0515.1	626	2019	43.4421	20.19	2.15166	2.94723e-107	Sox6
MA0528.2	711	2514	49.3407	25.14	1.96264	1.17303e-103	ZNF263
MA1630.1	577	1800	40.0416	18	2.22454	1.81555e-103	Znf281
MA0741.1	584	1842	40.5274	18.42	2.20019	1.08161e-102	KLF16
MA1627.1	687	2398	47.6752	23.98	1.98812	7.9568e-102	Wt1
MA1652.1	706	2524	48.9938	25.24	1.94112	6.98466e-100	ZKSCAN5
MA0050.2	966	4144	67.0368	41.44	1.61768	8.06501e-100	IRF1
MA1125.1	889	3633	61.6933	36.33	1.69814	9.24466e-100	ZNF384
MA0162.4	422	1106	29.2852	11.06	2.64785	1.27567e-98	EGR1
MA1514.1	539	1664	37.4046	16.64	2.24787	5.59106e-97	KLF17
MA0867.2	589	1924	40.8744	19.24	2.12445	2.78845e-96	SOX4
MA0764.2	663	2321	46.0097	23.21	1.98232	3.24388e-96	ETV4
MA0709.1	403	1040	27.9667	10.4	2.6891	4.46511e-96	Msx3
MA1511.1	507	1517	35.1839	15.17	2.31931	8.58243e-96	KLF10
MA1512.1	480	1389	33.3102	13.89	2.39814	1.03628e-95	KLF11
MA1623.1	880	3629	61.0687	36.29	1.6828	2.42547e-95	Stat2
MA0163.1	530	1634	36.78	16.34	2.25092	3.16917e-95	PLAG1
MA0504.1	516	1568	35.8085	15.68	2.2837	6.94402e-95	NR2C2
MA0442.2	614	2080	42.6093	20.8	2.04852	1.12595e-93	SOX10
MA0901.2	615	2087	42.6787	20.87	2.04498	1.67457e-93	HOXB13
MA0039.4	751	2857	52.1166	28.57	1.82417	3.74446e-93	KLF4
MA1152.1	602	2039	41.7765	20.39	2.04887	2.73011e-91	SOX15
MA0699.1	355	868	24.6357	8.68	2.83821	3.3559e-91	LBX2
MA0155.1	490	1474	34.0042	14.74	2.30693	6.58074e-91	INSM1
MA0747.1	527	1663	36.5718	16.63	2.19915	4.70154e-90	SP8
MA1656.1	457	1330	31.7141	13.3	2.38452	2.90434e-89	ZNF449
MA0892.1	384	1002	26.6482	10.02	2.6595	3.36272e-89	GSX1
MA1629.1	673	2455	46.7037	24.55	1.90239	1.061e-88	Zic2
MA1513.1	348	854	24.1499	8.54	2.82786	1.15507e-88	KLF15
MA0890.1	347	851	24.0805	8.51	2.82967	1.78493e-88	GBX2
MA0471.2	538	1733	37.3352	17.33	2.15437	2.06944e-88	E2F6
MA0062.3	588	1993	40.805	19.93	2.04742	2.31405e-88	GABPA
MA1116.1	579	1955	40.1804	19.55	2.05526	2.25779e-87	RBPJ
MA0516.2	516	1644	35.8085	16.44	2.17813	6.18495e-86	SP2
MA1578.1	318	750	22.068	7.5	2.9424	1.19556e-85	VEZF1
MA1564.1	455	1350	31.5753	13.5	2.33891	1.73433e-85	SP9
MA0508.3	663	2436	46.0097	24.36	1.88874	2.9452e-85	PRDM1
MA0065.2	590	2035	40.9438	20.35	2.01198	3.48206e-85	Pparg::Rxra
MA0640.2	589	2034	40.8744	20.34	2.00956	9.45015e-85	ELF3
MA0473.3	577	1980	40.0416	19.8	2.0223	9.48996e-84	ELF1
MA0057.1	484	1518	33.5878	15.18	2.21263	3.73857e-82	MZF1(var.2)
MA0598.3	555	1882	38.5149	18.82	2.04649	6.62015e-82	EHF
MA1599.1	453	1370	31.4365	13.7	2.29464	7.87629e-82	ZNF682
MA1463.1	373	1005	25.8848	10.05	2.5756	1.57257e-81	ARGFX
MA1124.1	502	1614	34.8369	16.14	2.15842	1.94485e-81	ZNF24
MA0146.2	539	1810	37.4046	18.1	2.06655	1.02274e-80	Zfx
MA0052.4	710	2769	49.2713	27.69	1.77939	5.94087e-80	MEF2A
MA0677.1	390	1094	27.0645	10.94	2.47391	1.26128e-79	Nr2f6
MA0681.2	589	2087	40.8744	20.87	1.95852	1.31335e-79	PHOX2B
MA0846.1	621	2264	43.0951	22.64	1.90349	1.69782e-79	FOXC2
MA0732.1	292	681	20.2637	6.81	2.97558	1.77161e-79	EGR3
MA1601.1	523	1741	36.2942	17.41	2.08468	2.76895e-79	ZNF75D
MA1515.1	526	1758	36.5024	17.58	2.07636	3.97705e-79	KLF2
MA0142.1	528	1769	36.6412	17.69	2.0713	4.6434e-79	Pou5f1::Sox2
MA1577.1	320	796	22.2068	7.96	2.7898	5.17162e-79	TLX2
MA0889.1	281	641	19.5003	6.41	3.04218	5.67248e-79	GBX1
MA0854.1	344	897	23.8723	8.97	2.66135	6.28901e-79	Alx1
MA0700.2	360	966	24.9827	9.66	2.5862	6.43777e-79	LHX2
MA1548.1	324	817	22.4844	8.17	2.75207	2.83603e-78	PLAGL2
MA0903.1	367	1003	25.4684	10.03	2.53922	5.29302e-78	HOXB3
MA0707.1	457	1423	31.7141	14.23	2.22868	7.6733e-78	MNX1
MA1615.1	527	1778	36.5718	17.78	2.05691	1.31372e-77	Plagl1
MA0644.1	328	838	22.762	8.38	2.71623	1.41035e-77	ESX1
MA0761.2	574	2028	39.8334	20.28	1.96417	1.64947e-77	ETV1
MA0621.1	407	1188	28.2443	11.88	2.37746	1.78279e-77	mix-a
MA0497.1	680	2625	47.1895	26.25	1.79769	2.60072e-77	MEF2C
MA0746.2	468	1482	32.4774	14.82	2.19146	2.84274e-77	SP3
MA0517.1	709	2802	49.2019	28.02	1.75596	8.72318e-77	STAT1::STAT2
MA1120.1	381	1081	26.44	10.81	2.44588	7.08323e-76	SOX13
MA0630.1	377	1065	26.1624	10.65	2.45656	1.35304e-75	SHOX
MA1600.1	419	1263	29.077	12.63	2.30222	3.81602e-75	ZNF684
MA0006.1	428	1308	29.7016	13.08	2.27076	6.8066e-75	Ahr::Arnt
MA1628.1	668	2589	46.3567	25.89	1.79053	1.59096e-74	Zic1::Zic2
MA0634.1	372	1055	25.8154	10.55	2.44696	6.62559e-74	ALX3
MA0130.1	726	2950	50.3817	29.5	1.70785	3.52468e-73	ZNF354C
MA0696.1	371	1063	25.746	10.63	2.42201	3.02678e-72	ZIC1
MA0513.1	535	1879	37.127	18.79	1.97589	7.68168e-72	SMAD2::SMAD3::SMAD4
MA1646.1	513	1766	35.6003	17.66	2.01587	1.536e-71	OSR2
MA0788.1	485	1623	33.6572	16.23	2.07376	2.40476e-71	POU3F3
MA0125.1	300	761	20.8189	7.61	2.73573	3.15902e-71	Nobox
MA1537.1	371	1072	25.746	10.72	2.40168	4.49201e-71	NR2F1(var.2)
MA0152.1	630	2414	43.7196	24.14	1.81109	6.46647e-71	NFATC2
MA1418.1	526	1842	36.5024	18.42	1.98167	8.05175e-71	IRF3
MA0710.1	294	740	20.4025	7.4	2.75709	1.29385e-70	NOTO
MA0853.1	318	842	22.068	8.42	2.6209	2.00171e-70	Alx4
MA0687.1	487	1644	33.796	16.44	2.05572	2.91098e-70	SPIC
MA0662.1	350	986	24.2887	9.86	2.46336	6.97966e-70	MIXL1
MA0703.2	393	1184	27.2727	11.84	2.30344	7.63077e-70	LMX1B
MA1654.1	503	1734	34.9063	17.34	2.01305	1.42814e-69	ZNF16
MA1584.1	332	909	23.0396	9.09	2.5346	1.67899e-69	ZIC5
MA0079.4	451	1472	31.2977	14.72	2.1262	3.66702e-69	SP1
MA0875.1	301	780	20.8883	7.8	2.67798	6.83412e-69	BARX1
MA0868.2	382	1144	26.5094	11.44	2.31725	1.96177e-68	SOX8
MA0784.1	476	1608	33.0326	16.08	2.05427	3.25875e-68	POU1F1
MA0773.1	506	1765	35.1145	17.65	1.98949	4.10808e-68	MEF2D
MA0718.1	328	903	22.762	9.03	2.52071	7.00519e-68	RAX
MA0855.1	350	1004	24.2887	10.04	2.41919	1.68074e-67	RXRB
MA0751.1	345	983	23.9417	9.83	2.43558	2.71255e-67	ZIC4
MA0787.1	450	1485	31.2283	14.85	2.10292	2.77923e-67	POU3F2
MA1499.1	341	966	23.6641	9.66	2.4497	3.65914e-67	HOXB4
MA0143.4	359	1048	24.9133	10.48	2.37722	4.04222e-67	SOX2
MA0851.1	530	1905	36.78	19.05	1.93071	5.53531e-67	Foxj3
MA0642.1	245	567	17.0021	5.67	2.9986	1.05158e-66	EN2
MA0154.4	508	1792	35.2533	17.92	1.96726	1.4153e-66	EBF1
MA0786.1	461	1550	31.9917	15.5	2.06398	2.41799e-66	POU3F1
MA0027.2	259	624	17.9736	6.24	2.88039	2.63906e-66	EN1
MA1650.1	200	405	13.8793	4.05	3.42698	4.89224e-66	ZBTB14
MA0601.1	459	1544	31.8529	15.44	2.06301	6.35097e-66	Arid3b
MA0733.1	277	700	19.2228	7	2.74611	9.09574e-66	EGR4
MA1550.1	359	1060	24.9133	10.6	2.35031	1.2788e-65	PPARD
MA0521.1	583	2216	40.458	22.16	1.82572	2.60927e-65	Tcf12
MA0087.1	488	1701	33.8654	17.01	1.99091	3.08622e-65	Sox5
MA1565.1	454	1526	31.5059	15.26	2.06461	3.53772e-65	TBX18
MA0856.1	337	965	23.3865	9.65	2.42348	6.27672e-65	RXRG
MA0713.1	397	1250	27.5503	12.5	2.20402	2.00094e-64	PHOX2A
MA0512.2	340	983	23.5947	9.83	2.40028	2.33379e-64	Rxra
MA0483.1	504	1795	34.9757	17.95	1.94851	2.34401e-64	Gfi1b
MA0697.1	341	989	23.6641	9.89	2.39273	3.57723e-64	ZIC3
MA1517.1	371	1129	25.746	11.29	2.28043	4.68961e-64	KLF6
MA1648.1	487	1711	33.796	17.11	1.97522	8.15746e-64	TCF12(var.2)
MA0874.1	295	790	20.4719	7.9	2.59138	1.42487e-63	Arx
MA1148.1	366	1110	25.399	11.1	2.2882	1.60539e-63	PPARA::RXRA
MA0618.1	350	1036	24.2887	10.36	2.34447	1.86853e-63	LBX1
MA0103.3	486	1710	33.7266	17.1	1.97231	2.01852e-63	ZEB1
MA0666.1	285	749	19.7779	7.49	2.64058	2.43545e-63	MSX1
MA0708.1	285	749	19.7779	7.49	2.64058	2.43545e-63	MSX2
MA0876.1	285	749	19.7779	7.49	2.64058	2.43545e-63	BSX
MA0734.2	379	1175	26.3012	11.75	2.2384	3.96264e-63	GLI2
MA0894.1	282	739	19.5697	7.39	2.64814	6.13383e-63	HESX1
MA1530.1	344	1014	23.8723	10.14	2.35427	9.27299e-63	NKX6-3
MA0606.1	491	1745	34.0736	17.45	1.95264	1.23424e-62	NFAT5
MA1421.1	416	1362	28.8688	13.62	2.11959	2.05815e-62	TCF7L1
MA1637.1	447	1519	31.0201	15.19	2.04214	2.39352e-62	EBF3
MA0522.3	478	1680	33.1714	16.8	1.97449	2.59773e-62	TCF3
MA0740.1	314	883	21.7904	8.83	2.46777	3.61914e-62	KLF14
MA0750.2	272	703	18.8758	7.03	2.68503	4.93608e-62	ZBTB7A
MA0159.1	368	1134	25.5378	11.34	2.25201	7.88072e-62	RARA::RXRA
MA1604.1	442	1501	30.6731	15.01	2.04351	1.30022e-61	Ebf2
MA1574.1	334	978	23.1783	9.78	2.36997	1.54835e-61	THRB
MA0715.1	393	1261	27.2727	12.61	2.16279	4.149e-61	PROP1
MA1497.1	289	782	20.0555	7.82	2.56464	5.19544e-61	HOXA6
MA1587.1	637	2582	44.2054	25.82	1.71206	5.23992e-61	ZNF135
MA1149.1	335	987	23.2477	9.87	2.35539	5.47365e-61	RARA::RXRG
MA0815.1	291	793	20.1943	7.93	2.54657	1.12112e-60	TFAP2C(var.3)
MA0078.1	321	927	22.2762	9.27	2.40304	1.62013e-60	Sox17
MA0138.2	418	1391	29.0076	13.91	2.08538	1.7879e-60	REST
MA0899.1	422	1412	29.2852	14.12	2.07402	2.18926e-60	HOXA10
MA1491.1	361	1115	25.052	11.15	2.24682	3.32026e-60	GLI3
MA0860.1	397	1294	27.5503	12.94	2.12908	1.05684e-59	Rarg(var.2)
MA0683.1	429	1455	29.771	14.55	2.04612	1.21102e-59	POU4F2
MA0872.1	305	863	21.1659	8.63	2.45259	1.63255e-59	TFAP2A(var.3)
MA0685.1	379	1208	26.3012	12.08	2.17725	1.77625e-59	SP4
MA0706.1	345	1046	23.9417	10.46	2.28888	1.82426e-59	MEOX2
MA0658.1	257	658	17.8348	6.58	2.71046	2.3752e-59	LHX6
MA0865.1	272	721	18.8758	7.21	2.618	2.55245e-59	E2F8
MA1631.1	528	1992	36.6412	19.92	1.83942	1.30989e-58	ASCL1(var.2)
MA0041.1	650	2693	45.1076	26.93	1.67499	1.4614e-58	Foxd3
MA0810.1	364	1147	25.2602	11.47	2.20229	3.12431e-58	TFAP2A(var.2)
MA1114.1	466	1662	32.3387	16.62	1.94577	3.18752e-58	PBX3
MA0688.1	310	897	21.5128	8.97	2.39831	5.14801e-58	TBX2
MA0772.1	442	1541	30.6731	15.41	1.99047	8.0858e-58	IRF7
MA0523.1	440	1534	30.5344	15.34	1.99051	1.65146e-57	TCF7L2
MA0465.2	419	1427	29.077	14.27	2.03763	1.95613e-57	CDX2
MA1112.2	445	1561	30.8813	15.61	1.9783	2.06329e-57	NR4A1
MA0493.1	503	1870	34.9063	18.7	1.86665	2.20396e-57	Klf1
MA0896.1	304	875	21.0965	8.75	2.41102	2.24213e-57	Hmx1
MA0742.1	340	1041	23.5947	10.41	2.26654	2.5302e-57	Klf12
MA0161.2	392	1295	27.2033	12.95	2.10064	4.60094e-57	NFIC
MA1549.1	353	1106	24.4969	11.06	2.21491	6.08358e-57	POU6F1(var.2)
MA0003.4	488	1795	33.8654	17.95	1.88665	7.29659e-57	TFAP2A
MA0627.2	439	1537	30.465	15.37	1.98211	9.33459e-57	POU2F3
MA0912.2	242	613	16.7939	6.13	2.73962	1.00905e-56	HOXD3
MA0654.1	272	740	18.8758	7.4	2.55078	1.3838e-56	ISX
MA0716.1	272	740	18.8758	7.4	2.55078	1.3838e-56	PRRX1
MA0717.1	272	740	18.8758	7.4	2.55078	1.3838e-56	RAX2
MA0720.1	272	740	18.8758	7.4	2.55078	1.3838e-56	Shox2
MA1102.2	419	1440	29.077	14.4	2.01924	3.37556e-56	CTCFL
MA0813.1	319	953	22.1374	9.53	2.32292	3.55033e-56	TFAP2B(var.3)
MA1596.1	740	3285	51.3532	32.85	1.56326	6.63448e-56	ZNF460
MA0893.2	274	754	19.0146	7.54	2.52183	7.6727e-56	GSX2
MA0830.2	477	1752	33.102	17.52	1.88938	1.68612e-55	TCF4
MA1643.1	445	1584	30.8813	15.84	1.94958	2.42805e-55	NFIB
MA0068.2	239	610	16.5857	6.1	2.71897	2.95667e-55	PAX4
MA1115.1	431	1512	29.9098	15.12	1.97816	2.97962e-55	POU5F1
MA1562.1	246	640	17.0715	6.4	2.66742	4.26966e-55	SOX14
MA0135.1	423	1474	29.3546	14.74	1.99149	6.04417e-55	Lhx3
MA0869.1	373	1226	25.8848	12.26	2.11132	1.58911e-54	Sox11
MA0897.1	343	1081	23.8029	10.81	2.20193	1.93516e-54	Hmx2
MA1581.1	472	1738	32.755	17.38	1.88464	2.02206e-54	ZBTB6
MA0847.2	465	1702	32.2693	17.02	1.89596	2.70913e-54	FOXD2
MA0661.1	285	816	19.7779	8.16	2.42377	4.88501e-54	MEOX1
MA0593.1	445	1599	30.8813	15.99	1.93129	5.04845e-54	FOXP2
MA0882.1	272	759	18.8758	7.59	2.48693	5.62167e-54	DLX6
MA1620.1	432	1532	29.9792	15.32	1.95687	6.38029e-54	Ptf1a(var.3)
MA0898.1	363	1184	25.1908	11.84	2.1276	8.57928e-54	Hmx3
MA0660.1	426	1503	29.5628	15.03	1.96692	1.00981e-53	MEF2B
MA0090.3	420	1472	29.1464	14.72	1.98006	1.0289e-53	TEAD1
MA0704.1	278	788	19.2922	7.88	2.44824	1.23421e-53	Lhx4
MA0721.1	278	788	19.2922	7.88	2.44824	1.23421e-53	UNCX
MA0811.1	336	1055	23.3171	10.55	2.21016	1.25299e-53	TFAP2B
MA1516.1	337	1061	23.3865	10.61	2.2042	1.70648e-53	KLF3
MA1155.1	428	1516	29.7016	15.16	1.95921	1.72316e-53	ZSCAN4
MA0791.1	433	1543	30.0486	15.43	1.94741	2.07114e-53	POU4F3
MA0524.2	330	1029	22.9008	10.29	2.22554	2.37659e-53	TFAP2C
MA1579.1	482	1809	33.449	18.09	1.84903	4.98555e-53	ZBTB26
MA1110.1	280	802	19.431	8.02	2.42281	5.65897e-53	NR1H4
MA0046.2	359	1173	24.9133	11.73	2.12389	6.52105e-53	HNF1A
MA1494.1	283	817	19.6391	8.17	2.40381	9.01577e-53	HNF4A(var.2)
MA1597.1	443	1603	30.7425	16.03	1.91781	9.12474e-53	ZNF528
MA0690.1	296	876	20.5413	8.76	2.3449	9.55386e-53	TBX21
MA0077.1	306	922	21.2353	9.22	2.30317	9.7478e-53	SOX9
MA0597.1	386	1309	26.787	13.09	2.04637	9.81247e-53	THAP1
MA0913.2	330	1037	22.9008	10.37	2.20837	1.79926e-52	HOXD9
MA0679.2	433	1555	30.0486	15.55	1.93238	2.31839e-52	ONECUT1
MA1507.1	257	706	17.8348	7.06	2.52618	2.60419e-52	HOXD4
MA0705.1	228	584	15.8223	5.84	2.70931	2.91288e-52	Lhx8
MA0701.2	228	584	15.8223	5.84	2.70931	2.91288e-52	LHX9
MA0075.3	228	584	15.8223	5.84	2.70931	2.91288e-52	PRRX2
MA0114.4	364	1205	25.2602	12.05	2.09629	3.62006e-52	HNF4A
MA0857.1	439	1591	30.465	15.91	1.91483	5.52284e-52	Rarb
MA0480.1	462	1714	32.0611	17.14	1.87054	5.88716e-52	Foxo1
MA0689.1	297	888	20.6107	8.88	2.32102	7.41356e-52	TBX20
MA0505.1	417	1479	28.9382	14.79	1.95661	1.07673e-51	Nr5a2
MA0816.1	472	1773	32.755	17.73	1.84744	1.48592e-51	Ascl2
MA0507.1	445	1628	30.8813	16.28	1.89689	1.51516e-51	POU2F2
MA0032.2	475	1790	32.9632	17.9	1.84152	1.68951e-51	FOXC1
MA0051.1	376	1274	26.093	12.74	2.04812	2.85236e-51	IRF2
MA0785.1	392	1355	27.2033	13.55	2.00763	2.87057e-51	POU2F1
MA1558.1	468	1755	32.4774	17.55	1.85057	2.93978e-51	SNAI1
MA0768.1	435	1579	30.1874	15.79	1.9118	3.31313e-51	LEF1
MA1500.1	247	671	17.1409	6.71	2.55453	3.39355e-51	HOXB6
MA0004.1	327	1035	22.6926	10.35	2.19252	3.87764e-51	Arnt
MA0494.1	397	1383	27.5503	13.83	1.99207	4.80833e-51	Nr1h3::Rxra
MA0793.1	346	1128	24.0111	11.28	2.12864	5.17041e-51	POU6F2
MA1540.1	362	1208	25.1214	12.08	2.07959	6.83552e-51	NR5A1
MA0048.2	391	1354	27.1339	13.54	2.00398	6.85037e-51	NHLH1
MA0814.2	465	1745	32.2693	17.45	1.84924	9.33061e-51	TFAP2C(var.2)
MA0859.1	424	1527	29.424	15.27	1.92692	1.0671e-50	Rarg
MA1525.1	400	1404	27.7585	14.04	1.9771	1.53872e-50	NFATC4
MA0625.1	423	1524	29.3546	15.24	1.92616	1.66512e-50	NFATC3
MA1616.1	430	1562	29.8404	15.62	1.9104	2.08173e-50	Prdm15
MA0712.2	381	1309	26.44	13.09	2.01986	2.38139e-50	OTX2
MA0698.1	448	1659	31.0895	16.59	1.87399	2.64081e-50	ZBTB18
MA0645.1	238	639	16.5163	6.39	2.58471	2.70668e-50	ETV6
MA0496.3	497	1927	34.4899	19.27	1.78983	3.01353e-50	MAFK
MA0880.1	249	687	17.2797	6.87	2.51524	3.55657e-50	Dlx3
MA0881.1	249	687	17.2797	6.87	2.51524	3.55657e-50	Dlx4
MA0674.1	271	785	18.8064	7.85	2.39572	4.92896e-50	NKX6-1
MA0675.1	271	785	18.8064	7.85	2.39572	4.92896e-50	NKX6-2
MA1519.1	271	785	18.8064	7.85	2.39572	4.92896e-50	LHX5
MA1501.1	257	724	17.8348	7.24	2.46338	6.83589e-50	HOXB7
MA0506.1	157	326	10.8952	3.26	3.34209	1.0498e-49	NRF1
MA0886.1	231	614	16.0305	6.14	2.61084	1.2418e-49	EMX2
MA1496.1	248	687	17.2103	6.87	2.50513	1.37665e-49	HOXA4
MA0095.2	358	1202	24.8439	12.02	2.06688	1.53818e-49	YY1
MA0800.1	290	877	20.1249	8.77	2.29474	2.30186e-49	EOMES
MA1621.1	412	1481	28.5913	14.81	1.93054	3.01139e-49	Rbpjl
MA0029.1	346	1147	24.0111	11.47	2.09338	4.186e-49	Mecom
MA0519.1	423	1542	29.3546	15.42	1.90367	5.5928e-49	Stat5a::Stat5b
MA0798.2	321	1029	22.2762	10.29	2.16484	1.00909e-48	RFX3
MA0002.2	439	1631	30.465	16.31	1.86787	1.16776e-48	RUNX1
MA1100.2	407	1462	28.2443	14.62	1.93189	1.23409e-48	ASCL1
MA1122.1	178	408	12.3525	4.08	3.02758	1.32516e-48	TFDP1
MA1487.1	450	1691	31.2283	16.91	1.84674	1.36213e-48	FOXE1
MA0914.1	262	757	18.1818	7.57	2.40183	1.6908e-48	ISL2
MA0736.1	233	632	16.1693	6.32	2.55844	2.82713e-48	GLIS2
MA0017.2	460	1753	31.9223	17.53	1.82101	5.49357e-48	NR2F1
MA0520.1	414	1507	28.73	15.07	1.90644	6.20981e-48	Stat6
MA0499.2	447	1685	31.0201	16.85	1.84096	8.74963e-48	MYOD1
MA1531.1	338	1121	23.4559	11.21	2.09241	8.79524e-48	NR1D1
MA0472.2	172	390	11.9362	3.9	3.06055	9.7444e-48	EGR2
MA1117.1	290	892	20.1249	8.92	2.25616	1.18629e-47	RELB
MA0738.1	344	1152	23.8723	11.52	2.07225	1.19494e-47	HIC2
MA0030.1	324	1055	22.4844	10.55	2.13122	1.54894e-47	FOXF2
MA0728.1	443	1667	30.7425	16.67	1.84418	1.68439e-47	Nr2f6(var.2)
MA0484.2	350	1184	24.2887	11.84	2.05141	1.92469e-47	HNF4G
MA0624.1	420	1549	29.1464	15.49	1.88163	4.37494e-47	NFATC1
MA1532.1	281	856	19.5003	8.56	2.27808	5.40506e-47	NR1D2
MA0730.1	323	1056	22.415	10.56	2.12263	6.07125e-47	RARA(var.2)
MA0684.2	343	1155	23.8029	11.55	2.06086	6.97602e-47	RUNX3
MA0888.1	209	541	14.5038	5.41	2.68093	7.3236e-47	EVX2
MA0653.1	339	1137	23.5253	11.37	2.06907	1.05039e-46	IRF9
MA0659.2	403	1465	27.9667	14.65	1.90899	1.31964e-46	MAFG
MA1655.1	364	1264	25.2602	12.64	1.99844	1.46489e-46	ZNF341
MA0802.1	273	823	18.9452	8.23	2.30197	1.51348e-46	TBR1
MA0628.1	239	671	16.5857	6.71	2.47179	1.6908e-46	POU6F1
MA0809.2	406	1485	28.1749	14.85	1.8973	2.95504e-46	TEAD4
MA0782.2	420	1560	29.1464	15.6	1.86836	3.40718e-46	PKNOX1
MA1647.1	478	1876	33.1714	18.76	1.7682	3.4411e-46	PRDM4
MA0885.1	210	550	14.5732	5.5	2.64968	3.92747e-46	Dlx2
MA0676.1	370	1300	25.6766	13	1.97512	4.46599e-46	Nr2e1
MA0596.1	327	1085	22.6926	10.85	2.09148	5.26722e-46	SREBF2
MA0790.1	427	1600	29.6322	16	1.85201	5.4492e-46	POU4F1
MA0107.1	321	1056	22.2762	10.56	2.10949	5.74912e-46	RELA
MA0765.2	188	463	13.0465	4.63	2.81782	9.49168e-46	ETV5
MA1625.1	410	1513	28.4525	15.13	1.88053	1.0756e-45	Stat5b
MA1566.1	331	1109	22.9702	11.09	2.07125	1.37395e-45	TBX3
MA0769.2	352	1215	24.4275	12.15	2.01049	1.72502e-45	TCF7
MA1607.1	433	1639	30.0486	16.39	1.83335	1.82615e-45	Foxl2
MA1123.2	400	1464	27.7585	14.64	1.89607	2.22226e-45	TWIST1
MA0503.1	364	1278	25.2602	12.78	1.97654	2.62911e-45	Nkx2-5(var.2)
MA0509.2	314	1030	21.7904	10.3	2.11558	3.70931e-45	RFX1
MA0702.2	247	717	17.1409	7.17	2.39064	3.89138e-45	LMX1A
MA1111.1	364	1281	25.2602	12.81	1.97192	4.84038e-45	NR2F2
MA1472.1	389	1412	26.9951	14.12	1.91184	6.65965e-45	BHLHA15(var.2)
MA1504.1	217	588	15.059	5.88	2.56105	6.7448e-45	HOXC4
MA0632.2	127	244	8.81332	2.44	3.61202	7.04211e-45	TCFL5
MA0845.1	430	1631	29.8404	16.31	1.82958	7.88906e-45	FOXB1
MA0731.1	305	990	21.1659	9.9	2.13797	8.61514e-45	BCL6B
MA1563.1	261	786	18.1124	7.86	2.30438	1.86979e-44	SOX18
MA0144.2	488	1957	33.8654	19.57	1.73047	2.13347e-44	STAT3
MA0116.1	290	923	20.1249	9.23	2.18038	2.77479e-44	Znf423
MA1567.1	301	982	20.8883	9.82	2.12712	1.20523e-43	TBX6
MA0047.3	375	1354	26.0236	13.54	1.92198	1.20684e-43	FOXA2
MA1529.1	338	1165	23.4559	11.65	2.01338	1.29685e-43	NHLH2
MA0887.1	204	543	14.1568	5.43	2.60715	1.70411e-43	EVX1
MA0619.1	388	1425	26.9257	14.25	1.88953	2.12307e-43	LIN54
MA1635.1	395	1463	27.4115	14.63	1.87365	2.57562e-43	BHLHE22(var.2)
MA0757.1	344	1199	23.8723	11.99	1.99102	2.79665e-43	ONECUT3
MA0060.3	250	747	17.3491	7.47	2.3225	3.77734e-43	NFYA
MA1535.1	295	958	20.4719	9.58	2.13694	3.83055e-43	NR2C1
MA0657.1	209	567	14.5038	5.67	2.55799	4.37811e-43	KLF13
MA1642.1	443	1726	30.7425	17.26	1.78114	5.16697e-43	NEUROG2(var.2)
MA0650.2	298	974	20.6801	9.74	2.12321	5.43207e-43	HOXA13
MA1640.1	345	1208	23.9417	12.08	1.98193	6.24292e-43	MEIS2(var.2)
MA0111.1	298	975	20.6801	9.75	2.12103	6.83778e-43	Spz1
MA1467.1	417	1588	28.9382	15.88	1.82231	9.64169e-43	ATOH1(var.2)
MA0870.1	243	719	16.8633	7.19	2.34538	1.03868e-42	Sox1
MA0694.1	165	391	11.4504	3.91	2.92849	1.14359e-42	ZBTB7B
MA1559.1	427	1645	29.6322	16.45	1.80135	1.56267e-42	SNAI3
MA1644.1	264	817	18.3206	8.17	2.24242	1.62189e-42	NFYC
MA1113.2	341	1193	23.6641	11.93	1.98358	1.84479e-42	PBX2
MA0812.1	301	995	20.8883	9.95	2.09932	2.34856e-42	TFAP2B(var.2)
MA1121.1	359	1287	24.9133	12.87	1.93576	2.65636e-42	TEAD2
MA0164.1	276	877	19.1534	8.77	2.18396	3.96308e-42	Nr2e3
MA0879.1	252	765	17.4879	7.65	2.28599	3.99741e-42	Dlx1
MA1651.1	336	1172	23.3171	11.72	1.98952	4.4823e-42	ZFP42
MA1569.1	270	850	18.737	8.5	2.20435	5.5132e-42	TFAP2E
MA1589.1	341	1199	23.6641	11.99	1.97365	6.22599e-42	ZNF140
MA0789.1	316	1076	21.9292	10.76	2.03803	1.11872e-41	POU3F4
MA0481.3	370	1352	25.6766	13.52	1.89916	1.18967e-41	FOXP1
MA0910.2	244	733	16.9327	7.33	2.31005	1.34898e-41	HOXD8
MA1624.1	378	1395	26.2318	13.95	1.88041	1.43672e-41	Stat5a
MA0900.2	195	519	13.5323	5.19	2.60737	1.59156e-41	HOXA2
MA0902.2	195	519	13.5323	5.19	2.60737	1.59156e-41	HOXB2
MA0904.2	195	519	13.5323	5.19	2.60737	1.59156e-41	HOXB5
MA0591.1	342	1209	23.7335	12.09	1.96307	1.66429e-41	Bach1::Mafk
MA0595.1	311	1054	21.5822	10.54	2.04765	2.05002e-41	SREBF1
MA0076.2	196	524	13.6017	5.24	2.59574	2.07695e-41	ELK4
MA1576.1	323	1114	22.415	11.14	2.01212	2.11957e-41	THRB(var.3)
MA0038.2	335	1175	23.2477	11.75	1.97853	2.31543e-41	GFI1
MA1555.1	187	488	12.9771	4.88	2.65924	3.3936e-41	RXRB(var.2)
MA1147.1	189	497	13.1159	4.97	2.63901	4.34184e-41	NR4A2::RXRA
MA0132.2	167	409	11.5892	4.09	2.83354	6.36831e-41	PDX1
MA1481.1	167	409	11.5892	4.09	2.83354	6.36831e-41	DRGX
MA0612.2	167	409	11.5892	4.09	2.83354	6.36831e-41	EMX1
MA0695.1	177	449	12.2831	4.49	2.73567	6.5069e-41	ZBTB7C
MA1641.1	332	1167	23.0396	11.67	1.97426	9.96757e-41	MYF5
MA0673.1	275	886	19.084	8.86	2.15395	1.05626e-40	NKX2-8
MA0495.3	389	1465	26.9951	14.65	1.84267	1.1918e-40	MAFF
MA0722.1	214	608	14.8508	6.08	2.44257	1.70905e-40	VAX1
MA0723.1	214	608	14.8508	6.08	2.44257	1.70905e-40	VAX2
MA1485.1	300	1010	20.8189	10.1	2.06127	1.92347e-40	FERD3L
MA0088.2	314	1081	21.7904	10.81	2.01577	2.6406e-40	ZNF143
MA0778.1	271	871	18.8064	8.71	2.15917	2.77357e-40	NFKB2
MA1109.1	442	1760	30.6731	17.6	1.74279	3.44313e-40	NEUROD1
MA0115.1	298	1003	20.6801	10.03	2.06182	3.57316e-40	NR1H2::RXRA
MA0100.3	257	806	17.8348	8.06	2.21276	3.70122e-40	MYB
MA0680.1	178	458	12.3525	4.58	2.69706	3.75617e-40	PAX7
MA0643.1	302	1024	20.9577	10.24	2.04665	4.68523e-40	Esrrg
MA0066.1	259	817	17.9736	8.17	2.19995	5.49129e-40	PPARG
MA0780.1	193	522	13.3935	5.22	2.5658	6.55846e-40	PAX3
MA1473.1	285	943	19.7779	9.43	2.09734	7.93448e-40	CDX4
MA0801.1	294	988	20.4025	9.88	2.06503	9.88379e-40	MGA
MA0803.1	294	988	20.4025	9.88	2.06503	9.88379e-40	TBX15
MA0137.3	382	1440	26.5094	14.4	1.84093	1.0604e-39	STAT1
MA0758.1	195	532	13.5323	5.32	2.54366	1.06444e-39	E2F7
MA0101.1	285	945	19.7779	9.45	2.0929	1.24051e-39	REL
MA0056.2	361	1332	25.052	13.32	1.88078	1.8486e-39	MZF1
MA1154.1	308	1061	21.374	10.61	2.01452	2.12319e-39	ZNF282
MA0805.1	305	1047	21.1659	10.47	2.02157	2.6035e-39	TBX1
MA0792.1	327	1159	22.6926	11.59	1.95794	3.22543e-39	POU5F1B
MA0735.1	135	297	9.36849	2.97	3.15438	3.52519e-39	GLIS1
MA1645.1	321	1129	22.2762	11.29	1.97309	3.56786e-39	NKX2-2
MA0682.2	262	839	18.1818	8.39	2.16708	3.60246e-39	PITX1
MA1561.1	149	350	10.34	3.5	2.9543	4.80771e-39	SOX12
MA1633.1	364	1354	25.2602	13.54	1.8656	5.73633e-39	BACH1
MA0745.2	396	1525	27.4809	15.25	1.80203	5.81544e-39	SNAI2
MA0884.1	318	1118	22.068	11.18	1.97388	8.27869e-39	DUXA
MA0141.3	298	1018	20.6801	10.18	2.03144	8.86039e-39	ESRRB
MA0592.3	346	1263	24.0111	12.63	1.90112	1.04842e-38	ESRRA
MA0136.2	270	882	18.737	8.82	2.12438	1.08802e-38	ELF5
MA0858.1	291	986	20.1943	9.86	2.0481	1.55688e-38	Rarb(var.2)
MA0866.1	283	947	19.6391	9.47	2.07383	1.66665e-38	SOX21
MA1683.1	345	1261	23.9417	12.61	1.89863	1.90544e-38	FOXA3
MA1618.1	380	1448	26.3706	14.48	1.82117	2.77341e-38	Ptf1a
MA0518.1	439	1773	30.465	17.73	1.71827	3.7475e-38	Stat4
MA0119.1	346	1271	24.0111	12.71	1.88915	4.62694e-38	NFIC::TLX1
MA0160.1	304	1057	21.0965	10.57	1.99588	5.76942e-38	NR4A2
MA1476.1	217	642	15.059	6.42	2.34564	6.03389e-38	DLX5
MA0729.1	363	1362	25.1908	13.62	1.84955	6.18248e-38	RARA
MA0147.3	190	524	13.1853	5.24	2.51628	6.86031e-38	MYC
MA1606.1	398	1551	27.6197	15.51	1.78077	7.35463e-38	Foxf1
MA0258.2	352	1305	24.4275	13.05	1.87184	7.42269e-38	ESR2
MA1573.1	342	1253	23.7335	12.53	1.89414	7.83864e-38	THAP11
MA0467.1	364	1369	25.2602	13.69	1.84516	8.34883e-38	Crx
MA0042.2	331	1197	22.9702	11.97	1.91898	9.48946e-38	FOXI1
MA0033.2	331	1197	22.9702	11.97	1.91898	9.48946e-38	FOXL1
MA0848.1	331	1197	22.9702	11.97	1.91898	9.48946e-38	FOXO4
MA0849.1	331	1197	22.9702	11.97	1.91898	9.48946e-38	FOXO6
MA0850.1	331	1197	22.9702	11.97	1.91898	9.48946e-38	FOXP3
MA0806.1	286	978	19.8473	9.78	2.02938	5.37945e-37	TBX4
MA0807.1	286	978	19.8473	9.78	2.02938	5.37945e-37	TBX5
MA0883.1	263	866	18.2512	8.66	2.10753	6.06717e-37	Dmbx1
MA0153.2	254	823	17.6266	8.23	2.14176	6.37941e-37	HNF1B
MA1108.2	328	1192	22.762	11.92	1.90956	6.85638e-37	MXI1
MA0878.2	261	857	18.1124	8.57	2.11347	7.01971e-37	CDX1
MA1556.1	229	706	15.8917	7.06	2.25095	7.05208e-37	RXRG(var.2)
MA0150.2	353	1323	24.4969	13.23	1.85162	7.25583e-37	Nfe2l2
MA0498.2	314	1124	21.7904	11.24	1.93865	1.46194e-36	MEIS1
MA0500.2	350	1312	24.2887	13.12	1.85127	1.7098e-36	MYOG
MA1619.1	322	1166	22.3456	11.66	1.91643	1.74513e-36	Ptf1a(var.2)
MA1471.1	332	1218	23.0396	12.18	1.89159	1.8191e-36	BARX2
MA0909.2	242	771	16.7939	7.71	2.1782	2.04281e-36	HOXD13
MA1649.1	316	1136	21.9292	11.36	1.93039	2.04821e-36	ZBTB12
MA1103.2	329	1204	22.8314	12.04	1.89629	2.43761e-36	FOXK2
MA0105.4	265	882	18.39	8.82	2.08503	2.46596e-36	NFKB1
MA0714.1	275	931	19.084	9.31	2.04984	2.5225e-36	PITX3
MA1657.1	293	1023	20.3331	10.23	1.9876	4.25761e-36	ZNF652
MA1520.1	231	723	16.0305	7.23	2.21722	4.84493e-36	MAF
MA1146.1	194	556	13.4629	5.56	2.42138	5.48234e-36	NR1H4::RXRA
MA0084.1	326	1196	22.6232	11.96	1.89157	9.83639e-36	SRY
MA0463.2	261	870	18.1124	8.7	2.08189	1.26297e-35	BCL6
MA0829.2	260	866	18.043	8.66	2.08349	1.52474e-35	SREBF1(var.2)
MA0611.1	215	654	14.9202	6.54	2.28138	1.62462e-35	Dux
MA0059.1	180	499	12.4913	4.99	2.50327	1.63658e-35	MAX::MYC
MA0836.2	249	814	17.2797	8.14	2.12281	1.94799e-35	CEBPD
MA0018.4	297	1052	20.6107	10.52	1.95919	2.45122e-35	CREB1
MA0737.1	211	638	14.6426	6.38	2.29508	2.89539e-35	GLIS3
MA1593.1	410	1655	28.4525	16.55	1.71918	3.12809e-35	ZNF317
MA1553.1	173	473	12.0056	4.73	2.53817	5.35974e-35	RARG(var.3)
MA0089.2	331	1232	22.9702	12.32	1.86446	5.9015e-35	NFE2L1
MA0796.1	266	902	18.4594	9.02	2.0465	6.43532e-35	TGIF1
MA0486.2	254	844	17.6266	8.44	2.08847	7.26718e-35	HSF1
MA1118.1	272	934	18.8758	9.34	2.02096	1.06176e-34	SIX1
MA1119.1	329	1225	22.8314	12.25	1.86379	1.09682e-34	SIX2
MA0140.2	276	955	19.1534	9.55	2.00559	1.33882e-34	GATA1::TAL1
MA0771.1	245	806	17.0021	8.06	2.10944	2.43451e-34	HSF4
MA0479.1	276	960	19.1534	9.6	1.99514	3.6907e-34	FOXH1
MA0783.1	311	1139	21.5822	11.39	1.89484	4.43385e-34	PKNOX2
MA0502.2	256	863	17.7654	8.63	2.05857	5.4155e-34	NFYB
MA1539.1	190	556	13.1853	5.56	2.37145	8.00522e-34	NR2F6(var.3)
MA0693.2	298	1077	20.6801	10.77	1.92016	1.10953e-33	VDR
MA0756.1	245	813	17.0021	8.13	2.09128	1.14988e-33	ONECUT2
MA1552.1	173	483	12.0056	4.83	2.48562	1.15546e-33	RARB(var.3)
MA0158.2	175	492	12.1443	4.92	2.46836	1.29675e-33	HOXA5
MA1518.1	202	612	14.018	6.12	2.29053	1.40602e-33	LHX1
MA1523.1	256	871	17.7654	8.71	2.03966	2.94542e-33	MSANTD3
MA0852.2	313	1160	21.721	11.6	1.8725	3.02444e-33	FOXK1
MA1104.2	300	1095	20.8189	10.95	1.90127	4.65168e-33	GATA6
MA0040.1	334	1273	23.1783	12.73	1.82077	4.67763e-33	Foxq1
MA0626.1	170	476	11.7974	4.76	2.47844	6.79085e-33	Npas2
MA0808.1	342	1318	23.7335	13.18	1.80072	6.93524e-33	TEAD3
MA0501.1	326	1235	22.6232	12.35	1.83184	9.87429e-33	MAF::NFE2
MA0613.1	318	1193	22.068	11.93	1.84979	1.01252e-32	FOXG1
MA0614.1	318	1193	22.068	11.93	1.84979	1.01252e-32	Foxj2
MA0739.1	243	816	16.8633	8.16	2.06658	1.81326e-32	Hic1
MA0108.2	206	641	14.2956	6.41	2.23021	2.09739e-32	TBP
MA0468.1	318	1200	22.068	12	1.839	3.40312e-32	DUX4
MA1521.1	220	710	15.2672	7.1	2.15031	4.84396e-32	MAFA
MA0842.2	266	935	18.4594	9.35	1.97427	5.42525e-32	NRL
MA0797.1	258	899	17.9042	8.99	1.99157	1.19767e-31	TGIF2
MA0071.1	284	1032	19.7085	10.32	1.90974	1.60928e-31	RORA
MA1536.1	259	906	17.9736	9.06	1.98384	1.78695e-31	NR2C2(var.2)
MA1638.1	374	1513	25.9542	15.13	1.71541	1.89898e-31	HAND2
MA0148.4	347	1366	24.0805	13.66	1.76285	2.10847e-31	FOXA1
MA1105.2	294	1086	20.4025	10.86	1.87868	2.51199e-31	GRHL2
MA0863.1	183	546	12.6995	5.46	2.32592	2.55119e-31	MTF1
MA0891.1	239	810	16.5857	8.1	2.04762	3.19328e-31	GSC2
MA0488.1	298	1109	20.6801	11.09	1.86475	3.72389e-31	JUN
MA0482.2	288	1058	19.9861	10.58	1.88905	4.32945e-31	GATA4
MA0112.3	250	866	17.3491	8.66	2.00336	4.66197e-31	ESR1
MA0641.1	171	495	11.8668	4.95	2.39733	4.76269e-31	ELF4
MA0102.4	280	1019	19.431	10.19	1.90686	6.40656e-31	CEBPA
MA1632.1	295	1097	20.4719	10.97	1.86617	7.03937e-31	ATF2
MA1528.1	296	1106	20.5413	11.06	1.85726	1.36797e-30	NFIX(var.2)
MA0602.1	268	962	18.5982	9.62	1.93328	1.4048e-30	Arid5a
MA1106.1	105	231	7.28661	2.31	3.15438	1.42476e-30	HIF1A
MA0063.2	250	873	17.3491	8.73	1.98729	1.89086e-30	NKX2-5
MA1547.1	271	979	18.8064	9.79	1.92098	1.94501e-30	PITX2
MA0109.1	209	676	14.5038	6.76	2.14554	3.07229e-30	HLTF
MA1479.1	248	866	17.2103	8.66	1.98733	3.40215e-30	DMRTC2
MA1527.1	312	1196	21.6516	11.96	1.81034	3.67473e-30	NFIC(var.2)
MA1603.1	256	907	17.7654	9.07	1.9587	4.10802e-30	Dmrt1
MA0665.1	312	1197	21.6516	11.97	1.80882	4.3367e-30	MSC
MA0019.1	215	708	14.9202	7.08	2.10737	6.67772e-30	Ddit3::Cebpa
MA1150.1	274	1002	19.0146	10.02	1.89766	7.92633e-30	RORB
MA0025.2	254	901	17.6266	9.01	1.95634	8.97248e-30	NFIL3
MA0510.2	179	542	12.4219	5.42	2.29187	1.00866e-29	RFX5
MA0770.1	254	905	17.6266	9.05	1.9477	1.92844e-29	HSF2
MA0762.1	176	531	12.2137	5.31	2.30014	1.95406e-29	ETV2
MA1594.1	262	946	18.1818	9.46	1.92197	2.10977e-29	ZNF382
MA1639.1	269	985	18.6676	9.85	1.89519	3.8058e-29	MEIS1(var.2)
MA1484.1	134	352	9.2991	3.52	2.64179	3.94051e-29	ETS2
MA0098.3	138	370	9.57668	3.7	2.58829	6.37253e-29	ETS1
MA0774.1	260	942	18.043	9.42	1.9154	6.61567e-29	MEIS2
MA0608.1	139	375	9.64608	3.75	2.57229	8.31109e-29	Creb3l2
MA0131.2	90	187	6.24566	1.87	3.33993	1.24991e-28	HINFP
MA0511.2	198	642	13.7405	6.42	2.14026	1.87272e-28	RUNX2
MA1588.1	275	1026	19.084	10.26	1.86004	2.24254e-28	ZNF136
MA0781.1	135	363	9.36849	3.63	2.58085	3.72199e-28	PAX9
MA0104.4	136	368	9.43789	3.68	2.56464	4.83766e-28	MYCN
MA0475.2	120	304	8.32755	3.04	2.73933	8.04669e-28	FLI1
MA0691.1	272	1018	18.8758	10.18	1.8542	8.33058e-28	TFAP4
MA0744.2	256	937	17.7654	9.37	1.89599	1.09687e-27	SCRT2
MA1483.1	140	388	9.71548	3.88	2.50399	1.27277e-27	ELF2
MA1592.1	274	1031	19.0146	10.31	1.84428	1.29719e-27	ZNF274
MA0841.1	226	787	15.6836	7.87	1.99283	1.36463e-27	NFE2
MA1585.1	182	576	12.6301	5.76	2.19273	1.51681e-27	ZKSCAN1
MA0725.1	165	499	11.4504	4.99	2.29467	1.87117e-27	VSX1
MA0726.1	165	499	11.4504	4.99	2.29467	1.87117e-27	VSX2
MA1153.1	227	794	15.7529	7.94	1.984	2.04023e-27	Smad4
MA0648.1	221	765	15.3366	7.65	2.00478	2.34037e-27	GSC
MA0092.1	262	973	18.1818	9.73	1.86863	2.72452e-27	Hand1::Tcf3
MA0067.1	91	197	6.31506	1.97	3.20561	2.97023e-27	Pax2
MA0672.1	222	773	15.406	7.73	1.99301	4.30187e-27	NKX2-3
MA0760.1	138	384	9.57668	3.84	2.49393	4.97001e-27	ERF
MA0074.1	186	600	12.9077	6	2.15128	5.20881e-27	RXRA::VDR
MA1524.1	196	648	13.6017	6.48	2.09902	5.91964e-27	MSGN1
MA1505.1	160	483	11.1034	4.83	2.29884	1.00911e-26	HOXC8
MA0670.1	263	986	18.2512	9.86	1.85104	1.05228e-26	NFIA
MA0070.1	218	758	15.1284	7.58	1.99583	1.10805e-26	PBX1
MA0058.3	145	417	10.0625	4.17	2.41306	1.13575e-26	MAX
MA0117.2	282	1088	19.5697	10.88	1.79869	1.55001e-26	Mafb
MA1583.1	100	234	6.93963	2.34	2.96565	1.62479e-26	ZFP57
MA0767.1	99	231	6.87023	2.31	2.97413	2.23632e-26	GCM2
MA0799.1	192	635	13.3241	6.35	2.09828	2.2478e-26	RFX4
MA0652.1	220	773	15.2672	7.73	1.97506	3.00224e-26	IRF8
MA1575.1	176	561	12.2137	5.61	2.17714	3.18298e-26	THRB(var.2)
MA1141.1	272	1042	18.8758	10.42	1.8115	4.68136e-26	FOS::JUND
MA1142.1	260	980	18.043	9.8	1.84113	5.3838e-26	FOSL1::JUND
MA0036.3	249	924	17.2797	9.24	1.87009	6.37912e-26	GATA2
MA0492.1	276	1066	19.1534	10.66	1.79675	7.47375e-26	JUND(var.2)
MA1608.1	195	656	13.5323	6.56	2.06285	9.21953e-26	Isl1
MA0820.1	316	1287	21.9292	12.87	1.7039	1.70651e-25	FIGLA
MA1534.1	213	751	14.7814	7.51	1.96823	3.56496e-25	NR1I3
MA0122.3	261	997	18.1124	9.97	1.81669	3.81738e-25	Nkx3-2
MA0031.1	257	978	17.8348	9.78	1.8236	5.26875e-25	FOXD1
MA0157.2	257	978	17.8348	9.78	1.8236	5.26875e-25	FOXO3
MA1538.1	179	590	12.4219	5.9	2.10541	9.15463e-25	NR2F1(var.3)
MA0795.1	111	288	7.70298	2.88	2.67465	9.31705e-25	SMAD3
MA1622.1	288	1147	19.9861	11.47	1.74247	1.03428e-24	Smad2::Smad3
MA0907.1	189	644	13.1159	6.44	2.03663	3.19114e-24	HOXC13
MA0669.1	174	572	12.0749	5.72	2.111	3.23341e-24	NEUROG2
MA0822.1	149	456	10.34	4.56	2.26755	3.25668e-24	HES7
MA0476.1	277	1097	19.2228	10.97	1.7523	4.1275e-24	FOS
MA0259.1	90	210	6.24566	2.1	2.97413	4.60352e-24	ARNT::HIF1A
MA0069.1	177	589	12.2831	5.89	2.08542	5.81193e-24	PAX6
MA0832.1	262	1020	18.1818	10.2	1.78253	6.56318e-24	Tcf21
MA1533.1	188	643	13.0465	6.43	2.029	7.01837e-24	NR1I2
MA0043.3	205	727	14.2262	7.27	1.95684	7.31686e-24	HLF
MA1128.1	259	1009	17.9736	10.09	1.78133	1.41655e-23	FOSL1::JUN
MA1151.1	254	984	17.6266	9.84	1.79133	1.78131e-23	RORC
MA0724.1	115	315	7.98057	3.15	2.53351	2.76789e-23	VENTX
MA0600.2	157	502	10.8952	5.02	2.17036	3.02362e-23	RFX2
MA0743.2	232	873	16.0999	8.73	1.84421	3.45337e-23	SCRT1
MA1541.1	259	1015	17.9736	10.15	1.7708	3.60277e-23	NR6A1
MA1145.1	149	466	10.34	4.66	2.21889	3.81019e-23	FOSL2::JUND(var.2)
MA1468.1	205	736	14.2262	7.36	1.93291	3.92923e-23	ATOH7
MA0794.1	127	368	8.81332	3.68	2.39493	4.39256e-23	PROX1
MA1546.1	99	251	6.87023	2.51	2.73714	4.67021e-23	PAX3(var.2)
MA0474.2	126	365	8.74393	3.65	2.3956	6.41287e-23	ERG
MA0489.1	286	1166	19.8473	11.66	1.70217	8.15445e-23	JUN(var.2)
MA0671.1	229	863	15.8917	8.63	1.84145	8.7265e-23	NFIX
MA0091.1	277	1118	19.2228	11.18	1.71939	9.32978e-23	TAL1::TCF3
MA0752.1	196	696	13.6017	6.96	1.95426	9.99582e-23	ZNF410
MA0477.2	256	1006	17.7654	10.06	1.76595	1.05218e-22	FOSL1
MA1099.2	123	354	8.53574	3.54	2.41123	1.13889e-22	HES1
MA0759.1	105	278	7.28661	2.78	2.62108	1.17563e-22	ELK3
MA0156.2	101	262	7.00902	2.62	2.6752	1.30496e-22	FEV
MA1137.1	241	930	16.7245	9.3	1.79833	1.77897e-22	FOSL1::JUNB
MA1126.1	160	524	11.1034	5.24	2.11897	1.8069e-22	FOS::JUN(var.2)
MA0113.3	140	432	9.71548	4.32	2.24895	2.14965e-22	NR3C1
MA1127.1	136	414	9.43789	4.14	2.27968	2.20305e-22	FOSB::JUN
MA0763.1	103	272	7.14781	2.72	2.62787	2.42362e-22	ETV3
MA0083.3	133	402	9.2297	4.02	2.29595	3.21205e-22	SRF
MA0124.2	205	748	14.2262	7.48	1.9019	3.45339e-22	Nkx3-1
MA0779.1	119	341	8.25815	3.41	2.42175	3.87269e-22	PAX1
MA1130.1	239	927	16.5857	9.27	1.78918	5.84735e-22	FOSL2::JUN
MA0622.1	123	360	8.53574	3.6	2.37104	5.98668e-22	Mlxip
MA0014.3	122	357	8.46634	3.57	2.37152	8.73242e-22	PAX5
MA1419.1	185	653	12.8383	6.53	1.96605	9.05798e-22	IRF4
MA1572.1	174	599	12.0749	5.99	2.01585	9.20375e-22	TGIF2LY
MA0686.1	91	228	6.31506	2.28	2.76976	1.07541e-21	SPDEF
MA0821.1	150	488	10.4094	4.88	2.13308	2.11901e-21	HES5
MA0833.2	249	991	17.2797	9.91	1.74366	3.07739e-21	ATF4
MA0646.1	118	345	8.18876	3.45	2.37355	3.94192e-21	GCM1
MA1132.1	199	732	13.8099	7.32	1.88659	4.41189e-21	JUN::JUNB
MA0766.2	204	758	14.1568	7.58	1.86766	4.80431e-21	GATA5
MA1495.1	123	368	8.53574	3.68	2.31949	5.04694e-21	HOXA1
MA0711.1	59	115	4.09438	1.15	3.56033	6.37893e-21	OTX1
MA1493.1	142	456	9.85427	4.56	2.16102	7.18792e-21	HES6
MA0037.3	239	944	16.5857	9.44	1.75696	7.99033e-21	GATA3
MA0825.1	134	420	9.2991	4.2	2.21407	8.99658e-21	MNT
MA1489.1	209	788	14.5038	7.88	1.84059	9.90074e-21	FOXN3
MA1480.1	188	682	13.0465	6.82	1.91298	1.20184e-20	DPRX
MA0106.3	152	507	10.5482	5.07	2.08052	1.67764e-20	TP53
MA0895.1	148	488	10.2706	4.88	2.10464	1.68114e-20	HMBOX1
MA0835.2	297	1269	20.6107	12.69	1.62417	2.37415e-20	BATF3
MA0099.3	239	953	16.5857	9.53	1.74037	3.05247e-20	FOS::JUN
MA1134.1	212	811	14.712	8.11	1.81406	3.33413e-20	FOS::JUNB
MA0667.1	219	849	15.1978	8.49	1.79008	4.15503e-20	MYF6
MA1509.1	59	119	4.09438	1.19	3.44065	5.75984e-20	IRF6
MA0748.2	103	290	7.14781	2.9	2.46476	6.40312e-20	YY2
MA1571.1	176	634	12.2137	6.34	1.92646	1.09469e-19	TGIF2LX
MA0490.2	225	890	15.6142	8.9	1.7544	1.71844e-19	JUNB
MA0035.4	202	771	14.018	7.71	1.81816	2.29473e-19	GATA1
MA1580.1	188	699	13.0465	6.99	1.86645	2.33398e-19	ZBTB32
MA0072.1	246	1005	17.0715	10.05	1.69865	2.36074e-19	RORA(var.2)
MA0007.3	153	525	10.6176	5.25	2.02241	2.52686e-19	Ar
MA0839.1	130	416	9.02151	4.16	2.16863	2.63551e-19	CREB3L1
MA1634.1	291	1255	20.1943	12.55	1.60911	2.80098e-19	BATF
MA0775.1	229	916	15.8917	9.16	1.73491	3.42101e-19	MEIS3
MA0145.3	105	305	7.28661	3.05	2.38905	3.89679e-19	TFCP2
MA1101.2	198	754	13.7405	7.54	1.82234	4.20057e-19	BACH2
MA0655.1	200	766	13.8793	7.66	1.81191	5.44409e-19	JDP2
MA0478.1	246	1013	17.0715	10.13	1.68524	7.11838e-19	FOSL2
MA0462.2	291	1264	20.1943	12.64	1.59765	8.45046e-19	BATF::JUN
MA0629.1	186	697	12.9077	6.97	1.85189	9.329e-19	Rhox11
MA0727.1	131	427	9.09091	4.27	2.12902	1.09484e-18	NR3C2
MA0861.1	150	519	10.4094	5.19	2.00567	1.38113e-18	TP73
MA1602.1	105	310	7.28661	3.1	2.35052	1.50911e-18	ZSCAN29
MA0647.1	143	487	9.92366	4.87	2.03771	2.02721e-18	GRHL1
MA1557.1	81	211	5.6211	2.11	2.66403	3.27479e-18	SMAD5
MA1133.1	120	382	8.32755	3.82	2.17999	4.42104e-18	JUN::JUNB(var.2)
MA0024.3	45	81	3.12283	0.81	3.85535	4.88292e-18	E2F1
MA0526.3	228	932	15.8223	9.32	1.69768	7.10367e-18	USF2
MA0491.2	213	852	14.7814	8.52	1.73491	7.7576e-18	JUND
MA0028.2	84	227	5.82929	2.27	2.56797	1.08999e-17	ELK1
MA0609.2	111	345	7.70298	3.45	2.23275	1.1976e-17	CREM
MA0719.1	234	969	16.2387	9.69	1.67582	1.29305e-17	RHOXF1
MA1478.1	200	790	13.8793	7.9	1.75687	2.18864e-17	DMRTA2
MA0093.3	232	964	16.0999	9.64	1.67012	2.84903e-17	USF1
MA1131.1	147	521	10.2012	5.21	1.95801	3.36775e-17	FOSL2::JUN(var.2)
MA1138.1	204	816	14.1568	8.16	1.73491	4.39399e-17	FOSL2::JUNB
MA1144.1	204	816	14.1568	8.16	1.73491	4.39399e-17	FOSL2::JUND
MA1570.1	137	474	9.50729	4.74	2.00576	4.93046e-17	TFAP4(var.2)
MA1140.2	99	298	6.87023	2.98	2.30545	6.76028e-17	JUNB(var.2)
MA1498.1	130	444	9.02151	4.44	2.03187	1.06368e-16	HOXA7
MA1502.1	130	444	9.02151	4.44	2.03187	1.06368e-16	HOXB8
MA1554.1	111	355	7.70298	3.55	2.16985	1.25255e-16	RFX7
MA0834.1	99	301	6.87023	3.01	2.28247	1.4483e-16	ATF7
MA1470.1	117	384	8.11936	3.84	2.11442	1.57617e-16	BACH2(var.2)
MA0819.1	97	295	6.73144	2.95	2.28184	3.03985e-16	CLOCK
MA0610.1	178	695	12.3525	6.95	1.77734	4.95946e-16	DMRT3
MA0631.1	142	512	9.85427	5.12	1.92466	6.03357e-16	Six3
MA0864.2	57	132	3.95559	1.32	2.99666	7.451e-16	E2F2
MA0911.1	111	363	7.70298	3.63	2.12203	7.46256e-16	Hoxa11
MA1636.1	251	1097	17.4185	10.97	1.58783	9.01119e-16	CEBPG(var.2)
MA1135.1	206	857	14.2956	8.57	1.6681	2.81659e-15	FOSB::JUNB
MA0603.1	107	351	7.4254	3.51	2.1155	3.23576e-15	Arntl
MA1560.1	90	274	6.24566	2.74	2.27944	4.04119e-15	SOHLH2
MA1420.1	147	550	10.2012	5.5	1.85477	5.4712e-15	IRF5
MA1464.1	105	346	7.28661	3.46	2.10596	8.33769e-15	ARNT2
MA0905.1	149	563	10.34	5.63	1.8366	8.62992e-15	HOXC10
MA0607.1	158	612	10.9646	6.12	1.7916	1.28906e-14	Bhlha15
MA1143.1	95	302	6.59264	3.02	2.18299	1.45064e-14	FOSL1::JUND(var.2)
MA0840.1	105	349	7.28661	3.49	2.08785	1.57769e-14	Creb5
MA0754.1	102	335	7.07842	3.35	2.11296	1.6201e-14	CUX1
MA1542.1	156	604	10.8258	6.04	1.79235	1.86152e-14	OSR1
MA0823.1	109	369	7.56419	3.69	2.04992	1.93531e-14	HEY1
MA1474.1	113	389	7.84178	3.89	2.01588	2.26122e-14	CREB3L4
MA0637.1	57	141	3.95559	1.41	2.80538	2.5082e-14	CENPB
MA1136.1	103	342	7.14781	3.42	2.09	2.64339e-14	FOSB::JUNB(var.2)
MA0871.2	118	415	8.18876	4.15	1.97319	3.12719e-14	TFEC
MA0656.1	123	440	8.53574	4.4	1.93994	3.36647e-14	JDP2(var.2)
MA0616.2	98	320	6.80083	3.2	2.12526	3.6342e-14	HES2
MA0831.2	151	584	10.4788	5.84	1.79432	4.65056e-14	TFE3
MA0525.2	108	373	7.4948	3.73	2.00933	1.11541e-13	TP63
MA0461.2	125	457	8.67453	4.57	1.89815	1.17214e-13	Atoh1
MA0623.2	117	420	8.11936	4.2	1.93318	1.9357e-13	NEUROG1
MA0139.1	396	2013	27.4809	20.13	1.36517	2.03844e-13	CTCF
MA1475.1	65	183	4.51076	1.83	2.46489	5.2784e-13	CREB3L4(var.2)
MA0633.1	170	703	11.7974	7.03	1.67815	6.2845e-13	Twist2
MA0470.2	45	104	3.12283	1.04	3.00272	7.80315e-13	E2F4
MA0804.1	117	430	8.11936	4.3	1.88822	1.11518e-12	TBX19
MA0692.1	133	513	9.2297	5.13	1.79916	1.41309e-12	TFEB
MA0908.1	118	441	8.18876	4.41	1.85686	3.02486e-12	HOXD11
MA1466.1	93	318	6.45385	3.18	2.02951	3.3023e-12	ATF6
MA0755.1	101	357	7.00902	3.57	1.96331	3.44249e-12	CUX2
MA0605.2	113	419	7.84178	4.19	1.87155	5.20341e-12	ATF3
MA1129.1	85	283	5.89868	2.83	2.08434	6.16237e-12	FOSL1::JUN(var.2)
MA1139.1	89	302	6.17627	3.02	2.04512	6.18418e-12	FOSL2::JUNB(var.2)
MA0649.1	96	340	6.66204	3.4	1.95942	1.37124e-11	HEY2
MA0636.1	74	236	5.13532	2.36	2.17598	1.54584e-11	BHLHE41
MA0464.2	77	250	5.34351	2.5	2.1374	1.59805e-11	BHLHE40
MA0527.1	61	183	4.23317	1.83	2.31321	5.96395e-11	ZBTB33
MA0777.1	51	140	3.53921	1.4	2.52801	5.9682e-11	MYBL2
MA0604.1	40	96	2.77585	0.96	2.89151	6.12978e-11	Atf1
MA1544.1	34	76	2.35947	0.76	3.10457	1.65378e-10	OVOL1
MA1506.1	102	389	7.07842	3.89	1.81964	3.41537e-10	HOXD10
MA1568.1	115	463	7.98057	4.63	1.72367	8.73773e-10	TCF21(var.2)
MA0844.1	72	247	4.99653	2.47	2.02289	1.15435e-09	XBP1
MA0827.1	124	515	8.60514	5.15	1.6709	1.49308e-09	OLIG3
MA0668.1	100	389	6.93963	3.89	1.78397	1.64668e-09	NEUROD2
MA0663.1	73	254	5.06593	2.54	1.99446	1.76105e-09	MLX
MA0877.2	52	157	3.60861	1.57	2.29847	2.01288e-09	BARHL1
MA0635.1	105	418	7.28661	4.18	1.74321	2.53521e-09	BARHL2
MA0837.1	74	263	5.13532	2.63	1.95259	3.80272e-09	CEBPE
MA0466.2	74	264	5.13532	2.64	1.9452	4.55856e-09	CEBPB
MA0818.1	96	378	6.66204	3.78	1.76244	6.92115e-09	BHLHE22
MA0776.1	44	127	3.05344	1.27	2.40428	7.46384e-09	MYBL1
MA0009.2	97	386	6.73144	3.86	1.7439	1.03097e-08	TBXT
MA0817.1	109	451	7.56419	4.51	1.6772	1.24983e-08	BHLHE23
MA0639.1	73	265	5.06593	2.65	1.91167	1.30385e-08	DBP
MA0906.1	83	316	5.75989	3.16	1.82275	1.46583e-08	HOXC12
MA0873.1	85	329	5.89868	3.29	1.79291	2.23793e-08	HOXD12
MA0485.2	84	325	5.82929	3.25	1.79363	2.66035e-08	HOXC9
MA0828.1	75	280	5.20472	2.8	1.85883	3.03235e-08	SREBF2(var.2)
MA0826.1	100	410	6.93963	4.1	1.69259	3.14151e-08	OLIG1
MA0638.1	74	279	5.13532	2.79	1.84062	5.83716e-08	CREB3
MA0843.1	82	320	5.69049	3.2	1.77828	5.88487e-08	TEF
MA1545.1	29	73	2.01249	0.73	2.75684	9.30875e-08	OVOL2
MA0838.1	76	295	5.27412	2.95	1.78784	1.42793e-07	CEBPG
MA1503.1	88	360	6.10687	3.6	1.69635	1.94462e-07	HOXB9
MA0651.1	80	318	5.5517	3.18	1.74582	1.98204e-07	HOXC11
MA0664.1	64	238	4.44136	2.38	1.86612	2.69587e-07	MLXIPL
MA0678.1	103	450	7.14781	4.5	1.5884	5.63097e-07	OLIG2
MA0620.3	111	497	7.70298	4.97	1.5499	7.43728e-07	MITF
MA0469.3	32	109	2.22068	1.09	2.03732	4.11724e-05	E2F3
MA0594.2	24	74	1.66551	0.74	2.25069	6.52776e-05	HOXA9
MA0615.1	25	82	1.73491	0.82	2.11574	0.000143296	Gmeb1
MA0862.1	26	99	1.8043	0.99	1.82253	0.0013595	GMEB2
MA0749.1	16	60	1.11034	0.6	1.85057	0.00919783	ZBED1

## Sheet: 1-lRPCs
1-l	observed	background	percent.observed	percent.background	fold.enrichment	pvalue	motif.name
MA1549.1	117	1106	37.8641	11.06	3.42352	3.57029e-36	POU6F1(var.2)
MA0621.1	119	1188	38.5113	11.88	3.24169	1.63863e-34	mix-a
MA0793.1	115	1128	37.2168	11.28	3.29936	6.78584e-34	POU6F2
MA0707.1	126	1423	40.7767	14.23	2.86554	2.29455e-31	MNX1
MA0703.2	112	1184	36.246	11.84	3.06131	7.29338e-30	LMX1B
MA0151.1	236	4639	76.3754	46.39	1.64638	9.26193e-28	Arid3a
MA0515.1	145	2019	46.9256	20.19	2.3242	6.22418e-27	Sox6
MA0903.1	98	1003	31.7152	10.03	3.16203	8.96424e-27	HOXB3
MA0135.1	121	1474	39.1586	14.74	2.65662	9.64817e-27	Lhx3
MA0709.1	98	1040	31.7152	10.4	3.04954	1.57007e-25	Msx3
MA0601.1	122	1544	39.4822	15.44	2.55714	1.88162e-25	Arid3b
MA0706.1	97	1046	31.3916	10.46	3.00111	1.05455e-24	MEOX2
MA1476.1	74	642	23.9482	6.42	3.73025	3.78356e-24	DLX5
MA0514.1	163	2640	52.7508	26.4	1.99814	1.43471e-23	Sox3
MA0143.4	95	1048	30.7443	10.48	2.93362	2.12231e-23	SOX2
MA0890.1	84	851	27.1845	8.51	3.19441	6.31355e-23	GBX2
MA0700.2	90	966	29.1262	9.66	3.01514	6.79581e-23	LHX2
MA0681.2	140	2087	45.3074	20.87	2.17094	1.05783e-22	PHOX2B
MA1120.1	95	1081	30.7443	10.81	2.84406	2.10834e-22	SOX13
MA0892.1	91	1002	29.4498	10.02	2.93911	2.23134e-22	GSX1
MA0628.1	73	671	23.6246	6.71	3.5208	2.80955e-22	POU6F1
MA0867.2	132	1924	42.7184	19.24	2.22029	5.52033e-22	SOX4
MA0854.1	84	897	27.1845	8.97	3.0306	2.12769e-21	Alx1
MA0702.2	74	717	23.9482	7.17	3.34006	3.29711e-21	LMX1A
MA0893.2	76	754	24.5955	7.54	3.262	3.55044e-21	GSX2
MA0683.1	110	1455	35.5987	14.55	2.44665	5.79769e-21	POU4F2
MA1497.1	77	782	24.9191	7.82	3.18658	7.67685e-21	HOXA6
MA0718.1	83	903	26.8608	9.03	2.97462	1.33593e-20	RAX
MA0087.1	120	1701	38.835	17.01	2.28307	1.35805e-20	Sox5
MA0442.2	135	2080	43.6893	20.8	2.10045	2.60922e-20	SOX10
MA0896.1	81	875	26.2136	8.75	2.99584	2.87128e-20	Hmx1
MA1562.1	68	640	22.0065	6.4	3.43851	3.93043e-20	SOX14
MA0715.1	99	1261	32.0388	12.61	2.54075	8.82362e-20	PROP1
MA0790.1	114	1600	36.8932	16	2.30583	9.97719e-20	POU4F1
MA1501.1	72	724	23.301	7.24	3.21837	1.10969e-19	HOXB7
MA0630.1	89	1065	28.8026	10.65	2.70447	2.21484e-19	SHOX
MA0874.1	75	790	24.2718	7.9	3.07239	2.45631e-19	Arx
MA0894.1	72	739	23.301	7.39	3.15304	3.583e-19	HESX1
MA1500.1	68	671	22.0065	6.71	3.27965	5.28819e-19	HOXB6
MA1563.1	74	786	23.9482	7.86	3.04685	7.37815e-19	SOX18
MA0634.1	87	1055	28.1553	10.55	2.66875	1.54816e-18	ALX3
MA1530.1	85	1014	27.5081	10.14	2.71283	1.56897e-18	NKX6-3
MA0674.1	73	785	23.6246	7.85	3.0095	2.72809e-18	NKX6-1
MA0675.1	73	785	23.6246	7.85	3.0095	2.72809e-18	NKX6-2
MA1519.1	73	785	23.6246	7.85	3.0095	2.72809e-18	LHX5
MA0077.1	80	922	25.89	9.22	2.80802	2.82062e-18	SOX9
MA1152.1	129	2039	41.7476	20.39	2.04745	3.29997e-18	SOX15
MA0027.2	64	624	20.712	6.24	3.31923	3.90213e-18	EN1
MA0699.1	77	868	24.9191	8.68	2.87086	4.04712e-18	LBX2
MA0722.1	63	608	20.3883	6.08	3.35335	4.49159e-18	VAX1
MA0723.1	63	608	20.3883	6.08	3.35335	4.49159e-18	VAX2
MA0713.1	95	1250	30.7443	12.5	2.45955	6.35105e-18	PHOX2A
MA0868.2	90	1144	29.1262	11.44	2.546	7.16967e-18	SOX8
MA0897.1	87	1081	28.1553	10.81	2.60456	7.4075e-18	Hmx2
MA0644.1	75	838	24.2718	8.38	2.8964	7.53407e-18	ESX1
MA0853.1	75	842	24.2718	8.42	2.88264	9.89274e-18	Alx4
MA0618.1	84	1036	27.1845	10.36	2.62398	2.12921e-17	LBX1
MA1577.1	72	796	23.301	7.96	2.92726	2.29755e-17	TLX2
MA1518.1	62	612	20.0647	6.12	3.27855	2.67068e-17	LHX1
MA1463.1	82	1005	26.5372	10.05	2.64052	4.00706e-17	ARGFX
MA0791.1	106	1543	34.3042	15.43	2.22321	5.75334e-17	POU4F3
MA0875.1	70	780	22.6537	7.8	2.90432	1.09087e-16	BARX1
MA1125.1	182	3633	58.8997	36.33	1.62124	2.27482e-16	ZNF384
MA0885.1	57	550	18.4466	5.5	3.35393	2.32074e-16	Dlx2
MA0142.1	114	1769	36.8932	17.69	2.08554	2.69364e-16	Pou5f1::Sox2
MA1505.1	53	483	17.1521	4.83	3.55116	2.69822e-16	HOXC8
MA0775.1	76	916	24.5955	9.16	2.68509	3.20605e-16	MEIS3
MA0882.1	68	759	22.0065	7.59	2.8994	3.6383e-16	DLX6
MA0780.1	55	522	17.7994	5.22	3.40984	4.11279e-16	PAX3
MA0880.1	64	687	20.712	6.87	3.01484	4.91138e-16	Dlx3
MA0881.1	64	687	20.712	6.87	3.01484	4.91138e-16	Dlx4
MA0856.1	78	965	25.2427	9.65	2.61583	5.13821e-16	RXRG
MA0662.1	79	986	25.5663	9.86	2.59294	5.19718e-16	MIXL1
MA1499.1	78	966	25.2427	9.66	2.61312	5.4494e-16	HOXB4
MA0680.1	51	458	16.5049	4.58	3.60368	5.82142e-16	PAX7
MA0898.1	87	1184	28.1553	11.84	2.37798	2.15185e-15	Hmx3
MA0666.1	66	749	21.3592	7.49	2.8517	2.51031e-15	MSX1
MA0708.1	66	749	21.3592	7.49	2.8517	2.51031e-15	MSX2
MA0876.1	66	749	21.3592	7.49	2.8517	2.51031e-15	BSX
MA0661.1	69	816	22.3301	8.16	2.73653	4.13141e-15	MEOX1
MA1124.1	105	1614	33.9806	16.14	2.10536	4.13536e-15	ZNF24
MA0050.2	195	4144	63.1068	41.44	1.52285	5.51058e-15	IRF1
MA0078.1	74	927	23.9482	9.27	2.58341	7.06259e-15	Sox17
MA0041.1	146	2693	47.2492	26.93	1.75452	7.10173e-15	Foxd3
MA0787.1	99	1485	32.0388	14.85	2.1575	7.64656e-15	POU3F2
MA0784.1	104	1608	33.657	16.08	2.09309	8.97226e-15	POU1F1
MA1550.1	80	1060	25.89	10.6	2.44245	9.72104e-15	PPARD
MA0710.1	64	740	20.712	7.4	2.79892	1.78788e-14	NOTO
MA1507.1	62	706	20.0647	7.06	2.84203	2.48571e-14	HOXD4
MA0879.1	65	765	21.0356	7.65	2.74975	2.49217e-14	Dlx1
MA0912.2	57	613	18.4466	6.13	3.00923	2.91555e-14	HOXD3
MA0704.1	66	788	21.3592	7.88	2.71056	3.00766e-14	Lhx4
MA0721.1	66	788	21.3592	7.88	2.71056	3.00766e-14	UNCX
MA0737.1	58	638	18.7702	6.38	2.94204	4.48626e-14	GLIS3
MA0125.1	64	761	20.712	7.61	2.72168	6.69213e-14	Nobox
MA1471.1	85	1218	27.5081	12.18	2.25846	1.0286e-13	BARX2
MA1574.1	74	978	23.9482	9.78	2.44869	1.17265e-13	THRB
MA0788.1	102	1623	33.0097	16.23	2.03387	1.24734e-13	POU3F3
MA0774.1	72	942	23.301	9.42	2.47356	1.67296e-13	MEIS2
MA0889.1	57	641	18.4466	6.41	2.87779	1.99449e-13	GBX1
MA1640.1	83	1208	26.8608	12.08	2.22358	5.31746e-13	MEIS2(var.2)
MA0654.1	61	740	19.7411	7.4	2.66772	7.15173e-13	ISX
MA0716.1	61	740	19.7411	7.4	2.66772	7.15173e-13	PRRX1
MA0717.1	61	740	19.7411	7.4	2.66772	7.15173e-13	RAX2
MA0720.1	61	740	19.7411	7.4	2.66772	7.15173e-13	Shox2
MA1130.1	70	927	22.6537	9.27	2.44377	7.22092e-13	FOSL2::JUN
MA0029.1	80	1147	25.89	11.47	2.25719	7.35259e-13	Mecom
MA0153.2	65	823	21.0356	8.23	2.55597	7.70371e-13	HNF1B
MA0913.2	75	1037	24.2718	10.37	2.34058	7.84177e-13	HOXD9
MA0465.2	92	1427	29.7735	14.27	2.08644	7.90739e-13	CDX2
MA0046.2	81	1173	26.2136	11.73	2.23475	8.59711e-13	HNF1A
MA0490.2	68	890	22.0065	8.9	2.47264	9.66855e-13	JUNB
MA0491.2	66	852	21.3592	8.52	2.50695	1.20765e-12	JUND
MA0736.1	55	632	17.7994	6.32	2.81635	1.37762e-12	GLIS2
MA0900.2	49	519	15.8576	5.19	3.05542	1.4127e-12	HOXA2
MA0902.2	49	519	15.8576	5.19	3.05542	1.4127e-12	HOXB2
MA0904.2	49	519	15.8576	5.19	3.05542	1.4127e-12	HOXB5
MA1623.1	172	3629	55.6634	36.29	1.53385	1.52308e-12	Stat2
MA0910.2	60	733	19.4175	7.33	2.64904	1.55771e-12	HOXD8
MA1548.1	64	817	20.712	8.17	2.53513	1.74754e-12	PLAGL2
MA0888.1	50	541	16.1812	5.41	2.99099	1.81073e-12	EVX2
MA0084.1	81	1196	26.2136	11.96	2.19177	2.42885e-12	SRY
MA0052.4	142	2769	45.9547	27.69	1.65961	2.6814e-12	MEF2A
MA0768.1	97	1579	31.3916	15.79	1.98807	2.72897e-12	LEF1
MA0679.2	96	1555	31.068	15.55	1.99794	2.78274e-12	ONECUT1
MA0043.3	59	727	19.0939	7.27	2.62639	3.57487e-12	HLF
MA1599.1	88	1370	28.479	13.7	2.07876	3.81019e-12	ZNF682
MA0080.5	167	3518	54.0453	35.18	1.53625	4.54864e-12	SPI1
MA0504.1	96	1568	31.068	15.68	1.98138	4.58231e-12	NR2C2
MA1128.1	72	1009	23.301	10.09	2.30931	4.98064e-12	FOSL1::JUN
MA0619.1	90	1425	29.1262	14.25	2.04394	5.10208e-12	LIN54
MA0886.1	53	614	17.1521	6.14	2.7935	5.20193e-12	EMX2
MA0498.2	77	1124	24.9191	11.24	2.217	5.74172e-12	MEIS1
MA0729.1	87	1362	28.1553	13.62	2.06721	7.24396e-12	RARA
MA1100.2	91	1462	29.4498	14.62	2.01435	8.47328e-12	ASCL1
MA0163.1	98	1634	31.7152	16.34	1.94096	8.51595e-12	PLAG1
MA0158.2	46	492	14.8867	4.92	3.02576	1.06e-11	HOXA5
MA0855.1	71	1004	22.9773	10.04	2.28858	1.12331e-11	RXRB
MA1134.1	62	811	20.0647	8.11	2.47407	1.21024e-11	FOS::JUNB
MA0687.1	98	1644	31.7152	16.44	1.92915	1.22773e-11	SPIC
MA0606.1	102	1745	33.0097	17.45	1.89167	1.24915e-11	NFAT5
MA0068.2	52	610	16.8285	6.1	2.75877	1.37494e-11	PAX4
MA0508.3	128	2436	41.4239	24.36	1.70049	1.45832e-11	PRDM1
MA0786.1	94	1550	30.4207	15.5	1.96263	1.4844e-11	POU3F1
MA1113.2	79	1193	25.5663	11.93	2.14303	1.583e-11	PBX2
MA0610.1	56	695	18.123	6.95	2.60762	1.87967e-11	DMRT3
MA0471.2	101	1733	32.6861	17.33	1.8861	1.99519e-11	E2F6
MA1608.1	54	656	17.4757	6.56	2.66398	2.02715e-11	Isl1
MA0523.1	93	1534	30.0971	15.34	1.962	2.04599e-11	TCF7L2
MA0102.4	71	1019	22.9773	10.19	2.25489	2.25772e-11	CEBPA
MA1141.1	72	1042	23.301	10.42	2.23618	2.31999e-11	FOS::JUND
MA1155.1	92	1516	29.7735	15.16	1.96395	2.61383e-11	ZSCAN4
MA0857.1	95	1591	30.7443	15.91	1.93239	2.70028e-11	Rarb
MA0065.2	112	2035	36.246	20.35	1.78113	3.61853e-11	Pparg::Rxra
MA1525.1	87	1404	28.1553	14.04	2.00537	3.79077e-11	NFATC4
MA1149.1	69	987	22.3301	9.87	2.26242	4.03184e-11	RARA::RXRG
MA0025.2	65	901	21.0356	9.01	2.33469	4.45065e-11	NFIL3
MA0773.1	101	1765	32.6861	17.65	1.8519	6.00676e-11	MEF2D
MA0495.3	89	1465	28.8026	14.65	1.96605	6.04088e-11	MAFF
MA0725.1	45	499	14.5631	4.99	2.91846	6.20335e-11	VSX1
MA0726.1	45	499	14.5631	4.99	2.91846	6.20335e-11	VSX2
MA1646.1	101	1766	32.6861	17.66	1.85085	6.2134e-11	OSR2
MA0132.2	40	409	12.945	4.09	3.16503	6.98412e-11	PDX1
MA1481.1	40	409	12.945	4.09	3.16503	6.98412e-11	DRGX
MA0612.2	40	409	12.945	4.09	3.16503	6.98412e-11	EMX1
MA1647.1	105	1876	33.9806	18.76	1.81133	7.85226e-11	PRDM4
MA1142.1	68	980	22.0065	9.8	2.24556	8.11872e-11	FOSL1::JUND
MA0841.1	59	787	19.0939	7.87	2.42616	9.36824e-11	NFE2
MA0705.1	49	584	15.8576	5.84	2.71534	1.02992e-10	Lhx8
MA0701.2	49	584	15.8576	5.84	2.71534	1.02992e-10	LHX9
MA0075.3	49	584	15.8576	5.84	2.71534	1.02992e-10	PRRX2
MA1579.1	102	1809	33.0097	18.09	1.82475	1.10865e-10	ZBTB26
MA0520.1	90	1507	29.1262	15.07	1.93273	1.14131e-10	Stat6
MA1654.1	99	1734	32.0388	17.34	1.84768	1.18061e-10	ZNF16
MA0878.2	62	857	20.0647	8.57	2.34127	1.24133e-10	CDX1
MA1112.2	92	1561	29.7735	15.61	1.90733	1.33336e-10	NR4A1
MA0161.2	81	1295	26.2136	12.95	2.02422	1.47029e-10	NFIC
MA0869.1	78	1226	25.2427	12.26	2.05895	1.60787e-10	Sox11
MA0149.1	162	3508	52.4272	35.08	1.4945	1.72709e-10	EWSR1-FLI1
MA0901.2	112	2087	36.246	20.87	1.73675	1.83499e-10	HOXB13
MA0591.1	77	1209	24.9191	12.09	2.06113	2.08892e-10	Bach1::Mafk
MA0658.1	52	658	16.8285	6.58	2.55752	2.28228e-10	LHX6
MA0489.1	75	1166	24.2718	11.66	2.08163	2.45032e-10	JUN(var.2)
MA0477.2	68	1006	22.0065	10.06	2.18752	2.57931e-10	FOSL1
MA0500.2	81	1312	26.2136	13.12	1.99799	2.8133e-10	MYOG
MA0887.1	46	543	14.8867	5.43	2.74157	3.04238e-10	EVX1
MA0899.1	85	1412	27.5081	14.12	1.94817	3.13264e-10	HOXA10
MA0642.1	47	567	15.2104	5.67	2.6826	3.94955e-10	EN2
MA1504.1	48	588	15.534	5.88	2.64183	4.21448e-10	HOXC4
MA1132.1	55	732	17.7994	7.32	2.43161	4.24478e-10	JUN::JUNB
MA0492.1	70	1066	22.6537	10.66	2.12511	4.73594e-10	JUND(var.2)
MA1479.1	61	866	19.7411	8.66	2.27957	5.33644e-10	DMRTC2
MA1657.1	68	1023	22.0065	10.23	2.15117	5.3438e-10	ZNF652
MA0109.1	52	676	16.8285	6.76	2.48942	6.03378e-10	HLTF
MA0462.2	78	1264	25.2427	12.64	1.99705	6.96194e-10	BATF::JUN
MA0602.1	65	962	21.0356	9.62	2.18665	7.25012e-10	Arid5a
MA0670.1	66	986	21.3592	9.86	2.16625	7.684e-10	NFIA
MA0627.2	89	1537	28.8026	15.37	1.87395	7.76207e-10	POU2F3
MA1473.1	64	943	20.712	9.43	2.19639	8.45447e-10	CDX4
MA0057.1	88	1518	28.479	15.18	1.87608	9.52593e-10	MZF1(var.2)
MA0144.2	105	1957	33.9806	19.57	1.73636	9.90829e-10	STAT3
MA0866.1	64	947	20.712	9.47	2.18711	1.00568e-09	SOX21
MA1138.1	58	816	18.7702	8.16	2.30027	1.10721e-09	FOSL2::JUNB
MA1615.1	98	1778	31.7152	17.78	1.78376	1.12938e-09	Plagl1
MA1634.1	77	1255	24.9191	12.55	1.98559	1.21875e-09	BATF
MA0914.1	55	757	17.7994	7.57	2.3513	1.46971e-09	ISL2
MA0517.1	135	2802	43.6893	28.02	1.55922	1.58999e-09	STAT1::STAT2
MA0592.3	77	1263	24.9191	12.63	1.97301	1.63645e-09	ESRRA
MA1133.1	36	382	11.6505	3.82	3.04987	1.88682e-09	JUN::JUNB(var.2)
MA0743.2	60	873	19.4175	8.73	2.22422	1.99292e-09	SCRT1
MA0655.1	55	766	17.7994	7.66	2.32368	2.26091e-09	JDP2
MA1624.1	82	1395	26.5372	13.95	1.90231	2.32888e-09	Stat5a
MA1107.2	125	2535	40.4531	25.35	1.59578	2.4478e-09	KLF9
MA1495.1	35	368	11.3269	3.68	3.07795	2.53364e-09	HOXA1
MA1135.1	59	857	19.0939	8.57	2.22799	2.62785e-09	FOSB::JUNB
MA0089.2	75	1232	24.2718	12.32	1.97012	3.06806e-09	NFE2L1
MA1496.1	51	687	16.5049	6.87	2.40245	3.1125e-09	HOXA4
MA1536.1	61	906	19.7411	9.06	2.17893	3.16136e-09	NR2C2(var.2)
MA1137.1	62	930	20.0647	9.3	2.1575	3.3542e-09	FOSL1::JUNB
MA0115.1	65	1003	21.0356	10.03	2.09727	4.01117e-09	NR1H2::RXRA
MA1110.1	56	802	18.123	8.02	2.25972	4.36224e-09	NR1H4
MA0512.2	64	983	20.712	9.83	2.10702	4.53641e-09	Rxra
MA0693.2	68	1077	22.0065	10.77	2.04331	4.72221e-09	VDR
MA1628.1	126	2589	40.7767	25.89	1.575	4.75902e-09	Zic1::Zic2
MA0816.1	96	1773	31.068	17.73	1.75228	4.76272e-09	Ascl2
MA0835.2	76	1269	24.5955	12.69	1.93818	4.85558e-09	BATF3
MA1630.1	97	1800	31.3916	18	1.74398	4.88918e-09	Znf281
MA1639.1	64	985	20.712	9.85	2.10274	4.9184e-09	MEIS1(var.2)
MA0160.1	67	1057	21.6828	10.57	2.05136	5.39396e-09	NR4A2
MA0624.1	87	1549	28.1553	15.49	1.81765	6.03138e-09	NFATC1
MA0846.1	114	2264	36.8932	22.64	1.62956	6.08515e-09	FOXC2
MA0625.1	86	1524	27.8317	15.24	1.82623	6.09862e-09	NFATC3
MA1532.1	58	856	18.7702	8.56	2.19278	6.67069e-09	NR1D2
MA0859.1	86	1527	27.8317	15.27	1.82264	6.71257e-09	Rarg
MA0660.1	85	1503	27.5081	15.03	1.83021	6.99589e-09	MEF2B
MA0597.1	77	1309	24.9191	13.09	1.90367	8.34244e-09	THAP1
MA0099.3	62	953	20.0647	9.53	2.10543	8.65518e-09	FOS::JUN
MA0769.2	73	1215	23.6246	12.15	1.94441	9.44022e-09	TCF7
MA0519.1	86	1542	27.8317	15.42	1.80491	1.0783e-08	Stat5a::Stat5b
MA0018.4	66	1052	21.3592	10.52	2.03034	1.0952e-08	CREB1
MA0479.1	62	960	20.0647	9.6	2.09008	1.14577e-08	FOXH1
MA0509.2	65	1030	21.0356	10.3	2.04229	1.1581e-08	RFX1
MA0040.1	75	1273	24.2718	12.73	1.90666	1.30454e-08	Foxq1
MA0155.1	83	1474	26.8608	14.74	1.82231	1.39016e-08	INSM1
MA0731.1	63	990	20.3883	9.9	2.05943	1.49882e-08	BCL6B
MA0833.2	63	991	20.3883	9.91	2.05735	1.55809e-08	ATF4
MA1111.1	75	1281	24.2718	12.81	1.89476	1.71251e-08	NR2F2
MA0501.1	73	1235	23.6246	12.35	1.91292	1.89598e-08	MAF::NFE2
MA1146.1	43	556	13.9159	5.56	2.50285	1.94609e-08	NR1H4::RXRA
MA1616.1	86	1562	27.8317	15.62	1.7818	1.99985e-08	Prdm15
MA0884.1	68	1118	22.0065	11.18	1.96838	2.17355e-08	DUXA
MA1537.1	66	1072	21.3592	10.72	1.99246	2.31075e-08	NR2F1(var.2)
MA0497.1	125	2625	40.4531	26.25	1.54107	2.33481e-08	MEF2C
MA1636.1	67	1097	21.6828	10.97	1.97656	2.41358e-08	CEBPG(var.2)
MA1622.1	69	1147	22.3301	11.47	1.94683	2.59545e-08	Smad2::Smad3
MA0130.1	136	2950	44.0129	29.5	1.49196	2.80007e-08	ZNF354C
MA0757.1	71	1199	22.9773	11.99	1.91638	2.93755e-08	ONECUT3
MA0152.1	117	2414	37.8641	24.14	1.56852	3.36094e-08	NFATC2
MA0505.1	82	1479	26.5372	14.79	1.79427	3.58403e-08	Nr5a2
MA0478.1	63	1013	20.3883	10.13	2.01267	3.59313e-08	FOSL2
MA0785.1	77	1355	24.9191	13.55	1.83905	3.82338e-08	POU2F1
MA1541.1	63	1015	20.3883	10.15	2.0087	3.87032e-08	NR6A1
MA1140.2	29	298	9.38511	2.98	3.14937	3.89323e-08	JUNB(var.2)
MA1114.1	89	1662	28.8026	16.62	1.73301	3.90406e-08	PBX3
MA1555.1	39	488	12.6214	4.88	2.58634	3.97498e-08	RXRB(var.2)
MA0117.2	66	1088	21.3592	10.88	1.96316	4.12277e-08	Mafb
MA1625.1	83	1513	26.8608	15.13	1.77534	4.64006e-08	Stat5b
MA0518.1	93	1773	30.0971	17.73	1.69752	4.64871e-08	Stat4
MA0650.2	61	974	19.7411	9.74	2.02681	4.8425e-08	HOXA13
MA1600.1	73	1263	23.6246	12.63	1.87051	4.85648e-08	ZNF684
MA0764.2	113	2321	36.5696	23.21	1.5756	5.3295e-08	ETV4
MA1144.1	54	816	17.4757	8.16	2.14163	5.47765e-08	FOSL2::JUND
MA0476.1	66	1097	21.3592	10.97	1.94706	5.67014e-08	FOS
MA1632.1	66	1097	21.3592	10.97	1.94706	5.67014e-08	ATF2
MA1150.1	62	1002	20.0647	10.02	2.00247	5.72335e-08	RORB
MA1101.2	51	754	16.5049	7.54	2.18897	6.84106e-08	BACH2
MA0845.1	87	1631	28.1553	16.31	1.72626	7.15464e-08	FOXB1
MA0071.1	63	1032	20.3883	10.32	1.97562	7.20082e-08	RORA
MA0730.1	64	1056	20.712	10.56	1.96136	7.24217e-08	RARA(var.2)
MA0032.2	93	1790	30.0971	17.9	1.6814	7.43307e-08	FOXC1
MA1131.1	40	521	12.945	5.21	2.48464	7.86401e-08	FOSL2::JUN(var.2)
MA0093.3	60	964	19.4175	9.64	2.01426	8.00473e-08	USF1
MA1633.1	76	1354	24.5955	13.54	1.8165	8.17282e-08	BACH1
MA1601.1	91	1741	29.4498	17.41	1.69155	8.27143e-08	ZNF75D
MA0159.1	67	1134	21.6828	11.34	1.91207	8.83804e-08	RARA::RXRA
MA1148.1	66	1110	21.3592	11.1	1.92425	8.90738e-08	PPARA::RXRA
MA1115.1	82	1512	26.5372	15.12	1.75511	9.64924e-08	POU5F1
MA0141.3	62	1018	20.0647	10.18	1.97099	1.02281e-07	ESRRB
MA0794.1	32	368	10.356	3.68	2.81413	1.07448e-07	PROX1
MA0659.2	80	1465	25.89	14.65	1.76723	1.09431e-07	MAFG
MA1652.1	119	2524	38.5113	25.24	1.52581	1.20568e-07	ZKSCAN5
MA0770.1	57	905	18.4466	9.05	2.0383	1.21418e-07	HSF2
MA0836.2	53	814	17.1521	8.14	2.10714	1.26739e-07	CEBPD
MA0694.1	33	391	10.6796	3.91	2.73136	1.3597e-07	ZBTB7B
MA0526.3	58	932	18.7702	9.32	2.01397	1.39162e-07	USF2
MA1651.1	68	1172	22.0065	11.72	1.87769	1.39211e-07	ZFP42
MA0665.1	69	1197	22.3301	11.97	1.86551	1.41131e-07	MSC
MA1584.1	57	909	18.4466	9.09	2.02933	1.41151e-07	ZIC5
MA0842.2	58	935	18.7702	9.35	2.00751	1.55458e-07	NRL
MA0744.2	58	937	18.7702	9.37	2.00323	1.67308e-07	SCRT2
MA1116.1	98	1955	31.7152	19.55	1.62226	1.68433e-07	RBPJ
MA0834.1	28	301	9.06149	3.01	3.01046	1.7554e-07	ATF7
MA1129.1	27	283	8.73786	2.83	3.08758	1.76235e-07	FOSL1::JUN(var.2)
MA1522.1	112	2343	36.246	23.43	1.54699	1.77235e-07	MAZ
MA0528.2	118	2514	38.1877	25.14	1.519	1.84002e-07	ZNF263
MA1139.1	28	302	9.06149	3.02	3.00049	1.8814e-07	FOSL2::JUNB(var.2)
MA0696.1	63	1063	20.3883	10.63	1.918	2.12889e-07	ZIC1
MA0653.1	66	1137	21.3592	11.37	1.87856	2.20473e-07	IRF9
MA1136.1	30	342	9.70874	3.42	2.83881	2.27832e-07	FOSB::JUNB(var.2)
MA1594.1	58	946	18.7702	9.46	1.98417	2.32019e-07	ZNF382
MA0164.1	55	877	17.7994	8.77	2.02957	2.43902e-07	Nr2e3
MA1637.1	81	1519	26.2136	15.19	1.72571	2.48068e-07	EBF3
MA1531.1	65	1121	21.0356	11.21	1.8765	2.90953e-07	NR1D1
MA1498.1	35	444	11.3269	4.44	2.55109	2.9339e-07	HOXA7
MA1502.1	35	444	11.3269	4.44	2.55109	2.9339e-07	HOXB8
MA1538.1	42	590	13.5922	5.9	2.30377	2.94504e-07	NR2F1(var.3)
MA1478.1	51	790	16.5049	7.9	2.08922	2.98308e-07	DMRTA2
MA1604.1	80	1501	25.89	15.01	1.72485	3.09822e-07	Ebf2
MA0499.2	87	1685	28.1553	16.85	1.67094	3.17628e-07	MYOD1
MA0480.1	88	1714	28.479	17.14	1.66155	3.39541e-07	Foxo1
MA0798.2	61	1029	19.7411	10.29	1.91847	3.45493e-07	RFX3
MA0909.2	50	771	16.1812	7.71	2.09873	3.46527e-07	HOXD13
MA0095.2	68	1202	22.0065	12.02	1.83082	3.6411e-07	YY1
MA1607.1	85	1639	27.5081	16.39	1.67835	3.80561e-07	Foxl2
MA1656.1	73	1330	23.6246	13.3	1.77629	3.93162e-07	ZNF449
MA0858.1	59	986	19.0939	9.86	1.9365	4.10652e-07	Rarb(var.2)
MA1508.1	119	2579	38.5113	25.79	1.49327	4.1561e-07	IKZF1
MA0062.3	98	1993	31.7152	19.93	1.59133	4.34229e-07	GABPA
MA1540.1	68	1208	22.0065	12.08	1.82173	4.38794e-07	NR5A1
MA1683.1	70	1261	22.6537	12.61	1.79649	4.80351e-07	FOXA3
MA0138.2	75	1391	24.2718	13.91	1.74492	5.26842e-07	REST
MA0507.1	84	1628	27.1845	16.28	1.66981	5.72678e-07	POU2F2
MA1418.1	92	1842	29.7735	18.42	1.61637	5.81686e-07	IRF3
MA0051.1	70	1274	22.6537	12.74	1.77816	7.08099e-07	IRF2
MA0756.1	51	813	16.5049	8.13	2.03012	7.18824e-07	ONECUT2
MA0081.2	123	2725	39.8058	27.25	1.46076	8.00726e-07	SPIB
MA0751.1	58	983	18.7702	9.83	1.90948	8.38532e-07	ZIC4
MA0017.2	88	1753	28.479	17.53	1.62458	9.25075e-07	NR2F1
MA1649.1	64	1136	20.712	11.36	1.82324	1.02363e-06	ZBTB12
MA0697.1	58	989	18.7702	9.89	1.8979	1.02384e-06	ZIC3
MA0741.1	91	1842	29.4498	18.42	1.5988	1.13146e-06	KLF16
MA1581.1	87	1738	28.1553	17.38	1.61999	1.2421e-06	ZBTB6
MA0832.1	59	1020	19.0939	10.2	1.87195	1.27522e-06	Tcf21
MA1127.1	32	414	10.356	4.14	2.50145	1.50967e-06	FOSB::JUN
MA0468.1	66	1200	21.3592	12	1.77994	1.56145e-06	DUX4
MA0735.1	26	297	8.41424	2.97	2.83308	1.57501e-06	GLIS1
MA1467.1	81	1588	26.2136	15.88	1.65073	1.5902e-06	ATOH1(var.2)
MA0047.3	72	1354	23.301	13.54	1.7209	1.62309e-06	FOXA2
MA1645.1	63	1129	20.3883	11.29	1.80588	1.76451e-06	NKX2-2
MA0684.2	64	1155	20.712	11.55	1.79324	1.82007e-06	RUNX3
MA0739.1	50	816	16.1812	8.16	1.98299	1.87619e-06	Hic1
MA0863.1	38	546	12.2977	5.46	2.25233	1.99171e-06	MTF1
MA1485.1	58	1010	18.7702	10.1	1.85844	2.022e-06	FERD3L
MA1627.1	110	2398	35.5987	23.98	1.48452	2.12661e-06	Wt1
MA1109.1	87	1760	28.1553	17.6	1.59974	2.12832e-06	NEUROD1
MA1154.1	60	1061	19.4175	10.61	1.83011	2.14419e-06	ZNF282
MA1593.1	83	1655	26.8608	16.55	1.62301	2.25434e-06	ZNF317
MA0802.1	50	823	16.1812	8.23	1.96613	2.40269e-06	TBR1
MA1618.1	75	1448	24.2718	14.48	1.67623	2.51467e-06	Ptf1a
MA1145.1	34	466	11.0032	4.66	2.36121	2.56384e-06	FOSL2::JUND(var.2)
MA0063.2	52	873	16.8285	8.73	1.92766	2.62384e-06	NKX2-5
MA1470.1	30	384	9.70874	3.84	2.52832	2.63247e-06	BACH2(var.2)
MA0677.1	61	1094	19.7411	10.94	1.80449	2.75397e-06	Nr2f6
MA1104.2	61	1095	19.7411	10.95	1.80284	2.83786e-06	GATA6
MA0122.3	57	997	18.4466	9.97	1.85021	2.90394e-06	Nkx3-2
MA0727.1	32	427	10.356	4.27	2.42529	2.93325e-06	NR3C2
MA1546.1	23	251	7.44337	2.51	2.96548	2.97978e-06	PAX3(var.2)
MA0800.1	52	877	16.8285	8.77	1.91887	3.00232e-06	EOMES
MA0810.1	63	1147	20.3883	11.47	1.77754	3.01065e-06	TFAP2A(var.2)
MA1539.1	38	556	12.2977	5.56	2.21182	3.0781e-06	NR2F6(var.3)
MA1513.1	51	854	16.5049	8.54	1.93265	3.09142e-06	KLF15
MA0695.1	33	449	10.6796	4.49	2.37853	3.10686e-06	ZBTB7C
MA0643.1	58	1024	18.7702	10.24	1.83303	3.13428e-06	Esrrg
MA0734.2	64	1175	20.712	11.75	1.76272	3.26743e-06	GLI2
MA0048.2	71	1354	22.9773	13.54	1.697	3.27518e-06	NHLH1
MA0789.1	60	1076	19.4175	10.76	1.8046	3.38442e-06	POU3F4
MA1602.1	26	310	8.41424	3.1	2.71427	3.49816e-06	ZSCAN29
MA1553.1	34	473	11.0032	4.73	2.32627	3.56638e-06	RARG(var.3)
MA0629.1	44	697	14.2395	6.97	2.04297	3.94801e-06	Rhox11
MA0137.3	74	1440	23.9482	14.4	1.66307	4.03086e-06	STAT1
MA1421.1	71	1362	22.9773	13.62	1.68703	4.05226e-06	TCF7L1
MA1151.1	56	984	18.123	9.84	1.84177	4.15988e-06	RORC
MA0488.1	61	1109	19.7411	11.09	1.78008	4.29436e-06	JUN
MA0753.2	83	1684	26.8608	16.84	1.59506	4.55576e-06	ZNF740
MA0124.2	46	748	14.8867	7.48	1.9902	4.68116e-06	Nkx3-1
MA1578.1	46	750	14.8867	7.5	1.9849	5.02681e-06	VEZF1
MA1534.1	46	751	14.8867	7.51	1.98225	5.20839e-06	NR1I3
MA1552.1	34	483	11.0032	4.83	2.2781	5.63561e-06	RARB(var.3)
MA0782.2	78	1560	25.2427	15.6	1.61812	5.77494e-06	PKNOX1
MA0828.1	24	280	7.76699	2.8	2.77393	5.79944e-06	SREBF2(var.2)
MA0114.4	64	1205	20.712	12.05	1.71884	7.56434e-06	HNF4A
MA0473.3	93	1980	30.0971	19.8	1.52005	7.59384e-06	ELF1
MA0493.1	89	1870	28.8026	18.7	1.54025	7.67289e-06	Klf1
MA1592.1	57	1031	18.4466	10.31	1.7892	8.15639e-06	ZNF274
MA0154.4	86	1792	27.8317	17.92	1.55311	8.42692e-06	EBF1
MA1597.1	79	1603	25.5663	16.03	1.59491	8.53001e-06	ZNF528
MA0698.1	81	1659	26.2136	16.59	1.58008	8.97638e-06	ZBTB18
MA0671.1	50	863	16.1812	8.63	1.875	9.17351e-06	NFIX
MA0865.1	44	721	14.2395	7.21	1.97496	9.42452e-06	E2F8
MA0066.1	48	817	15.534	8.17	1.90134	9.83053e-06	PPARG
MA1494.1	48	817	15.534	8.17	1.90134	9.83053e-06	HNF4A(var.2)
MA0747.1	81	1663	26.2136	16.63	1.57628	9.84483e-06	SP8
MA1580.1	43	699	13.9159	6.99	1.99082	9.88538e-06	ZBTB32
MA0598.3	89	1882	28.8026	18.82	1.53042	9.98192e-06	EHF
MA0840.1	27	349	8.73786	3.49	2.50369	1.02063e-05	Creb5
MA1641.1	62	1167	20.0647	11.67	1.71934	1.07945e-05	MYF5
MA0091.1	60	1118	19.4175	11.18	1.7368	1.13587e-05	TAL1::TCF3
MA1523.1	50	871	16.1812	8.71	1.85778	1.18209e-05	MSANTD3
MA1642.1	83	1726	26.8608	17.26	1.55625	1.20105e-05	NEUROG2(var.2)
MA0809.2	74	1485	23.9482	14.85	1.61267	1.2338e-05	TEAD4
MA1515.1	84	1758	27.1845	17.58	1.54633	1.33418e-05	KLF2
MA0019.1	43	708	13.9159	7.08	1.96552	1.357e-05	Ddit3::Cebpa
MA1573.1	65	1253	21.0356	12.53	1.67882	1.3672e-05	THAP11
MA0258.2	67	1305	21.6828	13.05	1.66152	1.36963e-05	ESR2
MA0724.1	25	315	8.09061	3.15	2.56845	1.42124e-05	VENTX
MA1588.1	56	1026	18.123	10.26	1.76637	1.45421e-05	ZNF136
MA0771.1	47	806	15.2104	8.06	1.88714	1.50064e-05	HSF4
MA0100.3	47	806	15.2104	8.06	1.88714	1.50064e-05	MYB
MA0811.1	57	1055	18.4466	10.55	1.74849	1.62252e-05	TFAP2B
MA0105.4	50	882	16.1812	8.82	1.83461	1.66268e-05	NFKB1
MA1121.1	66	1287	21.3592	12.87	1.65961	1.67951e-05	TEAD2
MA1565.1	75	1526	24.2718	15.26	1.59055	1.7307e-05	TBX18
MA1535.1	53	958	17.1521	9.58	1.79041	1.76999e-05	NR2C1
MA1655.1	65	1264	21.0356	12.64	1.66421	1.81301e-05	ZNF341
MA0808.1	67	1318	21.6828	13.18	1.64513	1.89837e-05	TEAD3
MA1529.1	61	1165	19.7411	11.65	1.69452	2.02825e-05	NHLH2
MA1629.1	108	2455	34.9515	24.55	1.42368	2.06823e-05	Zic2
MA1619.1	61	1166	19.7411	11.66	1.69306	2.08223e-05	Ptf1a(var.2)
MA1491.1	59	1115	19.0939	11.15	1.71245	2.09297e-05	GLI3
MA0639.1	22	265	7.11974	2.65	2.68669	2.36193e-05	DBP
MA1638.1	74	1513	23.9482	15.13	1.58283	2.38053e-05	HAND2
MA0506.1	25	326	8.09061	3.26	2.48178	2.54691e-05	NRF1
MA0688.1	50	897	16.1812	8.97	1.80393	2.61179e-05	TBX2
MA0069.1	37	589	11.9741	5.89	2.03296	2.79139e-05	PAX6
MA1512.1	69	1389	22.3301	13.89	1.60764	2.95747e-05	KLF11
MA0813.1	52	953	16.8285	9.53	1.76584	3.14001e-05	TFAP2B(var.3)
MA0070.1	44	758	14.2395	7.58	1.87856	3.25373e-05	PBX1
MA0792.1	60	1159	19.4175	11.59	1.67536	3.38494e-05	POU5F1B
MA1603.1	50	907	16.1812	9.07	1.78404	3.49951e-05	Dmrt1
MA0728.1	79	1667	25.5663	16.67	1.53367	3.6002e-05	Nr2f6(var.2)
MA0656.1	30	440	9.70874	4.4	2.20653	3.78615e-05	JDP2(var.2)
MA0907.1	39	644	12.6214	6.44	1.95984	3.79939e-05	HOXC13
MA1653.1	117	2752	37.8641	27.52	1.37587	3.82692e-05	ZNF148
MA1554.1	26	355	8.41424	3.55	2.37021	3.86347e-05	RFX7
MA0605.2	29	419	9.38511	4.19	2.23988	3.90333e-05	ATF3
MA0754.1	25	335	8.09061	3.35	2.41511	4.01159e-05	CUX1
MA0640.2	92	2034	29.7735	20.34	1.46379	4.07969e-05	ELF3
MA1564.1	67	1350	21.6828	13.5	1.60614	4.11229e-05	SP9
MA0074.1	37	600	11.9741	6	1.99569	4.15829e-05	RXRA::VDR
MA0847.2	80	1702	25.89	17.02	1.52115	4.23265e-05	FOXD2
MA0870.1	42	719	13.5922	7.19	1.89044	4.33754e-05	Sox1
MA0496.3	88	1927	28.479	19.27	1.47789	4.52829e-05	MAFK
MA0486.2	47	844	15.2104	8.44	1.80217	4.84451e-05	HSF1
MA1472.1	69	1412	22.3301	14.12	1.58145	5.03852e-05	BHLHA15(var.2)
MA0851.1	87	1905	28.1553	19.05	1.47797	5.09589e-05	Foxj3
MA0483.1	83	1795	26.8608	17.95	1.49643	5.23285e-05	Gfi1b
MA0092.1	52	973	16.8285	9.73	1.72955	5.47138e-05	Hand1::Tcf3
MA0797.1	49	899	15.8576	8.99	1.76392	5.6669e-05	TGIF2
MA0510.2	34	542	11.0032	5.42	2.03012	6.20652e-05	RFX5
MA0524.2	54	1029	17.4757	10.29	1.69832	6.29203e-05	TFAP2C
MA0484.2	60	1184	19.4175	11.84	1.63999	6.32295e-05	HNF4G
MA0072.1	53	1005	17.1521	10.05	1.70668	6.54044e-05	RORA(var.2)
MA0140.2	51	955	16.5049	9.55	1.72826	6.65796e-05	GATA1::TAL1
MA0516.2	77	1644	24.9191	16.44	1.51576	7.03041e-05	SP2
MA1126.1	33	524	10.6796	5.24	2.03809	7.42323e-05	FOS::JUN(var.2)
MA0783.1	58	1139	18.7702	11.39	1.64796	7.51563e-05	PKNOX2
MA1576.1	57	1114	18.4466	11.14	1.65589	7.69156e-05	THRB(var.3)
MA0481.3	66	1352	21.3592	13.52	1.57982	7.93929e-05	FOXP1
MA0521.1	97	2216	31.3916	22.16	1.41659	8.59492e-05	Tcf12
MA0042.2	60	1197	19.4175	11.97	1.62218	8.64851e-05	FOXI1
MA0033.2	60	1197	19.4175	11.97	1.62218	8.64851e-05	FOXL1
MA0848.1	60	1197	19.4175	11.97	1.62218	8.64851e-05	FOXO4
MA0849.1	60	1197	19.4175	11.97	1.62218	8.64851e-05	FOXO6
MA0850.1	60	1197	19.4175	11.97	1.62218	8.64851e-05	FOXP3
MA0829.2	47	866	15.2104	8.66	1.75639	9.10224e-05	SREBF1(var.2)
MA0513.1	85	1879	27.5081	18.79	1.46398	9.14225e-05	SMAD2::SMAD3::SMAD4
MA0002.2	76	1631	24.5955	16.31	1.508	9.4638e-05	RUNX1
MA0006.1	64	1308	20.712	13.08	1.58348	9.78949e-05	Ahr::Arnt
MA0148.4	66	1366	21.3592	13.66	1.56363	0.00010844	FOXA1
MA0116.1	49	923	15.8576	9.23	1.71805	0.000109493	Znf423
MA0820.1	63	1287	20.3883	12.87	1.58418	0.000111084	FIGLA
MA0667.1	46	849	14.8867	8.49	1.75344	0.00011359	MYF6
MA0611.1	38	654	12.2977	6.54	1.88039	0.000115926	Dux
MA0750.2	40	703	12.945	7.03	1.84139	0.000119028	ZBTB7A
MA0162.4	56	1106	18.123	11.06	1.63861	0.000119468	EGR1
MA0083.3	27	402	8.73786	4.02	2.1736	0.000120574	SRF
MA1575.1	34	561	11.0032	5.61	1.96136	0.00012194	THRB(var.2)
MA0860.1	63	1294	20.3883	12.94	1.57561	0.000129986	Rarg(var.2)
MA1556.1	40	706	12.945	7.06	1.83357	0.000130406	RXRG(var.2)
MA0779.1	24	341	7.76699	3.41	2.27771	0.000142947	PAX1
MA0843.1	23	320	7.44337	3.2	2.32605	0.000144331	TEF
MA0781.1	25	363	8.09061	3.63	2.22882	0.000146253	PAX9
MA1570.1	30	474	9.70874	4.74	2.04826	0.000146496	TFAP4(var.2)
MA0676.1	63	1300	20.3883	13	1.56833	0.000148486	Nr2e1
MA1635.1	69	1463	22.3301	14.63	1.52632	0.000152787	BHLHE22(var.2)
MA1102.2	68	1440	22.0065	14.4	1.52823	0.000166596	CTCFL
MA1487.1	77	1691	24.9191	16.91	1.47363	0.000179868	FOXE1
MA1117.1	47	892	15.2104	8.92	1.7052	0.000183872	RELB
MA0090.3	69	1472	22.3301	14.72	1.51699	0.000183992	TEAD1
MA1572.1	35	599	11.3269	5.99	1.89096	0.000197012	TGIF2LY
MA0752.1	39	696	12.6214	6.96	1.81341	0.000200393	ZNF410
MA0690.1	46	876	14.8867	8.76	1.6994	0.000234649	TBX21
MA0895.1	30	488	9.70874	4.88	1.9895	0.00024339	HMBOX1
MA0150.2	63	1323	20.3883	13.23	1.54107	0.000243947	Nfe2l2
MA0482.2	53	1058	17.1521	10.58	1.62118	0.000245493	GATA4
MA0631.1	31	512	10.0324	5.12	1.95945	0.000250337	Six3
MA0004.1	52	1035	16.8285	10.35	1.62594	0.00026393	Arnt
MA0740.1	46	883	14.8867	8.83	1.68593	0.000281001	KLF14
MA0056.2	63	1332	20.3883	13.32	1.53066	0.000294547	MZF1
MA1589.1	58	1199	18.7702	11.99	1.56549	0.000301929	ZNF140
MA0689.1	46	888	14.8867	8.88	1.67643	0.000319006	TBX20
MA1147.1	30	497	9.70874	4.97	1.95347	0.000332622	NR4A2::RXRA
MA0039.4	116	2857	37.5405	28.57	1.31398	0.000334727	KLF4
MA0073.1	108	2623	34.9515	26.23	1.3325	0.000357814	RREB1
MA0911.1	24	363	7.76699	3.63	2.13967	0.000364016	Hoxa11
MA1122.1	26	408	8.41424	4.08	2.06231	0.000368349	TFDP1
MA1517.1	55	1129	17.7994	11.29	1.57656	0.000373545	KLF6
MA0815.1	42	793	13.5922	7.93	1.71403	0.000376721	TFAP2C(var.3)
MA0113.3	27	432	8.73786	4.32	2.02265	0.000386335	NR3C1
MA0007.3	31	525	10.0324	5.25	1.91093	0.00038702	Ar
MA0778.1	45	871	14.5631	8.71	1.672	0.000395423	NFKB2
MA0796.1	46	902	14.8867	9.02	1.65041	0.000451279	TGIF1
MA1105.2	53	1086	17.1521	10.86	1.57938	0.000465253	GRHL2
MA0761.2	87	2028	28.1553	20.28	1.38833	0.000475077	ETV1
MA0145.3	21	305	6.79612	3.05	2.22823	0.000498441	TFCP2
MA0503.1	60	1278	19.4175	12.78	1.51936	0.000514025	Nkx2-5(var.2)
MA1119.1	58	1225	18.7702	12.25	1.53226	0.000524434	SIX2
MA1475.1	15	183	4.85437	1.83	2.65266	0.000540945	CREB3L4(var.2)
MA0776.1	12	127	3.8835	1.27	3.05787	0.000548492	MYBL1
MA1571.1	35	634	11.3269	6.34	1.78657	0.000569958	TGIF2LX
MA0673.1	45	886	14.5631	8.86	1.64369	0.000571629	NKX2-8
MA1103.2	57	1204	18.4466	12.04	1.53211	0.000592521	FOXK2
MA0607.1	34	612	11.0032	6.12	1.79791	0.000612329	Bhlha15
MA0685.1	57	1208	18.4466	12.08	1.52704	0.000643307	SP4
MA0746.2	67	1482	21.6828	14.82	1.46308	0.000653466	SP3
MA0101.1	47	945	15.2104	9.45	1.60956	0.000676177	REL
MA0657.1	32	567	10.356	5.67	1.82645	0.000681797	KLF13
MA0852.2	55	1160	17.7994	11.6	1.53443	0.000724663	FOXK1
MA1533.1	35	643	11.3269	6.43	1.76156	0.000734959	NR1I2
MA0596.1	52	1085	16.8285	10.85	1.55101	0.000808769	SREBF2
MA0767.1	17	231	5.50162	2.31	2.38165	0.000813049	GCM2
MA1596.1	128	3285	41.4239	32.85	1.261	0.000824066	ZNF460
MA1514.1	73	1664	23.6246	16.64	1.41975	0.000846197	KLF17
MA0651.1	21	318	6.79612	3.18	2.13714	0.000857264	HOXC11
MA1527.1	56	1196	18.123	11.96	1.5153	0.000871525	NFIC(var.2)
MA0038.2	55	1175	17.7994	11.75	1.51484	0.000983212	GFI1
MA0758.1	30	532	9.70874	5.32	1.82495	0.00101789	E2F7
MA0738.1	54	1152	17.4757	11.52	1.51699	0.00106515	HIC2
MA0502.2	43	863	13.9159	8.63	1.6125	0.00112614	NFYB
MA0772.1	68	1541	22.0065	15.41	1.42806	0.00114397	IRF7
MA1521.1	37	710	11.9741	7.1	1.68649	0.0011536	MAFA
MA0067.1	15	197	4.85437	1.97	2.46415	0.00115781	Pax2
MA1511.1	67	1517	21.6828	15.17	1.42932	0.00122611	KLF10
MA0905.1	31	563	10.0324	5.63	1.78195	0.00123588	HOXC10
MA1561.1	22	350	7.11974	3.5	2.03421	0.00124036	SOX12
MA0814.2	75	1745	24.2718	17.45	1.39094	0.0012731	TFAP2C(var.2)
MA0595.1	50	1054	16.1812	10.54	1.53522	0.0012911	SREBF1
MA0777.1	12	140	3.8835	1.4	2.77393	0.0013018	MYBL2
MA0873.1	21	329	6.79612	3.29	2.06569	0.00131731	HOXD12
MA0030.1	50	1055	16.1812	10.55	1.53377	0.00131792	FOXF2
MA1566.1	52	1109	16.8285	11.09	1.51745	0.00132575	TBX3
MA0599.1	107	2684	34.6278	26.84	1.29016	0.00132945	KLF5
MA0837.1	18	263	5.82524	2.63	2.21492	0.00133056	CEBPE
MA0466.2	18	264	5.82524	2.64	2.20653	0.00138871	CEBPB
MA0031.1	47	978	15.2104	9.78	1.55525	0.00140179	FOXD1
MA0157.2	47	978	15.2104	9.78	1.55525	0.00140179	FOXO3
MA0672.1	39	773	12.6214	7.73	1.63278	0.00154442	NKX2-3
MA0076.2	29	524	9.38511	5.24	1.79105	0.00164233	ELK4
MA0147.3	29	524	9.38511	5.24	1.79105	0.00164233	MYC
MA0748.2	19	290	6.14887	2.9	2.1203	0.00164243	YY2
MA0742.1	49	1041	15.8576	10.41	1.52331	0.00171033	Klf12
MA0600.2	28	502	9.06149	5.02	1.80508	0.00175882	RFX2
MA1585.1	31	576	10.0324	5.76	1.74173	0.00177454	ZKSCAN1
MA0633.1	36	703	11.6505	7.03	1.65725	0.00182532	Twist2
MA1123.2	64	1464	20.712	14.64	1.41475	0.00208555	TWIST1
MA0494.1	61	1383	19.7411	13.83	1.42741	0.0021913	Nr1h3::Rxra
MA0831.2	31	584	10.0324	5.84	1.71787	0.00219861	TFE3
MA0146.2	76	1810	24.5955	18.1	1.35887	0.00225695	Zfx
MA0645.1	33	639	10.6796	6.39	1.6713	0.00247546	ETV6
MA0635.1	24	418	7.76699	4.18	1.85813	0.00255471	BARHL2
MA0108.2	33	641	10.6796	6.41	1.66609	0.00260129	TBP
MA1567.1	46	982	14.8867	9.82	1.51596	0.00263308	TBX6
MA1569.1	41	850	13.2686	8.5	1.56101	0.00269637	TFAP2E
MA0652.1	38	773	12.2977	7.73	1.59091	0.00280084	IRF8
MA0801.1	46	988	14.8867	9.88	1.50675	0.00296395	MGA
MA0803.1	46	988	14.8867	9.88	1.50675	0.00296395	TBX15
MA0593.1	68	1599	22.0065	15.99	1.37626	0.0029757	FOXP2
MA0817.1	25	451	8.09061	4.51	1.79393	0.00333393	BHLHE23
MA0755.1	21	357	6.79612	3.57	1.90367	0.00352833	CUX2
MA0037.3	44	944	14.2395	9.44	1.50842	0.00359347	GATA3
MA1587.1	101	2582	32.6861	25.82	1.26592	0.00369122	ZNF135
MA0107.1	48	1056	15.534	10.56	1.47102	0.00384981	RELA
MA0111.1	45	975	14.5631	9.75	1.49365	0.00388546	Spz1
MA0463.2	41	870	13.2686	8.7	1.52513	0.00408037	BCL6
MA0036.3	43	924	13.9159	9.24	1.50605	0.0041125	GATA2
MA0799.1	32	635	10.356	6.35	1.63086	0.00416986	RFX4
MA1506.1	22	389	7.11974	3.89	1.83027	0.00456347	HOXD10
MA0647.1	26	487	8.41424	4.87	1.72777	0.00457866	GRHL1
MA1560.1	17	274	5.50162	2.74	2.00789	0.00494323	SOHLH2
MA1118.1	43	934	13.9159	9.34	1.48992	0.00498566	SIX1
MA0525.2	21	373	6.79612	3.73	1.82202	0.00582065	TP63
MA1489.1	37	788	11.9741	7.88	1.51956	0.00670515	FOXN3
MA1650.1	22	405	7.11974	4.05	1.75796	0.00726127	ZBTB14
MA0594.2	7	74	2.26537	0.74	3.06131	0.00770095	HOXA9
MA0035.4	36	771	11.6505	7.71	1.51109	0.00812921	GATA1
MA0136.2	40	882	12.945	8.82	1.46769	0.00861348	ELF5
MA0805.1	46	1047	14.8867	10.47	1.42185	0.00864701	TBX1
MA0812.1	44	995	14.2395	9.95	1.4311	0.00914415	TFAP2B(var.2)
MA0003.4	72	1795	23.301	17.95	1.2981	0.00936619	TFAP2A
MA0871.2	22	415	7.11974	4.15	1.7156	0.00953061	TFEC
MA0908.1	23	441	7.44337	4.41	1.68784	0.00977671	HOXD11
MA1648.1	69	1711	22.3301	17.11	1.30509	0.00982344	TCF12(var.2)
MA0872.1	39	863	12.6214	8.63	1.4625	0.0100004	TFAP2A(var.3)
MA0646.1	19	345	6.14887	3.45	1.78228	0.0106334	GCM1
MA0609.2	19	345	6.14887	3.45	1.78228	0.0106334	CREM
MA0464.2	15	250	4.85437	2.5	1.94175	0.0107746	BHLHE40
MA1516.1	46	1061	14.8867	10.61	1.40308	0.0108889	KLF3
MA1644.1	37	817	11.9741	8.17	1.46562	0.0116499	NFYC
MA1143.1	17	302	5.50162	3.02	1.82173	0.0125008	FOSL1::JUND(var.2)
MA1643.1	64	1584	20.712	15.84	1.30757	0.0125416	NFIB
MA0079.4	60	1472	19.4175	14.72	1.31912	0.0132132	SP1
MA0106.3	25	507	8.09061	5.07	1.59578	0.0140006	TP53
MA1108.2	50	1192	16.1812	11.92	1.35749	0.0144663	MXI1
MA1520.1	33	723	10.6796	7.23	1.47712	0.015188	MAF
MA0467.1	56	1369	18.123	13.69	1.32381	0.0156261	Crx
MA0156.2	15	262	4.85437	2.62	1.85281	0.0159789	FEV
MA1503.1	19	360	6.14887	3.6	1.70802	0.0160922	HOXB9
MA0733.1	32	700	10.356	7	1.47943	0.0163675	EGR4
MA1631.1	77	1992	24.9191	19.92	1.25096	0.0170739	ASCL1(var.2)
MA0906.1	17	316	5.50162	3.16	1.74102	0.0187441	HOXC12
MA0632.2	14	244	4.53074	2.44	1.85686	0.0192236	TCFL5
MA0104.4	19	368	6.14887	3.68	1.67089	0.0197908	MYCN
MA0620.3	24	497	7.76699	4.97	1.56277	0.0199443	MITF
MA1153.1	35	794	11.3269	7.94	1.42656	0.0203323	Smad4
MA0691.1	43	1018	13.9159	10.18	1.36698	0.0206541	TFAP4
MA0838.1	16	295	5.17799	2.95	1.75525	0.0207471	CEBPG
MA0616.2	17	320	5.50162	3.2	1.71926	0.0209088	HES2
MA0864.2	9	132	2.91262	1.32	2.20653	0.0210686	E2F2
MA0763.1	15	272	4.85437	2.72	1.78469	0.021643	ETV3
MA0678.1	22	450	7.11974	4.5	1.58216	0.0223367	OLIG2
MA0088.2	45	1081	14.5631	10.81	1.34719	0.0226782	ZNF143
MA0877.2	10	157	3.23625	1.57	2.0613	0.0237005	BARHL1
MA0485.2	17	325	5.50162	3.25	1.69281	0.023878	HOXC9
MA0745.2	60	1525	19.4175	15.25	1.27328	0.0259411	SNAI2
MA1099.2	18	354	5.82524	3.54	1.64555	0.0262537	HES1
MA0891.1	35	810	11.3269	8.1	1.39838	0.0264718	GSC2
MA0014.3	18	357	5.82524	3.57	1.63172	0.0282422	PAX5
MA0604.1	7	96	2.26537	0.96	2.35976	0.0288662	Atf1
MA0827.1	24	515	7.76699	5.15	1.50815	0.0289413	OLIG3
MA0259.1	12	210	3.8835	2.1	1.84928	0.0297424	ARNT::HIF1A
MA0622.1	18	360	5.82524	3.6	1.61812	0.0303419	Mlxip
MA0131.2	11	187	3.55987	1.87	1.90367	0.0304676	HINFP
MA0669.1	26	572	8.41424	5.72	1.47102	0.030842	NEUROG2
MA0861.1	24	519	7.76699	5.19	1.49653	0.0313077	TP73
MA1480.1	30	682	9.70874	6.82	1.42357	0.0313529	DPRX
MA0648.1	33	765	10.6796	7.65	1.39603	0.0313713	GSC
MA0472.2	19	390	6.14887	3.9	1.57663	0.0333772	EGR2
MA0058.3	20	417	6.47249	4.17	1.55216	0.0340135	MAX
MA0474.2	18	365	5.82524	3.65	1.59596	0.0340979	ERG
MA0059.1	23	499	7.44337	4.99	1.49166	0.0357163	MAX::MYC
MA0060.3	32	747	10.356	7.47	1.38634	0.0366724	NFYA
MA0103.3	65	1710	21.0356	17.1	1.23015	0.0393093	ZEB1
MA1620.1	59	1532	19.0939	15.32	1.24633	0.0394846	Ptf1a(var.3)
MA0883.1	36	866	11.6505	8.66	1.34532	0.040445	Dmbx1
MA1484.1	17	352	5.50162	3.52	1.56296	0.0457	ETS2
MA0712.2	51	1309	16.5049	13.09	1.26088	0.0457054	OTX2
MA0692.1	23	513	7.44337	5.13	1.45095	0.0464197	TFEB
MA1468.1	31	736	10.0324	7.36	1.36309	0.0476188	ATOH7
MA0732.1	29	681	9.38511	6.81	1.37814	0.048393	EGR3
MA0475.2	15	304	4.85437	3.04	1.59683	0.0500477	FLI1
MA0765.2	21	463	6.79612	4.63	1.46784	0.0501586	ETV5
MA1559.1	62	1645	20.0647	16.45	1.21974	0.0507783	SNAI3
MA0522.3	63	1680	20.3883	16.8	1.21359	0.0534269	TCF3
MA0009.2	18	386	5.82524	3.86	1.50913	0.0536824	TBXT
MA1542.1	26	604	8.41424	6.04	1.39309	0.053702	OSR1
MA1106.1	12	231	3.8835	2.31	1.68117	0.0547349	HIF1A
MA1483.1	18	388	5.82524	3.88	1.50135	0.0558916	ELF2
MA1621.1	56	1481	18.123	14.81	1.2237	0.0593628	Rbpjl
MA0825.1	19	420	6.14887	4.2	1.46402	0.061735	MNT
MA0649.1	16	340	5.17799	3.4	1.52294	0.0621772	HEY2
MA0636.1	12	236	3.8835	2.36	1.64555	0.0623123	BHLHE41
MA0511.2	27	642	8.73786	6.42	1.36104	0.0628327	RUNX2
MA0823.1	17	369	5.50162	3.69	1.49095	0.0652243	HEY1
MA1528.1	43	1106	13.9159	11.06	1.25821	0.0658561	NFIX(var.2)
MA1493.1	20	456	6.47249	4.56	1.41941	0.0722699	HES6
MA0719.1	38	969	12.2977	9.69	1.26912	0.0733363	RHOXF1
MA0603.1	16	351	5.17799	3.51	1.47521	0.0776409	Arntl
MA0119.1	48	1271	15.534	12.71	1.22219	0.0794535	NFIC::TLX1
MA0844.1	12	247	3.8835	2.47	1.57227	0.0813423	XBP1
MA0806.1	38	978	12.2977	9.78	1.25744	0.0814969	TBX4
MA0807.1	38	978	12.2977	9.78	1.25744	0.0814969	TBX5
MA0826.1	18	410	5.82524	4.1	1.42079	0.084481	OLIG1
MA0862.1	6	99	1.94175	0.99	1.96136	0.0857748	GMEB2
MA0760.1	17	384	5.50162	3.84	1.43271	0.0866298	ERF
MA1606.1	57	1551	18.4466	15.51	1.18934	0.0876484	Foxf1
MA0759.1	13	278	4.20712	2.78	1.51335	0.0901132	ELK3
MA1474.1	17	389	5.50162	3.89	1.4143	0.0946735	CREB3L4
MA0766.2	30	758	9.70874	7.58	1.28084	0.095329	GATA5
MA1419.1	26	653	8.41424	6.53	1.28855	0.109177	IRF4
MA1583.1	11	234	3.55987	2.34	1.52131	0.109727	ZFP57
MA0822.1	19	456	6.14887	4.56	1.34844	0.113733	HES7
MA1466.1	14	318	4.53074	3.18	1.42476	0.116184	ATF6
MA0804.1	18	430	5.82524	4.3	1.35471	0.11761	TBX19
MA0608.1	16	375	5.17799	3.75	1.3808	0.119573	Creb3l2
MA0613.1	44	1193	14.2395	11.93	1.19359	0.119794	FOXG1
MA0614.1	44	1193	14.2395	11.93	1.19359	0.119794	Foxj2
MA0469.3	6	109	1.94175	1.09	1.78142	0.121114	E2F3
MA0819.1	13	295	4.20712	2.95	1.42614	0.126065	CLOCK
MA0839.1	17	416	5.50162	4.16	1.3225	0.146066	CREB3L1
MA0637.1	7	141	2.26537	1.41	1.60665	0.146446	CENPB
MA1524.1	25	648	8.09061	6.48	1.24855	0.146995	MSGN1
MA0623.2	17	420	5.50162	4.2	1.30991	0.154804	NEUROG1
MA0638.1	12	279	3.8835	2.79	1.39193	0.155505	CREB3
MA0028.2	10	227	3.23625	2.27	1.42566	0.165386	ELK1
MA0098.3	15	370	4.85437	3.7	1.31199	0.171981	ETS1
MA0461.2	18	457	5.82524	4.57	1.27467	0.173204	Atoh1
MA0821.1	19	488	6.14887	4.88	1.26001	0.177496	HES5
MA1464.1	14	346	4.53074	3.46	1.30946	0.184161	ARNT2
MA0818.1	15	378	4.85437	3.78	1.28422	0.192792	BHLHE22
MA0641.1	19	495	6.14887	4.95	1.2422	0.193544	ELF4
MA0664.1	10	238	3.23625	2.38	1.35977	0.201994	MLXIPL
MA0830.2	60	1752	19.4175	17.52	1.1083	0.205949	TCF4
MA1544.1	4	76	1.2945	0.76	1.70329	0.207875	OVOL1
MA0470.2	5	104	1.61812	1.04	1.55589	0.218801	E2F4
MA0626.1	18	476	5.82524	4.76	1.22379	0.219296	Npas2
MA0024.3	4	81	1.2945	0.81	1.59815	0.240875	E2F1
MA1568.1	17	463	5.50162	4.63	1.18825	0.264991	TCF21(var.2)
MA0686.1	9	228	2.91262	2.28	1.27747	0.273306	SPDEF
MA0711.1	5	115	1.61812	1.15	1.40706	0.282798	OTX1
MA0749.1	3	60	0.970874	0.6	1.61812	0.283087	ZBED1
MA0714.1	32	931	10.356	9.31	1.11235	0.287372	PITX3
MA0682.2	29	839	9.38511	8.39	1.11861	0.289134	PITX1
MA1509.1	5	119	1.61812	1.19	1.35977	0.306945	IRF6
MA0139.1	66	2013	21.3592	20.13	1.06106	0.313603	CTCF
MA1557.1	8	211	2.589	2.11	1.22701	0.32821	SMAD5
MA0527.1	7	183	2.26537	1.83	1.23791	0.336973	ZBTB33
MA0112.3	29	866	9.38511	8.66	1.08373	0.351729	ESR1
MA1558.1	57	1755	18.4466	17.55	1.05109	0.36002	SNAI1
MA0663.1	9	254	2.91262	2.54	1.1467	0.385642	MLX
MA1545.1	3	73	0.970874	0.73	1.32996	0.393462	OVOL2
MA0795.1	10	288	3.23625	2.88	1.1237	0.398824	SMAD3
MA1420.1	18	550	5.82524	5.5	1.05914	0.435355	IRF5
MA0615.1	3	82	0.970874	0.82	1.18399	0.467495	Gmeb1
MA0762.1	17	531	5.50162	5.31	1.03609	0.476091	ETV2
MA0668.1	12	389	3.8835	3.89	0.998328	0.544815	NEUROD2
MA1547.1	30	979	9.70874	9.79	0.991699	0.548505	PITX2

## Sheet: 2-rods
motif	observed	background	percent.observed	percent.background	fold.enrichment	pvalue	motif.name
MA0648.1	760	765	23.4568	7.65	3.06625	0	GSC
MA0682.2	827	839	25.5247	8.39	3.04228	0	PITX1
MA0891.1	776	810	23.9506	8.1	2.95687	0	GSC2
MA0467.1	1249	1369	38.5494	13.69	2.81588	0	Crx
MA0712.2	1117	1309	34.4753	13.09	2.63371	0	OTX2
MA1109.1	1437	1760	44.3519	17.6	2.51999	0	NEUROD1
MA1642.1	1385	1726	42.7469	17.26	2.47665	0	NEUROG2(var.2)
MA0714.1	828	931	25.5556	9.31	2.74496	0	PITX3
MA1547.1	846	979	26.1111	9.79	2.66712	1.14627e-301	PITX2
MA1638.1	1085	1513	33.4877	15.13	2.21333	7.77202e-258	HAND2
MA1480.1	621	682	19.1667	6.82	2.81036	1.66146e-244	DPRX
MA1615.1	1099	1778	33.9198	17.78	1.90775	1.98029e-176	Plagl1
MA0883.1	666	866	20.5556	8.66	2.37362	2.17051e-175	Dmbx1
MA0719.1	717	969	22.1296	9.69	2.28376	4.5598e-173	RHOXF1
MA0521.1	1275	2216	39.3519	22.16	1.77581	1.48804e-171	Tcf12
MA1653.1	1485	2752	45.8333	27.52	1.66546	1.24981e-170	ZNF148
MA0163.1	1026	1634	31.6667	16.34	1.93798	1.04663e-169	PLAG1
MA1522.1	1316	2343	40.6173	23.43	1.73356	1.67545e-165	MAZ
MA0091.1	779	1118	24.0432	11.18	2.15056	3.86012e-163	TAL1::TCF3
MA0039.4	1507	2857	46.5123	28.57	1.62801	1.09783e-160	KLF4
MA1472.1	911	1412	28.1173	14.12	1.99131	5.43654e-159	BHLHA15(var.2)
MA1641.1	795	1167	24.537	11.67	2.10257	2.16437e-157	MYF5
MA1599.1	888	1370	27.4074	13.7	2.00054	2.68687e-156	ZNF682
MA0599.1	1427	2684	44.0432	26.84	1.64095	5.03664e-153	KLF5
MA1619.1	787	1166	24.2901	11.66	2.0832	7.98794e-152	Ptf1a(var.2)
MA0860.1	836	1294	25.8025	12.94	1.99401	2.02445e-144	Rarg(var.2)
MA1596.1	1633	3285	50.4012	32.85	1.53428	5.0399e-144	ZNF460
MA1630.1	1054	1800	32.5309	18	1.80727	2.21634e-142	Znf281
MA0528.2	1337	2514	41.2654	25.14	1.64143	5.41742e-140	ZNF263
MA0753.2	999	1684	30.8333	16.84	1.83096	7.28579e-139	ZNF740
MA1467.1	957	1588	29.537	15.88	1.86001	2.34466e-138	ATOH1(var.2)
MA1123.2	894	1464	27.5926	14.64	1.88474	8.93032e-133	TWIST1
MA1627.1	1274	2398	39.321	23.98	1.63974	1.13037e-130	Wt1
MA1100.2	889	1462	27.4383	14.62	1.87676	3.05278e-130	ASCL1
MA0741.1	1049	1842	32.3765	18.42	1.75768	1.77875e-129	KLF16
MA0146.2	1034	1810	31.9136	18.1	1.76318	1.67849e-128	Zfx
MA1485.1	680	1010	20.9877	10.1	2.07799	5.27792e-128	FERD3L
MA1581.1	1003	1738	30.9568	17.38	1.78117	6.1429e-128	ZBTB6
MA1576.1	726	1114	22.4074	11.14	2.01144	5.17416e-126	THRB(var.3)
MA0816.1	1012	1773	31.2346	17.73	1.76168	8.31741e-125	Ascl2
MA1618.1	865	1448	26.6975	14.48	1.84375	1.64461e-119	Ptf1a
MA0499.2	964	1685	29.7531	16.85	1.76576	1.53164e-118	MYOD1
MA1628.1	1320	2589	40.7407	25.89	1.57361	3.25994e-117	Zic1::Zic2
MA0048.2	818	1354	25.2469	13.54	1.86462	6.62098e-116	NHLH1
MA1656.1	806	1330	24.8765	13.3	1.87042	5.06571e-115	ZNF449
MA0073.1	1328	2623	40.9877	26.23	1.56263	6.29525e-115	RREB1
MA0149.1	1647	3508	50.8333	35.08	1.44907	1.72275e-113	EWSR1-FLI1
MA1652.1	1287	2524	39.7222	25.24	1.57378	2.7477e-113	ZKSCAN5
MA0130.1	1444	2950	44.5679	29.5	1.51078	2.34576e-112	ZNF354C
MA1529.1	724	1165	22.3457	11.65	1.91808	1.05155e-109	NHLH2
MA0516.2	930	1644	28.7037	16.44	1.74597	2.20789e-109	SP2
MA0500.2	788	1312	24.321	13.12	1.85373	4.67371e-109	MYOG
MA1635.1	853	1463	26.3272	14.63	1.79953	5.79873e-109	BHLHE22(var.2)
MA1107.2	1281	2535	39.537	25.35	1.55965	1.43786e-108	KLF9
MA0056.2	795	1332	24.537	13.32	1.84212	4.62397e-108	MZF1
MA1629.1	1249	2455	38.5494	24.55	1.57024	7.86766e-108	Zic2
MA0504.1	893	1568	27.5617	15.68	1.75776	1.43924e-106	NR2C2
MA0065.2	1083	2035	33.4259	20.35	1.64255	1.67521e-106	Pparg::Rxra
MA1515.1	970	1758	29.9383	17.58	1.70297	9.9053e-106	KLF2
MA0832.1	651	1020	20.0926	10.2	1.96986	3.17135e-105	Tcf21
MA1514.1	930	1664	28.7037	16.64	1.72498	5.1057e-105	KLF17
MA0764.2	1190	2321	36.7284	23.21	1.58244	2.73539e-104	ETV4
MA1511.1	866	1517	26.7284	15.17	1.76192	1.41405e-103	KLF10
MA0747.1	926	1663	28.5802	16.63	1.7186	3.66398e-103	SP8
MA1637.1	863	1519	26.6358	15.19	1.75351	1.56094e-101	EBF3
MA1149.1	627	987	19.3519	9.87	1.96067	1.30068e-99	RARA::RXRG
MA1631.1	1051	1992	32.4383	19.92	1.62843	2.55792e-99	ASCL1(var.2)
MA1587.1	1278	2582	39.4444	25.82	1.52767	2.62024e-99	ZNF135
MA1114.1	918	1662	28.3333	16.62	1.70477	2.72297e-99	PBX3
MA1604.1	850	1501	26.2346	15.01	1.74781	1.16077e-98	Ebf2
MA1548.1	543	817	16.7593	8.17	2.05132	1.18245e-96	PLAGL2
MA1468.1	503	736	15.5247	7.36	2.10933	5.37734e-96	ATOH7
MA0691.1	634	1018	19.5679	10.18	1.92219	3.3385e-95	TFAP4
MA0814.2	942	1745	29.0741	17.45	1.66614	1.94574e-94	TFAP2C(var.2)
MA1512.1	792	1389	24.4444	13.89	1.75986	5.70402e-93	KLF11
MA0513.1	991	1879	30.5864	18.79	1.6278	3.38298e-92	SMAD2::SMAD3::SMAD4
MA0493.1	987	1870	30.463	18.7	1.62904	5.30798e-92	Klf1
MA0003.4	955	1795	29.4753	17.95	1.64208	4.84879e-91	TFAP2A
MA1643.1	866	1584	26.7284	15.84	1.6874	2.30929e-89	NFIB
MA0154.4	948	1792	29.2593	17.92	1.63277	2.45344e-88	EBF1
MA0505.1	819	1479	25.2778	14.79	1.70911	1.56193e-87	Nr5a2
MA0738.1	680	1152	20.9877	11.52	1.82184	1.98976e-87	HIC2
MA0734.2	689	1175	21.2654	11.75	1.80982	6.95047e-87	GLI2
MA0471.2	921	1733	28.4259	17.33	1.64027	8.91248e-87	E2F6
MA0728.1	894	1667	27.5926	16.67	1.65522	1.37471e-86	Nr2f6(var.2)
MA0155.1	814	1474	25.1235	14.74	1.70444	4.36607e-86	INSM1
MA0494.1	776	1383	23.9506	13.83	1.73179	4.87733e-86	Nr1h3::Rxra
MA0103.3	910	1710	28.0864	17.1	1.64248	5.83435e-86	ZEB1
MA1600.1	724	1263	22.3457	12.63	1.76925	2.2172e-85	ZNF684
MA0151.1	1958	4639	60.4321	46.39	1.3027	5.42336e-85	Arid3a
MA0597.1	742	1309	22.9012	13.09	1.74952	1.36734e-84	THAP1
MA0830.2	923	1752	28.4877	17.52	1.62601	3.38731e-84	TCF4
MA0160.1	632	1057	19.5062	10.57	1.84543	6.74877e-84	NR4A2
MA1491.1	657	1115	20.2778	11.15	1.81863	1.15017e-83	GLI3
MA0783.1	666	1139	20.5556	11.39	1.8047	6.83834e-83	PKNOX2
MA0035.4	499	771	15.4012	7.71	1.99757	5.21004e-82	GATA1
MA0017.2	918	1753	28.3333	17.53	1.61628	9.3378e-82	NR2F1
MA1102.2	791	1440	24.4136	14.4	1.69539	9.97795e-82	CTCFL
MA0782.2	836	1560	25.8025	15.6	1.654	9.29313e-80	PKNOX1
MA0665.1	684	1197	21.1111	11.97	1.76367	3.027e-79	MSC
MA0736.1	428	632	13.2099	6.32	2.09017	5.76502e-79	GLIS2
MA0159.1	654	1134	20.1852	11.34	1.78	1.08975e-77	RARA::RXRA
MA0522.3	878	1680	27.0988	16.8	1.61302	6.60036e-77	TCF3
MA0080.5	1558	3518	48.0864	35.18	1.36687	6.89801e-77	SPI1
MA0081.2	1275	2725	39.3519	27.25	1.4441	1.28624e-76	SPIB
MA1531.1	646	1121	19.9383	11.21	1.77861	1.9418e-76	NR1D1
MA1578.1	479	750	14.784	7.5	1.97119	1.31372e-75	VEZF1
MA0730.1	616	1056	19.0123	10.56	1.80041	1.92933e-75	RARA(var.2)
MA1564.1	740	1350	22.8395	13.5	1.69182	3.90245e-75	SP9
MA1648.1	886	1711	27.3457	17.11	1.59823	5.21383e-75	TCF12(var.2)
MA1559.1	858	1645	26.4815	16.45	1.60982	2.94793e-74	SNAI3
MA0859.1	810	1527	25	15.27	1.6372	5.32228e-74	Rarg
MA0745.2	809	1525	24.9691	15.25	1.63732	6.48405e-74	SNAI2
MA0669.1	390	572	12.037	5.72	2.10438	5.73615e-73	NEUROG2
MA1568.1	335	463	10.3395	4.63	2.23315	8.60414e-73	TCF21(var.2)
MA0696.1	612	1063	18.8889	10.63	1.77694	8.85887e-72	ZIC1
MA1558.1	893	1755	27.5617	17.55	1.57047	1.32582e-70	SNAI1
MA0057.1	798	1518	24.6296	15.18	1.62251	2.75944e-70	MZF1(var.2)
MA1108.2	663	1192	20.463	11.92	1.71669	7.6357e-70	MXI1
MA1532.1	517	856	15.9568	8.56	1.86411	1.52862e-69	NR1D2
MA1654.1	882	1734	27.2222	17.34	1.56991	1.83606e-69	ZNF16
MA0857.1	825	1591	25.463	15.91	1.60044	2.63964e-69	Rarb
MA0111.1	569	975	17.5617	9.75	1.8012	2.94047e-69	Spz1
MA1540.1	668	1208	20.6173	12.08	1.70673	5.06123e-69	NR5A1
MA1111.1	698	1281	21.5432	12.81	1.68175	7.83457e-69	NR2F2
MA0713.1	684	1250	21.1111	12.5	1.68889	2.65032e-68	PHOX2A
MA1535.1	558	958	17.2222	9.58	1.79773	2.20213e-67	NR2C1
MA0116.1	542	923	16.7284	9.23	1.81239	5.13964e-67	Znf423
MA0496.3	950	1927	29.321	19.27	1.52159	1.24342e-66	MAFK
MA0667.1	508	849	15.679	8.49	1.84676	2.63528e-66	MYF6
MA1601.1	876	1741	27.037	17.41	1.55296	6.90339e-66	ZNF75D
MA0162.4	618	1106	19.0741	11.06	1.7246	1.24748e-65	EGR1
MA1566.1	619	1109	19.1049	11.09	1.72272	1.67959e-65	TBX3
MA0119.1	685	1271	21.142	12.71	1.66341	9.061e-65	NFIC::TLX1
MA1116.1	954	1955	29.4444	19.55	1.50611	4.97128e-64	RBPJ
MA1646.1	881	1766	27.1914	17.66	1.53971	5.42997e-64	OSR2
MA1565.1	786	1526	24.2593	15.26	1.58973	8.78768e-64	TBX18
MA0640.2	983	2034	30.3395	20.34	1.49162	1.30733e-63	ELF3
MA0138.2	731	1391	22.5617	13.91	1.62198	1.88976e-63	REST
MA0596.1	604	1085	18.642	10.85	1.71815	3.57066e-63	SREBF2
MA0698.1	837	1659	25.8333	16.59	1.55716	4.00911e-63	ZBTB18
MA1593.1	834	1655	25.7407	16.55	1.55533	1.49982e-62	ZNF317
MA0746.2	764	1482	23.5802	14.82	1.59111	6.19726e-62	SP3
MA0114.4	650	1205	20.0617	12.05	1.66487	2.85887e-61	HNF4A
MA0062.3	960	1993	29.6296	19.93	1.48668	7.55714e-61	GABPA
MA0258.2	690	1305	21.2963	13.05	1.6319	8.02568e-61	ESR2
MA0036.3	530	924	16.358	9.24	1.77035	1.2652e-60	GATA2
MA0633.1	431	703	13.3025	7.03	1.89224	5.37731e-60	Twist2
MA0473.3	952	1980	29.3827	19.8	1.48398	1.01038e-59	ELF1
MA0778.1	505	871	15.5864	8.71	1.78949	1.27886e-59	NFKB2
MA0810.1	622	1147	19.1975	11.47	1.67372	1.76048e-59	TFAP2A(var.2)
MA0484.2	637	1184	19.6605	11.84	1.66051	2.45104e-59	HNF4G
MA0751.1	552	983	17.037	9.83	1.73317	5.36844e-59	ZIC4
MA0737.1	399	638	12.3148	6.38	1.93022	1.04795e-58	GLIS3
MA1579.1	881	1809	27.1914	18.09	1.50312	1.27166e-57	ZBTB26
MA1584.1	516	909	15.9259	9.09	1.75203	6.67765e-57	ZIC5
MA0685.1	641	1208	19.784	12.08	1.63774	9.11553e-57	SP4
MA0729.1	703	1362	21.6975	13.62	1.59306	1.36851e-56	RARA
MA0858.1	548	986	16.9136	9.86	1.71537	1.7099e-56	Rarb(var.2)
MA0697.1	549	989	16.9444	9.89	1.71329	2.28801e-56	ZIC3
MA0657.1	362	567	11.1728	5.67	1.97052	2.42644e-56	KLF13
MA0884.1	602	1118	18.5802	11.18	1.66192	6.42434e-56	DUXA
MA1537.1	582	1072	17.963	10.72	1.67565	1.60526e-55	NR2F1(var.2)
MA0079.4	744	1472	22.963	14.72	1.55998	1.87312e-55	SP1
MA1508.1	1161	2579	35.8333	25.79	1.38943	2.75061e-55	IKZF1
MA1620.1	767	1532	23.6728	15.32	1.54522	3.378e-55	Ptf1a(var.3)
MA0677.1	590	1094	18.2099	10.94	1.66452	5.19849e-55	Nr2f6
MA0761.2	956	2028	29.5062	20.28	1.45494	1.11453e-54	ETV1
MA0002.2	803	1631	24.784	16.31	1.51956	3.5203e-54	RUNX1
MA1536.1	509	906	15.7099	9.06	1.73398	3.79177e-54	NR2C2(var.2)
MA0742.1	566	1041	17.4691	10.41	1.67811	3.82155e-54	Klf12
MA0607.1	379	612	11.6975	6.12	1.91136	4.5648e-54	Bhlha15
MA0468.1	631	1200	19.4753	12	1.62294	6.74261e-54	DUX4
MA0813.1	528	953	16.2963	9.53	1.71	1.10626e-53	TFAP2B(var.3)
MA0006.1	674	1308	20.8025	13.08	1.5904	1.31398e-53	Ahr::Arnt
MA0512.2	540	983	16.6667	9.83	1.69549	2.22544e-53	Rxra
MA1655.1	655	1264	20.216	12.64	1.59937	4.37292e-53	ZNF341
MA1649.1	600	1136	18.5185	11.36	1.63015	7.50963e-52	ZBTB12
MA0147.3	334	524	10.3086	5.24	1.9673	1.25974e-51	MYC
MA0591.1	629	1209	19.4136	12.09	1.60576	1.51698e-51	Bach1::Mafk
MA1155.1	751	1516	23.179	15.16	1.52896	1.70402e-51	ZSCAN4
MA1527.1	623	1196	19.2284	11.96	1.60773	3.02458e-51	NFIC(var.2)
MA1597.1	784	1603	24.1975	16.03	1.50952	3.58721e-51	ZNF528
MA1574.1	533	978	16.4506	9.78	1.68207	3.63818e-51	THRB
MA0812.1	540	995	16.6667	9.95	1.67504	4.0794e-51	TFAP2B(var.2)
MA0668.1	268	389	8.2716	3.89	2.12638	4.3481e-51	NEUROD2
MA1621.1	736	1481	22.716	14.81	1.53383	5.20593e-51	Rbpjl
MA0592.3	649	1263	20.0309	12.63	1.58597	8.04616e-51	ESRRA
MA0104.4	257	368	7.9321	3.68	2.15546	9.44986e-51	MYCN
MA1550.1	566	1060	17.4691	10.6	1.64803	1.11117e-50	PPARD
MA0872.1	483	863	14.9074	8.63	1.72739	1.53287e-50	TFAP2A(var.3)
MA0161.2	661	1295	20.4012	12.95	1.57538	1.7181e-50	NFIC
MA1513.1	479	854	14.784	8.54	1.73114	1.80877e-50	KLF15
MA0052.4	1213	2769	37.4383	27.69	1.35205	3.39586e-50	MEF2A
MA0004.1	554	1035	17.0988	10.35	1.65205	5.77845e-50	Arnt
MA0773.1	842	1765	25.9877	17.65	1.47239	1.17705e-49	MEF2D
MA0508.3	1091	2436	33.6728	24.36	1.3823	1.57009e-49	PRDM1
MA1569.1	475	850	14.6605	8.5	1.72476	2.14897e-49	TFAP2E
MA0141.3	545	1018	16.821	10.18	1.65236	4.04114e-49	ESRRB
MA1523.1	483	871	14.9074	8.71	1.71153	5.87591e-49	MSANTD3
MA0598.3	884	1882	27.284	18.82	1.44973	7.48802e-49	EHF
MA0503.1	650	1278	20.0617	12.78	1.56978	7.68331e-49	Nkx2-5(var.2)
MA0461.2	297	457	9.16667	4.57	2.00584	2.18441e-48	Atoh1
MA0739.1	458	816	14.1358	8.16	1.73233	3.04245e-48	Hic1
MA0105.4	486	882	15	8.82	1.70068	3.37747e-48	NFKB1
MA0497.1	1153	2625	35.5864	26.25	1.35567	1.22486e-47	MEF2C
MA0623.2	278	420	8.58025	4.2	2.04292	1.31343e-47	NEUROG1
MA0796.1	493	902	15.216	9.02	1.68692	1.49739e-47	TGIF1
MA0820.1	650	1287	20.0617	12.87	1.5588	1.8785e-47	FIGLA
MA0797.1	491	899	15.1543	8.99	1.68569	3.19332e-47	TGIF2
MA0071.1	545	1032	16.821	10.32	1.62994	1.13073e-46	RORA
MA0115.1	532	1003	16.4198	10.03	1.63706	3.15007e-46	NR1H2::RXRA
MA0855.1	532	1004	16.4198	10.04	1.63543	4.6903e-46	RXRB
MA0801.1	525	988	16.2037	9.88	1.64005	6.90662e-46	MGA
MA0803.1	525	988	16.2037	9.88	1.64005	6.90662e-46	TBX15
MA0066.1	453	817	13.9815	8.17	1.71132	9.95876e-46	PPARG
MA1567.1	522	982	16.1111	9.82	1.64064	1.14566e-45	TBX6
MA0815.1	442	793	13.642	7.93	1.7203	2.24323e-45	TFAP2C(var.3)
MA0018.4	550	1052	16.9753	10.52	1.61362	2.34038e-45	CREB1
MA0818.1	254	378	7.83951	3.78	2.07394	2.72942e-45	BHLHE22
MA1104.2	567	1095	17.5	10.95	1.59817	3.73276e-45	GATA6
MA0643.1	538	1024	16.6049	10.24	1.62158	3.90989e-45	Esrrg
MA0595.1	550	1054	16.9753	10.54	1.61056	5.02517e-45	SREBF1
MA0482.2	551	1058	17.0062	10.58	1.60739	9.04529e-45	GATA4
MA1555.1	305	488	9.41358	4.88	1.92901	1.81787e-44	RXRB(var.2)
MA0488.1	570	1109	17.5926	11.09	1.58635	4.25461e-44	JUN
MA1517.1	578	1129	17.8395	11.29	1.58012	4.51966e-44	KLF6
MA0750.2	400	703	12.3457	7.03	1.75614	7.66247e-44	ZBTB7A
MA1647.1	866	1876	26.7284	18.76	1.42475	1.07772e-43	PRDM4
MA0083.3	263	402	8.11728	4.02	2.01922	1.33392e-43	SRF
MA0660.1	721	1503	22.2531	15.03	1.48058	1.45956e-42	MEF2B
MA0856.1	507	965	15.6481	9.65	1.62157	2.37478e-42	RXRG
MA0088.2	554	1081	17.0988	10.81	1.58175	2.90138e-42	ZNF143
MA0150.2	650	1323	20.0617	13.23	1.51638	3.44747e-42	Nfe2l2
MA0093.3	506	964	15.6173	9.64	1.62005	4.12979e-42	USF1
MA0711.1	106	115	3.2716	1.15	2.84487	9.56918e-42	OTX1
MA0140.2	501	955	15.463	9.55	1.61916	1.40286e-41	GATA1::TAL1
MA0626.1	294	476	9.07407	4.76	1.90632	2.21357e-41	Npas2
MA1516.1	543	1061	16.7593	10.61	1.57957	3.94906e-41	KLF3
MA0715.1	621	1261	19.1667	12.61	1.51996	1.59156e-40	PROP1
MA1571.1	362	634	11.1728	6.34	1.76228	5.16276e-40	TGIF2LX
MA0817.1	280	451	8.64198	4.51	1.91618	5.32298e-40	BHLHE23
MA0492.1	542	1066	16.7284	10.66	1.56927	5.63455e-40	JUND(var.2)
MA1589.1	594	1199	18.3333	11.99	1.52905	1.32144e-39	ZNF140
MA1556.1	392	706	12.0988	7.06	1.71371	1.61719e-39	RXRG(var.2)
MA1572.1	345	599	10.6481	5.99	1.77765	3.4093e-39	TGIF2LY
MA1575.1	328	561	10.1235	5.61	1.80454	4.51318e-39	THRB(var.2)
MA1125.1	1472	3633	45.4321	36.33	1.25054	6.63497e-39	ZNF384
MA0672.1	419	773	12.9321	7.73	1.67298	6.72878e-39	NKX2-3
MA1541.1	518	1015	15.9877	10.15	1.57514	1.16256e-38	NR6A1
MA0029.1	570	1147	17.5926	11.47	1.53379	2.26164e-38	Mecom
MA1632.1	550	1097	16.9753	10.97	1.54743	2.50702e-38	ATF2
MA0480.1	788	1714	24.321	17.14	1.41896	2.76253e-38	Foxo1
MA0037.3	488	944	15.0617	9.44	1.59552	3.42787e-38	GATA3
MA0526.3	483	932	14.9074	9.32	1.59951	3.77986e-38	USF2
MA1528.1	551	1106	17.0062	11.06	1.53763	2.18726e-37	NFIX(var.2)
MA1645.1	560	1129	17.284	11.29	1.53091	2.42608e-37	NKX2-2
MA0483.1	815	1795	25.1543	17.95	1.40135	2.72791e-37	Gfi1b
MA0092.1	497	973	15.3395	9.73	1.57652	3.99468e-37	Hand1::Tcf3
MA0826.1	255	410	7.87037	4.1	1.9196	1.28771e-36	OLIG1
MA0811.1	528	1055	16.2963	10.55	1.54467	2.07584e-36	TFAP2B
MA0733.1	382	700	11.7901	7	1.6843	3.23432e-36	EGR4
MA0524.2	517	1029	15.9568	10.29	1.55071	3.47754e-36	TFAP2C
MA0823.1	235	369	7.25309	3.69	1.96561	3.85382e-36	HEY1
MA0050.2	1632	4144	50.3704	41.44	1.2155	4.34378e-36	IRF1
MA1570.1	283	474	8.73457	4.74	1.84274	5.98609e-36	TFAP4(var.2)
MA0107.1	527	1056	16.2654	10.56	1.54029	6.66501e-36	RELA
MA0743.2	452	873	13.9506	8.73	1.59801	1.90285e-35	SCRT1
MA1633.1	642	1354	19.8148	13.54	1.46343	2.25995e-35	BACH1
MA0095.2	583	1202	17.9938	12.02	1.49699	2.38913e-35	YY1
MA0806.1	494	978	15.2469	9.78	1.55899	3.02437e-35	TBX4
MA0807.1	494	978	15.2469	9.78	1.55899	3.02437e-35	TBX5
MA0112.3	448	866	13.8272	8.66	1.59667	5.27852e-35	ESR1
MA0059.1	292	499	9.01235	4.99	1.80608	7.71521e-35	MAX::MYC
MA0693.2	532	1077	16.4198	10.77	1.52458	1.03117e-34	VDR
MA0681.2	913	2087	28.179	20.87	1.35022	1.3196e-34	PHOX2B
MA0019.1	381	708	11.7593	7.08	1.66091	2.3794e-34	Ddit3::Cebpa
MA0829.2	446	866	13.7654	8.66	1.58954	3.11751e-34	SREBF1(var.2)
MA0744.2	474	937	14.6296	9.37	1.56133	5.97632e-34	SCRT2
MA1552.1	283	483	8.73457	4.83	1.8084	6.69676e-34	RARB(var.3)
MA0740.1	452	883	13.9506	8.83	1.57991	6.93895e-34	KLF14
MA0690.1	449	876	13.858	8.76	1.58197	7.96264e-34	TBX21
MA1651.1	566	1172	17.4691	11.72	1.49054	1.43364e-33	ZFP42
MA1623.1	1448	3629	44.6914	36.29	1.23151	1.81314e-33	Stat2
MA0893.2	398	754	12.284	7.54	1.62917	1.88101e-33	GSX2
MA0732.1	367	681	11.3272	6.81	1.66331	3.11745e-33	EGR3
MA0122.3	496	997	15.3086	9.97	1.53547	3.23165e-33	Nkx3-2
MA1553.1	276	473	8.51852	4.73	1.80096	1.23704e-32	RARG(var.3)
MA0822.1	268	456	8.2716	4.56	1.81395	2.02924e-32	HES7
MA0689.1	450	888	13.8889	8.88	1.56406	2.20551e-32	TBX20
MA1421.1	635	1362	19.5988	13.62	1.43897	3.3765e-32	TCF7L1
MA1538.1	326	590	10.0617	5.9	1.70538	3.42419e-32	NR2F1(var.3)
MA1154.1	518	1061	15.9877	10.61	1.50685	4.67673e-32	ZNF282
MA0164.1	444	877	13.7037	8.77	1.56257	8.27702e-32	Nr2e3
MA0144.2	855	1957	26.3889	19.57	1.34844	9.77067e-32	STAT3
MA1616.1	709	1562	21.8827	15.62	1.40094	1.01137e-31	Prdm15
MA0827.1	291	515	8.98148	5.15	1.74398	5.44222e-31	OLIG3
MA1110.1	411	802	12.6852	8.02	1.58169	7.69696e-31	NR1H4
MA1573.1	588	1253	18.1481	12.53	1.44838	1.44716e-30	THAP11
MA0768.1	710	1579	21.9136	15.79	1.38781	3.39579e-30	LEF1
MA0722.1	329	608	10.1543	6.08	1.67012	3.46173e-30	VAX1
MA0723.1	329	608	10.1543	6.08	1.67012	3.46173e-30	VAX2
MA1150.1	489	1002	15.0926	10.02	1.50625	4.15002e-30	RORB
MA0101.1	466	945	14.3827	9.45	1.52198	5.91078e-30	REL
MA0074.1	325	600	10.0309	6	1.67181	6.31607e-30	RXRA::VDR
MA0727.1	250	427	7.71605	4.27	1.80704	6.71776e-30	NR3C2
MA0678.1	260	450	8.02469	4.5	1.78326	8.4317e-30	OLIG2
MA1608.1	348	656	10.7407	6.56	1.63731	1.0189e-29	Isl1
MA1524.1	344	648	10.6173	6.48	1.63847	1.88792e-29	MSGN1
MA1494.1	412	817	12.716	8.17	1.55643	5.7023e-29	HNF4A(var.2)
MA1148.1	527	1110	16.2654	11.1	1.46535	9.72779e-29	PPARA::RXRA
MA0007.3	290	525	8.95062	5.25	1.70488	1.33211e-28	Ar
MA1117.1	441	892	13.6111	8.92	1.52591	1.33692e-28	RELB
MA0152.1	1006	2414	31.0494	24.14	1.28622	1.82428e-28	NFATC2
MA0502.2	429	863	13.2407	8.63	1.53427	1.88865e-28	NFYB
MA0518.1	775	1773	23.9198	17.73	1.34911	2.20135e-28	Stat4
MA1124.1	716	1614	22.0988	16.14	1.36919	2.86551e-28	ZNF24
MA0673.1	436	886	13.4568	8.86	1.51883	1.05133e-27	NKX2-8
MA1539.1	301	556	9.29012	5.56	1.67089	1.16619e-27	NR2F6(var.3)
MA0014.3	214	357	6.60494	3.57	1.85012	1.32556e-27	PAX5
MA1147.1	275	497	8.48765	4.97	1.70778	2.71322e-27	NR4A2::RXRA
MA0520.1	672	1507	20.7407	15.07	1.37629	4.08883e-27	Stat6
MA0688.1	438	897	13.5185	8.97	1.50708	6.55525e-27	TBX2
MA1119.1	565	1225	17.4383	12.25	1.42353	7.24483e-27	SIX2
MA0735.1	185	297	5.70988	2.97	1.92252	7.82327e-27	GLIS1
MA1594.1	457	946	14.1049	9.46	1.49101	8.28495e-27	ZNF382
MA0863.1	294	546	9.07407	5.46	1.66192	1.66463e-26	MTF1
MA0479.1	461	960	14.2284	9.6	1.48212	2.50346e-26	FOXH1
MA1501.1	366	724	11.2963	7.24	1.56026	6.14374e-26	HOXB7
MA0124.2	375	748	11.5741	7.48	1.54734	1.08233e-25	Nkx3-1
MA0694.1	225	391	6.94444	3.91	1.77607	1.59375e-25	ZBTB7B
MA0501.1	563	1235	17.3765	12.35	1.40701	3.3392e-25	MAF::NFE2
MA1153.1	392	794	12.0988	7.94	1.52377	3.39826e-25	Smad4
MA0608.1	217	375	6.69753	3.75	1.78601	4.39862e-25	Creb3l2
MA0684.2	532	1155	16.4198	11.55	1.42162	4.98723e-25	RUNX3
MA0871.2	234	415	7.22222	4.15	1.74029	8.07336e-25	TFEC
MA0519.1	676	1542	20.8642	15.42	1.35306	9.33855e-25	Stat5a::Stat5b
MA0825.1	236	420	7.28395	4.2	1.73427	9.68356e-25	MNT
MA1499.1	458	966	14.1358	9.66	1.46333	1.19499e-24	HOXB4
MA0766.2	375	758	11.5741	7.58	1.52692	2.65553e-24	GATA5
MA0113.3	240	432	7.40741	4.32	1.71468	3.29079e-24	NR3C1
MA0703.2	540	1184	16.6667	11.84	1.40766	3.61636e-24	LMX1B
MA0038.2	536	1175	16.5432	11.75	1.40793	5.28533e-24	GFI1
MA1533.1	327	643	10.0926	6.43	1.56961	9.8556e-24	NR1I2
MA0606.1	746	1745	23.0247	17.45	1.31947	1.07064e-23	NFAT5
MA0645.1	325	639	10.0309	6.39	1.56978	1.34298e-23	ETV6
MA1131.1	276	521	8.51852	5.21	1.63503	1.80164e-23	FOSL2::JUN(var.2)
MA1497.1	382	782	11.7901	7.82	1.50769	1.90715e-23	HOXA6
MA0687.1	708	1644	21.8519	16.44	1.32919	2.10397e-23	SPIC
MA0805.1	484	1047	14.9383	10.47	1.42677	4.3762e-23	TBX1
MA0861.1	274	519	8.45679	5.19	1.62944	5.18586e-23	TP73
MA0888.1	283	541	8.73457	5.41	1.61452	5.95147e-23	EVX2
MA0649.1	197	340	6.08025	3.4	1.78831	6.13824e-23	HEY2
MA1625.1	658	1513	20.3086	15.13	1.34228	6.46513e-23	Stat5b
MA0865.1	356	721	10.9877	7.21	1.52395	7.09558e-23	E2F8
MA0765.2	250	463	7.71605	4.63	1.66653	7.93403e-23	ETV5
MA0089.2	553	1232	17.0679	12.32	1.38538	9.10626e-23	NFE2L1
MA0629.1	346	697	10.679	6.97	1.53214	9.63108e-23	Rhox11
MA1650.1	225	405	6.94444	4.05	1.71468	9.71497e-23	ZBTB14
MA0802.1	396	823	12.2222	8.23	1.48508	9.73313e-23	TBR1
MA0517.1	1115	2802	34.4136	28.02	1.22818	1.05608e-22	STAT1::STAT2
MA0896.1	416	875	12.8395	8.75	1.46737	1.2629e-22	Hmx1
MA0078.1	436	927	13.4568	9.27	1.45165	1.46754e-22	Sox17
MA1634.1	560	1255	17.284	12.55	1.37721	2.45885e-22	BATF
MA0462.2	563	1264	17.3765	12.64	1.37473	3.07094e-22	BATF::JUN
MA1146.1	287	556	8.85802	5.56	1.59317	4.041e-22	NR1H4::RXRA
MA1624.1	611	1395	18.858	13.95	1.35183	4.71743e-22	Stat5a
MA1585.1	295	576	9.10494	5.76	1.58072	4.82928e-22	ZKSCAN1
MA0821.1	258	488	7.96296	4.88	1.63175	8.18468e-22	HES5
MA0835.2	563	1269	17.3765	12.69	1.36931	9.39013e-22	BATF3
MA1644.1	390	817	12.037	8.17	1.47332	1.3516e-21	NFYC
MA1127.1	226	414	6.97531	4.14	1.68486	1.64898e-21	FOSB::JUN
MA0800.1	413	877	12.7469	8.77	1.45347	1.7728e-21	EOMES
MA0775.1	428	916	13.2099	9.16	1.44213	1.89679e-21	MEIS3
MA1622.1	516	1147	15.9259	11.47	1.38849	1.99311e-21	Smad2::Smad3
MA0498.2	507	1124	15.6481	11.24	1.39218	2.43455e-21	MEIS1
MA0882.1	366	759	11.2963	7.59	1.48831	3.25075e-21	DLX6
MA1500.1	331	671	10.216	6.71	1.52251	3.41489e-21	HOXB6
MA0137.3	624	1440	19.2593	14.4	1.33745	3.62705e-21	STAT1
MA0027.2	312	624	9.62963	6.24	1.54321	3.75537e-21	EN1
MA0060.3	361	747	11.142	7.47	1.49156	3.95019e-21	NFYA
MA0702.2	349	717	10.7716	7.17	1.50232	4.34941e-21	LMX1A
MA0914.1	364	757	11.2346	7.57	1.48409	7.8426e-21	ISL2
MA0477.2	460	1006	14.1975	10.06	1.41129	9.95311e-21	FOSL1
MA1521.1	345	710	10.6481	7.1	1.49974	1.08167e-20	MAFA
MA0901.2	855	2087	26.3889	20.87	1.26444	1.14857e-20	HOXB13
MA1099.2	198	354	6.11111	3.54	1.7263	1.43566e-20	HES1
MA0058.3	225	417	6.94444	4.17	1.66533	1.45355e-20	MAX
MA0072.1	459	1005	14.1667	10.05	1.40962	1.47616e-20	RORA(var.2)
MA0616.2	183	320	5.64815	3.2	1.76505	1.65487e-20	HES2
MA0100.3	382	806	11.7901	8.06	1.46279	1.83754e-20	MYB
MA0158.2	256	492	7.90123	4.92	1.60594	2.10953e-20	HOXA5
MA0909.2	368	771	11.358	7.71	1.47315	2.29374e-20	HOXD13
MA0472.2	213	390	6.57407	3.9	1.68566	2.3629e-20	EGR2
MA0892.1	457	1002	14.1049	10.02	1.40768	2.54254e-20	GSX1
MA0890.1	399	851	12.3148	8.51	1.4471	2.58202e-20	GBX2
MA0774.1	434	942	13.3951	9.42	1.42198	2.6861e-20	MEIS2
MA0878.2	401	857	12.3765	8.57	1.44417	3.21351e-20	CDX1
MA0886.1	305	614	9.41358	6.14	1.53316	3.90285e-20	EMX2
MA0680.1	241	458	7.43827	4.58	1.62408	4.52883e-20	PAX7
MA0076.2	268	524	8.2716	5.24	1.57855	5.76369e-20	ELK4
MA0106.3	261	507	8.05556	5.07	1.58887	5.86531e-20	TP53
MA1112.2	663	1561	20.463	15.61	1.31089	6.13829e-20	NR4A1
MA1473.1	433	943	13.3642	9.43	1.4172	6.55823e-20	CDX4
MA0780.1	267	522	8.24074	5.22	1.57869	6.7016e-20	PAX3
MA0793.1	503	1128	15.5247	11.28	1.3763	6.87295e-20	POU6F2
MA1583.1	143	234	4.41358	2.34	1.88615	7.39236e-20	ZFP57
MA0854.1	415	897	12.8086	8.97	1.42794	8.29381e-20	Alx1
MA0478.1	459	1013	14.1667	10.13	1.39849	9.95567e-20	FOSL2
MA0913.2	468	1037	14.4444	10.37	1.39291	1.05379e-19	HOXD9
MA0903.1	455	1003	14.0432	10.03	1.40012	1.13081e-19	HOXB3
MA1496.1	332	687	10.2469	6.87	1.49154	1.89675e-19	HOXA4
MA0489.1	515	1166	15.8951	11.66	1.36321	2.53394e-19	JUN(var.2)
MA0063.2	404	873	12.4691	8.73	1.42831	2.64059e-19	NKX2-5
MA0897.1	483	1081	14.9074	10.81	1.37904	2.76901e-19	Hmx2
MA0769.2	533	1215	16.4506	12.15	1.35396	2.92805e-19	TCF7
MA0748.2	167	290	5.15432	2.9	1.77735	3.18869e-19	YY2
MA0523.1	650	1534	20.0617	15.34	1.3078	3.21752e-19	TCF7L2
MA1145.1	242	466	7.46914	4.66	1.60282	3.47721e-19	FOSL2::JUND(var.2)
MA1549.1	492	1106	15.1852	11.06	1.37298	3.4888e-19	POU6F1(var.2)
MA0899.1	605	1412	18.6728	14.12	1.32244	4.19494e-19	HOXA10
MA1128.1	455	1009	14.0432	10.09	1.39179	4.5862e-19	FOSL1::JUN
MA1636.1	488	1097	15.0617	10.97	1.37299	5.03576e-19	CEBPG(var.2)
MA1507.1	338	706	10.4321	7.06	1.47763	5.54099e-19	HOXD4
MA0889.1	312	641	9.62963	6.41	1.50228	6.95513e-19	GBX1
MA0650.2	440	974	13.5802	9.74	1.39428	1.32952e-18	HOXA13
MA0845.1	682	1631	21.0494	16.31	1.29058	1.54699e-18	FOXB1
MA1141.1	465	1042	14.3519	10.42	1.37734	1.99724e-18	FOS::JUND
MA0136.2	404	882	12.4691	8.82	1.41373	2.43018e-18	ELF5
MA0887.1	270	543	8.33333	5.43	1.53468	5.77775e-18	EVX1
MA0912.2	298	613	9.19753	6.13	1.50041	5.79726e-18	HOXD3
MA0041.1	1052	2693	32.4691	26.93	1.20569	6.68585e-18	Foxd3
MA0707.1	603	1423	18.6111	14.23	1.30788	9.62925e-18	MNX1
MA0609.2	187	345	5.7716	3.45	1.67293	1.59112e-17	CREM
MA1130.1	418	927	12.9012	9.27	1.39172	1.68896e-17	FOSL2::JUN
MA1121.1	552	1287	17.037	12.87	1.32378	1.86137e-17	TEAD2
MA0752.1	329	696	10.1543	6.96	1.45895	1.91484e-17	ZNF410
MA0666.1	349	749	10.7716	7.49	1.43813	2.87424e-17	MSX1
MA0708.1	349	749	10.7716	7.49	1.43813	2.87424e-17	MSX2
MA0876.1	349	749	10.7716	7.49	1.43813	2.87424e-17	BSX
MA0898.1	513	1184	15.8333	11.84	1.33727	3.26128e-17	Hmx3
MA0644.1	383	838	11.821	8.38	1.41062	3.35075e-17	ESX1
MA1126.1	260	524	8.02469	5.24	1.53143	3.54853e-17	FOS::JUN(var.2)
MA1151.1	438	984	13.5185	9.84	1.37383	4.16819e-17	RORC
MA1105.2	476	1086	14.6914	10.86	1.3528	4.61562e-17	GRHL2
MA0009.2	203	386	6.26543	3.86	1.62317	5.18275e-17	TBXT
MA1560.1	155	274	4.78395	2.74	1.74597	6.0889e-17	SOHLH2
MA0090.3	617	1472	19.0432	14.72	1.2937	6.41091e-17	TEAD1
MA1607.1	677	1639	20.8951	16.39	1.27487	6.91986e-17	Foxl2
MA0709.1	458	1040	14.1358	10.4	1.35921	7.37695e-17	Msx3
MA0490.2	401	890	12.3765	8.9	1.39062	1.01084e-16	JUNB
MA1520.1	337	723	10.4012	7.23	1.43862	1.02417e-16	MAF
MA0880.1	323	687	9.96914	6.87	1.45111	1.03575e-16	Dlx3
MA0881.1	323	687	9.96914	6.87	1.45111	1.03575e-16	Dlx4
MA1505.1	242	483	7.46914	4.83	1.5464	1.08705e-16	HOXC8
MA0692.1	254	513	7.83951	5.13	1.52817	1.18746e-16	TFEB
MA0847.2	698	1702	21.5432	17.02	1.26576	1.41448e-16	FOXD2
MA0509.2	453	1030	13.9815	10.3	1.35743	1.50144e-16	RFX1
MA0671.1	390	863	12.037	8.63	1.39479	1.58825e-16	NFIX
MA1580.1	327	699	10.0926	6.99	1.44386	1.61652e-16	ZBTB32
MA0798.2	452	1029	13.9506	10.29	1.35575	2.13193e-16	RFX3
MA0731.1	437	990	13.4877	9.9	1.36239	2.69379e-16	BCL6B
MA0695.1	227	449	7.00617	4.49	1.56039	2.77831e-16	ZBTB7C
MA0099.3	423	953	13.0556	9.53	1.36994	2.88045e-16	FOS::JUN
MA1602.1	169	310	5.21605	3.1	1.6826	2.93095e-16	ZSCAN29
MA0624.1	641	1549	19.784	15.49	1.27721	3.91628e-16	NFATC1
MA1542.1	288	604	8.88889	6.04	1.47167	5.80742e-16	OSR1
MA0491.2	383	852	11.821	8.52	1.38744	8.62311e-16	JUND
MA0132.2	209	409	6.45062	4.09	1.57717	1.04999e-15	PDX1
MA1481.1	209	409	6.45062	4.09	1.57717	1.04999e-15	DRGX
MA0612.2	209	409	6.45062	4.09	1.57717	1.04999e-15	EMX1
MA0067.1	118	197	3.64198	1.97	1.84872	1.13814e-15	Pax2
MA0900.2	253	519	7.80864	5.19	1.50456	1.52272e-15	HOXA2
MA0902.2	253	519	7.80864	5.19	1.50456	1.52272e-15	HOXB2
MA0904.2	253	519	7.80864	5.19	1.50456	1.52272e-15	HOXB5
MA0143.4	455	1048	14.0432	10.48	1.34	1.97932e-15	SOX2
MA0476.1	473	1097	14.5988	10.97	1.33079	2.13465e-15	FOS
MA0724.1	169	315	5.21605	3.15	1.65589	2.16207e-15	VENTX
MA0770.1	401	905	12.3765	9.05	1.36757	2.76196e-15	HSF2
MA0495.3	606	1465	18.7037	14.65	1.2767	3.65009e-15	MAFF
MA0674.1	355	785	10.9568	7.85	1.39577	3.94286e-15	NKX6-1
MA0675.1	355	785	10.9568	7.85	1.39577	3.94286e-15	NKX6-2
MA1519.1	355	785	10.9568	7.85	1.39577	3.94286e-15	LHX5
MA0465.2	592	1427	18.2716	14.27	1.28042	4.21722e-15	CDX2
MA1140.2	161	298	4.96914	2.98	1.6675	4.47198e-15	JUNB(var.2)
MA0486.2	377	844	11.6358	8.44	1.37865	4.93221e-15	HSF1
MA1504.1	278	588	8.58025	5.88	1.45923	7.46108e-15	HOXC4
MA0610.1	319	695	9.84568	6.95	1.41664	1.0311e-14	DMRT3
MA1603.1	399	907	12.3148	9.07	1.35775	1.29218e-14	Dmrt1
MA0109.1	311	676	9.59877	6.76	1.41994	1.58814e-14	HLTF
MA0661.1	364	816	11.2346	8.16	1.37679	1.99755e-14	MEOX1
MA1134.1	362	811	11.1728	8.11	1.37766	2.12877e-14	FOS::JUNB
MA0593.1	650	1599	20.0617	15.99	1.25464	2.18033e-14	FOXP2
MA0791.1	630	1543	19.4444	15.43	1.26017	2.19868e-14	POU4F3
MA0771.1	360	806	11.1111	8.06	1.37855	2.2678e-14	HSF4
MA0481.3	560	1352	17.284	13.52	1.2784	4.17846e-14	FOXP1
MA0032.2	716	1790	22.0988	17.9	1.23457	4.4809e-14	FOXC1
MA0676.1	541	1300	16.6975	13	1.28443	4.60208e-14	Nr2e1
MA0869.1	514	1226	15.8642	12.26	1.29398	4.94782e-14	Sox11
MA0706.1	448	1046	13.8272	10.46	1.32191	5.2272e-14	MEOX2
MA1478.1	352	790	10.8642	7.9	1.37521	6.96813e-14	DMRTA2
MA0699.1	381	868	11.7593	8.68	1.35475	8.39029e-14	LBX2
MA0834.1	159	301	4.90741	3.01	1.63037	8.77762e-14	ATF7
MA0757.1	502	1199	15.4938	11.99	1.29223	1.39597e-13	ONECUT3
MA0831.2	272	584	8.39506	5.84	1.43751	1.40908e-13	TFE3
MA0683.1	594	1455	18.3333	14.55	1.26002	1.60905e-13	POU4F2
MA1683.1	524	1261	16.1728	12.61	1.28254	1.75617e-13	FOXA3
MA0659.2	597	1465	18.4259	14.65	1.25774	2.06794e-13	MAFG
MA0874.1	350	790	10.8025	7.9	1.3674	2.16424e-13	Arx
MA0047.3	557	1354	17.1914	13.54	1.26967	2.25779e-13	FOXA2
MA1463.1	430	1005	13.2716	10.05	1.32056	2.26047e-13	ARGFX
MA0135.1	600	1474	18.5185	14.74	1.25634	2.27085e-13	Lhx3
MA0842.2	404	935	12.4691	9.35	1.3336	2.39646e-13	NRL
MA0622.1	182	360	5.61728	3.6	1.56036	2.89487e-13	Mlxip
MA0833.2	424	991	13.0864	9.91	1.32053	3.45086e-13	ATF4
MA0777.1	87	140	2.68519	1.4	1.91799	3.55907e-13	MYBL2
MA0510.2	254	542	7.83951	5.42	1.4464	4.14275e-13	RFX5
MA0910.2	327	733	10.0926	7.33	1.37689	4.99878e-13	HOXD8
MA0866.1	407	947	12.5617	9.47	1.32648	5.04947e-13	SOX21
MA1118.1	402	934	12.4074	9.34	1.32842	5.5631e-13	SIX1
MA0042.2	498	1197	15.3704	11.97	1.28407	6.44292e-13	FOXI1
MA0033.2	498	1197	15.3704	11.97	1.28407	6.44292e-13	FOXL1
MA0848.1	498	1197	15.3704	11.97	1.28407	6.44292e-13	FOXO4
MA0849.1	498	1197	15.3704	11.97	1.28407	6.44292e-13	FOXO6
MA0850.1	498	1197	15.3704	11.97	1.28407	6.44292e-13	FOXP3
MA0625.1	615	1524	18.9815	15.24	1.2455	7.5184e-13	NFATC3
MA1495.1	184	368	5.67901	3.68	1.54321	7.78575e-13	HOXA1
MA1592.1	437	1031	13.4877	10.31	1.30821	8.07205e-13	ZNF274
MA1122.1	200	408	6.17284	4.08	1.51295	8.61917e-13	TFDP1
MA1563.1	346	786	10.679	7.86	1.35865	8.64263e-13	SOX18
MA0051.1	525	1274	16.2037	12.74	1.27188	9.40123e-13	IRF2
MA1135.1	372	857	11.4815	8.57	1.33973	1.15803e-12	FOSB::JUNB
MA1546.1	135	251	4.16667	2.51	1.66003	1.19582e-12	PAX3(var.2)
MA1418.1	726	1842	22.4074	18.42	1.21647	1.21291e-12	IRF3
MA0851.1	748	1905	23.0864	19.05	1.21189	1.23074e-12	Foxj3
MA1103.2	499	1204	15.4012	12.04	1.27917	1.30034e-12	FOXK2
MA1577.1	349	796	10.7716	7.96	1.35322	1.30104e-12	TLX2
MA0142.1	700	1769	21.6049	17.69	1.22131	1.41382e-12	Pou5f1::Sox2
MA1106.1	126	231	3.88889	2.31	1.6835	1.85103e-12	HIF1A
MA1137.1	398	930	12.284	9.3	1.32085	1.99974e-12	FOSL1::JUNB
MA0718.1	388	903	11.9753	9.03	1.32617	2.019e-12	RAX
MA0839.1	202	416	6.23457	4.16	1.49869	2.06445e-12	CREB3L1
MA0846.1	871	2264	26.8827	22.64	1.1874	2.17898e-12	FOXC2
MA0710.1	327	740	10.0926	7.4	1.36386	2.20918e-12	NOTO
MA0148.4	556	1366	17.1605	13.66	1.25626	2.28928e-12	FOXA1
MA0630.1	447	1065	13.7963	10.65	1.29543	2.60145e-12	SHOX
MA0611.1	294	654	9.07407	6.54	1.38747	2.85153e-12	Dux
MA0634.1	443	1055	13.6728	10.55	1.296	3.06925e-12	ALX3
MA0758.1	247	532	7.62346	5.32	1.43298	3.09753e-12	E2F7
MA1132.1	323	732	9.96914	7.32	1.3619	3.81189e-12	JUN::JUNB
MA1120.1	452	1081	13.9506	10.81	1.29053	3.83981e-12	SOX13
MA1464.1	173	346	5.33951	3.46	1.54321	3.86856e-12	ARNT2
MA1530.1	427	1014	13.179	10.14	1.29971	4.97333e-12	NKX6-3
MA0895.1	229	488	7.0679	4.88	1.44834	5.42924e-12	HMBOX1
MA0621.1	490	1188	15.1235	11.88	1.27302	5.50895e-12	mix-a
MA0025.2	385	901	11.8827	9.01	1.31884	6.29337e-12	NFIL3
MA1554.1	176	355	5.4321	3.55	1.53017	6.34111e-12	RFX7
MA0102.4	428	1019	13.2099	10.19	1.29636	7.3554e-12	CEBPA
MA0828.1	145	280	4.47531	2.8	1.59832	8.12311e-12	SREBF2(var.2)
MA1144.1	353	816	10.8951	8.16	1.33518	8.1378e-12	FOSL2::JUND
MA0772.1	615	1541	18.9815	15.41	1.23176	8.72553e-12	IRF7
MA0259.1	115	210	3.54938	2.1	1.69018	1.23485e-11	ARNT::HIF1A
MA0785.1	548	1355	16.9136	13.55	1.24823	1.26483e-11	POU2F1
MA0631.1	237	512	7.31481	5.12	1.42867	1.28441e-11	Six3
MA0841.1	341	787	10.5247	7.87	1.33732	1.51917e-11	NFE2
MA1115.1	603	1512	18.6111	15.12	1.23089	1.7344e-11	POU5F1
MA0619.1	572	1425	17.6543	14.25	1.2389	1.84479e-11	LIN54
MA0788.1	642	1623	19.8148	16.23	1.22088	1.85134e-11	POU3F3
MA0632.2	129	244	3.98148	2.44	1.63175	1.86724e-11	TCFL5
MA1101.2	328	754	10.1235	7.54	1.34263	2.18058e-11	BACH2
MA0040.1	517	1273	15.9568	12.73	1.25348	2.55306e-11	Foxq1
MA0894.1	322	739	9.93827	7.39	1.34483	2.68446e-11	HESX1
MA1562.1	284	640	8.76543	6.4	1.3696	4.11307e-11	SOX14
MA0670.1	412	986	12.716	9.86	1.28966	4.63127e-11	NFIA
MA0804.1	203	430	6.26543	4.3	1.45708	4.76408e-11	TBX19
MA0907.1	285	644	8.7963	6.44	1.36588	5.45867e-11	HOXC13
MA1588.1	426	1026	13.1481	10.26	1.2815	5.95683e-11	ZNF136
MA0789.1	444	1076	13.7037	10.76	1.27358	6.29644e-11	POU3F4
MA0087.1	666	1701	20.5556	17.01	1.20844	6.53847e-11	Sox5
MA0507.1	640	1628	19.7531	16.28	1.21333	7.61104e-11	POU2F2
MA0618.1	429	1036	13.2407	10.36	1.27806	7.89006e-11	LBX1
MA0620.3	228	497	7.03704	4.97	1.4159	9.38403e-11	MITF
MA0700.2	403	966	12.4383	9.66	1.28761	1.01254e-10	LHX2
MA0641.1	227	495	7.00617	4.95	1.41539	1.07923e-10	ELF4
MA0139.1	773	2013	23.858	20.13	1.1852	1.11359e-10	CTCF
MA0794.1	177	368	5.46296	3.68	1.4845	1.35198e-10	PROX1
MA0781.1	175	363	5.40123	3.63	1.48794	1.36491e-10	PAX9
MA0125.1	327	761	10.0926	7.61	1.32623	1.38535e-10	Nobox
MA0779.1	166	341	5.12346	3.41	1.50248	1.60528e-10	PAX1
MA1138.1	347	816	10.7099	8.16	1.31248	1.64026e-10	FOSL2::JUNB
MA0656.1	205	440	6.32716	4.4	1.43799	1.6543e-10	JDP2(var.2)
MA0809.2	587	1485	18.1173	14.85	1.22002	2.07893e-10	TEAD4
MA1606.1	610	1551	18.8272	15.51	1.21387	2.26597e-10	Foxf1
MA1487.1	659	1691	20.3395	16.91	1.20281	2.31213e-10	FOXE1
MA0662.1	408	986	12.5926	9.86	1.27714	2.80182e-10	MIXL1
MA0792.1	470	1159	14.5062	11.59	1.25161	3.27882e-10	POU5F1B
MA0790.1	626	1600	19.321	16	1.20756	3.50079e-10	POU4F1
MA1493.1	210	456	6.48148	4.56	1.42138	3.54212e-10	HES6
MA0654.1	317	740	9.78395	7.4	1.32216	4.17147e-10	ISX
MA0716.1	317	740	9.78395	7.4	1.32216	4.17147e-10	PRRX1
MA0717.1	317	740	9.78395	7.4	1.32216	4.17147e-10	RAX2
MA0720.1	317	740	9.78395	7.4	1.32216	4.17147e-10	Shox2
MA0808.1	526	1318	16.2346	13.18	1.23176	4.33267e-10	TEAD3
MA0602.1	398	962	12.284	9.62	1.27692	4.9463e-10	Arid5a
MA0046.2	474	1173	14.6296	11.73	1.2472	4.95249e-10	HNF1A
MA0646.1	166	345	5.12346	3.45	1.48506	4.97005e-10	GCM1
MA0601.1	605	1544	18.6728	15.44	1.20938	5.7189e-10	Arid3b
MA1639.1	406	985	12.5309	9.85	1.27217	5.73256e-10	MEIS1(var.2)
MA0760.1	181	384	5.58642	3.84	1.4548	6.50049e-10	ERF
MA0642.1	251	567	7.74691	5.67	1.3663	8.12815e-10	EN2
MA1143.1	148	302	4.5679	3.02	1.51255	8.95693e-10	FOSL1::JUND(var.2)
MA0784.1	626	1608	19.321	16.08	1.20155	9.4631e-10	POU1F1
MA0525.2	176	373	5.4321	3.73	1.45633	1.01945e-09	TP63
MA1525.1	554	1404	17.0988	14.04	1.21786	1.082e-09	NFATC4
MA0819.1	144	295	4.44444	2.95	1.50659	2.13067e-09	CLOCK
MA0767.1	118	231	3.64198	2.31	1.57661	2.14517e-09	GCM2
MA1518.1	266	612	8.20988	6.12	1.34148	2.2601e-09	LHX1
MA0613.1	477	1193	14.7222	11.93	1.23405	2.53277e-09	FOXG1
MA0614.1	477	1193	14.7222	11.93	1.23405	2.53277e-09	Foxj2
MA0506.1	156	326	4.81481	3.26	1.47694	2.73029e-09	NRF1
MA1133.1	178	382	5.49383	3.82	1.43817	2.73674e-09	JUN::JUNB(var.2)
MA1479.1	359	866	11.0802	8.66	1.27947	3.0201e-09	DMRTC2
MA0070.1	319	758	9.84568	7.58	1.2989	3.84262e-09	PBX1
MA1657.1	415	1023	12.8086	10.23	1.25207	4.12189e-09	ZNF652
MA0679.2	603	1555	18.6111	15.55	1.19686	4.45103e-09	ONECUT1
MA0030.1	426	1055	13.1481	10.55	1.24627	4.99367e-09	FOXF2
MA0853.1	349	842	10.7716	8.42	1.27929	5.26654e-09	Alx4
MA0153.2	342	823	10.5556	8.23	1.28257	5.45662e-09	HNF1B
MA0852.2	463	1160	14.2901	11.6	1.23191	6.01482e-09	FOXK1
MA0652.1	323	773	9.96914	7.73	1.28967	7.6082e-09	IRF8
MA1142.1	398	980	12.284	9.8	1.25346	7.72256e-09	FOSL1::JUND
MA0653.1	454	1137	14.0123	11.37	1.2324	8.20619e-09	IRF9
MA0514.1	972	2640	30	26.4	1.13636	1.11546e-08	Sox3
MA0786.1	598	1550	18.4568	15.5	1.19076	1.32876e-08	POU3F1
MA1139.1	144	302	4.44444	3.02	1.47167	1.50258e-08	FOSL2::JUNB(var.2)
MA0605.2	189	419	5.83333	4.19	1.3922	2.0165e-08	ATF3
MA1129.1	136	283	4.19753	2.83	1.48323	2.07053e-08	FOSL1::JUN(var.2)
MA1113.2	471	1193	14.537	11.93	1.21853	2.37967e-08	PBX2
MA1475.1	95	183	2.9321	1.83	1.60224	2.8488e-08	CREB3L4(var.2)
MA0031.1	394	978	12.1605	9.78	1.2434	2.85652e-08	FOXD1
MA0157.2	394	978	12.1605	9.78	1.2434	2.85652e-08	FOXO3
MA0485.2	152	325	4.69136	3.25	1.44349	2.99436e-08	HOXC9
MA0463.2	355	870	10.9568	8.7	1.2594	3.05917e-08	BCL6
MA0515.1	757	2019	23.3642	20.19	1.15722	3.32702e-08	Sox6
MA0117.2	432	1088	13.3333	10.88	1.22549	4.55788e-08	Mafb
MA0511.2	271	642	8.3642	6.42	1.30283	4.56282e-08	RUNX2
MA1471.1	478	1218	14.7531	12.18	1.21126	4.57013e-08	BARX2
MA0603.1	161	351	4.96914	3.51	1.41571	5.9878e-08	Arntl
MA0763.1	130	272	4.01235	2.72	1.47513	6.37136e-08	ETV3
MA0795.1	136	288	4.19753	2.88	1.45748	7.87947e-08	SMAD3
MA1506.1	175	389	5.40123	3.89	1.38849	8.58407e-08	HOXD10
MA0043.3	300	727	9.25926	7.27	1.27363	1.16262e-07	HLF
MA1544.1	47	76	1.45062	0.76	1.90871	1.19054e-07	OVOL1
MA1498.1	195	444	6.01852	4.44	1.35552	1.39588e-07	HOXA7
MA1502.1	195	444	6.01852	4.44	1.35552	1.39588e-07	HOXB8
MA1503.1	163	360	5.03086	3.6	1.39746	1.43293e-07	HOXB9
MA1136.1	156	342	4.81481	3.42	1.40784	1.49706e-07	FOSB::JUNB(var.2)
MA0787.1	567	1485	17.5	14.85	1.17845	1.94878e-07	POU3F2
MA0108.2	267	641	8.24074	6.41	1.28561	2.35635e-07	TBP
MA1474.1	173	389	5.33951	3.89	1.37262	2.63622e-07	CREB3L4
MA0627.2	584	1537	18.0247	15.37	1.17272	2.67077e-07	POU2F3
MA0756.1	329	813	10.1543	8.13	1.24899	2.74982e-07	ONECUT2
MA0600.2	215	502	6.6358	5.02	1.32187	3.33369e-07	RFX2
MA0098.3	165	370	5.09259	3.7	1.37638	4.04126e-07	ETS1
MA0870.1	294	719	9.07407	7.19	1.26204	4.23852e-07	Sox1
MA0799.1	263	635	8.11728	6.35	1.27831	5.17201e-07	RFX4
MA0069.1	246	589	7.59259	5.89	1.28906	5.58986e-07	PAX6
MA0885.1	231	550	7.12963	5.5	1.2963	7.5725e-07	Dlx2
MA0628.1	275	671	8.48765	6.71	1.26493	8.19743e-07	POU6F1
MA0704.1	317	788	9.78395	7.88	1.24162	8.87253e-07	Lhx4
MA0721.1	317	788	9.78395	7.88	1.24162	8.87253e-07	UNCX
MA0844.1	116	247	3.58025	2.47	1.44949	1.00263e-06	XBP1
MA1483.1	170	388	5.24691	3.88	1.3523	1.07742e-06	ELF2
MA1640.1	465	1208	14.3519	12.08	1.18807	1.08426e-06	MEIS2(var.2)
MA0475.2	138	304	4.25926	3.04	1.40107	1.09228e-06	FLI1
MA1534.1	303	751	9.35185	7.51	1.24525	1.16648e-06	NR1I3
MA0474.2	161	365	4.96914	3.65	1.36141	1.27102e-06	ERG
MA0705.1	242	584	7.46914	5.84	1.27896	1.44084e-06	Lhx8
MA0701.2	242	584	7.46914	5.84	1.27896	1.44084e-06	LHX9
MA0075.3	242	584	7.46914	5.84	1.27896	1.44084e-06	PRRX2
MA1476.1	263	642	8.11728	6.42	1.26437	1.50736e-06	DLX5
MA0905.1	234	563	7.22222	5.63	1.28281	1.65775e-06	HOXC10
MA1557.1	101	211	3.11728	2.11	1.47739	1.70346e-06	SMAD5
MA0725.1	210	499	6.48148	4.99	1.29889	2.07402e-06	VSX1
MA0726.1	210	499	6.48148	4.99	1.29889	2.07402e-06	VSX2
MA0658.1	268	658	8.2716	6.58	1.25708	2.08087e-06	LHX6
MA1484.1	155	352	4.78395	3.52	1.35908	2.26346e-06	ETS2
MA0911.1	159	363	4.90741	3.63	1.3519	2.45472e-06	Hoxa11
MA0084.1	458	1196	14.1358	11.96	1.18192	2.59868e-06	SRY
MA0873.1	146	329	4.50617	3.29	1.36966	2.63502e-06	HOXD12
MA0875.1	311	780	9.59877	7.8	1.23061	2.87194e-06	BARX1
MA1419.1	265	653	8.17901	6.53	1.25253	3.34446e-06	IRF4
MA0464.2	115	250	3.54938	2.5	1.41975	3.92919e-06	BHLHE40
MA0068.2	249	610	7.68519	6.1	1.25987	4.00413e-06	PAX4
MA0655.1	305	766	9.41358	7.66	1.22893	4.13758e-06	JDP2
MA0840.1	152	349	4.69136	3.49	1.34423	6.00549e-06	Creb5
MA0755.1	155	357	4.78395	3.57	1.34004	6.02103e-06	CUX2
MA1489.1	311	788	9.59877	7.88	1.21812	7.96626e-06	FOXN3
MA0836.2	320	814	9.87654	8.14	1.21333	8.63002e-06	CEBPD
MA1466.1	139	318	4.29012	3.18	1.3491	1.19298e-05	ATF6
MA0077.1	357	922	11.0185	9.22	1.19507	1.25656e-05	SOX9
MA0754.1	145	335	4.47531	3.35	1.33591	1.45431e-05	CUX1
MA0879.1	301	765	9.29012	7.65	1.2144	1.50109e-05	Dlx1
MA0647.1	201	487	6.2037	4.87	1.27386	1.55155e-05	GRHL1
MA1470.1	163	384	5.03086	3.84	1.31012	1.64957e-05	BACH2(var.2)
MA0156.2	117	262	3.61111	2.62	1.37829	1.80617e-05	FEV
MA0604.1	51	96	1.57407	0.96	1.63966	1.98846e-05	Atf1
MA0651.1	138	318	4.25926	3.18	1.33939	1.99118e-05	HOXC11
MA1152.1	739	2039	22.8086	20.39	1.11862	2.04408e-05	SOX15
MA0145.3	133	305	4.10494	3.05	1.34588	2.10993e-05	TFCP2
MA0759.1	122	278	3.76543	2.78	1.35447	3.22936e-05	ELK3
MA0615.1	44	82	1.35802	0.82	1.65613	5.2782e-05	Gmeb1
MA0686.1	102	228	3.14815	2.28	1.38077	5.58572e-05	SPDEF
MA0635.1	172	418	5.30864	4.18	1.27001	7.69946e-05	BARHL2
MA0028.2	101	227	3.11728	2.27	1.37325	7.87816e-05	ELK1
MA0868.2	427	1144	13.179	11.44	1.15201	0.000102347	SOX8
MA0762.1	212	531	6.54321	5.31	1.23224	0.000106267	ETV2
MA0838.1	126	295	3.88889	2.95	1.31827	0.000106366	CEBPG
MA0908.1	179	441	5.52469	4.41	1.25276	0.000132836	HOXD11
MA0663.1	110	254	3.39506	2.54	1.33664	0.000148502	MLX
MA1545.1	39	73	1.2037	0.73	1.64891	0.000156446	OVOL2
MA0864.2	63	132	1.94444	1.32	1.47306	0.000162223	E2F2
MA0636.1	103	236	3.17901	2.36	1.34704	0.000167217	BHLHE41
MA0637.1	66	141	2.03704	1.41	1.44471	0.000233202	CENPB
MA1420.1	216	550	6.66667	5.5	1.21212	0.00028204	IRF5
MA0131.2	83	187	2.56173	1.87	1.36991	0.00036261	HINFP
MA0843.1	132	320	4.07407	3.2	1.27315	0.000450653	TEF
MA0877.2	71	157	2.19136	1.57	1.39577	0.00049001	BARHL1
MA0906.1	130	316	4.01235	3.16	1.26973	0.000564594	HOXC12
MA0466.2	109	264	3.3642	2.64	1.27432	0.0013107	CEBPB
MA1509.1	54	119	1.66667	1.19	1.40056	0.00200026	IRF6
MA0024.3	39	81	1.2037	0.81	1.48605	0.00221352	E2F1
MA0837.1	107	263	3.30247	2.63	1.25569	0.00256965	CEBPE
MA0442.2	726	2080	22.4074	20.8	1.07728	0.00341928	SOX10
MA0594.2	35	74	1.08025	0.74	1.45979	0.00522021	HOXA9
MA0527.1	76	183	2.34568	1.83	1.28179	0.00551987	ZBTB33
MA0639.1	105	265	3.24074	2.65	1.22292	0.00720277	DBP
MA1561.1	133	350	4.10494	3.5	1.17284	0.0139556	SOX12
MA0638.1	107	279	3.30247	2.79	1.18368	0.0193151	CREB3
MA0664.1	92	238	2.83951	2.38	1.19307	0.0229725	MLXIPL
MA0469.3	45	109	1.38889	1.09	1.27421	0.0311104	E2F3
MA0776.1	51	127	1.57407	1.27	1.23943	0.0388375	MYBL1
MA0867.2	655	1924	20.216	19.24	1.05073	0.0461238	SOX4
MA0470.2	41	104	1.26543	1.04	1.21676	0.0774809	E2F4
MA0862.1	36	99	1.11111	0.99	1.12233	0.228311	GMEB2
MA0749.1	18	60	0.555556	0.6	0.925926	0.700072	ZBED1

## Sheet: 3-eRPCs
3	observed	background	percent.observed	percent.background	fold.enrichment	pvalue	motif.name
MA0892.1	1026	1002	27.0285	10.02	2.69745	0	GSX1
MA1577.1	815	796	21.47	7.96	2.69723	0	TLX2
MA0705.1	593	584	15.6217	5.84	2.67495	0	Lhx8
MA0701.2	593	584	15.6217	5.84	2.67495	0	LHX9
MA0075.3	593	584	15.6217	5.84	2.67495	0	PRRX2
MA0889.1	646	641	17.0179	6.41	2.6549	0	GBX1
MA0654.1	744	740	19.5996	7.4	2.64859	0	ISX
MA0716.1	744	740	19.5996	7.4	2.64859	0	PRRX1
MA0717.1	744	740	19.5996	7.4	2.64859	0	RAX2
MA0720.1	744	740	19.5996	7.4	2.64859	0	Shox2
MA0666.1	753	749	19.8367	7.49	2.64842	0	MSX1
MA0708.1	753	749	19.8367	7.49	2.64842	0	MSX2
MA0876.1	753	749	19.8367	7.49	2.64842	0	BSX
MA0068.2	613	610	16.1486	6.1	2.64731	0	PAX4
MA0699.1	866	868	22.8135	8.68	2.62828	0	LBX2
MA0700.2	951	966	25.0527	9.66	2.59345	0	LHX2
MA0709.1	1009	1040	26.5806	10.4	2.55583	0	Msx3
MA0618.1	999	1036	26.3172	10.36	2.54027	0	LBX1
MA0634.1	1000	1055	26.3435	10.55	2.49702	0	ALX3
MA1499.1	906	966	23.8672	9.66	2.47073	0	HOXB4
MA1463.1	940	1005	24.7629	10.05	2.46397	0	ARGFX
MA0621.1	1100	1188	28.9779	11.88	2.43921	0	mix-a
MA0630.1	985	1065	25.9484	10.65	2.43647	0	SHOX
MA0703.2	1077	1184	28.372	11.84	2.39628	0	LMX1B
MA0681.2	1644	2087	43.3087	20.87	2.07517	0	PHOX2B
MA0151.1	2910	4639	76.6596	46.39	1.6525	0	Arid3a
MA0125.1	751	761	19.784	7.61	2.59973	0	Nobox
MA0707.1	1186	1423	31.2434	14.23	2.1956	0	MNX1
MA0601.1	1252	1544	32.9821	15.44	2.13615	0	Arid3b
MA0662.1	908	986	23.9199	9.86	2.42595	0	MIXL1
MA0644.1	805	838	21.2065	8.38	2.53061	0	ESX1
MA0890.1	806	851	21.2329	8.51	2.49505	8.23973e-298	GBX2
MA0903.1	909	1003	23.9463	10.03	2.38746	1.11345e-297	HOXB3
MA1530.1	907	1014	23.8936	10.14	2.35637	5.70483e-286	NKX6-3
MA0710.1	716	740	18.862	7.4	2.54891	3.73911e-281	NOTO
MA0791.1	1201	1543	31.6386	15.43	2.05046	2.19385e-266	POU4F3
MA1549.1	943	1106	24.8419	11.06	2.24611	8.39409e-261	POU6F1(var.2)
MA0512.2	866	983	22.8135	9.83	2.3208	3.47239e-260	Rxra
MA1507.1	677	706	17.8346	7.06	2.52614	5.87921e-257	HOXD4
MA0706.1	901	1046	23.7355	10.46	2.26917	4.27439e-255	MEOX2
MA0027.2	614	624	16.1749	6.24	2.59213	6.6434e-254	EN1
MA1112.2	1196	1561	31.5068	15.61	2.01838	2.78271e-253	NR4A1
MA1504.1	585	588	15.411	5.88	2.62091	6.71815e-253	HOXC4
MA1111.1	1038	1281	27.3446	12.81	2.13463	5.72272e-252	NR2F2
MA0683.1	1136	1455	29.9262	14.55	2.05679	1.14079e-251	POU4F2
MA0793.1	947	1128	24.9473	11.28	2.21164	6.73767e-251	POU6F2
MA0674.1	728	785	19.1781	7.85	2.44307	4.36749e-250	NKX6-1
MA0675.1	728	785	19.1781	7.85	2.44307	4.36749e-250	NKX6-2
MA1519.1	728	785	19.1781	7.85	2.44307	4.36749e-250	LHX5
MA0880.1	658	687	17.334	6.87	2.52315	2.57628e-248	Dlx3
MA0881.1	658	687	17.334	6.87	2.52315	2.57628e-248	Dlx4
MA0882.1	706	759	18.5985	7.59	2.4504	3.55481e-244	DLX6
MA0135.1	1137	1474	29.9526	14.74	2.03206	2.71967e-243	Lhx3
MA0901.2	1454	2087	38.3035	20.87	1.83534	7.85946e-242	HOXB13
MA0856.1	838	965	22.0759	9.65	2.28765	6.81322e-241	RXRG
MA1471.1	987	1218	26.0011	12.18	2.13473	6.44787e-238	BARX2
MA0715.1	1009	1261	26.5806	12.61	2.1079	2.36345e-235	PROP1
MA1125.1	2140	3633	56.3751	36.33	1.55175	3.9045e-232	ZNF384
MA1536.1	793	906	20.8904	9.06	2.30578	6.98352e-232	NR2C2(var.2)
MA0855.1	852	1004	22.4447	10.04	2.23553	7.41196e-230	RXRB
MA0897.1	897	1081	23.6301	10.81	2.18595	1.89607e-228	Hmx2
MA0704.1	712	788	18.7566	7.88	2.38028	4.56441e-226	Lhx4
MA0721.1	712	788	18.7566	7.88	2.38028	4.56441e-226	UNCX
MA0874.1	713	790	18.7829	7.9	2.37759	1.15496e-225	Arx
MA0898.1	954	1184	25.1317	11.84	2.12261	3.0861e-225	Hmx3
MA0854.1	780	897	20.5479	8.97	2.29074	1.56459e-223	Alx1
MA1550.1	878	1060	23.1296	10.6	2.18204	6.2738e-222	PPARD
MA0896.1	763	875	20.1001	8.75	2.29715	5.70838e-220	Hmx1
MA0677.1	896	1094	23.6038	10.94	2.15757	7.18903e-220	Nr2f6
MA0790.1	1173	1600	30.9009	16	1.93131	3.49516e-217	POU4F1
MA0718.1	778	903	20.4953	9.03	2.26969	3.89972e-217	RAX
MA0875.1	693	780	18.2561	7.8	2.34052	4.01796e-209	BARX1
MA0713.1	973	1250	25.6322	12.5	2.05058	1.43953e-208	PHOX2A
MA0853.1	731	842	19.2571	8.42	2.28707	2.37217e-207	Alx4
MA0087.1	1211	1701	31.902	17.01	1.87549	3.22253e-206	Sox5
MA1496.1	629	687	16.5701	6.87	2.41195	7.7836e-206	HOXA4
MA0442.2	1394	2080	36.7229	20.8	1.76552	4.71074e-202	SOX10
MA0602.1	798	962	21.0221	9.62	2.18525	1.70915e-200	Arid5a
MA0788.1	1163	1623	30.6375	16.23	1.88771	1.95483e-200	POU3F3
MA0628.1	614	671	16.1749	6.71	2.41057	2.7774e-200	POU6F1
MA1574.1	806	978	21.2329	9.78	2.17105	5.54518e-199	THRB
MA0515.1	1358	2019	35.7745	20.19	1.77189	8.00793e-198	Sox6
MA0893.2	666	754	17.5448	7.54	2.32689	4.80861e-197	GSX2
MA0894.1	655	739	17.255	7.39	2.33491	1.73696e-195	HESX1
MA0050.2	2283	4144	60.1423	41.44	1.45131	2.71696e-194	IRF1
MA1537.1	854	1072	22.4974	10.72	2.09863	1.59223e-192	NR2F1(var.2)
MA0886.1	569	614	14.9895	6.14	2.44128	6.11293e-192	EMX2
MA1476.1	587	642	15.4636	6.42	2.40867	1.6289e-190	DLX5
MA0514.1	1636	2640	43.098	26.4	1.6325	2.57744e-189	Sox3
MA1518.1	565	612	14.8841	6.12	2.43204	2.39958e-188	LHX1
MA0658.1	596	658	15.7007	6.58	2.38613	2.63187e-188	LHX6
MA0041.1	1658	2693	43.6776	26.93	1.62189	3.64186e-188	Foxd3
MA0784.1	1138	1608	29.9789	16.08	1.86436	7.83504e-188	POU1F1
MA0725.1	484	499	12.7503	4.99	2.55516	1.135e-187	VSX1
MA0726.1	484	499	12.7503	4.99	2.55516	1.135e-187	VSX2
MA0046.2	905	1173	23.8409	11.73	2.03247	3.40687e-187	HNF1A
MA0153.2	699	823	18.4141	8.23	2.23744	1.39484e-185	HNF1B
MA0160.1	836	1057	22.0232	10.57	2.08356	3.9145e-184	NR4A2
MA0879.1	661	765	17.4131	7.65	2.27622	1.64325e-183	Dlx1
MA0867.2	1289	1924	33.9568	19.24	1.76491	7.20548e-183	SOX4
MA0661.1	692	816	18.2297	8.16	2.23403	8.8377e-183	MEOX1
MA0115.1	802	1003	21.1275	10.03	2.10643	1.73001e-181	NR1H2::RXRA
MA0899.1	1027	1412	27.0548	14.12	1.91606	2.95848e-181	HOXA10
MA1152.1	1342	2039	35.353	20.39	1.73384	4.67361e-181	SOX15
MA0142.1	1208	1769	31.823	17.69	1.79892	6.6934e-180	Pou5f1::Sox2
MA0846.1	1442	2264	37.9874	22.64	1.67789	7.62549e-177	FOXC2
MA1623.1	2039	3629	53.7144	36.29	1.48014	1.26543e-175	Stat2
MA0052.4	1670	2769	43.9937	27.69	1.58879	1.69722e-175	MEF2A
MA1500.1	591	671	15.569	6.71	2.32027	4.73706e-172	HOXB6
MA1534.1	640	751	16.8599	7.51	2.24499	2.06997e-170	NR1I3
MA0642.1	520	567	13.6986	5.67	2.41598	3.2651e-169	EN2
MA0619.1	1014	1425	26.7123	14.25	1.87455	8.40044e-167	LIN54
MA0497.1	1590	2625	41.8862	26.25	1.59566	9.44721e-167	MEF2C
MA0679.2	1078	1555	28.3983	15.55	1.82626	7.48296e-165	ONECUT1
MA0465.2	1012	1427	26.6596	14.27	1.86823	1.18998e-164	CDX2
MA0702.2	612	717	16.1222	7.17	2.24857	3.4007e-163	LMX1A
MA0787.1	1039	1485	27.3709	14.85	1.84316	1.26762e-162	POU3F2
MA0869.1	903	1226	23.7882	12.26	1.94031	1.66011e-162	Sox11
MA1148.1	839	1110	22.1022	11.1	1.99119	8.86442e-162	PPARA::RXRA
MA0912.2	544	613	14.3309	6.13	2.33783	4.34056e-161	HOXD3
MA0071.1	794	1032	20.9168	10.32	2.02682	2.13644e-160	RORA
MA0077.1	729	922	19.2044	9.22	2.08291	3.45049e-158	SOX9
MA0786.1	1065	1550	28.0558	15.5	1.81005	7.75166e-158	POU3F1
MA1421.1	966	1362	25.4478	13.62	1.86842	4.64012e-156	TCF7L1
MA0868.2	850	1144	22.392	11.44	1.95734	6.98368e-156	SOX8
MA0845.1	1100	1631	28.9779	16.31	1.77669	3.62622e-154	FOXB1
MA0913.2	787	1037	20.7323	10.37	1.99926	1.70702e-152	HOXD9
MA1494.1	661	817	17.4131	8.17	2.13134	4.92856e-152	HNF4A(var.2)
MA0032.2	1174	1790	30.9273	17.9	1.72778	1.61027e-151	FOXC1
MA1113.2	869	1193	22.8925	11.93	1.9189	2.24526e-150	PBX2
MA1607.1	1094	1639	28.8198	16.39	1.75838	7.2143e-148	Foxl2
MA0722.1	527	608	13.883	6.08	2.28339	1.4633e-145	VAX1
MA0723.1	527	608	13.883	6.08	2.28339	1.4633e-145	VAX2
MA1497.1	633	782	16.6754	7.82	2.13241	2.52715e-145	HOXA6
MA0885.1	488	550	12.8556	5.5	2.33739	1.17478e-143	Dlx2
MA0498.2	822	1124	21.6544	11.24	1.92655	5.14439e-143	MEIS1
MA0851.1	1212	1905	31.9283	19.05	1.67603	2.70836e-141	Foxj3
MA0040.1	896	1273	23.6038	12.73	1.85419	1.03619e-139	Foxq1
MA0143.4	775	1048	20.4162	10.48	1.94811	1.30633e-138	SOX2
MA0517.1	1613	2802	42.4921	28.02	1.51649	1.00435e-137	STAT1::STAT2
MA1501.1	590	724	15.5427	7.24	2.14678	1.99435e-137	HOXB7
MA0643.1	760	1024	20.0211	10.24	1.95518	3.70876e-137	Esrrg
MA0084.1	852	1196	22.4447	11.96	1.87665	3.87478e-137	SRY
MA0676.1	904	1300	23.8145	13	1.83189	1.03973e-135	Nr2e1
MA0606.1	1125	1745	29.6365	17.45	1.69836	2.30178e-135	NFAT5
MA0772.1	1019	1541	26.844	15.41	1.74199	1.32157e-131	IRF7
MA0624.1	1019	1549	26.844	15.49	1.73299	3.03155e-129	NFATC1
MA0757.1	841	1199	22.1549	11.99	1.84778	1.3689e-128	ONECUT3
MA0078.1	694	927	18.2824	9.27	1.97221	1.82639e-127	Sox17
MA1110.1	619	802	16.3066	8.02	2.03325	2.0202e-123	NR1H4
MA0132.2	376	409	9.90516	4.09	2.4218	9.32443e-122	PDX1
MA1481.1	376	409	9.90516	4.09	2.4218	9.32443e-122	DRGX
MA0612.2	376	409	9.90516	4.09	2.4218	9.32443e-122	EMX1
MA0900.2	448	519	11.8019	5.19	2.27397	2.27111e-121	HOXA2
MA0902.2	448	519	11.8019	5.19	2.27397	2.27111e-121	HOXB2
MA0904.2	448	519	11.8019	5.19	2.27397	2.27111e-121	HOXB5
MA0780.1	449	522	11.8282	5.22	2.26595	2.01626e-120	PAX3
MA0910.2	575	733	15.1475	7.33	2.06651	1.14928e-119	HOXD8
MA1640.1	831	1208	21.8915	12.08	1.81221	4.89892e-119	MEIS2(var.2)
MA0768.1	1015	1579	26.7387	15.79	1.69339	1.90584e-118	LEF1
MA0888.1	458	541	12.0653	5.41	2.23019	1.91242e-117	EVX2
MA0102.4	729	1019	19.2044	10.19	1.88463	7.78482e-117	CEBPA
MA0523.1	990	1534	26.0801	15.34	1.70014	1.08125e-116	TCF7L2
MA0141.3	728	1018	19.1781	10.18	1.8839	1.63121e-116	ESRRB
MA0507.1	1033	1628	27.2129	16.28	1.67155	2.68993e-115	POU2F2
MA0625.1	982	1524	25.8693	15.24	1.69746	6.25464e-115	NFATC3
MA0592.3	851	1263	22.4183	12.63	1.77501	4.88061e-114	ESRRA
MA0080.5	1861	3518	49.0253	35.18	1.39356	7.27352e-113	SPI1
MA0887.1	454	543	11.96	5.43	2.20257	2.77673e-112	EVX1
MA0495.3	948	1465	24.9737	14.65	1.70469	5.20173e-112	MAFF
MA0017.2	1085	1753	28.5827	17.53	1.6305	2.91905e-111	NR2F1
MA1120.1	753	1081	19.8367	10.81	1.83503	4.1192e-111	SOX13
MA0152.1	1385	2414	36.4858	24.14	1.51142	2.47492e-110	NFATC2
MA1473.1	679	943	17.8872	9.43	1.89685	2.56239e-110	CDX4
MA0627.2	980	1537	25.8166	15.37	1.67968	2.56899e-110	POU2F3
MA1124.1	1016	1614	26.765	16.14	1.6583	9.86647e-110	ZNF24
MA1657.1	720	1023	18.9673	10.23	1.85409	2.30107e-109	ZNF652
MA0769.2	818	1215	21.549	12.15	1.77358	9.37048e-109	TCF7
MA1562.1	508	640	13.3825	6.4	2.09102	1.19121e-108	SOX14
MA0680.1	397	458	10.4584	4.58	2.28349	2.17611e-108	PAX7
MA1639.1	698	985	18.3878	9.85	1.86678	4.71884e-108	MEIS1(var.2)
MA0724.1	300	315	7.90306	3.15	2.50891	6.35328e-108	VENTX
MA1479.1	634	866	16.7018	8.66	1.92861	7.05845e-108	DMRTC2
MA0148.4	892	1366	23.4984	13.66	1.72024	7.25785e-108	FOXA1
MA1606.1	981	1551	25.843	15.51	1.66621	3.43056e-107	Foxf1
MA0785.1	885	1355	23.314	13.55	1.72059	5.64388e-107	POU2F1
MA0847.2	1051	1702	27.687	17.02	1.62674	3.95466e-106	FOXD2
MA0029.1	772	1147	20.3372	11.47	1.77308	7.9743e-102	Mecom
MA1505.1	405	483	10.6691	4.83	2.20893	1.43572e-100	HOXC8
MA0122.3	692	997	18.2297	9.97	1.82846	4.76267e-100	Nkx3-2
MA1535.1	671	958	17.6765	9.58	1.84515	1.1647e-99	NR2C1
MA0866.1	663	947	17.4658	9.47	1.84432	3.1833e-98	SOX21
MA1150.1	687	1002	18.098	10.02	1.80619	2.68355e-95	RORB
MA0756.1	586	813	15.4373	8.13	1.89881	2.14756e-94	ONECUT2
MA0650.2	671	974	17.6765	9.74	1.81484	2.28606e-94	HOXA13
MA1478.1	570	790	15.0158	7.9	1.90073	6.17586e-92	DMRTA2
MA0878.2	605	857	15.9378	8.57	1.85972	2.13752e-91	CDX1
MA0593.1	972	1599	25.6059	15.99	1.60137	6.77179e-91	FOXP2
MA1115.1	930	1512	24.4995	15.12	1.62034	1.83312e-90	POU5F1
MA0774.1	648	942	17.0706	9.42	1.81217	2.08874e-90	MEIS2
MA0914.1	548	757	14.4362	7.57	1.90703	4.37038e-89	ISL2
MA1541.1	682	1015	17.9663	10.15	1.77008	2.82297e-88	NR6A1
MA0858.1	667	986	17.5711	9.86	1.78206	3.59713e-88	Rarb(var.2)
MA0520.1	921	1507	24.2624	15.07	1.60998	3.36079e-87	Stat6
MA0047.3	845	1354	22.2603	13.54	1.64404	9.96413e-86	FOXA2
MA0025.2	619	901	16.3066	9.01	1.80984	1.15272e-85	NFIL3
MA0836.2	572	814	15.0685	8.14	1.85117	8.7677e-85	CEBPD
MA0158.2	391	492	10.3003	4.92	2.09356	5.02237e-83	HOXA5
MA0792.1	744	1159	19.5996	11.59	1.69108	1.31744e-82	POU5F1B
MA0030.1	692	1055	18.2297	10.55	1.72794	1.93035e-82	FOXF2
MA0907.1	476	644	12.5395	6.44	1.94713	6.22962e-82	HOXC13
MA0775.1	619	916	16.3066	9.16	1.7802	5.15419e-81	MEIS3
MA0684.2	739	1155	19.4679	11.55	1.68553	5.3039e-81	RUNX3
MA0070.1	535	758	14.0938	7.58	1.85934	4.28085e-80	PBX1
MA0773.1	1025	1765	27.0021	17.65	1.52986	7.24215e-80	MEF2D
MA0884.1	718	1118	18.9146	11.18	1.69183	1.52859e-79	DUXA
MA0504.1	933	1568	24.5785	15.68	1.56751	2.39833e-79	NR2C2
MA0065.2	1144	2035	30.137	20.35	1.48093	1.07082e-78	Pparg::Rxra
MA1104.2	705	1095	18.5722	10.95	1.69609	1.12018e-78	GATA6
MA0653.1	725	1137	19.0991	11.37	1.67978	2.65923e-78	IRF9
MA0789.1	692	1076	18.2297	10.76	1.69421	9.06372e-77	POU3F4
MA0905.1	423	563	11.1433	5.63	1.97927	3.52469e-76	HOXC10
MA1418.1	1051	1842	27.687	18.42	1.5031	4.98828e-76	IRF3
MA0481.3	824	1352	21.7071	13.52	1.60555	6.75666e-76	FOXP1
MA0857.1	936	1591	24.6575	15.91	1.54981	6.81548e-76	Rarb
MA0072.1	655	1005	17.255	10.05	1.71692	7.13726e-76	RORA(var.2)
MA0613.1	747	1193	19.6786	11.93	1.64951	1.42752e-75	FOXG1
MA0614.1	747	1193	19.6786	11.93	1.64951	1.42752e-75	Foxj2
MA1563.1	542	786	14.2782	7.86	1.81656	3.12532e-75	SOX18
MA1603.1	604	907	15.9115	9.07	1.7543	5.26267e-75	Dmrt1
MA0480.1	989	1714	26.0537	17.14	1.52005	2.23425e-74	Foxo1
MA0508.3	1308	2436	34.4573	24.36	1.4145	3.72886e-74	PRDM1
MA0051.1	783	1274	20.627	12.74	1.61907	4.40936e-74	IRF2
MA0808.1	804	1318	21.1802	13.18	1.60699	4.42985e-74	TEAD3
MA0659.2	873	1465	22.9979	14.65	1.56982	6.39912e-74	MAFG
MA0909.2	531	771	13.9884	7.71	1.81432	2.60975e-73	HOXD13
MA1525.1	842	1404	22.1812	14.04	1.57986	7.86944e-73	NFATC4
MA0809.2	879	1485	23.156	14.85	1.55932	2.00642e-72	TEAD4
MA0730.1	672	1056	17.7028	10.56	1.67641	1.73877e-71	RARA(var.2)
MA0870.1	500	719	13.1718	7.19	1.83196	4.86499e-71	Sox1
MA0687.1	946	1644	24.921	16.44	1.51587	1.04621e-69	SPIC
MA1149.1	634	987	16.7018	9.87	1.69218	1.83034e-69	RARA::RXRG
MA0117.2	683	1088	17.9926	10.88	1.65373	4.03401e-69	Mafb
MA0842.2	607	935	15.9905	9.35	1.71022	6.91975e-69	NRL
MA0468.1	732	1200	19.2835	12	1.60695	1.10802e-66	DUX4
MA1683.1	760	1261	20.0211	12.61	1.58771	3.28434e-66	FOXA3
MA0159.1	698	1134	18.3878	11.34	1.6215	1.4098e-65	RARA::RXRA
MA1636.1	679	1097	17.8872	10.97	1.63056	4.98714e-65	CEBPG(var.2)
MA0114.4	730	1205	19.2308	12.05	1.59591	1.18822e-64	HNF4A
MA1495.1	294	368	7.74499	3.68	2.10462	4.95994e-63	HOXA1
MA0895.1	362	488	9.53635	4.88	1.95417	2.08403e-62	HMBOX1
MA0484.2	715	1184	18.8356	11.84	1.59085	2.29679e-62	HNF4G
MA0109.1	463	676	12.197	6.76	1.8043	2.64953e-62	HLTF
MA1121.1	763	1287	20.1001	12.87	1.56178	4.40246e-62	TEAD2
MA1632.1	672	1097	17.7028	10.97	1.61375	1.02796e-61	ATF2
MA0729.1	797	1362	20.9958	13.62	1.54154	1.20136e-61	RARA
MA1487.1	947	1691	24.9473	16.91	1.4753	1.60002e-61	FOXE1
MA0611.1	449	654	11.8282	6.54	1.8086	7.97796e-61	Dux
MA0610.1	470	695	12.3815	6.95	1.7815	1.27408e-60	DMRT3
MA1647.1	1025	1876	27.0021	18.76	1.43934	7.76398e-60	PRDM4
MA1151.1	612	984	16.1222	9.84	1.63844	3.50547e-59	RORC
MA0782.2	881	1560	23.2086	15.6	1.48773	7.45377e-59	PKNOX1
MA0796.1	571	902	15.0421	9.02	1.66764	8.94319e-59	TGIF1
MA1593.1	923	1655	24.3151	16.55	1.46919	1.62671e-58	ZNF317
MA0859.1	865	1527	22.7871	15.27	1.49228	1.87126e-58	Rarg
MA1608.1	446	656	11.7492	6.56	1.79104	1.89326e-58	Isl1
MA1489.1	513	788	13.5142	7.88	1.715	3.69837e-58	FOXN3
MA0043.3	482	727	12.6976	7.27	1.74657	4.04556e-58	HLF
MA0911.1	285	363	7.5079	3.63	2.06829	4.74145e-58	Hoxa11
MA0510.2	385	542	10.1423	5.42	1.87126	5.14802e-58	RFX5
MA0018.4	641	1052	16.8862	10.52	1.60515	2.25157e-57	CREB1
MA0852.2	692	1160	18.2297	11.6	1.57153	3.47181e-57	FOXK1
MA1540.1	711	1208	18.7302	12.08	1.55052	1.20636e-55	NR5A1
MA0081.2	1376	2725	36.2487	27.25	1.33023	1.64468e-55	SPIB
MA1532.1	540	856	14.2255	8.56	1.66186	1.1632e-54	NR1D2
MA0124.2	486	748	12.803	7.48	1.71162	1.4841e-54	Nkx3-1
MA0833.2	604	991	15.9115	9.91	1.6056	7.33369e-54	ATF4
MA0090.3	828	1472	21.8124	14.72	1.48182	8.6841e-54	TEAD1
MA0505.1	831	1479	21.8915	14.79	1.48015	1.01262e-53	Nr5a2
MA0042.2	701	1197	18.4668	11.97	1.54276	1.32275e-53	FOXI1
MA0033.2	701	1197	18.4668	11.97	1.54276	1.32275e-53	FOXL1
MA0848.1	701	1197	18.4668	11.97	1.54276	1.32275e-53	FOXO4
MA0849.1	701	1197	18.4668	11.97	1.54276	1.32275e-53	FOXO6
MA0850.1	701	1197	18.4668	11.97	1.54276	1.32275e-53	FOXP3
MA1103.2	703	1204	18.5195	12.04	1.53816	4.44579e-53	FOXK2
MA1553.1	340	473	8.9568	4.73	1.89361	4.54491e-53	RARG(var.3)
MA1506.1	293	389	7.71865	3.89	1.98423	9.4353e-53	HOXD10
MA0083.3	299	402	7.87671	4.02	1.95938	8.13308e-52	SRF
MA0492.1	635	1066	16.7281	10.66	1.56924	9.59276e-52	JUND(var.2)
MA0600.2	351	502	9.24658	5.02	1.84195	3.74206e-50	RFX2
MA0908.1	318	441	8.37724	4.41	1.8996	4.36251e-50	HOXD11
MA1552.1	340	483	8.9568	4.83	1.85441	1.24211e-49	RARB(var.3)
MA0652.1	488	773	12.8556	7.73	1.66308	2.88618e-49	IRF8
MA0672.1	488	773	12.8556	7.73	1.66308	2.88618e-49	NKX2-3
MA0488.1	649	1109	17.0969	11.09	1.54165	4.10044e-49	JUN
MA0728.1	901	1667	23.7355	16.67	1.42385	1.39928e-48	Nr2f6(var.2)
MA0035.4	485	771	12.7766	7.71	1.65715	2.72911e-48	GATA1
MA1498.1	316	444	8.32455	4.44	1.8749	9.58789e-48	HOXA7
MA1502.1	316	444	8.32455	4.44	1.8749	9.58789e-48	HOXB8
MA0164.1	533	877	14.0411	8.77	1.60104	1.3446e-46	Nr2e3
MA1508.1	1283	2579	33.7987	25.79	1.31054	7.00153e-46	IKZF1
MA0074.1	394	600	10.3793	6	1.72989	1.34914e-45	RXRA::VDR
MA0069.1	388	589	10.2213	5.89	1.73536	2.17093e-45	PAX6
MA0651.1	242	318	6.37513	3.18	2.00476	6.24224e-45	HOXC11
MA0873.1	248	329	6.53319	3.29	1.98577	9.59521e-45	HOXD12
MA0479.1	568	960	14.9631	9.6	1.55866	1.31642e-44	FOXH1
MA0660.1	815	1503	21.47	15.03	1.42847	4.91231e-44	MEF2B
MA1147.1	338	497	8.90411	4.97	1.79157	4.98647e-44	NR4A2::RXRA
MA0783.1	649	1139	17.0969	11.39	1.50105	1.39597e-43	PKNOX2
MA0797.1	536	899	14.1201	8.99	1.57065	2.5243e-43	TGIF2
MA0731.1	579	990	15.2529	9.9	1.5407	2.58232e-43	BCL6B
MA0509.2	597	1030	15.7271	10.3	1.5269	5.06234e-43	RFX1
MA0031.1	572	978	15.0685	9.78	1.54075	9.20884e-43	FOXD1
MA0157.2	572	978	15.0685	9.78	1.54075	9.20884e-43	FOXO3
MA0860.1	717	1294	18.8883	12.94	1.45968	1.48102e-42	Rarg(var.2)
MA1588.1	593	1026	15.6217	10.26	1.52258	3.52864e-42	ZNF136
MA0635.1	293	418	7.71865	4.18	1.84657	3.89699e-42	BARHL2
MA1146.1	362	556	9.53635	5.56	1.71517	1.43421e-40	NR1H4::RXRA
MA1105.2	616	1086	16.2276	10.86	1.49425	2.45577e-40	GRHL2
MA0598.3	969	1882	25.5269	18.82	1.35637	2.66676e-40	EHF
MA1546.1	197	251	5.18967	2.51	2.0676	3.7847e-40	PAX3(var.2)
MA0752.1	430	696	11.3277	6.96	1.62755	9.2136e-40	ZNF410
MA0673.1	520	886	13.6986	8.86	1.54612	2.99715e-39	NKX2-8
MA0038.2	653	1175	17.2023	11.75	1.46403	5.59183e-39	GFI1
MA0755.1	255	357	6.7176	3.57	1.88168	5.76744e-39	CUX2
MA0758.1	345	532	9.08851	5.32	1.70837	4.27776e-38	E2F7
MA1538.1	373	590	9.82613	5.9	1.66545	1.5015e-37	NR2F1(var.3)
MA0629.1	425	697	11.196	6.97	1.60631	2.65959e-37	Rhox11
MA0140.2	545	955	14.3572	9.55	1.50337	2.06125e-36	GATA1::TAL1
MA0483.1	917	1795	24.157	17.95	1.34579	5.10632e-36	Gfi1b
MA1572.1	374	599	9.85248	5.99	1.64482	6.43355e-36	TGIF2LY
MA0144.2	985	1957	25.9484	19.57	1.32593	1.12775e-35	STAT3
MA0799.1	391	635	10.3003	6.35	1.6221	1.31617e-35	RFX4
MA0485.2	232	325	6.1117	3.25	1.88052	2.02656e-35	HOXC9
MA0827.1	331	515	8.7197	5.15	1.69315	2.24315e-35	OLIG3
MA0062.3	999	1993	26.3172	19.93	1.32048	2.54393e-35	GABPA
MA0754.1	237	335	6.24341	3.35	1.86371	3.71366e-35	CUX1
MA0037.3	536	944	14.1201	9.44	1.49578	5.89147e-35	GATA3
MA1570.1	309	474	8.14015	4.74	1.71733	9.47451e-35	TFAP4(var.2)
MA0906.1	226	316	5.95364	3.16	1.88406	1.00803e-34	HOXC12
MA1555.1	316	488	8.32455	4.88	1.70585	1.07575e-34	RXRB(var.2)
MA1119.1	663	1225	17.4658	12.25	1.42578	1.09954e-34	SIX2
MA1143.1	218	302	5.74289	3.02	1.90162	1.67876e-34	FOSL1::JUND(var.2)
MA1533.1	392	643	10.3267	6.43	1.60601	2.53899e-34	NR1I2
MA1531.1	615	1121	16.2013	11.21	1.44525	2.79126e-34	NR1D1
MA1131.1	331	521	8.7197	5.21	1.67365	6.65619e-34	FOSL2::JUN(var.2)
MA1118.1	528	934	13.9094	9.34	1.48923	1.0256e-33	SIX1
MA1114.1	851	1662	22.4183	16.62	1.34888	1.6293e-33	PBX3
MA0779.1	237	341	6.24341	3.41	1.83091	3.31264e-33	PAX1
MA1503.1	247	360	6.50685	3.6	1.80746	3.72199e-33	HOXB9
MA0108.2	388	641	10.2213	6.41	1.59458	5.22852e-33	TBP
MA1629.1	1180	2455	31.0854	24.55	1.26621	3.33604e-32	Zic2
MA1155.1	781	1516	20.5743	15.16	1.35714	1.45736e-31	ZSCAN4
MA0633.1	414	703	10.9062	7.03	1.55138	1.81987e-31	Twist2
MA0770.1	508	905	13.3825	9.05	1.47873	2.5142e-31	HSF2
MA1556.1	415	706	10.9326	7.06	1.54852	2.68957e-31	RXRG(var.2)
MA0693.2	586	1077	15.4373	10.77	1.43336	3.15358e-31	VDR
MA1561.1	238	350	6.26976	3.5	1.79136	4.92798e-31	SOX12
MA0482.2	576	1058	15.1739	10.58	1.4342	9.34411e-31	GATA4
MA1594.1	525	946	13.8303	9.46	1.46198	1.06993e-30	ZNF382
MA1571.1	378	634	9.95785	6.34	1.57064	3.19793e-30	TGIF2LX
MA0667.1	479	849	12.6185	8.49	1.48628	3.4405e-30	MYF6
MA1126.1	324	524	8.5353	5.24	1.62887	5.92458e-30	FOS::JUN(var.2)
MA0518.1	885	1773	23.314	17.73	1.31495	8.1001e-30	Stat4
MA0798.2	560	1029	14.7524	10.29	1.43366	8.46778e-30	RFX3
MA0670.1	540	986	14.2255	9.86	1.44275	1.29369e-29	NFIA
MA0002.2	822	1631	21.6544	16.31	1.32767	3.45261e-29	RUNX1
MA0100.3	456	806	12.0126	8.06	1.4904	4.50646e-29	MYB
MA0089.2	648	1232	17.0706	12.32	1.3856	5.23363e-29	NFE2L1
MA1419.1	384	653	10.1159	6.53	1.54914	5.56506e-29	IRF4
MA1579.1	894	1809	23.5511	18.09	1.30189	3.30184e-28	ZBTB26
MA0865.1	414	721	10.9062	7.21	1.51265	3.48396e-28	E2F8
MA0063.2	484	873	12.7503	8.73	1.46051	4.44087e-28	NKX2-5
MA0486.2	470	844	12.3815	8.44	1.467	7.81887e-28	HSF1
MA0036.3	506	924	13.3298	9.24	1.44262	1.14966e-27	GATA2
MA0771.1	452	806	11.9073	8.06	1.47733	1.19092e-27	HSF4
MA0137.3	734	1440	19.3361	14.4	1.34279	1.25137e-27	STAT1
MA1539.1	334	556	8.79874	5.56	1.58251	1.5414e-27	NR2F6(var.3)
MA0678.1	280	450	7.37619	4.5	1.63915	1.45782e-26	OLIG2
MA0463.2	478	870	12.5922	8.7	1.44738	1.60174e-26	BCL6
MA0494.1	704	1383	18.5458	13.83	1.34099	3.5047e-26	Nr1h3::Rxra
MA1597.1	798	1603	21.0221	16.03	1.31142	4.66531e-26	ZNF528
MA0092.1	523	973	13.7777	9.73	1.416	5.01477e-26	Hand1::Tcf3
MA0631.1	309	512	8.14015	5.12	1.58987	5.57431e-26	Six3
MA0781.1	235	363	6.19073	3.63	1.70543	6.84544e-26	PAX9
MA0640.2	978	2034	25.764	20.34	1.26666	1.05667e-25	ELF3
MA0519.1	767	1542	20.2055	15.42	1.31034	8.40462e-25	Stat5a::Stat5b
MA0639.1	182	265	4.79452	2.65	1.80925	1.01825e-24	DBP
MA1127.1	258	414	6.79663	4.14	1.6417	1.14717e-24	FOSB::JUN
MA0843.1	210	320	5.53214	3.2	1.72879	2.34761e-24	TEF
MA0817.1	275	451	7.24447	4.51	1.60631	3.85689e-24	BHLHE23
MA0804.1	264	430	6.95469	4.3	1.61737	7.92314e-24	TBX19
MA0826.1	254	410	6.69125	4.1	1.63201	9.30964e-24	OLIG1
MA1625.1	750	1513	19.7576	15.13	1.30586	1.18952e-23	Stat5b
MA1628.1	1196	2589	31.5068	25.89	1.21695	1.42983e-23	Zic1::Zic2
MA1133.1	239	382	6.2961	3.82	1.64819	3.02093e-23	JUN::JUNB(var.2)
MA1646.1	855	1766	22.5237	17.66	1.27541	3.51204e-23	OSR2
MA1651.1	601	1172	15.8325	11.72	1.35089	3.99467e-23	ZFP42
MA0696.1	553	1063	14.568	10.63	1.37046	4.63049e-23	ZIC1
MA0258.2	658	1305	17.334	13.05	1.32828	6.07711e-23	ESR2
MA0501.1	627	1235	16.5174	12.35	1.33744	9.3913e-23	MAF::NFE2
MA1145.1	278	466	7.3235	4.66	1.57157	2.33782e-22	FOSL2::JUND(var.2)
MA1470.1	238	384	6.26976	3.84	1.63275	2.38835e-22	BACH2(var.2)
MA0800.1	466	877	12.2761	8.77	1.39978	9.26575e-22	EOMES
MA0149.1	1553	3508	40.9115	35.08	1.16623	1.02859e-21	EWSR1-FLI1
MA0461.2	272	457	7.16544	4.57	1.56793	1.10146e-21	Atoh1
MA1576.1	570	1114	15.0158	11.14	1.34792	1.35337e-21	THRB(var.3)
MA1624.1	691	1395	18.2034	13.95	1.3049	1.54449e-21	Stat5a
MA0802.1	441	823	11.6175	8.23	1.4116	1.60901e-21	TBR1
MA1592.1	533	1031	14.0411	10.31	1.36189	2.05505e-21	ZNF274
MA1644.1	437	817	11.5121	8.17	1.40907	3.99625e-21	NFYC
MA1589.1	605	1199	15.9378	11.99	1.32926	4.27644e-21	ZNF140
MA0776.1	100	127	2.63435	1.27	2.07429	4.31219e-21	MYBL1
MA0761.2	954	2028	25.1317	20.28	1.23924	5.26637e-21	ETV1
MA0525.2	229	373	6.03267	3.73	1.61734	8.97102e-21	TP63
MA1108.2	599	1192	15.7798	11.92	1.32381	2.41836e-20	MXI1
MA1580.1	381	699	10.0369	6.99	1.43589	2.69396e-20	ZBTB32
MA0697.1	510	989	13.4352	9.89	1.35846	3.58206e-20	ZIC3
MA0688.1	469	897	12.3551	8.97	1.37738	4.71386e-20	TBX2
MA0161.2	642	1295	16.9125	12.95	1.30599	4.95586e-20	NFIC
MA0473.3	927	1980	24.4204	19.8	1.23336	1.54806e-19	ELF1
MA0766.2	405	758	10.6691	7.58	1.40754	1.78938e-19	GATA5
MA1554.1	216	355	5.6902	3.55	1.60287	5.54756e-19	RFX7
MA0130.1	1316	2950	34.6681	29.5	1.17519	7.06297e-19	ZNF354C
MA0751.1	502	983	13.2244	9.83	1.34532	9.5786e-19	ZIC4
MA0655.1	405	766	10.6691	7.66	1.39284	2.02275e-18	JDP2
MA1117.1	460	892	12.118	8.92	1.35852	3.46137e-18	RELB
MA1645.1	563	1129	14.8314	11.29	1.31368	3.6269e-18	NKX2-2
MA0818.1	225	378	5.92729	3.78	1.56807	4.28791e-18	BHLHE22
MA0647.1	276	487	7.27081	4.87	1.49298	7.62429e-18	GRHL1
MA1601.1	819	1741	21.5753	17.41	1.23925	1.07502e-17	ZNF75D
MA0490.2	456	890	12.0126	8.9	1.34974	2.31901e-17	JUNB
MA1616.1	742	1562	19.5469	15.62	1.2514	3.47e-17	Prdm15
MA0689.1	454	888	11.96	8.88	1.34684	4.5485e-17	TBX20
MA1136.1	205	342	5.40042	3.42	1.57907	4.80024e-17	FOSB::JUNB(var.2)
MA1153.1	412	794	10.8535	7.94	1.36694	6.74741e-17	Smad4
MA1139.1	185	302	4.87355	3.02	1.61376	7.68254e-17	FOSL2::JUNB(var.2)
MA1129.1	175	283	4.61012	2.83	1.62902	1.44933e-16	FOSL1::JUN(var.2)
MA0837.1	165	263	4.34668	2.63	1.65273	1.54912e-16	CEBPE
MA0466.2	165	264	4.34668	2.64	1.64647	2.60481e-16	CEBPB
MA0095.2	586	1202	15.4373	12.02	1.2843	2.91224e-16	YY1
MA0671.1	437	863	11.5121	8.63	1.33397	1.59838e-15	NFIX
MA1600.1	608	1263	16.0169	12.63	1.26816	1.97643e-15	ZNF684
MA0113.3	243	432	6.40148	4.32	1.48182	2.6593e-15	NR3C1
MA0057.1	714	1518	18.8093	15.18	1.23908	2.94558e-15	MZF1(var.2)
MA0623.2	237	420	6.24341	4.2	1.48653	3.66766e-15	NEUROG1
MA0155.1	694	1474	18.2824	14.74	1.24033	6.25432e-15	INSM1
MA1585.1	307	576	8.08746	5.76	1.40407	1.02571e-14	ZKSCAN1
MA0834.1	179	301	4.71549	3.01	1.56661	1.43754e-14	ATF7
MA0009.2	219	386	5.76923	3.86	1.49462	1.9693e-14	TBXT
MA0607.1	322	612	8.48261	6.12	1.38605	2.1818e-14	Bhlha15
MA0594.2	60	74	1.58061	0.74	2.13596	3.07182e-14	HOXA9
MA1545.1	59	73	1.55427	0.73	2.12913	6.6337e-14	OVOL2
MA1154.1	513	1061	13.5142	10.61	1.27373	1.95907e-13	ZNF282
MA0503.1	604	1278	15.9115	12.78	1.24503	2.4027e-13	Nkx2-5(var.2)
MA0060.3	377	747	9.93151	7.47	1.32952	3.36321e-13	NFYA
MA1520.1	366	723	9.64173	7.23	1.33357	4.52101e-13	MAF
MA1142.1	476	980	12.5395	9.8	1.27954	6.80967e-13	FOSL1::JUND
MA0727.1	233	427	6.13804	4.27	1.43748	8.51745e-13	NR3C2
MA1544.1	59	76	1.55427	0.76	2.04509	1.72175e-12	OVOL1
MA0007.3	276	525	7.27081	5.25	1.38492	2.06416e-12	Ar
MA0491.2	419	852	11.0379	8.52	1.29553	2.10325e-12	JUND
MA1468.1	368	736	9.69442	7.36	1.31718	3.42111e-12	ATOH7
MA0073.1	1142	2623	30.0843	26.23	1.14694	5.37121e-12	RREB1
MA0743.2	425	873	11.196	8.73	1.28247	9.40894e-12	SCRT1
MA0066.1	400	817	10.5374	8.17	1.28977	1.57001e-11	PPARG
MA1584.1	439	909	11.5648	9.09	1.27226	1.79821e-11	ZIC5
MA1420.1	283	550	7.45522	5.5	1.35549	2.58716e-11	IRF5
MA0794.1	201	368	5.29505	3.68	1.43887	2.99388e-11	PROX1
MA0511.2	323	642	8.50896	6.42	1.32538	3.20598e-11	RUNX2
MA0669.1	292	572	7.69231	5.72	1.34481	3.89415e-11	NEUROG2
MA1655.1	586	1264	15.4373	12.64	1.22131	4.25287e-11	ZNF341
MA0744.2	449	937	11.8282	9.37	1.26235	4.33018e-11	SCRT2
MA0690.1	423	876	11.1433	8.76	1.27207	4.5643e-11	TBX21
MA0656.1	233	440	6.13804	4.4	1.39501	4.73873e-11	JDP2(var.2)
MA1123.2	667	1464	17.5711	14.64	1.20021	7.67735e-11	TWIST1
MA1618.1	660	1448	17.3867	14.48	1.20074	9.0289e-11	Ptf1a
MA0111.1	463	975	12.197	9.75	1.25098	1.09112e-10	Spz1
MA0764.2	1012	2321	26.6596	23.21	1.14863	1.20931e-10	ETV4
MA0838.1	165	295	4.34668	2.95	1.47345	1.64348e-10	CEBPG
MA1524.1	322	648	8.48261	6.48	1.30905	2.21468e-10	MSGN1
MA0840.1	189	349	4.97893	3.49	1.42663	3.08257e-10	Creb5
MA0737.1	317	638	8.3509	6.38	1.30892	3.14044e-10	GLIS3
MA0019.1	347	708	9.1412	7.08	1.29113	3.47154e-10	Ddit3::Cebpa
MA0698.1	742	1659	19.5469	16.59	1.17823	4.02581e-10	ZBTB18
MA0835.2	582	1269	15.3319	12.69	1.20819	4.62886e-10	BATF3
MA1634.1	576	1255	15.1739	12.55	1.20907	5.03602e-10	BATF
MA0839.1	218	416	5.74289	4.16	1.3805	7.03413e-10	CREB3L1
MA0605.2	218	419	5.74289	4.19	1.37062	1.60831e-09	ATF3
MA0462.2	575	1264	15.1475	12.64	1.19838	2.93153e-09	BATF::JUN
MA0691.1	473	1018	12.4605	10.18	1.22402	3.17993e-09	TFAP4
MA0150.2	599	1323	15.7798	13.23	1.19273	3.18036e-09	Nfe2l2
MA0668.1	203	389	5.34773	3.89	1.37474	4.33781e-09	NEUROD2
MA0145.3	165	305	4.34668	3.05	1.42514	4.66779e-09	TFCP2
MA0526.3	435	932	11.4594	9.32	1.22955	7.44996e-09	USF2
MA0112.3	406	866	10.6955	8.66	1.23504	1.30645e-08	ESR1
MA0088.2	495	1081	13.04	10.81	1.20629	1.57052e-08	ZNF143
MA0136.2	411	882	10.8272	8.82	1.22757	2.60323e-08	ELF5
MA0762.1	262	531	6.902	5.31	1.29981	2.72393e-08	ETV2
MA1649.1	516	1136	13.5933	11.36	1.19659	2.90267e-08	ZBTB12
MA0513.1	817	1879	21.5227	18.79	1.14543	3.09726e-08	SMAD2::SMAD3::SMAD4
MA0106.3	251	507	6.61222	5.07	1.30419	3.72107e-08	TP53
MA1521.1	337	710	8.87777	7.1	1.25039	5.34972e-08	MAFA
MA0093.3	443	964	11.6702	9.64	1.2106	5.94527e-08	USF1
MA0861.1	255	519	6.7176	5.19	1.29433	6.75408e-08	TP73
MA1132.1	345	732	9.08851	7.32	1.2416	9.21678e-08	JUN::JUNB
MA1575.1	272	561	7.16544	5.61	1.27726	1.11857e-07	THRB(var.2)
MA0476.1	496	1097	13.0664	10.97	1.1911	1.1735e-07	FOS
MA0665.1	536	1197	14.1201	11.97	1.17963	1.62683e-07	MSC
MA0474.2	186	365	4.89989	3.65	1.34244	1.84317e-07	ERG
MA1140.2	156	298	4.10959	2.98	1.37906	2.12915e-07	JUNB(var.2)
MA0591.1	540	1209	14.2255	12.09	1.17663	2.18556e-07	Bach1::Mafk
MA0502.2	397	863	10.4584	8.63	1.21186	2.75085e-07	NFYB
MA0596.1	488	1085	12.8556	10.85	1.18485	3.35721e-07	SREBF2
MA0657.1	272	567	7.16544	5.67	1.26375	3.6241e-07	KLF13
MA1137.1	424	930	11.1697	9.3	1.20104	3.62654e-07	FOSL1::JUNB
MA1466.1	164	318	4.32034	3.18	1.3586	3.70292e-07	ATF6
MA1652.1	1063	2524	28.0032	25.24	1.10948	4.06042e-07	ZKSCAN5
MA1128.1	456	1009	12.0126	10.09	1.19055	4.41245e-07	FOSL1::JUN
MA0777.1	82	140	2.16017	1.4	1.54298	5.22875e-07	MYBL2
MA0760.1	192	384	5.05796	3.84	1.31718	6.56937e-07	ERF
MA0739.1	375	816	9.87882	8.16	1.21064	6.93109e-07	Hic1
MA1542.1	286	604	7.53425	6.04	1.24739	7.58347e-07	OSR1
MA1630.1	773	1800	20.3635	18	1.13131	9.72326e-07	Znf281
MA0477.2	452	1006	11.9073	10.06	1.18363	1.12421e-06	FOSL1
MA1578.1	346	750	9.11486	7.5	1.21531	1.23843e-06	VEZF1
MA1573.1	552	1253	14.5416	12.53	1.16054	1.3799e-06	THAP11
MA0489.1	516	1166	13.5933	11.66	1.1658	1.7028e-06	JUN(var.2)
MA0067.1	107	197	2.81876	1.97	1.43084	1.86436e-06	Pax2
MA0609.2	173	345	4.55743	3.45	1.32099	1.86677e-06	CREM
MA0795.1	147	288	3.8725	2.88	1.34462	3.17148e-06	SMAD3
MA1116.1	828	1955	21.8124	19.55	1.11573	5.04118e-06	RBPJ
MA0101.1	421	945	11.0906	9.45	1.17361	7.90075e-06	REL
MA1523.1	390	871	10.274	8.71	1.17956	9.93256e-06	MSANTD3
MA0686.1	118	228	3.10854	2.28	1.36339	1.27874e-05	SPDEF
MA0107.1	464	1056	12.2234	10.56	1.15752	1.52308e-05	RELA
MA1514.1	707	1664	18.6249	16.64	1.11928	1.89531e-05	KLF17
MA0736.1	289	632	7.61328	6.32	1.20463	2.28585e-05	GLIS2
MA0831.2	269	584	7.08641	5.84	1.21343	2.31557e-05	TFE3
MA0663.1	128	254	3.37197	2.54	1.32755	2.97507e-05	MLX
MA1130.1	409	927	10.7745	9.27	1.1623	3.27116e-05	FOSL2::JUN
MA0138.2	595	1391	15.6744	13.91	1.12684	4.13915e-05	REST
MA1633.1	579	1354	15.2529	13.54	1.12651	5.57773e-05	BACH1
MA0841.1	350	787	9.22023	7.87	1.17157	5.82694e-05	NFE2
MA1135.1	378	857	9.95785	8.57	1.16194	6.87252e-05	FOSB::JUNB
MA0883.1	380	866	10.0105	8.66	1.15595	0.000110919	Dmbx1
MA0805.1	453	1047	11.9336	10.47	1.13979	0.000115701	TBX1
MA0832.1	441	1020	11.6175	10.2	1.13897	0.000155191	Tcf21
MA0622.1	170	360	4.4784	3.6	1.244	0.000163144	Mlxip
MA0877.2	82	157	2.16017	1.57	1.3759	0.000173818	BARHL1
MA0098.3	174	370	4.58377	3.7	1.23886	0.00017906	ETS1
MA1107.2	1038	2535	27.3446	25.35	1.07868	0.000190559	KLF9
MA1134.1	355	811	9.35195	8.11	1.15314	0.000236126	FOS::JUNB
MA1475.1	93	183	2.44995	1.83	1.33877	0.000239511	CREB3L4(var.2)
MA0056.2	564	1332	14.8577	13.32	1.11545	0.000240032	MZF1
MA1654.1	723	1734	19.0464	17.34	1.09841	0.000247139	ZNF16
MA0828.1	135	280	3.55638	2.8	1.27013	0.000248376	SREBF2(var.2)
MA1568.1	212	463	5.58483	4.63	1.20623	0.000257975	TCF21(var.2)
MA1141.1	447	1042	11.7756	10.42	1.13009	0.000317167	FOS::JUND
MA1604.1	629	1501	16.5701	15.01	1.10394	0.000372453	Ebf2
MA0641.1	224	495	5.90095	4.95	1.19211	0.000401029	ELF4
MA1622.1	488	1147	12.8556	11.47	1.12081	0.000403132	Smad2::Smad3
MA0099.3	409	953	10.7745	9.53	1.13059	0.000555805	FOS::JUN
MA0863.1	243	546	6.40148	5.46	1.17243	0.000760122	MTF1
MA0638.1	132	279	3.47734	2.79	1.24636	0.000768286	CREB3
MA1638.1	630	1513	16.5964	15.13	1.09692	0.000791461	HAND2
MA1602.1	145	310	3.81981	3.1	1.2322	0.000798374	ZSCAN29
MA0475.2	142	304	3.74078	3.04	1.23052	0.000964367	FLI1
MA0664.1	114	238	3.00316	2.38	1.26183	0.000983452	MLXIPL
MA0862.1	53	99	1.39621	0.99	1.41031	0.00111219	GMEB2
MA0119.1	532	1271	14.0148	12.71	1.10266	0.00126623	NFIC::TLX1
MA0738.1	484	1152	12.7503	11.52	1.10679	0.0014997	HIC2
MA1565.1	630	1526	16.5964	15.26	1.08758	0.00206727	TBX18
MA0735.1	137	297	3.60906	2.97	1.21517	0.00213961	GLIS1
MA0059.1	219	499	5.76923	4.99	1.15616	0.00314061	MAX::MYC
MA1474.1	174	389	4.58377	3.89	1.17835	0.00315215	CREB3L4
MA0844.1	115	247	3.0295	2.47	1.22652	0.00319895	XBP1
MA0604.1	50	96	1.31718	0.96	1.37206	0.00324813	Atf1
MA0595.1	441	1054	11.6175	10.54	1.10223	0.00347727	SREBF1
MA1509.1	60	119	1.58061	1.19	1.32824	0.0035922	IRF6
MA0467.1	565	1369	14.8841	13.69	1.08722	0.00371064	Crx
MA1138.1	346	816	9.11486	8.16	1.11702	0.00371787	FOSL2::JUNB
MA0496.3	782	1927	20.6006	19.27	1.06905	0.00458279	MAFK
MA1567.1	411	982	10.8272	9.82	1.10256	0.00464693	TBX6
MA0637.1	69	141	1.8177	1.41	1.28915	0.00483465	CENPB
MA0615.1	43	82	1.13277	0.82	1.38143	0.00518664	Gmeb1
MA0646.1	154	345	4.0569	3.45	1.17591	0.0057817	GCM1
MA0645.1	273	639	7.19178	6.39	1.12547	0.00606751	ETV6
MA1101.2	319	754	8.40358	7.54	1.11453	0.00609391	BACH2
MA0116.1	386	923	10.1686	9.23	1.10169	0.00639031	Znf423
MA1557.1	98	211	2.58166	2.11	1.22354	0.00671276	SMAD5
MA0806.1	407	978	10.7218	9.78	1.0963	0.00744021	TBX4
MA0807.1	407	978	10.7218	9.78	1.0963	0.00744021	TBX5
MA0006.1	537	1308	14.1465	13.08	1.08153	0.0074415	Ahr::Arnt
MA0014.3	158	357	4.16228	3.57	1.1659	0.00767635	PAX5
MA0819.1	132	295	3.47734	2.95	1.17876	0.00916184	CLOCK
MA0076.2	225	524	5.92729	5.24	1.13116	0.00931289	ELK4
MA0620.3	214	497	5.63751	4.97	1.13431	0.00960325	MITF
MA0694.1	171	391	4.50474	3.91	1.15211	0.00985974	ZBTB7B
MA1144.1	339	816	8.93045	8.16	1.09442	0.0155674	FOSL2::JUND
MA1467.1	641	1588	16.8862	15.88	1.06336	0.0169959	ATOH1(var.2)
MA0712.2	532	1309	14.0148	13.09	1.07065	0.0175064	OTX2
MA0711.1	55	115	1.44889	1.15	1.25991	0.0189367	OTX1
MA0154.4	719	1792	18.941	17.92	1.05697	0.0201181	EBF1
MA0749.1	31	60	0.816649	0.6	1.36108	0.0208336	ZBED1
MA1637.1	610	1519	16.0695	15.19	1.0579	0.0297659	EBF3
MA0091.1	453	1118	11.9336	11.18	1.06741	0.0333674	TAL1::TCF3
MA1483.1	165	388	4.34668	3.88	1.12028	0.033731	ELF2
MA0528.2	993	2514	26.1591	25.14	1.04054	0.0350129	ZNF263
MA0597.1	527	1309	13.883	13.09	1.06058	0.0355588	THAP1
MA1619.1	469	1166	12.3551	11.66	1.05961	0.0485807	Ptf1a(var.2)
MA0871.2	174	415	4.58377	4.15	1.10452	0.0501199	TFEC
MA0603.1	148	351	3.89884	3.51	1.11078	0.05581	Arntl
MA0765.2	192	463	5.05796	4.63	1.09243	0.0618394	ETV5
MA0753.2	667	1684	17.5711	16.84	1.04342	0.0669424	ZNF740
MA0719.1	389	969	10.2476	9.69	1.05755	0.0753041	RHOXF1
MA0734.2	468	1175	12.3288	11.75	1.04926	0.0849929	GLI2
MA0829.2	347	866	9.1412	8.66	1.05557	0.0967817	SREBF1(var.2)
MA1566.1	441	1109	11.6175	11.09	1.04756	0.10028	TBX3
MA1522.1	916	2343	24.1307	23.43	1.0299	0.102216	MAZ
MA1484.1	145	352	3.81981	3.52	1.08517	0.112212	ETS2
MA0469.3	48	109	1.26449	1.09	1.16008	0.112725	E2F3
MA0692.1	208	513	5.47945	5.13	1.06812	0.116818	TFEB
MA1641.1	462	1167	12.1707	11.67	1.04291	0.117608	MYF5
MA1583.1	98	234	2.58166	2.34	1.10328	0.118905	ZFP57
MA0156.2	109	262	2.87144	2.62	1.09597	0.121956	FEV
MA0464.2	104	250	2.73973	2.5	1.09589	0.12844	BHLHE40
MA0763.1	112	272	2.95047	2.72	1.08473	0.148109	ETV3
MA0759.1	114	278	3.00316	2.78	1.08027	0.158854	ELK3
MA1491.1	439	1115	11.5648	11.15	1.0372	0.159103	GLI3
MA0682.2	332	839	8.74605	8.39	1.04244	0.166628	PITX1
MA0636.1	97	236	2.55532	2.36	1.08276	0.173807	BHLHE41
MA0516.2	641	1644	16.8862	16.44	1.02714	0.180326	SP2
MA0608.1	151	375	3.97787	3.75	1.06077	0.188122	Creb3l2
MA1615.1	691	1778	18.2034	17.78	1.02381	0.200563	Plagl1
MA1627.1	928	2398	24.4468	23.98	1.01947	0.202887	Wt1
MA1656.1	519	1330	13.6723	13.3	1.02799	0.203897	ZNF449
MA1472.1	550	1412	14.4889	14.12	1.02613	0.211928	BHLHA15(var.2)
MA0163.1	634	1634	16.7018	16.34	1.02214	0.230188	PLAG1
MA1653.1	1061	2752	27.9505	27.52	1.01564	0.23231	ZNF148
MA1548.1	320	817	8.42993	8.17	1.03181	0.24012	PLAGL2
MA1122.1	161	408	4.24131	4.08	1.03954	0.278204	TFDP1
MA1599.1	529	1370	13.9357	13.7	1.01721	0.305881	ZNF682
MA0695.1	176	449	4.63646	4.49	1.03262	0.306388	ZBTB7C
MA0004.1	400	1035	10.5374	10.35	1.01811	0.326672	Arnt
MA1493.1	178	456	4.68915	4.56	1.02832	0.330796	HES6
MA0024.3	33	81	0.869336	0.81	1.07325	0.340847	E2F1
MA0767.1	91	231	2.39726	2.31	1.03778	0.348214	GCM2
MA0750.2	272	703	7.16544	7.03	1.01927	0.35329	ZBTB7A
MA0626.1	185	476	4.87355	4.76	1.02386	0.355036	Npas2
MA1464.1	135	346	3.55638	3.46	1.02785	0.359531	ARNT2
MA0471.2	661	1733	17.4131	17.33	1.00479	0.442025	E2F6
MA1480.1	261	682	6.87566	6.82	1.00816	0.446462	DPRX
MA0162.4	422	1106	11.117	11.06	1.00515	0.455711	EGR1
MA0478.1	386	1013	10.1686	10.13	1.00381	0.472857	FOSL2
MA0801.1	375	988	9.87882	9.88	0.999881	0.514119	MGA
MA0803.1	375	988	9.87882	9.88	0.999881	0.514119	TBX15
MA1581.1	658	1738	17.334	17.38	0.997355	0.548021	ZBTB6
MA1485.1	382	1010	10.0632	10.1	0.996359	0.550725	FERD3L
MA0822.1	172	456	4.53109	4.56	0.993659	0.561298	HES7
MA1527.1	451	1196	11.8809	11.96	0.993389	0.587261	NFIC(var.2)
MA0649.1	126	340	3.31928	3.4	0.97626	0.656009	HEY2
MA1560.1	101	274	2.6607	2.74	0.971057	0.669723	SOHLH2
MA0028.2	83	227	2.18651	2.27	0.963221	0.692708	ELK1
MA1642.1	645	1726	16.9916	17.26	0.984448	0.719692	NEUROG2(var.2)
MA1643.1	590	1584	15.5427	15.84	0.98123	0.746758	NFIB
MA0470.2	36	104	0.948367	1.04	0.911891	0.789617	E2F4
MA0748.2	104	290	2.73973	2.9	0.944733	0.790116	YY2
MA1528.1	405	1106	10.6691	11.06	0.964659	0.843211	NFIX(var.2)
MA0521.1	820	2216	21.6017	22.16	0.974805	0.859151	Tcf12
MA0131.2	64	187	1.68599	1.87	0.901596	0.872983	HINFP
MA0864.2	44	132	1.15911	1.32	0.878117	0.884228	E2F2
MA0616.2	111	320	2.92413	3.2	0.913791	0.901087	HES2
MA0500.2	477	1312	12.5659	13.12	0.957764	0.905873	MYOG
MA0823.1	128	369	3.37197	3.69	0.913813	0.915934	HEY1
MA0506.1	112	326	2.95047	3.26	0.905053	0.923109	NRF1
MA0825.1	145	420	3.81981	4.2	0.909479	0.938167	MNT
MA0527.1	60	183	1.58061	1.83	0.863722	0.938408	ZBTB33
MA0733.1	247	700	6.50685	7	0.92955	0.940204	EGR4
MA1106.1	76	231	2.00211	2.31	0.866713	0.953777	HIF1A
MA0648.1	269	765	7.08641	7.65	0.926328	0.955689	GSC
MA0632.2	80	244	2.10748	2.44	0.863722	0.961197	TCFL5
MA0820.1	459	1287	12.0917	12.87	0.939524	0.9681	FIGLA
MA0147.3	179	524	4.71549	5.24	0.899903	0.971077	MYC
MA1547.1	344	979	9.06217	9.79	0.925656	0.974837	PITX2
MA0714.1	326	931	8.58799	9.31	0.922448	0.976506	PITX3
MA0741.1	662	1842	17.4394	18.42	0.946765	0.977762	KLF16
MA0058.3	139	417	3.66175	4.17	0.878117	0.980006	MAX
MA0812.1	348	995	9.16754	9.95	0.921361	0.98156	TFAP2B(var.2)
MA0821.1	163	488	4.29399	4.88	0.879917	0.985736	HES5
MA0891.1	279	810	7.34984	8.1	0.907388	0.986062	GSC2
MA1587.1	934	2582	24.6048	25.82	0.952938	0.986065	ZNF135
MA0732.1	231	681	6.08535	6.81	0.893591	0.989399	EGR3
MA0815.1	271	793	7.13909	7.93	0.900264	0.990365	TFAP2C(var.3)
MA1650.1	132	405	3.47734	4.05	0.858604	0.990464	ZBTB14
MA1109.1	625	1760	16.4647	17.6	0.935494	0.991006	NEUROD1
MA0104.4	118	368	3.10854	3.68	0.844711	0.992902	MYCN
MA1512.1	486	1389	12.803	13.89	0.921739	0.993758	KLF11
MA0259.1	63	210	1.65964	2.1	0.790306	0.993946	ARNT::HIF1A
MA0816.1	627	1773	16.5174	17.73	0.931607	0.994107	Ascl2
MA1511.1	532	1517	14.0148	15.17	0.923847	0.994725	KLF10
MA0872.1	293	863	7.71865	8.63	0.894398	0.995209	TFAP2A(var.3)
MA0778.1	295	871	7.77134	8.71	0.892232	0.996052	NFKB2
MA0048.2	469	1354	12.3551	13.54	0.91249	0.997034	NHLH1
MA0813.1	322	953	8.48261	9.53	0.890096	0.997766	TFAP2B(var.3)
MA0747.1	579	1663	15.2529	16.63	0.917192	0.99832	SP8
MA0105.4	293	882	7.71865	8.82	0.875131	0.999023	NFKB1
MA0146.2	629	1810	16.5701	18.1	0.915474	0.999179	Zfx
MA1099.2	107	354	2.81876	3.54	0.796259	0.999191	HES1
MA0599.1	951	2684	25.0527	26.84	0.933409	0.999281	KLF5
MA0742.1	340	1041	8.9568	10.41	0.860403	0.999924	Klf12
MA0524.2	335	1029	8.82508	10.29	0.857636	0.999938	TFAP2C
MA1529.1	382	1165	10.0632	11.65	0.863796	0.999958	NHLH2
MA1100.2	488	1462	12.8556	14.62	0.879319	0.999963	ASCL1
MA1569.1	269	850	7.08641	8.5	0.833695	0.999974	TFAP2E
MA0499.2	567	1685	14.9368	16.85	0.886456	0.999974	MYOD1
MA1102.2	477	1440	12.5659	14.4	0.872629	0.999983	CTCFL
MA1513.1	269	854	7.08641	8.54	0.82979	0.999983	KLF15
MA1635.1	485	1463	12.7766	14.63	0.873316	0.999984	BHLHE22(var.2)
MA0472.2	110	390	2.89779	3.9	0.743022	0.999986	EGR2
MA0003.4	604	1795	15.9115	17.95	0.886434	0.999987	TFAP2A
MA1517.1	359	1129	9.45732	11.29	0.837673	0.999998	KLF6
MA0740.1	273	883	7.19178	8.83	0.814471	0.999998	KLF14
MA0039.4	983	2857	25.8957	28.57	0.906394	0.999999	KLF4
MA0493.1	620	1870	16.333	18.7	0.873422	0.999999	Klf1
MA0811.1	330	1055	8.69336	10.55	0.824015	0.999999	TFAP2B
MA1564.1	433	1350	11.4067	13.5	0.844944	0.999999	SP9
MA1559.1	536	1645	14.1201	16.45	0.858366	1	SNAI3
MA1620.1	493	1532	12.9874	15.32	0.847739	1	Ptf1a(var.3)
MA1621.1	473	1481	12.4605	14.81	0.841356	1	Rbpjl
MA0810.1	355	1147	9.35195	11.47	0.81534	1	TFAP2A(var.2)
MA1516.1	322	1061	8.48261	10.61	0.799492	1	KLF3
MA0745.2	484	1525	12.7503	15.25	0.836083	1	SNAI2
MA0685.1	370	1208	9.7471	12.08	0.806879	1	SP4
MA1648.1	546	1711	14.3836	17.11	0.840652	1	TCF12(var.2)
MA0522.3	531	1680	13.9884	16.8	0.832643	1	TCF3
MA0746.2	459	1482	12.0917	14.82	0.815903	1	SP3
MA1558.1	553	1755	14.568	17.55	0.830084	1	SNAI1
MA1515.1	552	1758	14.5416	17.58	0.827169	1	KLF2
MA0814.2	542	1745	14.2782	17.45	0.818234	1	TFAP2C(var.2)
MA0079.4	441	1472	11.6175	14.72	0.789232	1	SP1
MA1631.1	612	1992	16.1222	19.92	0.809349	1	ASCL1(var.2)
MA0830.2	528	1752	13.9094	17.52	0.793914	1	TCF4
MA1596.1	1055	3285	27.7924	32.85	0.84604	1	ZNF460
MA0103.3	469	1710	12.3551	17.1	0.722521	1	ZEB1
MA0139.1	541	2013	14.2518	20.13	0.70799	1	CTCF

## Sheet: 4-eRPCs
motif	observed	background	percent.observed	percent.background	fold.enrichment	pvalue	motif.name
MA0769.2	134	1215	30.8046	12.15	2.53536	2.61036e-26	TCF7
MA0523.1	138	1534	31.7241	15.34	2.06807	1.32731e-18	TCF7L2
MA0768.1	131	1579	30.1149	15.79	1.90722	1.19971e-14	LEF1
MA1421.1	118	1362	27.1264	13.62	1.99166	1.97643e-14	TCF7L1
MA0151.1	279	4639	64.1379	46.39	1.38258	2.10089e-14	Arid3a
MA1623.1	227	3629	52.1839	36.29	1.43797	3.4539e-12	Stat2
MA0715.1	106	1261	24.3678	12.61	1.93242	4.73883e-12	PROP1
MA0854.1	84	897	19.3103	8.97	2.15277	5.62329e-12	Alx1
MA0707.1	115	1423	26.4368	14.23	1.85782	5.89282e-12	MNX1
MA1125.1	226	3633	51.954	36.33	1.43006	7.77514e-12	ZNF384
MA1119.1	103	1225	23.6782	12.25	1.93291	1.04146e-11	SIX2
MA0681.2	148	2087	34.023	20.87	1.63023	5.01425e-11	PHOX2B
MA1528.1	94	1106	21.6092	11.06	1.95382	6.0833e-11	NFIX(var.2)
MA0676.1	105	1300	24.1379	13	1.85676	7.17742e-11	Nr2e1
MA0702.2	69	717	15.8621	7.17	2.21228	1.9098e-10	LMX1A
MA1534.1	71	751	16.3218	7.51	2.17335	2.22229e-10	NR1I3
MA1643.1	119	1584	27.3563	15.84	1.72704	2.81289e-10	NFIB
MA0703.2	96	1184	22.069	11.84	1.86393	4.96227e-10	LMX1B
MA0712.2	103	1309	23.6782	13.09	1.80887	5.29981e-10	OTX2
MA1527.1	96	1196	22.069	11.96	1.84523	8.58266e-10	NFIC(var.2)
MA0700.2	82	966	18.8506	9.66	1.95141	1.47215e-09	LHX2
MA0467.1	105	1369	24.1379	13.69	1.76318	1.48172e-09	Crx
MA0880.1	64	687	14.7126	6.87	2.14158	3.59867e-09	Dlx3
MA0881.1	64	687	14.7126	6.87	2.14158	3.59867e-09	Dlx4
MA0080.5	210	3518	48.2759	35.18	1.37225	6.54982e-09	SPI1
MA0050.2	238	4144	54.7126	41.44	1.32029	8.17029e-09	IRF1
MA1640.1	93	1208	21.3793	12.08	1.76981	1.43785e-08	MEIS2(var.2)
MA0483.1	124	1795	28.5057	17.95	1.58806	2.11377e-08	Gfi1b
MA0035.4	67	771	15.4023	7.71	1.9977	2.47388e-08	GATA1
MA1155.1	109	1516	25.0575	15.16	1.65287	2.56534e-08	ZSCAN4
MA0621.1	91	1188	20.9195	11.88	1.7609	2.75295e-08	mix-a
MA0630.1	84	1065	19.3103	10.65	1.81318	2.90949e-08	SHOX
MA0853.1	71	842	16.3218	8.42	1.93846	3.04918e-08	Alx4
MA0808.1	98	1318	22.5287	13.18	1.70931	3.13564e-08	TEAD3
MA1549.1	86	1106	19.7701	11.06	1.78753	3.70104e-08	POU6F1(var.2)
MA0892.1	80	1002	18.3908	10.02	1.83541	3.95293e-08	GSX1
MA0883.1	72	866	16.5517	8.66	1.91128	4.27988e-08	Dmbx1
MA0504.1	111	1568	25.5172	15.68	1.62738	4.29188e-08	NR2C2
MA0674.1	67	785	15.4023	7.85	1.96208	5.00918e-08	NKX6-1
MA0675.1	67	785	15.4023	7.85	1.96208	5.00918e-08	NKX6-2
MA1519.1	67	785	15.4023	7.85	1.96208	5.00918e-08	LHX5
MA0860.1	96	1294	22.069	12.94	1.70548	5.07511e-08	Rarg(var.2)
MA0032.2	122	1790	28.046	17.9	1.56681	6.41786e-08	FOXC1
MA0601.1	109	1544	25.0575	15.44	1.62289	6.92737e-08	Arid3b
MA0809.2	105	1485	24.1379	14.85	1.62545	1.22081e-07	TEAD4
MA1500.1	59	671	13.5632	6.71	2.02134	1.2689e-07	HOXB6
MA0774.1	75	942	17.2414	9.42	1.8303	1.29239e-07	MEIS2
MA0520.1	106	1507	24.3678	15.07	1.61698	1.36169e-07	Stat6
MA0038.2	88	1175	20.2299	11.75	1.72169	1.40522e-07	GFI1
MA0672.1	65	773	14.9425	7.73	1.93306	1.43156e-07	NKX2-3
MA0713.1	92	1250	21.1494	12.5	1.69195	1.52778e-07	PHOX2A
MA1118.1	74	934	17.0115	9.34	1.82136	1.94226e-07	SIX1
MA1597.1	110	1603	25.2874	16.03	1.5775	2.65562e-07	ZNF528
MA0497.1	161	2625	37.0115	26.25	1.40996	2.98045e-07	MEF2C
MA0654.1	62	740	14.2529	7.4	1.92606	3.2995e-07	ISX
MA0716.1	62	740	14.2529	7.4	1.92606	3.2995e-07	PRRX1
MA0717.1	62	740	14.2529	7.4	1.92606	3.2995e-07	RAX2
MA0720.1	62	740	14.2529	7.4	1.92606	3.2995e-07	Shox2
MA0468.1	88	1200	20.2299	12	1.68582	3.61464e-07	DUX4
MA1525.1	99	1404	22.7586	14.04	1.62098	3.63444e-07	NFATC4
MA0851.1	125	1905	28.7356	19.05	1.50843	3.70402e-07	Foxj3
MA1124.1	110	1614	25.2874	16.14	1.56675	3.78467e-07	ZNF24
MA1505.1	46	483	10.5747	4.83	2.18938	3.78986e-07	HOXC8
MA0662.1	76	986	17.4713	9.86	1.77193	3.92486e-07	MIXL1
MA1107.2	156	2535	35.8621	25.35	1.41468	4.22281e-07	KLF9
MA0673.1	70	886	16.092	8.86	1.81625	4.92368e-07	NKX2-8
MA0046.2	86	1173	19.7701	11.73	1.68543	5.14215e-07	HNF1A
MA0628.1	57	671	13.1034	6.71	1.95282	6.69436e-07	POU6F1
MA0484.2	86	1184	19.7701	11.84	1.66977	7.67598e-07	HNF4G
MA1463.1	76	1005	17.4713	10.05	1.73843	8.36223e-07	ARGFX
MA0797.1	70	899	16.092	8.99	1.78998	8.48986e-07	TGIF2
MA0706.1	78	1046	17.931	10.46	1.71425	1.01626e-06	MEOX2
MA0498.2	82	1124	18.8506	11.24	1.6771	1.23979e-06	MEIS1
MA0618.1	77	1036	17.7011	10.36	1.70861	1.37685e-06	LBX1
MA0518.1	116	1773	26.6667	17.73	1.50404	1.38217e-06	Stat4
MA0856.1	73	965	16.7816	9.65	1.73903	1.42142e-06	RXRG
MA0161.2	91	1295	20.9195	12.95	1.61541	1.4512e-06	NFIC
MA0903.1	75	1003	17.2414	10.03	1.71898	1.5445e-06	HOXB3
MA0775.1	70	916	16.092	9.16	1.75676	1.68895e-06	MEIS3
MA0882.1	61	759	14.023	7.59	1.84756	1.70613e-06	DLX6
MA0090.3	100	1472	22.9885	14.72	1.56172	1.80711e-06	TEAD1
MA0786.1	104	1550	23.908	15.5	1.54245	1.87818e-06	POU3F1
MA0135.1	100	1474	22.9885	14.74	1.5596	1.92346e-06	Lhx3
MA1121.1	90	1287	20.6897	12.87	1.60759	2.07515e-06	TEAD2
MA0081.2	162	2725	37.2414	27.25	1.36666	2.15203e-06	SPIB
MA0648.1	61	765	14.023	7.65	1.83307	2.21332e-06	GSC
MA0666.1	60	749	13.7931	7.49	1.84154	2.33501e-06	MSX1
MA0708.1	60	749	13.7931	7.49	1.84154	2.33501e-06	MSX2
MA0876.1	60	749	13.7931	7.49	1.84154	2.33501e-06	BSX
MA0041.1	160	2693	36.7816	26.93	1.36582	2.7235e-06	Foxd3
MA0898.1	84	1184	19.3103	11.84	1.63094	2.7973e-06	Hmx3
MA0785.1	93	1355	21.3793	13.55	1.57781	3.00991e-06	POU2F1
MA0855.1	74	1004	17.0115	10.04	1.69437	3.14775e-06	RXRB
MA0069.1	50	589	11.4943	5.89	1.95149	3.55241e-06	PAX6
MA0684.2	82	1155	18.8506	11.55	1.63208	3.68247e-06	RUNX3
MA0845.1	107	1631	24.5977	16.31	1.50814	3.69719e-06	FOXB1
MA0722.1	51	608	11.7241	6.08	1.92831	3.97339e-06	VAX1
MA0723.1	51	608	11.7241	6.08	1.92831	3.97339e-06	VAX2
MA1105.2	78	1086	17.931	10.86	1.65111	4.34628e-06	GRHL2
MA0907.1	53	644	12.1839	6.44	1.89191	4.43686e-06	HOXC13
MA0790.1	105	1600	24.1379	16	1.50862	4.6517e-06	POU4F1
MA0634.1	76	1055	17.4713	10.55	1.65604	5.30544e-06	ALX3
MA0682.2	64	839	14.7126	8.39	1.75359	5.368e-06	PITX1
MA0704.1	61	788	14.023	7.88	1.77957	5.77852e-06	Lhx4
MA0721.1	61	788	14.023	7.88	1.77957	5.77852e-06	UNCX
MA0709.1	75	1040	17.2414	10.4	1.65782	5.96017e-06	Msx3
MA0142.1	113	1769	25.977	17.69	1.46846	6.48237e-06	Pou5f1::Sox2
MA1627.1	144	2398	33.1034	23.98	1.38046	6.69452e-06	Wt1
MA0119.1	87	1271	20	12.71	1.57356	7.64888e-06	NFIC::TLX1
MA0699.1	65	868	14.9425	8.68	1.72149	8.26833e-06	LBX2
MA0791.1	101	1543	23.2184	15.43	1.50476	8.4482e-06	POU4F3
MA0757.1	83	1199	19.0805	11.99	1.59136	8.50759e-06	ONECUT3
MA0770.1	67	905	15.4023	9.05	1.70191	8.62278e-06	HSF2
MA0479.1	70	960	16.092	9.6	1.67625	8.8605e-06	FOXH1
MA1497.1	60	782	13.7931	7.82	1.76382	9.18487e-06	HOXA6
MA0124.2	58	748	13.3333	7.48	1.78253	9.59905e-06	Nkx3-1
MA0489.1	81	1166	18.6207	11.66	1.59697	9.82745e-06	JUN(var.2)
MA0629.1	55	697	12.6437	6.97	1.81401	1.00861e-05	Rhox11
MA0114.4	83	1205	19.0805	12.05	1.58344	1.03e-05	HNF4A
MA1639.1	71	985	16.3218	9.85	1.65704	1.1254e-05	MEIS1(var.2)
MA0893.2	58	754	13.3333	7.54	1.76835	1.22139e-05	GSX2
MA0884.1	78	1118	17.931	11.18	1.60385	1.27527e-05	DUXA
MA0718.1	66	903	15.1724	9.03	1.68022	1.54549e-05	RAX
MA0073.1	153	2623	35.1724	26.23	1.34092	1.57478e-05	RREB1
MA0661.1	61	816	14.023	8.16	1.7185	1.72001e-05	MEOX1
MA1652.1	148	2524	34.023	25.24	1.34798	1.78956e-05	ZKSCAN5
MA0093.3	69	964	15.8621	9.64	1.64544	1.92948e-05	USF1
MA1532.1	63	856	14.4828	8.56	1.69191	2.00266e-05	NR1D2
MA0896.1	64	875	14.7126	8.75	1.68144	2.07235e-05	Hmx1
MA0153.2	61	823	14.023	8.23	1.70389	2.23082e-05	HNF1B
MA0772.1	99	1541	22.7586	15.41	1.47687	2.35776e-05	IRF7
MA0783.1	78	1139	17.931	11.39	1.57428	2.48497e-05	PKNOX2
MA0152.1	142	2414	32.6437	24.14	1.35227	2.50479e-05	NFATC2
MA0796.1	65	902	14.9425	9.02	1.6566	2.82943e-05	TGIF1
MA1467.1	101	1588	23.2184	15.88	1.46212	2.89259e-05	ATOH1(var.2)
MA0122.3	70	997	16.092	9.97	1.61404	3.14272e-05	Nkx3-2
MA0065.2	123	2035	28.2759	20.35	1.38948	3.32607e-05	Pparg::Rxra
MA0602.1	68	962	15.6322	9.62	1.62497	3.35172e-05	Arid5a
MA0592.3	84	1263	19.3103	12.63	1.52893	3.36327e-05	ESRRA
MA0913.2	72	1037	16.5517	10.37	1.59612	3.44533e-05	HOXD9
MA1494.1	60	817	13.7931	8.17	1.68826	3.44973e-05	HNF4A(var.2)
MA0677.1	75	1094	17.2414	10.94	1.57599	3.54058e-05	Nr2f6
MA0160.1	73	1057	16.7816	10.57	1.58766	3.59413e-05	NR4A2
MA0512.2	69	983	15.8621	9.83	1.61364	3.64259e-05	Rxra
MA0655.1	57	766	13.1034	7.66	1.71063	3.82317e-05	JDP2
MA0878.2	62	857	14.2529	8.57	1.66311	3.94962e-05	CDX1
MA0526.3	66	932	15.1724	9.32	1.62794	4.20706e-05	USF2
MA0510.2	44	542	10.1149	5.42	1.86623	4.25457e-05	RFX5
MA1628.1	149	2589	34.2529	25.89	1.32302	4.61096e-05	Zic1::Zic2
MA1128.1	70	1009	16.092	10.09	1.59484	4.62852e-05	FOSL1::JUN
MA0517.1	159	2802	36.5517	28.02	1.30449	4.72643e-05	STAT1::STAT2
MA0874.1	58	790	13.3333	7.9	1.68776	4.77043e-05	Arx
MA0503.1	84	1278	19.3103	12.78	1.51098	5.16355e-05	Nkx2-5(var.2)
MA1116.1	118	1955	27.1264	19.55	1.38754	5.52432e-05	RBPJ
MA0471.2	107	1733	24.5977	17.33	1.41937	5.54399e-05	E2F6
MA0831.2	46	584	10.5747	5.84	1.81074	5.93967e-05	TFE3
MA1473.1	66	943	15.1724	9.43	1.60895	6.03646e-05	CDX4
MA1603.1	64	907	14.7126	9.07	1.62212	6.22241e-05	Dmrt1
MA0693.2	73	1077	16.7816	10.77	1.55818	6.65738e-05	VDR
MA0598.3	114	1882	26.2069	18.82	1.3925	6.68661e-05	EHF
MA0643.1	70	1024	16.092	10.24	1.57148	7.39424e-05	Esrrg
MA0164.1	62	877	14.2529	8.77	1.62519	7.78764e-05	Nr2e3
MA0688.1	63	897	14.4828	8.97	1.61458	8.2024e-05	TBX2
MA1487.1	104	1691	23.908	16.91	1.41384	8.58883e-05	FOXE1
MA0052.4	156	2769	35.8621	27.69	1.29513	8.7431e-05	MEF2A
MA0486.2	60	844	13.7931	8.44	1.63425	8.80587e-05	HSF1
MA1653.1	155	2752	35.6322	27.52	1.29477	9.5112e-05	ZNF148
MA1615.1	108	1778	24.8276	17.78	1.39638	0.000100158	Plagl1
MA1153.1	57	794	13.1034	7.94	1.65031	0.00010345	Smad4
MA1607.1	101	1639	23.2184	16.39	1.41662	0.000104219	Foxl2
MA1630.1	109	1800	25.0575	18	1.39208	0.000104383	Znf281
MA0494.1	88	1383	20.2299	13.83	1.46275	0.000107894	Nr1h3::Rxra
MA1571.1	48	634	11.0345	6.34	1.74045	0.000108495	TGIF2LX
MA1112.2	97	1561	22.2989	15.61	1.4285	0.000108799	NR4A1
MA0781.1	32	363	7.35632	3.63	2.02653	0.000109131	PAX9
MA1507.1	52	706	11.954	7.06	1.6932	0.000112152	HOXD4
MA0835.2	82	1269	18.8506	12.69	1.48547	0.000116632	BATF3
MA0787.1	93	1485	21.3793	14.85	1.43968	0.000118135	POU3F2
MA0773.1	107	1765	24.5977	17.65	1.39364	0.000118292	MEF2D
MA1548.1	58	817	13.3333	8.17	1.63199	0.000121387	PLAGL2
MA1565.1	95	1526	21.8391	15.26	1.43113	0.000122196	TBX18
MA1550.1	71	1060	16.3218	10.6	1.5398	0.00012344	PPARD
MA0670.1	67	986	15.4023	9.86	1.5621	0.000129136	NFIA
MA0062.3	118	1993	27.1264	19.93	1.36109	0.00012946	GABPA
MA1634.1	81	1255	18.6207	12.55	1.48372	0.000134752	BATF
MA1562.1	48	640	11.0345	6.4	1.72414	0.000136157	SOX14
MA0795.1	27	288	6.2069	2.88	2.15517	0.00013767	SMAD3
MA1606.1	96	1551	22.069	15.51	1.42289	0.000138407	Foxf1
MA1115.1	94	1512	21.6092	15.12	1.42918	0.000141017	POU5F1
MA0842.2	64	935	14.7126	9.35	1.57354	0.000151443	NRL
MA0679.2	96	1555	22.069	15.55	1.41923	0.000152391	ONECUT1
MA0744.2	64	937	14.7126	9.37	1.57019	0.000160978	SCRT2
MA1530.1	68	1014	15.6322	10.14	1.54164	0.000169326	NKX6-3
MA1418.1	110	1842	25.2874	18.42	1.37282	0.000170254	IRF3
MA1514.1	101	1664	23.2184	16.64	1.39534	0.000187357	KLF17
MA0516.2	100	1644	22.9885	16.44	1.39833	0.000187881	SP2
MA0914.1	54	757	12.4138	7.57	1.63987	0.000187978	ISL2
MA0859.1	94	1527	21.6092	15.27	1.41514	0.000202295	Rarg
MA1113.2	77	1193	17.7011	11.93	1.48375	0.000203763	PBX2
MA0846.1	130	2264	29.8851	22.64	1.32001	0.000206988	FOXC2
MA0125.1	54	761	12.4138	7.61	1.63125	0.000214811	Nobox
MA0144.2	115	1957	26.4368	19.57	1.35088	0.000223988	STAT3
MA0897.1	71	1081	16.3218	10.81	1.50988	0.000224274	Hmx2
MA0731.1	66	990	15.1724	9.9	1.53257	0.000253095	BCL6B
MA0099.3	64	953	14.7126	9.53	1.54382	0.000259375	FOS::JUN
MA0087.1	102	1701	23.4483	17.01	1.3785	0.000273529	Sox5
MA0650.2	65	974	14.9425	9.74	1.53414	0.000275523	HOXA13
MA0462.2	80	1264	18.3908	12.64	1.45497	0.00028252	BATF::JUN
MA1522.1	133	2343	30.5747	23.43	1.30494	0.000284184	MAZ
MA0625.1	93	1524	21.3793	15.24	1.40284	0.00030092	NFATC3
MA0740.1	60	883	13.7931	8.83	1.56207	0.00030285	KLF14
MA0004.1	68	1035	15.6322	10.35	1.51036	0.000307516	Arnt
MA1574.1	65	978	14.9425	9.78	1.52787	0.000308906	THRB
MA1104.2	71	1095	16.3218	10.95	1.49058	0.00032843	GATA6
MA1491.1	72	1115	16.5517	11.15	1.48446	0.000334693	GLI3
MA0102.4	67	1019	15.4023	10.19	1.51151	0.00033518	CEBPA
MA1518.1	45	612	10.3448	6.12	1.69033	0.00034531	LHX1
MA0040.1	80	1273	18.3908	12.73	1.44468	0.00035389	Foxq1
MA0051.1	80	1274	18.3908	12.74	1.44355	0.000362758	IRF2
MA0490.2	60	890	13.7931	8.9	1.54979	0.000372778	JUNB
MA0665.1	76	1197	17.4713	11.97	1.45959	0.000374737	MSC
MA1471.1	77	1218	17.7011	12.18	1.4533	0.000388916	BARX2
MA0875.1	54	780	12.4138	7.8	1.59151	0.000396067	BARX1
MA0477.2	66	1006	15.1724	10.06	1.50819	0.000396772	FOSL1
MA1508.1	143	2579	32.8736	25.79	1.27466	0.00044774	IKZF1
MA1100.2	89	1462	20.4598	14.62	1.39944	0.000455057	ASCL1
MA1566.1	71	1109	16.3218	11.09	1.47176	0.000474798	TBX3
MA0258.2	81	1305	18.6207	13.05	1.42687	0.00047751	ESR2
MA0071.1	67	1032	15.4023	10.32	1.49247	0.000477603	RORA
MA0658.1	47	658	10.8046	6.58	1.64204	0.000487543	LHX6
MA0146.2	106	1810	24.3678	18.1	1.34629	0.000491775	Zfx
MA1132.1	51	732	11.7241	7.32	1.60166	0.000500294	JUN::JUNB
MA0910.2	51	733	11.7241	7.33	1.59947	0.000516382	HOXD8
MA0735.1	26	297	5.97701	2.97	2.01246	0.000532622	GLIS1
MA0017.2	103	1753	23.6782	17.53	1.35072	0.000538753	NR2F1
MA1478.1	54	790	12.4138	7.9	1.57137	0.000538847	DMRTA2
MA0473.3	114	1980	26.2069	19.8	1.32358	0.000545104	ELF1
MA0734.2	74	1175	17.0115	11.75	1.44779	0.000575105	GLI2
MA1546.1	23	251	5.28736	2.51	2.10652	0.000588148	PAX3(var.2)
MA0047.3	83	1354	19.0805	13.54	1.40919	0.000594974	FOXA2
MA0756.1	55	813	12.6437	8.13	1.55519	0.000613073	ONECUT2
MA0741.1	107	1842	24.5977	18.42	1.33538	0.000620814	KLF16
MA1594.1	62	946	14.2529	9.46	1.50665	0.000622646	ZNF382
MA1657.1	66	1023	15.1724	10.23	1.48313	0.000626958	ZNF652
MA0836.2	55	814	12.6437	8.14	1.55328	0.000631436	CEBPD
MA1499.1	63	966	14.4828	9.66	1.49925	0.000637695	HOXB4
MA0057.1	91	1518	20.9195	15.18	1.3781	0.000647556	MZF1(var.2)
MA1149.1	64	987	14.7126	9.87	1.49064	0.000669607	RARA::RXRG
MA0137.3	87	1440	20	14.4	1.38889	0.000683215	STAT1
MA0640.2	116	2034	26.6667	20.34	1.31105	0.000693941	ELF3
MA0799.1	45	635	10.3448	6.35	1.62911	0.000761094	RFX4
MA0043.3	50	727	11.4943	7.27	1.58105	0.000762178	HLF
MA0869.1	76	1226	17.4713	12.26	1.42506	0.000763847	Sox11
MA1645.1	71	1129	16.3218	11.29	1.44569	0.000786594	NKX2-2
MA0680.1	35	458	8.04598	4.58	1.75676	0.000806134	PAX7
MA1541.1	65	1015	14.9425	10.15	1.47217	0.000841603	NR6A1
MA1564.1	82	1350	18.8506	13.5	1.39634	0.000855331	SP9
MA1535.1	62	958	14.2529	9.58	1.48777	0.000859988	NR2C1
MA0899.1	85	1412	19.5402	14.12	1.38387	0.000892922	HOXA10
MA0141.3	65	1018	14.9425	10.18	1.46783	0.000908969	ESRRB
MA0758.1	39	532	8.96552	5.32	1.68525	0.000912772	E2F7
MA0155.1	88	1474	20.2299	14.74	1.37245	0.000924975	INSM1
MA1479.1	57	866	13.1034	8.66	1.5131	0.000947368	DMRTC2
MA1624.1	84	1395	19.3103	13.95	1.38425	0.000955039	Stat5a
MA1141.1	66	1042	15.1724	10.42	1.45609	0.00102094	FOS::JUND
MA0870.1	49	719	11.2644	7.19	1.56667	0.00105124	Sox1
MA1621.1	88	1481	20.2299	14.81	1.36596	0.00107347	Rbpjl
MA0519.1	91	1542	20.9195	15.42	1.35665	0.00107834	Stat5a::Stat5b
MA1111.1	78	1281	17.931	12.81	1.39977	0.00108956	NR2F2
MA0600.2	37	502	8.50575	5.02	1.69437	0.00111805	RFX2
MA1137.1	60	930	13.7931	9.3	1.48313	0.00113222	FOSL1::JUNB
MA0495.3	87	1465	20	14.65	1.36519	0.00117324	MAFF
MA0659.2	87	1465	20	14.65	1.36519	0.00117324	MAFG
MA0619.1	85	1425	19.5402	14.25	1.37124	0.00118254	LIN54
MA1647.1	107	1876	24.5977	18.76	1.31118	0.00120273	PRDM4
MA0029.1	71	1147	16.3218	11.47	1.423	0.00121308	Mecom
MA1622.1	71	1147	16.3218	11.47	1.423	0.00121308	Smad2::Smad3
MA0624.1	91	1549	20.9195	15.49	1.35052	0.00124533	NFATC1
MA0092.1	62	973	14.2529	9.73	1.46484	0.00126855	Hand1::Tcf3
MA0857.1	93	1591	21.3793	15.91	1.34377	0.00127721	Rarb
MA0480.1	99	1714	22.7586	17.14	1.32781	0.00127932	Foxo1
MA1555.1	36	488	8.27586	4.88	1.69587	0.00128193	RXRB(var.2)
MA0591.1	74	1209	17.0115	12.09	1.40707	0.00129122	Bach1::Mafk
MA0478.1	64	1013	14.7126	10.13	1.45238	0.0013067	FOSL2
MA1593.1	96	1655	22.069	16.55	1.33347	0.00134604	ZNF317
MA1419.1	45	653	10.3448	6.53	1.5842	0.00135081	IRF4
MA1572.1	42	599	9.65517	5.99	1.61188	0.00140301	TGIF2LY
MA0030.1	66	1055	15.1724	10.55	1.43814	0.00140547	FOXF2
MA0496.3	109	1927	25.0575	19.27	1.30034	0.0014331	MAFK
MA0627.2	90	1537	20.6897	15.37	1.34611	0.00147551	POU2F3
MA0593.1	93	1599	21.3793	15.99	1.33704	0.00149835	FOXP2
MA1567.1	62	982	14.2529	9.82	1.45141	0.00158935	TBX6
MA0657.1	40	567	9.1954	5.67	1.62176	0.00162524	KLF13
MA0115.1	63	1003	14.4828	10.03	1.44394	0.00164993	NR1H2::RXRA
MA1531.1	69	1121	15.8621	11.21	1.41499	0.00165964	NR1D1
MA1476.1	44	642	10.1149	6.42	1.57554	0.0017004	DLX5
MA0784.1	93	1608	21.3793	16.08	1.32956	0.00178754	POU1F1
MA0596.1	67	1085	15.4023	10.85	1.41957	0.0017974	SREBF2
MA0002.2	94	1631	21.6092	16.31	1.3249	0.00187514	RUNX1
MA1577.1	52	796	11.954	7.96	1.50176	0.00188291	TLX2
MA0059.1	36	499	8.27586	4.99	1.65849	0.00188796	MAX::MYC
MA0117.2	67	1088	15.4023	10.88	1.41565	0.00192693	Mafb
MA1144.1	53	816	12.1839	8.16	1.49313	0.00192977	FOSL2::JUND
MA0509.2	64	1030	14.7126	10.3	1.42841	0.00197285	RFX1
MA0644.1	54	838	12.4138	8.38	1.48136	0.00207984	ESX1
MA1501.1	48	724	11.0345	7.24	1.5241	0.00209453	HOXB7
MA1537.1	66	1072	15.1724	10.72	1.41534	0.00209971	NR2F1(var.2)
MA0500.2	78	1312	17.931	13.12	1.36669	0.00213707	MYOG
MA0613.1	72	1193	16.5517	11.93	1.3874	0.00219548	FOXG1
MA0614.1	72	1193	16.5517	11.93	1.3874	0.00219548	Foxj2
MA0780.1	37	522	8.50575	5.22	1.62945	0.00222725	PAX3
MA0806.1	61	978	14.023	9.78	1.43384	0.00231675	TBX4
MA0807.1	61	978	14.023	9.78	1.43384	0.00231675	TBX5
MA0476.1	67	1097	15.4023	10.97	1.40404	0.00236633	FOS
MA0025.2	57	901	13.1034	9.01	1.45432	0.00236841	NFIL3
MA1578.1	49	750	11.2644	7.5	1.50192	0.00254218	VEZF1
MA0599.1	143	2684	32.8736	26.84	1.2248	0.00256105	KLF5
MA1154.1	65	1061	14.9425	10.61	1.40834	0.00256474	ZNF282
MA0507.1	93	1628	21.3793	16.28	1.31323	0.00261472	POU2F2
MA0764.2	126	2321	28.9655	23.21	1.24798	0.00263826	ETV4
MA0724.1	25	315	5.74713	3.15	1.82448	0.00267291	VENTX
MA0863.1	38	546	8.73563	5.46	1.59993	0.00268007	MTF1
MA1561.1	27	350	6.2069	3.5	1.7734	0.00274243	SOX12
MA0705.1	40	584	9.1954	5.84	1.57456	0.00277518	Lhx8
MA0701.2	40	584	9.1954	5.84	1.57456	0.00277518	LHX9
MA0075.3	40	584	9.1954	5.84	1.57456	0.00277518	PRRX2
MA1130.1	58	927	13.3333	9.27	1.43833	0.00277945	FOSL2::JUN
MA1629.1	132	2455	30.3448	24.55	1.23604	0.0028877	Zic2
MA0890.1	54	851	12.4138	8.51	1.45873	0.00289809	GBX2
MA0491.2	54	852	12.4138	8.52	1.45702	0.0029713	JUND
MA1620.1	88	1532	20.2299	15.32	1.32049	0.00297339	Ptf1a(var.3)
MA0793.1	68	1128	15.6322	11.28	1.38583	0.00302705	POU6F2
MA1540.1	72	1208	16.5517	12.08	1.37018	0.00302708	NR5A1
MA0833.2	61	991	14.023	9.91	1.41503	0.00314195	ATF4
MA0698.1	94	1659	21.6092	16.59	1.30254	0.00316143	ZBTB18
MA0865.1	47	721	10.8046	7.21	1.49856	0.00324468	E2F8
MA0847.2	96	1702	22.069	17.02	1.29665	0.00325075	FOXD2
MA1554.1	27	355	6.2069	3.55	1.74842	0.00333802	RFX7
MA0747.1	94	1663	21.6092	16.63	1.29941	0.00339779	SP8
MA0753.2	95	1684	21.8391	16.84	1.29686	0.00341416	ZNF740
MA0039.4	150	2857	34.4828	28.57	1.20696	0.00350684	KLF4
MA1110.1	51	802	11.7241	8.02	1.46186	0.00362842	NR1H4
MA0154.4	100	1792	22.9885	17.92	1.28284	0.00365844	EBF1
MA1636.1	66	1097	15.1724	10.97	1.38308	0.00366648	CEBPG(var.2)
MA1635.1	84	1463	19.3103	14.63	1.31991	0.0038018	BHLHE22(var.2)
MA1142.1	60	980	13.7931	9.8	1.40746	0.00383209	FOSL1::JUND
MA0852.2	69	1160	15.8621	11.6	1.36742	0.00390672	FOXK1
MA0761.2	111	2028	25.5172	20.28	1.25825	0.00397233	ETV1
MA1521.1	46	710	10.5747	7.1	1.4894	0.00402145	MAFA
MA0113.3	31	432	7.12644	4.32	1.64964	0.00415014	NR3C1
MA1536.1	56	906	12.8736	9.06	1.42092	0.00426572	NR2C2(var.2)
MA0667.1	53	849	12.1839	8.49	1.43509	0.00443547	MYF6
MA1601.1	97	1741	22.2989	17.41	1.28081	0.00446606	ZNF75D
MA0610.1	45	695	10.3448	6.95	1.48846	0.00447969	DMRT3
MA0737.1	42	638	9.65517	6.38	1.51335	0.00448066	GLIS3
MA0714.1	57	931	13.1034	9.31	1.40746	0.00482107	PITX3
MA1557.1	18	211	4.13793	2.11	1.9611	0.00485678	SMAD5
MA1108.2	70	1192	16.092	11.92	1.35	0.004978	MXI1
MA0499.2	94	1685	21.6092	16.85	1.28244	0.00499611	MYOD1
MA0788.1	91	1623	20.9195	16.23	1.28894	0.00503169	POU3F3
MA0083.3	29	402	6.66667	4.02	1.65837	0.00509462	SRF
MA0505.1	84	1479	19.3103	14.79	1.30564	0.00510473	Nr5a2
MA1616.1	88	1562	20.2299	15.62	1.29513	0.00513966	Prdm15
MA1480.1	44	682	10.1149	6.82	1.48313	0.0052579	DPRX
MA0660.1	85	1503	19.5402	15.03	1.30008	0.00542332	MEF2B
MA0789.1	64	1076	14.7126	10.76	1.36735	0.00547614	POU3F4
MA0750.2	45	703	10.3448	7.03	1.47153	0.00551391	ZBTB7A
MA0068.2	40	610	9.1954	6.1	1.50744	0.00586902	PAX4
MA1466.1	24	318	5.51724	3.18	1.73498	0.00605149	ATF6
MA0088.2	64	1081	14.7126	10.81	1.36102	0.00607078	ZNF143
MA0148.4	78	1366	17.931	13.66	1.31267	0.00616178	FOXA1
MA1498.1	31	444	7.12644	4.44	1.60505	0.00616512	HOXA7
MA1502.1	31	444	7.12644	4.44	1.60505	0.00616512	HOXB8
MA0472.2	28	390	6.43678	3.9	1.65046	0.00625634	EGR2
MA1472.1	80	1412	18.3908	14.12	1.30246	0.00673164	BHLHA15(var.2)
MA1588.1	61	1026	14.023	10.26	1.36676	0.00674805	ZNF136
MA0606.1	96	1745	22.069	17.45	1.2647	0.0067664	NFAT5
MA1579.1	99	1809	22.7586	18.09	1.25808	0.00687286	ZBTB26
MA0130.1	152	2950	34.9425	29.5	1.18449	0.0069459	ZNF354C
MA0521.1	118	2216	27.1264	22.16	1.22412	0.00725291	Tcf12
MA0109.1	43	676	9.88506	6.76	1.46229	0.00737251	HLTF
MA0149.1	177	3508	40.6897	35.08	1.15991	0.00745109	EWSR1-FLI1
MA0501.1	71	1235	16.3218	12.35	1.32161	0.00772029	MAF::NFE2
MA1654.1	95	1734	21.8391	17.34	1.25946	0.00794908	ZNF16
MA1138.1	50	816	11.4943	8.16	1.40861	0.00806799	FOSL2::JUNB
MA0653.1	66	1137	15.1724	11.37	1.33443	0.00828038	IRF9
MA1135.1	52	857	11.954	8.57	1.39487	0.0083578	FOSB::JUNB
MA0609.2	25	345	5.74713	3.45	1.66583	0.00850181	CREM
MA1683.1	72	1261	16.5517	12.61	1.31259	0.00855505	FOXA3
MA0691.1	60	1018	13.7931	10.18	1.35492	0.0086328	TFAP4
MA0635.1	29	418	6.66667	4.18	1.5949	0.00863949	BARHL2
MA1504.1	38	588	8.73563	5.88	1.48565	0.00901137	HOXC4
MA1152.1	109	2039	25.0575	20.39	1.22891	0.00907641	SOX15
MA0873.1	24	329	5.51724	3.29	1.67697	0.00908301	HOXD12
MA1625.1	84	1513	19.3103	15.13	1.2763	0.00920851	Stat5b
MA0493.1	101	1870	23.2184	18.7	1.24163	0.00921007	Klf1
MA1150.1	59	1002	13.5632	10.02	1.35361	0.00937405	RORB
MA0641.1	33	495	7.58621	4.95	1.53257	0.00940189	ELF4
MA0802.1	50	823	11.4943	8.23	1.39663	0.00943506	TBR1
MA0116.1	55	923	12.6437	9.23	1.36985	0.00958875	Znf423
MA1619.1	67	1166	15.4023	11.66	1.32095	0.00975592	Ptf1a(var.2)
MA0036.3	55	924	12.6437	9.24	1.36836	0.00979031	GATA2
MA0901.2	111	2087	25.5172	20.87	1.22268	0.009805	HOXB13
MA1511.1	84	1517	19.3103	15.17	1.27293	0.00983922	KLF10
MA0683.1	81	1455	18.6207	14.55	1.27977	0.00990598	POU4F2
MA0019.1	44	708	10.1149	7.08	1.42866	0.0100304	Ddit3::Cebpa
MA1637.1	84	1519	19.3103	15.19	1.27125	0.0101681	EBF3
MA0841.1	48	787	11.0345	7.87	1.40209	0.0101813	NFE2
MA1633.1	76	1354	17.4713	13.54	1.29034	0.0103479	BACH1
MA0912.2	39	613	8.96552	6.13	1.46256	0.0104775	HOXD3
MA0089.2	70	1232	16.092	12.32	1.30617	0.0106241	NFE2L1
MA1148.1	64	1110	14.7126	11.1	1.32546	0.0107243	PPARA::RXRA
MA0906.1	23	316	5.28736	3.16	1.67321	0.0107918	HOXC12
MA1506.1	27	389	6.2069	3.89	1.5956	0.0110096	HOXD10
MA0909.2	47	771	10.8046	7.71	1.40137	0.0110553	HOXD13
MA0611.1	41	654	9.42529	6.54	1.44118	0.0111153	Dux
MA1134.1	49	811	11.2644	8.11	1.38895	0.011184	FOS::JUNB
MA1117.1	53	892	12.1839	8.92	1.36591	0.0115397	RELB
MA1576.1	64	1114	14.7126	11.14	1.3207	0.0115563	THRB(var.3)
MA1608.1	41	656	9.42529	6.56	1.43678	0.0116644	Isl1
MA1581.1	94	1738	21.6092	17.38	1.24334	0.0117449	ZBTB6
MA1655.1	71	1264	16.3218	12.64	1.29128	0.0129886	ZNF341
MA0894.1	45	739	10.3448	7.39	1.39984	0.0130306	HESX1
MA1547.1	57	979	13.1034	9.79	1.33845	0.0131849	PITX2
MA0649.1	24	340	5.51724	3.4	1.62272	0.0132533	HEY2
MA1599.1	76	1370	17.4713	13.7	1.27527	0.0135528	ZNF682
MA0006.1	73	1308	16.7816	13.08	1.283	0.0135967	Ahr::Arnt
MA0779.1	24	341	5.51724	3.41	1.61796	0.0136981	PAX1
MA1529.1	66	1165	15.1724	11.65	1.30235	0.0138862	NHLH2
MA0687.1	89	1644	20.4598	16.44	1.24451	0.0139777	SPIC
MA0513.1	100	1879	22.9885	18.79	1.22344	0.0143787	SMAD2::SMAD3::SMAD4
MA1641.1	66	1167	15.1724	11.67	1.30012	0.0143855	MYF5
MA0162.4	63	1106	14.4828	11.06	1.30947	0.0145006	EGR1
MA1563.1	47	786	10.8046	7.86	1.37463	0.0153085	SOX18
MA0745.2	83	1525	19.0805	15.25	1.25118	0.0156024	SNAI2
MA0798.2	59	1029	13.5632	10.29	1.3181	0.0157642	RFX3
MA0729.1	75	1362	17.2414	13.62	1.26589	0.016692	RARA
MA0886.1	38	614	8.73563	6.14	1.42274	0.0171919	EMX2
MA1589.1	67	1199	15.4023	11.99	1.2846	0.0175151	ZNF140
MA1585.1	36	576	8.27586	5.76	1.43678	0.0175547	ZKSCAN1
MA0861.1	33	519	7.58621	5.19	1.4617	0.0179448	TP73
MA1513.1	50	854	11.4943	8.54	1.34593	0.018035	KLF15
MA0603.1	24	351	5.51724	3.51	1.57186	0.0188361	Arntl
MA1552.1	31	483	7.12644	4.83	1.47545	0.0190411	RARB(var.3)
MA1644.1	48	817	11.0345	8.17	1.35061	0.0192002	NFYC
MA0597.1	72	1309	16.5517	13.09	1.26446	0.0194282	THAP1
MA0074.1	37	600	8.50575	6	1.41762	0.0195485	RXRA::VDR
MA0481.3	74	1352	17.0115	13.52	1.25825	0.0198294	FOXP1
MA1580.1	42	699	9.65517	6.99	1.38128	0.0198421	ZBTB32
MA0108.2	39	641	8.96552	6.41	1.39868	0.0203713	TBP
MA0710.1	44	740	10.1149	7.4	1.36688	0.0203861	NOTO
MA0751.1	56	983	12.8736	9.83	1.30962	0.020771	ZIC4
MA0077.1	53	922	12.1839	9.22	1.32147	0.0207857	SOX9
MA0007.3	33	525	7.58621	5.25	1.44499	0.0208449	Ar
MA1542.1	37	604	8.50575	6.04	1.40824	0.0214332	OSR1
MA0037.3	54	944	12.4138	9.44	1.31502	0.02144	GATA3
MA0106.3	32	507	7.35632	5.07	1.45095	0.0215234	TP53
MA1520.1	43	723	9.88506	7.23	1.36723	0.0216581	MAF
MA0858.1	56	986	12.8736	9.86	1.30564	0.0219203	Rarb(var.2)
MA0143.4	59	1048	13.5632	10.48	1.2942	0.0221388	SOX2
MA0608.1	25	375	5.74713	3.75	1.53257	0.0221411	Creb3l2
MA0801.1	56	988	12.8736	9.88	1.30299	0.0227146	MGA
MA0803.1	56	988	12.8736	9.88	1.30299	0.0227146	TBX15
MA0100.3	47	806	10.8046	8.06	1.34052	0.0229758	MYB
MA0697.1	56	989	12.8736	9.89	1.30167	0.0231204	ZIC3
MA0159.1	63	1134	14.4828	11.34	1.27714	0.0235212	RARA::RXRA
MA0060.3	44	747	10.1149	7.47	1.35408	0.0235285	NFYA
MA0018.4	59	1052	13.5632	10.52	1.28928	0.0237165	CREB1
MA1420.1	34	550	7.81609	5.5	1.42111	0.0238461	IRF5
MA0508.3	124	2436	28.5057	24.36	1.17019	0.0239607	PRDM1
MA0762.1	33	531	7.58621	5.31	1.42866	0.0241055	ETV2
MA0150.2	72	1323	16.5517	13.23	1.25108	0.0241853	Nfe2l2
MA1649.1	63	1136	14.4828	11.36	1.27489	0.0243092	ZBTB12
MA1114.1	88	1662	20.2299	16.62	1.2172	0.0246556	PBX3
MA1503.1	24	360	5.51724	3.6	1.53257	0.0246575	HOXB9
MA0792.1	64	1159	14.7126	11.59	1.26943	0.0252297	POU5F1B
MA1493.1	29	456	6.66667	4.56	1.46199	0.0254779	HES6
MA0743.2	50	873	11.4943	8.73	1.31664	0.0259107	SCRT1
MA0816.1	93	1773	21.3793	17.73	1.20583	0.0261585	Ascl2
MA0003.4	94	1795	21.6092	17.95	1.20385	0.0263698	TFAP2A
MA0825.1	27	420	6.2069	4.2	1.47783	0.0270187	MNT
MA1101.2	44	754	10.1149	7.54	1.3415	0.027046	BACH2
MA1120.1	60	1081	13.7931	10.81	1.27596	0.0272987	SOX13
MA1539.1	34	556	7.81609	5.56	1.40577	0.0273961	NR2F6(var.3)
MA1604.1	80	1501	18.3908	15.01	1.22524	0.0278622	Ebf2
MA0066.1	47	817	10.8046	8.17	1.32247	0.0283528	PPARG
MA0908.1	28	441	6.43678	4.41	1.45959	0.028355	HOXD11
MA0696.1	59	1063	13.5632	10.63	1.27594	0.0285261	ZIC1
MA0746.2	79	1482	18.1609	14.82	1.22543	0.0287275	SP3
MA1573.1	68	1253	15.6322	12.53	1.24758	0.029806	THAP11
MA1646.1	92	1766	21.1494	17.66	1.19759	0.0315995	OSR2
MA0905.1	34	563	7.81609	5.63	1.38829	0.0320451	HOXC10
MA0727.1	27	427	6.2069	4.27	1.45361	0.0323721	NR3C2
MA1596.1	161	3285	37.0115	32.85	1.12668	0.0339589	ZNF460
MA0694.1	25	391	5.74713	3.91	1.46985	0.0344004	ZBTB7B
MA0595.1	58	1054	13.3333	10.54	1.26502	0.034495	SREBF1
MA1496.1	40	687	9.1954	6.87	1.33849	0.0351713	HOXA4
MA1523.1	49	871	11.2644	8.71	1.29327	0.0360035	MSANTD3
MA1631.1	102	1992	23.4483	19.92	1.17712	0.0360304	ASCL1(var.2)
MA0891.1	46	810	10.5747	8.1	1.30552	0.0361922	GSC2
MA1103.2	65	1204	14.9425	12.04	1.24107	0.0366858	FOXK2
MA0885.1	33	550	7.58621	5.5	1.37931	0.0371284	Dlx2
MA0868.2	62	1144	14.2529	11.44	1.24588	0.0382647	SOX8
MA0031.1	54	978	12.4138	9.78	1.2693	0.0385302	FOXD1
MA0157.2	54	978	12.4138	9.78	1.2693	0.0385302	FOXO3
MA0814.2	90	1745	20.6897	17.45	1.18565	0.041681	TFAP2C(var.2)
MA0752.1	40	696	9.1954	6.96	1.32118	0.0417991	ZNF410
MA0738.1	62	1152	14.2529	11.52	1.23723	0.0431039	HIC2
MA0136.2	49	882	11.2644	8.82	1.27714	0.0434019	ELF5
MA0145.3	20	305	4.5977	3.05	1.50744	0.0439504	TFCP2
MA0671.1	48	863	11.0345	8.63	1.27862	0.0445754	NFIX
MA0502.2	48	863	11.0345	8.63	1.27862	0.0445754	NFYB
MA0767.1	16	231	3.67816	2.31	1.59228	0.0446077	GCM2
MA0528.2	125	2514	28.7356	25.14	1.14302	0.0449553	ZNF263
MA0042.2	64	1197	14.7126	11.97	1.22913	0.0449987	FOXI1
MA0033.2	64	1197	14.7126	11.97	1.22913	0.0449987	FOXL1
MA0848.1	64	1197	14.7126	11.97	1.22913	0.0449987	FOXO4
MA0849.1	64	1197	14.7126	11.97	1.22913	0.0449987	FOXO6
MA0850.1	64	1197	14.7126	11.97	1.22913	0.0449987	FOXP3
MA0733.1	40	700	9.1954	7	1.31363	0.0450327	EGR4
MA0749.1	6	60	1.37931	0.6	2.29885	0.0453322	ZBED1
MA0830.2	90	1752	20.6897	17.52	1.18092	0.0453974	TCF4
MA1512.1	73	1389	16.7816	13.89	1.20818	0.0459851	KLF11
MA0633.1	40	703	9.1954	7.03	1.30802	0.047579	Twist2
MA0771.1	45	806	10.3448	8.06	1.28348	0.0482504	HSF4
MA0820.1	68	1287	15.6322	12.87	1.21462	0.0486046	FIGLA
MA0463.2	48	870	11.0345	8.7	1.26833	0.0500254	BCL6
MA0642.1	33	567	7.58621	5.67	1.33796	0.0527998	EN2
MA0695.1	27	449	6.2069	4.49	1.38238	0.0544959	ZBTB7C
MA1517.1	60	1129	13.7931	11.29	1.22171	0.0566614	KLF6
MA0739.1	45	816	10.3448	8.16	1.26775	0.0569823	Hic1
MA0070.1	42	758	9.65517	7.58	1.27377	0.0607656	PBX1
MA0766.2	42	758	9.65517	7.58	1.27377	0.0607656	GATA5
MA0638.1	18	279	4.13793	2.79	1.48313	0.0612861	CREB3
MA0871.2	25	415	5.74713	4.15	1.38485	0.061535	TFEC
MA0014.3	22	357	5.05747	3.57	1.41666	0.0627219	PAX5
MA0711.1	9	115	2.06897	1.15	1.7991	0.0628015	OTX1
MA1485.1	54	1010	12.4138	10.1	1.22909	0.0628462	FERD3L
MA0839.1	25	416	5.74713	4.16	1.38152	0.0629238	CREB3L1
MA1656.1	69	1330	15.8621	13.3	1.19264	0.0646253	ZNF449
MA0615.1	7	82	1.6092	0.82	1.96243	0.065409	Gmeb1
MA0616.2	20	320	4.5977	3.2	1.43678	0.0656341	HES2
MA0862.1	8	99	1.83908	0.99	1.85766	0.0661434	GMEB2
MA0107.1	56	1056	12.8736	10.56	1.21909	0.0664081	RELA
MA0730.1	56	1056	12.8736	10.56	1.21909	0.0664081	RARA(var.2)
MA0622.1	22	360	5.05747	3.6	1.40485	0.0673683	Mlxip
MA0482.2	56	1058	12.8736	10.58	1.21678	0.0682753	GATA4
MA1569.1	46	850	10.5747	8.5	1.24408	0.0701846	TFAP2E
MA0639.1	17	265	3.90805	2.65	1.47473	0.070424	DBP
MA0140.2	51	955	11.7241	9.55	1.22766	0.0705319	GATA1::TAL1
MA0027.2	35	624	8.04598	6.24	1.28942	0.0717713	EN1
MA1126.1	30	524	6.89655	5.24	1.31614	0.0741308	FOS::JUN(var.2)
MA0485.2	20	325	4.5977	3.25	1.41468	0.0742684	HOXC9
MA0646.1	21	345	4.82759	3.45	1.3993	0.0750491	GCM1
MA0690.1	47	876	10.8046	8.76	1.2334	0.0757477	TBX21
MA0103.3	86	1710	19.7701	17.1	1.15615	0.0757492	ZEB1
MA1524.1	36	648	8.27586	6.48	1.27714	0.076233	MSGN1
MA0652.1	42	773	9.65517	7.73	1.24905	0.0773414	IRF8
MA0464.2	16	250	3.67816	2.5	1.47126	0.0788049	BHLHE40
MA0647.1	28	487	6.43678	4.87	1.32172	0.0791859	GRHL1
MA0895.1	28	488	6.43678	4.88	1.31901	0.0807319	HMBOX1
MA0794.1	22	368	5.05747	3.68	1.37431	0.0809081	PROX1
MA0823.1	22	369	5.05747	3.69	1.37059	0.0827203	HEY1
MA0719.1	51	969	11.7241	9.69	1.20992	0.0857803	RHOXF1
MA1583.1	15	234	3.44828	2.34	1.47362	0.0858751	ZFP57
MA0522.3	84	1680	19.3103	16.8	1.14943	0.0875622	TCF3
MA0067.1	13	197	2.98851	1.97	1.51701	0.0883275	Pax2
MA1560.1	17	274	3.90805	2.74	1.42629	0.0891935	SOHLH2
MA1584.1	48	909	11.0345	9.09	1.21391	0.0898581	ZIC5
MA0525.2	22	373	5.05747	3.73	1.35589	0.0902395	TP63
MA0636.1	15	236	3.44828	2.36	1.46113	0.0907113	BHLHE41
MA0879.1	41	765	9.42529	7.65	1.23206	0.0940321	Dlx1
MA0664.1	15	238	3.44828	2.38	1.44886	0.0957167	MLXIPL
MA1559.1	82	1645	18.8506	16.45	1.14593	0.0957979	SNAI3
MA0728.1	83	1667	19.0805	16.67	1.1446	0.0959995	Nr2f6(var.2)
MA0832.1	53	1020	12.1839	10.2	1.1945	0.0960656	Tcf21
MA0900.2	29	519	6.66667	5.19	1.28452	0.098289	HOXA2
MA0902.2	29	519	6.66667	5.19	1.28452	0.098289	HOXB2
MA0904.2	29	519	6.66667	5.19	1.28452	0.098289	HOXB5
MA1533.1	35	643	8.04598	6.43	1.25132	0.098642	NR1I2
MA0725.1	28	499	6.43678	4.99	1.28994	0.0991077	VSX1
MA0726.1	28	499	6.43678	4.99	1.28994	0.0991077	VSX2
MA0776.1	9	127	2.06897	1.27	1.62911	0.101625	MYBL1
MA0805.1	54	1047	12.4138	10.47	1.18565	0.103226	TBX1
MA0828.1	17	280	3.90805	2.8	1.39573	0.103344	SREBF2(var.2)
MA0072.1	52	1005	11.954	10.05	1.18946	0.104117	RORA(var.2)
MA1151.1	51	984	11.7241	9.84	1.19148	0.104533	RORC
MA0911.1	21	363	4.82759	3.63	1.32991	0.11133	Hoxa11
MA0866.1	49	947	11.2644	9.47	1.18948	0.112296	SOX21
MA0009.2	22	386	5.05747	3.86	1.31023	0.117705	TBXT
MA0514.1	126	2640	28.9655	26.4	1.09718	0.118482	Sox3
MA0864.2	9	132	2.06897	1.32	1.5674	0.121113	E2F2
MA0686.1	14	228	3.21839	2.28	1.41157	0.122185	SPDEF
MA0132.2	23	409	5.28736	4.09	1.29275	0.123788	PDX1
MA1481.1	23	409	5.28736	4.09	1.29275	0.123788	DRGX
MA0612.2	23	409	5.28736	4.09	1.29275	0.123788	EMX1
MA0604.1	7	96	1.6092	0.96	1.67625	0.124159	Atf1
MA0732.1	36	681	8.27586	6.81	1.21525	0.127684	EGR3
MA1146.1	30	556	6.89655	5.56	1.24039	0.129133	NR1H4::RXRA
MA0889.1	34	641	7.81609	6.41	1.21936	0.1316	GBX1
MA0763.1	16	272	3.67816	2.72	1.35227	0.135703	ETV3
MA0626.1	26	476	5.97701	4.76	1.25567	0.135864	Npas2
MA0800.1	45	877	10.3448	8.77	1.17957	0.136294	EOMES
MA0620.3	27	497	6.2069	4.97	1.24887	0.136437	MITF
MA0822.1	25	456	5.74713	4.56	1.26033	0.137476	HES7
MA0095.2	60	1202	13.7931	12.02	1.14751	0.138988	YY1
MA0024.3	6	81	1.37931	0.81	1.70285	0.140243	E2F1
MA0819.1	17	295	3.90805	2.95	1.32476	0.144479	CLOCK
MA1558.1	85	1755	19.5402	17.55	1.1134	0.14679	SNAI1
MA1648.1	83	1711	19.0805	17.11	1.11516	0.146926	TCF12(var.2)
MA0147.3	28	524	6.43678	5.24	1.22839	0.1504	MYC
MA0079.4	72	1472	16.5517	14.72	1.12444	0.150868	SP1
MA1468.1	38	736	8.73563	7.36	1.18691	0.151706	ATOH7
MA0651.1	18	318	4.13793	3.18	1.30124	0.15266	HOXC11
MA0742.1	52	1041	11.954	10.41	1.14832	0.159001	Klf12
MA0138.2	68	1391	15.6322	13.91	1.12381	0.160814	REST
MA0760.1	21	384	4.82759	3.84	1.25718	0.165448	ERF
MA0645.1	33	639	7.58621	6.39	1.1872	0.171931	ETV6
MA0631.1	27	512	6.2069	5.12	1.21228	0.172336	Six3
MA1464.1	19	346	4.36782	3.46	1.26237	0.175634	ARNT2
MA0804.1	23	430	5.28736	4.3	1.22962	0.177845	TBX19
MA1495.1	20	368	4.5977	3.68	1.24938	0.179584	HOXA1
MA1618.1	70	1448	16.092	14.48	1.11132	0.181391	Ptf1a
MA0840.1	19	349	4.36782	3.49	1.25152	0.185185	Creb5
MA0098.3	20	370	4.5977	3.7	1.24262	0.185809	ETS1
MA0028.2	13	227	2.98851	2.27	1.31652	0.18996	ELK1
MA0812.1	49	995	11.2644	9.95	1.1321	0.19485	TFAP2B(var.2)
MA0469.3	7	109	1.6092	1.09	1.47633	0.196169	E2F3
MA0163.1	78	1634	17.931	16.34	1.09737	0.196213	PLAG1
MA0442.2	98	2080	22.5287	20.8	1.08311	0.19739	SOX10
MA0813.1	47	953	10.8046	9.53	1.13375	0.198091	TFAP2B(var.3)
MA0689.1	44	888	10.1149	8.88	1.13907	0.198692	TBX20
MA1123.2	70	1464	16.092	14.64	1.09918	0.208437	TWIST1
MA0607.1	31	612	7.12644	6.12	1.16445	0.210809	Bhlha15
MA1545.1	5	73	1.14943	0.73	1.57456	0.211153	OVOL2
MA0663.1	14	254	3.21839	2.54	1.26708	0.216726	MLX
MA1515.1	83	1758	19.0805	17.58	1.08535	0.217314	KLF2
MA0782.2	74	1560	17.0115	15.6	1.09048	0.221255	PKNOX1
MA0465.2	68	1427	15.6322	14.27	1.09546	0.221564	CDX2
MA0821.1	25	488	5.74713	4.88	1.17769	0.224001	HES5
MA0101.1	46	945	10.5747	9.45	1.11902	0.227924	REL
MA0815.1	39	793	8.96552	7.93	1.13058	0.230373	TFAP2C(var.3)
MA1556.1	35	706	8.04598	7.06	1.13966	0.230517	RXRG(var.2)
MA0511.2	32	642	7.35632	6.42	1.14584	0.233383	RUNX2
MA0158.2	25	492	5.74713	4.92	1.16812	0.236331	HOXA5
MA0872.1	42	863	9.65517	8.63	1.11879	0.241096	TFAP2A(var.3)
MA1139.1	16	302	3.67816	3.02	1.21793	0.242153	FOSL2::JUNB(var.2)
MA0515.1	94	2019	21.6092	20.19	1.07029	0.242395	Sox6
MA1587.1	119	2582	27.3563	25.82	1.0595	0.242947	ZNF135
MA0877.2	9	157	2.06897	1.57	1.31781	0.244362	BARHL1
MA1102.2	68	1440	15.6322	14.4	1.08557	0.246116	CTCFL
MA0084.1	57	1196	13.1034	11.96	1.09561	0.24654	SRY
MA0112.3	42	866	9.65517	8.66	1.11492	0.248377	ESR1
MA0829.2	42	866	9.65517	8.66	1.11492	0.248377	SREBF1(var.2)
MA0475.2	16	304	3.67816	3.04	1.20992	0.250259	FLI1
MA0104.4	19	368	4.36782	3.68	1.18691	0.251339	MYCN
MA0056.2	63	1332	14.4828	13.32	1.08729	0.252473	MZF1
MA0736.1	31	632	7.12644	6.32	1.1276	0.266655	GLIS2
MA1484.1	18	352	4.13793	3.52	1.17555	0.271949	ETS2
MA0867.2	89	1924	20.4598	19.24	1.0634	0.272544	SOX4
MA0058.3	21	417	4.82759	4.17	1.15769	0.273722	MAX
MA1489.1	38	788	8.73563	7.88	1.10858	0.273749	FOXN3
MA1099.2	18	354	4.13793	3.54	1.16891	0.279881	HES1
MA0605.2	21	419	4.82759	4.19	1.15217	0.281036	ATF3
MA0669.1	28	572	6.43678	5.72	1.12531	0.283541	NEUROG2
MA1600.1	59	1263	13.5632	12.63	1.07389	0.295503	ZNF684
MA0470.2	6	104	1.37931	1.04	1.32626	0.298834	E2F4
MA0048.2	63	1354	14.4828	13.54	1.06963	0.298909	NHLH1
MA0488.1	52	1109	11.954	11.09	1.07791	0.300717	JUN
MA0843.1	16	320	3.67816	3.2	1.14943	0.318493	TEF
MA1553.1	23	473	5.28736	4.73	1.11783	0.319241	RARG(var.3)
MA0685.1	56	1208	12.8736	12.08	1.06569	0.32351	SP4
MA0063.2	41	873	9.42529	8.73	1.07964	0.324215	NKX2-5
MA1642.1	79	1726	18.1609	17.26	1.0522	0.324972	NEUROG2(var.2)
MA1632.1	51	1097	11.7241	10.97	1.06875	0.325938	ATF2
MA1147.1	24	497	5.51724	4.97	1.11011	0.326573	NR4A2::RXRA
MA1483.1	19	388	4.36782	3.88	1.12573	0.329545	ELF2
MA1127.1	20	414	4.5977	4.14	1.11056	0.345879	FOSB::JUN
MA1516.1	49	1061	11.2644	10.61	1.06167	0.348325	KLF3
MA1109.1	80	1760	18.3908	17.6	1.04493	0.348537	NEUROD1
MA1129.1	14	283	3.21839	2.83	1.13724	0.34876	FOSL1::JUN(var.2)
MA0078.1	43	927	9.88506	9.27	1.06635	0.349838	Sox17
MA1638.1	69	1513	15.8621	15.13	1.04839	0.35207	HAND2
MA0111.1	45	975	10.3448	9.75	1.06101	0.358406	Spz1
MA1602.1	15	310	3.44828	3.1	1.11235	0.372962	ZSCAN29
MA1145.1	22	466	5.05747	4.66	1.08529	0.376309	FOSL2::JUND(var.2)
MA0818.1	18	378	4.13793	3.78	1.09469	0.380152	BHLHE22
MA0844.1	12	247	2.75862	2.47	1.11685	0.389095	XBP1
MA1475.1	9	183	2.06897	1.83	1.13058	0.401678	CREB3L4(var.2)
MA1651.1	53	1172	12.1839	11.72	1.03958	0.402028	ZFP42
MA0594.2	4	74	0.91954	0.74	1.24262	0.402915	HOXA9
MA1470.1	18	384	4.13793	3.84	1.07759	0.406176	BACH2(var.2)
MA1570.1	22	474	5.05747	4.74	1.06698	0.407623	TFAP4(var.2)
MA0777.1	7	140	1.6092	1.4	1.14943	0.4085	MYBL2
MA0887.1	25	543	5.74713	5.43	1.0584	0.413519	EVX1
MA1131.1	24	521	5.51724	5.21	1.05897	0.415454	FOSL2::JUN(var.2)
MA0637.1	7	141	1.6092	1.41	1.14127	0.415688	CENPB
MA1538.1	27	590	6.2069	5.9	1.05202	0.420438	NR2F1(var.3)
MA1140.2	14	298	3.21839	2.98	1.08	0.422632	JUNB(var.2)
MA0076.2	24	524	5.51724	5.24	1.05291	0.426789	ELK4
MA0759.1	13	278	2.98851	2.78	1.075	0.434965	ELK3
MA0834.1	14	301	3.21839	3.01	1.06923	0.437525	ATF7
MA0091.1	50	1118	11.4943	11.18	1.02811	0.439237	TAL1::TCF3
MA1143.1	14	302	3.21839	3.02	1.06569	0.442488	FOSL1::JUND(var.2)
MA0506.1	15	326	3.44828	3.26	1.05775	0.449393	NRF1
MA0656.1	20	440	4.5977	4.4	1.04493	0.45261	JDP2(var.2)
MA0492.1	47	1066	10.8046	10.66	1.01356	0.484227	JUND(var.2)
MA0888.1	24	541	5.51724	5.41	1.01982	0.491098	EVX2
MA0754.1	15	335	3.44828	3.35	1.02934	0.492308	CUX1
MA0632.2	11	244	2.52874	2.44	1.03637	0.495874	TCFL5
MA0817.1	20	451	4.5977	4.51	1.01945	0.498031	BHLHE23
MA0765.2	20	463	4.5977	4.63	0.993024	0.546779	ETV5
MA0692.1	22	513	5.05747	5.13	0.985862	0.560202	TFEB
MA1575.1	24	561	5.51724	5.61	0.983465	0.565295	THRB(var.2)
MA0524.2	44	1029	10.1149	10.29	0.982988	0.573261	TFAP2C
MA1592.1	44	1031	10.1149	10.31	0.981081	0.578738	ZNF274
MA0811.1	45	1055	10.3448	10.55	0.980552	0.580757	TFAP2B
MA1122.1	17	408	3.90805	4.08	0.957854	0.609222	TFDP1
MA0474.2	15	365	3.44828	3.65	0.944733	0.62825	ERG
MA1136.1	14	342	3.21839	3.42	0.94105	0.632173	FOSB::JUNB(var.2)
MA0778.1	36	871	8.27586	8.71	0.950156	0.654277	NFKB2
MA0678.1	18	450	4.13793	4.5	0.91954	0.679126	OLIG2
MA1650.1	16	405	3.67816	4.05	0.908188	0.691758	ZBTB14
MA1133.1	15	382	3.44828	3.82	0.90269	0.696858	JUN::JUNB(var.2)
MA0259.1	8	210	1.83908	2.1	0.875753	0.699642	ARNT::HIF1A
MA0156.2	10	262	2.29885	2.62	0.877424	0.709531	FEV
MA0837.1	10	263	2.29885	2.63	0.874088	0.713965	CEBPE
MA0466.2	10	264	2.29885	2.64	0.870777	0.718355	CEBPB
MA0827.1	20	515	4.5977	5.15	0.892758	0.734276	OLIG3
MA0623.2	16	420	3.67816	4.2	0.875753	0.744814	NEUROG1
MA0810.1	46	1147	10.5747	11.47	0.921945	0.747351	TFAP2A(var.2)
MA0755.1	13	357	2.98851	3.57	0.837116	0.784456	CUX2
MA1106.1	8	231	1.83908	2.31	0.796139	0.793261	HIF1A
MA1568.1	17	463	3.90805	4.63	0.84407	0.799778	TCF21(var.2)
MA0668.1	14	389	3.21839	3.89	0.82735	0.804938	NEUROD2
MA1474.1	14	389	3.21839	3.89	0.82735	0.804938	CREB3L4
MA0131.2	6	187	1.37931	1.87	0.737599	0.829353	HINFP
MA0838.1	10	295	2.29885	2.95	0.779271	0.832678	CEBPG
MA0461.2	16	457	3.67816	4.57	0.804849	0.848911	Atoh1
MA1544.1	2	76	0.45977	0.76	0.604961	0.849328	OVOL1
MA0105.4	32	882	7.35632	8.82	0.83405	0.884466	NFKB1
MA0748.2	9	290	2.06897	2.9	0.713436	0.890159	YY2
MA0826.1	13	410	2.98851	4.1	0.728904	0.91166	OLIG1
MA0139.1	75	2013	17.2414	20.13	0.856502	0.946992	CTCF
MA1509.1	2	119	0.45977	1.19	0.386361	0.968445	IRF6
MA0527.1	2	183	0.45977	1.83	0.25124	0.997435	ZBTB33

## Sheet: 5-eRPCs
motif	observed	background	percent.observed	percent.background	fold.enrichment	pvalue	motif.name
MA0677.1	74	1094	54.8148	10.94	5.01049	1.87666e-36	Nr2f6
MA1537.1	72	1072	53.3333	10.72	4.97512	5.02926e-35	NR2F1(var.2)
MA0512.2	69	983	51.1111	9.83	5.1995	1.79619e-34	Rxra
MA1574.1	65	978	48.1481	9.78	4.92312	1.15139e-30	THRB
MA0065.2	88	2035	65.1852	20.35	3.2032	6.68299e-30	Pparg::Rxra
MA0753.2	80	1684	59.2593	16.84	3.51896	5.29613e-29	ZNF740
MA0017.2	81	1753	60	17.53	3.4227	1.24673e-28	NR2F1
MA0504.1	77	1568	57.037	15.68	3.63757	1.54545e-28	NR2C2
MA0855.1	63	1004	46.6667	10.04	4.64807	4.064e-28	RXRB
MA0115.1	62	1003	45.9259	10.03	4.57886	3.15555e-27	NR1H2::RXRA
MA1102.2	72	1440	53.3333	14.4	3.7037	1.17348e-26	CTCFL
MA1615.1	79	1778	58.5185	17.78	3.29126	1.68582e-26	Plagl1
MA1550.1	62	1060	45.9259	10.6	4.33263	6.83895e-26	PPARD
MA1149.1	60	987	44.4444	9.87	4.50298	8.19927e-26	RARA::RXRG
MA0163.1	75	1634	55.5556	16.34	3.39997	1.20985e-25	PLAG1
MA1548.1	55	817	40.7407	8.17	4.98663	1.49494e-25	PLAGL2
MA0856.1	59	965	43.7037	9.65	4.52888	1.90726e-25	RXRG
MA1535.1	57	958	42.2222	9.58	4.40733	7.39679e-24	NR2C1
MA1491.1	61	1115	45.1852	11.15	4.05248	7.79636e-24	GLI3
MA1522.1	86	2343	63.7037	23.43	2.71889	1.26305e-23	MAZ
MA0039.4	94	2857	69.6296	28.57	2.43716	3.0601e-23	KLF4
MA0471.2	74	1733	54.8148	17.33	3.163	3.33556e-23	E2F6
MA1511.1	69	1517	51.1111	15.17	3.36922	8.16239e-23	KLF10
MA0747.1	72	1663	53.3333	16.63	3.20706	9.26976e-23	SP8
MA1512.1	66	1389	48.8889	13.89	3.51972	1.16729e-22	KLF11
MA0858.1	56	986	41.4815	9.86	4.20705	2.20547e-22	Rarb(var.2)
MA0741.1	75	1842	55.5556	18.42	3.01605	2.66189e-22	KLF16
MA0146.2	73	1810	54.0741	18.1	2.98752	2.85579e-21	Zfx
MA0734.2	59	1175	43.7037	11.75	3.71946	5.0786e-21	GLI2
MA1653.1	89	2752	65.9259	27.52	2.39556	9.29477e-21	ZNF148
MA0003.4	72	1795	53.3333	17.95	2.97122	9.46858e-21	TFAP2A
MA0155.1	65	1474	48.1481	14.74	3.2665	1.87379e-20	INSM1
MA0138.2	63	1391	46.6667	13.91	3.3549	2.63605e-20	REST
MA0516.2	68	1644	50.3704	16.44	3.06389	4.85072e-20	SP2
MA0258.2	60	1305	44.4444	13.05	3.4057	1.73211e-19	ESR2
MA1513.1	49	854	36.2963	8.54	4.25015	1.78281e-19	KLF15
MA1494.1	48	817	35.5556	8.17	4.35197	1.7953e-19	HNF4A(var.2)
MA0730.1	54	1056	40	10.56	3.78788	2.35428e-19	RARA(var.2)
MA0160.1	54	1057	40	10.57	3.7843	2.4591e-19	NR4A2
MA0814.2	69	1745	51.1111	17.45	2.929	2.69164e-19	TFAP2C(var.2)
MA0813.1	51	953	37.7778	9.53	3.96409	5.13581e-19	TFAP2B(var.3)
MA0159.1	55	1134	40.7407	11.34	3.59266	1.09097e-18	RARA::RXRA
MA0528.2	82	2514	60.7407	25.14	2.4161	1.3255e-18	ZNF263
MA0162.4	54	1106	40	11.06	3.61664	1.95436e-18	EGR1
MA1637.1	63	1519	46.6667	15.19	3.0722	2.64485e-18	EBF3
MA1147.1	37	497	27.4074	4.97	5.51457	3.55091e-18	NR4A2::RXRA
MA1564.1	59	1350	43.7037	13.5	3.23731	5.0004e-18	SP9
MA0154.4	68	1792	50.3704	17.92	2.81085	5.90985e-18	EBF1
MA0830.2	67	1752	49.6296	17.52	2.83274	8.3254e-18	TCF4
MA1107.2	81	2535	60	25.35	2.36686	1.05929e-17	KLF9
MA0872.1	47	863	34.8148	8.63	4.03416	1.06666e-17	TFAP2A(var.3)
MA0860.1	57	1294	42.2222	12.94	3.26292	1.76677e-17	Rarg(var.2)
MA0764.2	77	2321	57.037	23.21	2.45743	1.79869e-17	ETV4
MA1631.1	71	1992	52.5926	19.92	2.64019	2.05429e-17	ASCL1(var.2)
MA0599.1	83	2684	61.4815	26.84	2.29067	2.11509e-17	KLF5
MA1643.1	63	1584	46.6667	15.84	2.94613	2.2713e-17	NFIB
MA0740.1	47	883	34.8148	8.83	3.94279	2.67039e-17	KLF14
MA1569.1	46	850	34.0741	8.5	4.00871	3.46919e-17	TFAP2E
MA1515.1	66	1758	48.8889	17.58	2.78094	4.73557e-17	KLF2
MA0103.3	65	1710	48.1481	17.1	2.81568	5.17644e-17	ZEB1
MA1148.1	52	1110	38.5185	11.1	3.47014	6.81268e-17	PPARA::RXRA
MA0004.1	50	1035	37.037	10.35	3.57846	9.94262e-17	Arnt
MA1627.1	77	2398	57.037	23.98	2.37853	1.30286e-16	Wt1
MA1146.1	37	556	27.4074	5.56	4.92939	1.44453e-16	NR1H4::RXRA
MA1630.1	66	1800	48.8889	18	2.71605	1.63887e-16	Znf281
MA1604.1	60	1501	44.4444	15.01	2.96099	1.71969e-16	Ebf2
MA0728.1	63	1667	46.6667	16.67	2.79944	2.9991e-16	Nr2f6(var.2)
MA1578.1	42	750	31.1111	7.5	4.14815	3.85977e-16	VEZF1
MA0073.1	80	2623	59.2593	26.23	2.25922	4.00509e-16	RREB1
MA0062.3	69	1993	51.1111	19.93	2.56453	4.24556e-16	GABPA
MA0815.1	43	793	31.8519	7.93	4.01663	4.96313e-16	TFAP2C(var.3)
MA1629.1	77	2455	57.037	24.55	2.3233	5.33141e-16	Zic2
MA1652.1	78	2524	57.7778	25.24	2.28914	6.70606e-16	ZKSCAN5
MA1628.1	79	2589	58.5185	25.89	2.26027	7.51822e-16	Zic1::Zic2
MA0750.2	40	703	29.6296	7.03	4.21474	1.40518e-15	ZBTB7A
MA0746.2	58	1482	42.963	14.82	2.89899	2.00942e-15	SP3
MA0685.1	52	1208	38.5185	12.08	3.18862	2.4914e-15	SP4
MA1596.1	89	3285	65.9259	32.85	2.00688	2.58791e-15	ZNF460
MA0812.1	47	995	34.8148	9.95	3.49898	2.91381e-15	TFAP2B(var.2)
MA0006.1	54	1308	40	13.08	3.0581	3.33522e-15	Ahr::Arnt
MA1517.1	50	1129	37.037	11.29	3.28052	3.53893e-15	KLF6
MA0761.2	68	2028	50.3704	20.28	2.48375	4.54855e-15	ETV1
MA1635.1	57	1463	42.2222	14.63	2.886	5.0001e-15	BHLHE22(var.2)
MA1555.1	33	488	24.4444	4.88	5.00911	5.69178e-15	RXRB(var.2)
MA1538.1	36	590	26.6667	5.9	4.51977	6.2611e-15	NR2F1(var.3)
MA0522.3	61	1680	45.1852	16.8	2.68959	8.45025e-15	TCF3
MA1654.1	62	1734	45.9259	17.34	2.64855	9.07765e-15	ZNF16
MA0657.1	35	567	25.9259	5.67	4.57247	1.15046e-14	KLF13
MA0149.1	91	3508	67.4074	35.08	1.92153	1.46018e-14	EWSR1-FLI1
MA1600.1	52	1263	38.5185	12.63	3.04976	1.59266e-14	ZNF684
MA0493.1	64	1870	47.4074	18.7	2.53516	2.08695e-14	Klf1
MA1114.1	60	1662	44.4444	16.62	2.67415	2.14308e-14	PBX3
MA0513.1	64	1879	47.4074	18.79	2.52301	2.64116e-14	SMAD2::SMAD3::SMAD4
MA0079.4	56	1472	41.4815	14.72	2.81804	2.86238e-14	SP1
MA0696.1	47	1063	34.8148	10.63	3.27515	3.64906e-14	ZIC1
MA1539.1	34	556	25.1852	5.56	4.52971	3.9685e-14	NR2F6(var.3)
MA1581.1	61	1738	45.1852	17.38	2.59984	4.18824e-14	ZBTB6
MA1576.1	48	1114	35.5556	11.14	3.1917	4.66887e-14	THRB(var.3)
MA1556.1	38	706	28.1481	7.06	3.98699	5.24959e-14	RXRG(var.2)
MA1531.1	48	1121	35.5556	11.21	3.17177	5.93685e-14	NR1D1
MA0059.1	32	499	23.7037	4.99	4.75024	7.05498e-14	MAX::MYC
MA0742.1	46	1041	34.0741	10.41	3.27321	7.83417e-14	Klf12
MA1648.1	60	1711	44.4444	17.11	2.59757	8.19983e-14	TCF12(var.2)
MA1421.1	53	1362	39.2593	13.62	2.88247	8.21679e-14	TCF7L1
MA1514.1	59	1664	43.7037	16.64	2.62642	9.29665e-14	KLF17
MA1656.1	52	1330	38.5185	13.3	2.89613	1.32394e-13	ZNF449
MA1508.1	75	2579	55.5556	25.79	2.15415	1.42763e-13	IKZF1
MA0871.2	29	415	21.4815	4.15	5.17626	1.47793e-13	TFEC
MA1516.1	46	1061	34.0741	10.61	3.21151	1.57875e-13	KLF3
MA1116.1	64	1955	47.4074	19.55	2.42493	1.81316e-13	RBPJ
MA0733.1	37	700	27.4074	7	3.91534	2.16976e-13	EGR4
MA0697.1	44	989	32.5926	9.89	3.29551	2.66565e-13	ZIC3
MA1575.1	33	561	24.4444	5.61	4.3573	3.06427e-13	THRB(var.2)
MA0737.1	35	638	25.9259	6.38	4.06362	3.87825e-13	GLIS3
MA0503.1	50	1278	37.037	12.78	2.89805	4.85861e-13	Nkx2-5(var.2)
MA0732.1	36	681	26.6667	6.81	3.91581	4.98979e-13	EGR3
MA0811.1	45	1055	33.3333	10.55	3.15956	5.79802e-13	TFAP2B
MA0505.1	54	1479	40	14.79	2.70453	5.99272e-13	Nr5a2
MA0810.1	47	1147	34.8148	11.47	3.03529	6.24967e-13	TFAP2A(var.2)
MA1558.1	59	1755	43.7037	17.55	2.49024	1.00449e-12	SNAI1
MA0524.2	44	1029	32.5926	10.29	3.1674	1.06865e-12	TFAP2C
MA1529.1	47	1165	34.8148	11.65	2.9884	1.10756e-12	NHLH2
MA0057.1	54	1518	40	15.18	2.63505	1.74365e-12	MZF1(var.2)
MA1599.1	51	1370	37.7778	13.7	2.7575	1.77376e-12	ZNF682
MA1620.1	54	1532	40	15.32	2.61097	2.53423e-12	Ptf1a(var.3)
MA0591.1	47	1209	34.8148	12.09	2.87964	4.26786e-12	Bach1::Mafk
MA0751.1	42	983	31.1111	9.83	3.16491	4.36562e-12	ZIC4
MA0048.2	50	1354	37.037	13.54	2.73538	4.4638e-12	NHLH1
MA1646.1	58	1766	42.963	17.66	2.43278	4.89629e-12	OSR2
MA1584.1	40	909	29.6296	9.09	3.25959	6.69754e-12	ZIC5
MA1587.1	72	2582	53.3333	25.82	2.06558	6.75837e-12	ZNF135
MA0736.1	33	632	24.4444	6.32	3.86779	8.28386e-12	GLIS2
MA0735.1	23	297	17.037	2.97	5.73638	8.43326e-12	GLIS1
MA0147.3	30	524	22.2222	5.24	4.24088	9.08359e-12	MYC
MA1621.1	52	1481	38.5185	14.81	2.60085	9.49469e-12	Rbpjl
MA0107.1	43	1056	31.8519	10.56	3.01627	1.10645e-11	RELA
MA0738.1	45	1152	33.3333	11.52	2.89352	1.26648e-11	HIC2
MA0640.2	62	2034	45.9259	20.34	2.25791	1.51102e-11	ELF3
MA0473.3	61	1980	45.1852	19.8	2.28208	1.57838e-11	ELF1
MA0823.1	25	369	18.5185	3.69	5.01857	1.78322e-11	HEY1
MA0649.1	24	340	17.7778	3.4	5.22876	2.0199e-11	HEY2
MA0769.2	46	1215	34.0741	12.15	2.80445	2.02656e-11	TCF7
MA0081.2	73	2725	54.0741	27.25	1.98437	3.26033e-11	SPIB
MA0014.3	24	357	17.7778	3.57	4.97977	5.62549e-11	PAX5
MA0496.3	59	1927	43.7037	19.27	2.26797	5.70709e-11	MAFK
MA0472.2	25	390	18.5185	3.9	4.74834	5.91637e-11	EGR2
MA0597.1	47	1309	34.8148	13.09	2.65965	7.19538e-11	THAP1
MA0101.1	39	945	28.8889	9.45	3.05703	9.46348e-11	REL
MA0857.1	52	1591	38.5185	15.91	2.42103	1.46658e-10	Rarb
MA0626.1	27	476	20	4.76	4.20168	1.47802e-10	Npas2
MA1559.1	53	1645	39.2593	16.45	2.38658	1.51303e-10	SNAI3
MA1464.1	23	346	17.037	3.46	4.924	1.86614e-10	ARNT2
MA0521.1	63	2216	46.6667	22.16	2.1059	2.0388e-10	Tcf12
MA1566.1	42	1109	31.1111	11.09	2.80533	2.14872e-10	TBX3
MA0598.3	57	1882	42.2222	18.82	2.24348	2.37442e-10	EHF
MA0592.3	45	1263	33.3333	12.63	2.63922	2.84579e-10	ESRRA
MA1655.1	45	1264	33.3333	12.64	2.63713	2.92145e-10	ZNF341
MA0144.2	58	1957	42.963	19.57	2.19535	3.55732e-10	STAT3
MA0523.1	50	1534	37.037	15.34	2.41441	4.47395e-10	TCF7L2
MA1111.1	45	1281	33.3333	12.81	2.60213	4.54304e-10	NR2F2
MA0809.2	49	1485	36.2963	14.85	2.4442	4.78672e-10	TEAD4
MA0781.1	23	363	17.037	3.63	4.6934	4.82745e-10	PAX9
MA1560.1	20	274	14.8148	2.74	5.40687	6.37362e-10	SOHLH2
MA0782.2	50	1560	37.037	15.6	2.37417	8.14877e-10	PKNOX1
MA0729.1	46	1362	34.0741	13.62	2.50177	9.88815e-10	RARA
MA0002.2	51	1631	37.7778	16.31	2.31623	1.21877e-09	RUNX1
MA1532.1	35	856	25.9259	8.56	3.02873	1.4887e-09	NR1D2
MA0616.2	21	320	15.5556	3.2	4.86111	1.59602e-09	HES2
MA0056.2	45	1332	33.3333	13.32	2.5025	1.62486e-09	MZF1
MA0494.1	46	1383	34.0741	13.83	2.46378	1.63886e-09	Nr1h3::Rxra
MA0739.1	34	816	25.1852	8.16	3.08642	1.67287e-09	Hic1
MA0694.1	23	391	17.037	3.91	4.3573	2.0581e-09	ZBTB7B
MA1619.1	41	1166	30.3704	11.66	2.60466	3.61084e-09	Ptf1a(var.2)
MA0090.3	47	1472	34.8148	14.72	2.36514	3.88942e-09	TEAD1
MA0808.1	44	1318	32.5926	13.18	2.47288	3.89997e-09	TEAD3
MA0859.1	48	1527	35.5556	15.27	2.32846	4.11135e-09	Rarg
MA1110.1	33	802	24.4444	8.02	3.04794	4.25081e-09	NR1H4
MA0074.1	28	600	20.7407	6	3.45679	5.41907e-09	RXRA::VDR
MA0695.1	24	449	17.7778	4.49	3.95942	5.88775e-09	ZBTB7C
MA1121.1	43	1287	31.8519	12.87	2.47489	6.18978e-09	TEAD2
MA0783.1	40	1139	29.6296	11.39	2.60137	6.25994e-09	PKNOX2
MA0080.5	80	3518	59.2593	35.18	1.68446	8.18022e-09	SPI1
MA1616.1	48	1562	35.5556	15.62	2.27628	8.74762e-09	Prdm15
MA1099.2	21	354	15.5556	3.54	4.39422	9.70525e-09	HES1
MA1106.1	17	231	12.5926	2.31	5.45134	1.21256e-08	HIF1A
MA0104.4	21	368	15.5556	3.68	4.22705	1.91727e-08	MYCN
MA1593.1	49	1655	36.2963	16.55	2.19313	1.95343e-08	ZNF317
MA1597.1	48	1603	35.5556	16.03	2.21806	2.04933e-08	ZNF528
MA0161.2	42	1295	31.1111	12.95	2.4024	2.41212e-08	NFIC
MA1552.1	24	483	17.7778	4.83	3.6807	2.43349e-08	RARB(var.3)
MA1527.1	40	1196	29.6296	11.96	2.47739	2.52262e-08	NFIC(var.2)
MA0595.1	37	1054	27.4074	10.54	2.60032	2.86312e-08	SREBF1
MA0058.3	22	417	16.2963	4.17	3.90798	3.49288e-08	MAX
MA0130.1	70	2950	51.8519	29.5	1.75769	3.66482e-08	ZNF354C
MA0822.1	23	456	17.037	4.56	3.73619	3.77243e-08	HES7
MA0825.1	22	420	16.2963	4.2	3.88007	3.97061e-08	MNT
MA0603.1	20	351	14.8148	3.51	4.22074	4.44905e-08	Arntl
MA1579.1	51	1809	37.7778	18.09	2.08832	4.48947e-08	ZBTB26
MA0643.1	36	1024	26.6667	10.24	2.60417	4.5161e-08	Esrrg
MA0797.1	33	899	24.4444	8.99	2.71907	6.98777e-08	TGIF2
MA1571.1	27	634	20	6.34	3.15457	7.26567e-08	TGIF2LX
MA1536.1	33	906	24.4444	9.06	2.69806	8.40902e-08	NR2C2(var.2)
MA1100.2	44	1462	32.5926	14.62	2.22932	9.19569e-08	ASCL1
MA1472.1	43	1412	31.8519	14.12	2.2558	9.80278e-08	BHLHA15(var.2)
MA0112.3	32	866	23.7037	8.66	2.73715	9.99077e-08	ESR1
MA1540.1	39	1208	28.8889	12.08	2.39146	1.05205e-07	NR5A1
MA1154.1	36	1061	26.6667	10.61	2.51335	1.11717e-07	ZNF282
MA1523.1	32	871	23.7037	8.71	2.72144	1.14168e-07	MSANTD3
MA0141.3	35	1018	25.9259	10.18	2.54675	1.28283e-07	ESRRB
MA1641.1	38	1167	28.1481	11.67	2.41201	1.30267e-07	MYF5
MA0673.1	32	886	23.7037	8.86	2.67536	1.69239e-07	NKX2-8
MA0816.1	49	1773	36.2963	17.73	2.04717	1.82669e-07	Ascl2
MA0801.1	34	988	25.1852	9.88	2.54911	2.00562e-07	MGA
MA0803.1	34	988	25.1852	9.88	2.54911	2.00562e-07	TBX15
MA1112.2	45	1561	33.3333	15.61	2.13538	2.21631e-07	NR4A1
MA0665.1	38	1197	28.1481	11.97	2.35156	2.52501e-07	MSC
MA1573.1	39	1253	28.8889	12.53	2.30558	2.7857e-07	THAP11
MA0499.2	47	1685	34.8148	16.85	2.06616	2.83526e-07	MYOD1
MA1528.1	36	1106	26.6667	11.06	2.41109	3.15773e-07	NFIX(var.2)
MA1565.1	44	1526	32.5926	15.26	2.13582	3.21227e-07	TBX18
MA0622.1	19	360	14.0741	3.6	3.90947	3.3054e-07	Mlxip
MA1467.1	45	1588	33.3333	15.88	2.09908	3.66817e-07	ATOH1(var.2)
MA0778.1	31	871	22.963	8.71	2.63639	3.83817e-07	NFKB2
MA0743.2	31	873	22.963	8.73	2.63035	4.03704e-07	SCRT1
MA0119.1	39	1271	28.8889	12.71	2.27293	4.04993e-07	NFIC::TLX1
MA1650.1	20	405	14.8148	4.05	3.65798	4.5583e-07	ZBTB14
MA0821.1	22	488	16.2963	4.88	3.3394	5.43704e-07	HES5
MA0139.1	52	2013	38.5185	20.13	1.91349	5.67239e-07	CTCF
MA0596.1	35	1085	25.9259	10.85	2.38949	6.03044e-07	SREBF2
MA1649.1	36	1136	26.6667	11.36	2.34742	6.09185e-07	ZBTB12
MA1521.1	27	710	20	7.1	2.8169	7.08486e-07	MAFA
MA1601.1	47	1741	34.8148	17.41	1.9997	7.57376e-07	ZNF75D
MA0890.1	30	851	22.2222	8.51	2.61131	7.59181e-07	GBX2
MA0796.1	31	902	22.963	9.02	2.54578	8.24029e-07	TGIF1
MA0745.2	43	1525	31.8519	15.25	2.08865	8.68696e-07	SNAI2
MA0903.1	33	1003	24.4444	10.03	2.43713	8.93991e-07	HOXB3
MA0765.2	21	463	15.5556	4.63	3.35973	9.22586e-07	ETV5
MA0863.1	23	546	17.037	5.46	3.12034	9.5289e-07	MTF1
MA0632.2	15	244	11.1111	2.44	4.55373	9.55026e-07	TCFL5
MA0775.1	31	916	22.963	9.16	2.50687	1.14871e-06	MEIS3
MA0645.1	25	639	18.5185	6.39	2.89805	1.17563e-06	ETV6
MA0116.1	31	923	22.963	9.23	2.48786	1.35235e-06	Znf423
MA1645.1	35	1129	25.9259	11.29	2.29636	1.54067e-06	NKX2-2
MA0710.1	27	740	20	7.4	2.7027	1.58455e-06	NOTO
MA0071.1	33	1032	24.4444	10.32	2.36865	1.69547e-06	RORA
MA0748.2	16	290	11.8519	2.9	4.08685	1.70576e-06	YY2
MA0483.1	47	1795	34.8148	17.95	1.93954	1.8572e-06	Gfi1b
MA1638.1	42	1513	31.1111	15.13	2.05625	1.8775e-06	HAND2
MA1108.2	36	1192	26.6667	11.92	2.23714	1.93548e-06	MXI1
MA1155.1	42	1516	31.1111	15.16	2.05218	1.97903e-06	ZSCAN4
MA1122.1	19	408	14.0741	4.08	3.44953	2.19011e-06	TFDP1
MA1589.1	36	1199	26.6667	11.99	2.22408	2.22269e-06	ZNF140
MA0688.1	30	897	22.2222	8.97	2.47739	2.28096e-06	TBX2
MA0758.1	22	532	16.2963	5.32	3.06321	2.30323e-06	E2F7
MA0684.2	35	1155	25.9259	11.55	2.24467	2.61057e-06	RUNX3
MA1109.1	46	1760	34.0741	17.6	1.93603	2.67532e-06	NEUROD1
MA0125.1	27	761	20	7.61	2.62812	2.70662e-06	Nobox
MA0831.2	23	584	17.037	5.84	2.9173	3.01263e-06	TFE3
MA1583.1	14	234	10.3704	2.34	4.43178	3.09675e-06	ZFP57
MA0779.1	17	341	12.5926	3.41	3.69284	3.16979e-06	PAX1
MA0636.1	14	236	10.3704	2.36	4.39422	3.42128e-06	BHLHE41
MA1541.1	32	1015	23.7037	10.15	2.33534	3.45169e-06	NR6A1
MA0672.1	27	773	20	7.73	2.58732	3.63949e-06	NKX2-3
MA0691.1	32	1018	23.7037	10.18	2.32846	3.67618e-06	TFAP4
MA0111.1	31	975	22.963	9.75	2.35518	4.29313e-06	Spz1
MA1474.1	18	389	13.3333	3.89	3.42759	4.55058e-06	CREB3L4
MA1572.1	23	599	17.037	5.99	2.84425	4.61009e-06	TGIF2LY
MA1484.1	17	352	12.5926	3.52	3.57744	4.85822e-06	ETS2
MA0259.1	13	210	9.62963	2.1	4.58554	4.89697e-06	ARNT::HIF1A
MA0105.4	29	882	21.4815	8.82	2.43554	4.90745e-06	NFKB1
MA1567.1	31	982	22.963	9.82	2.33839	4.97867e-06	TBX6
MA1633.1	38	1354	28.1481	13.54	2.07889	5.45932e-06	BACH1
MA0768.1	42	1579	31.1111	15.79	1.9703	5.74533e-06	LEF1
MA0709.1	32	1040	23.7037	10.4	2.2792	5.78376e-06	Msx3
MA1647.1	47	1876	34.8148	18.76	1.8558	6.53796e-06	PRDM4
MA1518.1	23	612	17.037	6.12	2.78383	6.58428e-06	LHX1
MA0464.2	14	250	10.3704	2.5	4.14815	6.67804e-06	BHLHE40
MA0007.3	21	525	15.5556	5.25	2.96296	6.76696e-06	Ar
MA0500.2	37	1312	27.4074	13.12	2.08898	6.79213e-06	MYOG
MA0114.4	35	1205	25.9259	12.05	2.15153	6.82947e-06	HNF4A
MA0506.1	16	326	11.8519	3.26	3.63554	7.70545e-06	NRF1
MA1485.1	31	1010	22.963	10.1	2.27356	8.85786e-06	FERD3L
MA0502.2	28	863	20.7407	8.63	2.40333	9.54119e-06	NFYB
MA1119.1	35	1225	25.9259	12.25	2.1164	9.85123e-06	SIX2
MA1493.1	19	456	14.0741	4.56	3.08642	1.09843e-05	HES6
MA0608.1	17	375	12.5926	3.75	3.35802	1.12272e-05	Creb3l2
MA0693.2	32	1077	23.7037	10.77	2.2009	1.19804e-05	VDR
MA0484.2	34	1184	25.1852	11.84	2.12713	1.23393e-05	HNF4G
MA0690.1	28	876	20.7407	8.76	2.36766	1.26289e-05	TBX21
MA0606.1	44	1745	32.5926	17.45	1.86777	1.2768e-05	NFAT5
MA0088.2	32	1081	23.7037	10.81	2.19276	1.29299e-05	ZNF143
MA0136.2	28	882	20.7407	8.82	2.35156	1.4342e-05	ELF5
MA0646.1	16	345	11.8519	3.45	3.43532	1.56699e-05	GCM1
MA0609.2	16	345	11.8519	3.45	3.43532	1.56699e-05	CREM
MA0744.2	29	937	21.4815	9.37	2.29258	1.58271e-05	SCRT2
MA0774.1	29	942	21.4815	9.42	2.28041	1.75096e-05	MEIS2
MA1153.1	26	794	19.2593	7.94	2.4256	1.80311e-05	Smad4
MA0486.2	27	844	20	8.44	2.36967	1.83669e-05	HSF1
MA1553.1	19	473	14.0741	4.73	2.97549	1.83938e-05	RARG(var.3)
MA1577.1	26	796	19.2593	7.96	2.4195	1.88424e-05	TLX2
MA0068.2	22	610	16.2963	6.1	2.67152	2.04707e-05	PAX4
MA0892.1	30	1002	22.2222	10.02	2.21779	2.08121e-05	GSX1
MA0150.2	36	1323	26.6667	13.23	2.01562	2.10184e-05	Nfe2l2
MA0766.2	25	758	18.5185	7.58	2.44308	2.38512e-05	GATA5
MA1651.1	33	1172	24.4444	11.72	2.0857	2.58811e-05	ZFP42
MA0498.2	32	1124	23.7037	11.24	2.10887	2.85253e-05	MEIS1
MA0089.2	34	1232	25.1852	12.32	2.04425	2.867e-05	NFE2L1
MA0661.1	26	816	19.2593	8.16	2.3602	2.8987e-05	MEOX1
MA0829.2	27	866	20	8.66	2.30947	2.90671e-05	SREBF1(var.2)
MA0066.1	26	817	19.2593	8.17	2.35731	2.96051e-05	PPARG
MA0699.1	27	868	20	8.68	2.30415	3.02778e-05	LBX2
MA0705.1	21	584	15.5556	5.84	2.66362	3.37902e-05	Lhx8
MA0701.2	21	584	15.5556	5.84	2.66362	3.37902e-05	LHX9
MA0075.3	21	584	15.5556	5.84	2.66362	3.37902e-05	PRRX2
MA0875.1	25	780	18.5185	7.8	2.37417	3.84962e-05	BARX1
MA0618.1	30	1036	22.2222	10.36	2.145	3.93661e-05	LBX1
MA0839.1	17	416	12.5926	4.16	3.02707	4.25219e-05	CREB3L1
MA0889.1	22	641	16.2963	6.41	2.54232	4.36658e-05	GBX1
MA0514.1	57	2640	42.2222	26.4	1.59933	4.36696e-05	Sox3
MA1476.1	22	642	16.2963	6.42	2.53836	4.47047e-05	DLX5
MA1632.1	31	1097	22.963	10.97	2.09325	4.54314e-05	ATF2
MA1533.1	22	643	16.2963	6.43	2.53442	4.57657e-05	NR1I2
MA0654.1	24	740	17.7778	7.4	2.4024	4.67384e-05	ISX
MA0716.1	24	740	17.7778	7.4	2.4024	4.67384e-05	PRRX1
MA0717.1	24	740	17.7778	7.4	2.4024	4.67384e-05	RAX2
MA0720.1	24	740	17.7778	7.4	2.4024	4.67384e-05	Shox2
MA0106.3	19	507	14.0741	5.07	2.77595	4.7839e-05	TP53
MA1150.1	29	1002	21.4815	10.02	2.14386	5.51609e-05	RORB
MA0686.1	12	228	8.88889	2.28	3.89864	5.76809e-05	SPDEF
MA1608.1	22	656	16.2963	6.56	2.48419	6.17736e-05	Isl1
MA0152.1	53	2414	39.2593	24.14	1.62632	6.22801e-05	NFATC2
MA0520.1	38	1507	28.1481	15.07	1.86783	6.40598e-05	Stat6
MA0767.1	12	231	8.88889	2.31	3.848	6.54517e-05	GCM2
MA0067.1	11	197	8.14815	1.97	4.13612	6.9861e-05	Pax2
MA0093.3	28	964	20.7407	9.64	2.15153	7.16665e-05	USF1
MA0076.2	19	524	14.0741	5.24	2.68589	7.45521e-05	ELK4
MA1123.2	37	1464	27.4074	14.64	1.87209	7.90225e-05	TWIST1
MA0648.1	24	765	17.7778	7.65	2.32389	7.91594e-05	GSC
MA0806.1	28	978	20.7407	9.78	2.12073	9.2229e-05	TBX4
MA0807.1	28	978	20.7407	9.78	2.12073	9.2229e-05	TBX5
MA0896.1	26	875	19.2593	8.75	2.20106	9.41389e-05	Hmx1
MA0078.1	27	927	20	9.27	2.1575	9.45594e-05	Sox17
MA0712.2	34	1309	25.1852	13.09	1.924	9.89608e-05	OTX2
MA0518.1	42	1773	31.1111	17.73	1.75472	9.90529e-05	Stat4
MA0526.3	27	932	20	9.32	2.14592	0.000103568	USF2
MA0698.1	40	1659	29.6296	16.59	1.78599	0.000105522	ZBTB18
MA0641.1	18	495	13.3333	4.95	2.6936	0.00011311	ELF4
MA0805.1	29	1047	21.4815	10.47	2.05172	0.000121262	TBX1
MA0841.1	24	787	17.7778	7.87	2.25893	0.000123083	NFE2
MA0874.1	24	790	17.7778	7.9	2.25035	0.000130517	Arx
MA1125.1	70	3633	51.8519	36.33	1.42725	0.000149595	ZNF384
MA0770.1	26	905	19.2593	9.05	2.12809	0.000163194	HSF2
MA0630.1	29	1065	21.4815	10.65	2.01704	0.000163512	SHOX
MA1530.1	28	1014	20.7407	10.14	2.04544	0.000171663	NKX6-3
MA0692.1	18	513	13.3333	5.13	2.59909	0.000177018	TFEB
MA0658.1	21	658	15.5556	6.58	2.36407	0.000185644	LHX6
MA0793.1	30	1128	22.2222	11.28	1.97006	0.000187148	POU6F2
MA0676.1	33	1300	24.4444	13	1.88034	0.000200462	Nr2e1
MA0886.1	20	614	14.8148	6.14	2.41284	0.000205038	EMX2
MA1644.1	24	817	17.7778	8.17	2.17598	0.000217741	NFYC
MA0519.1	37	1542	27.4074	15.42	1.77739	0.000234076	Stat5a::Stat5b
MA0865.1	22	721	16.2963	7.21	2.26024	0.000243334	E2F8
MA0164.1	25	877	18.5185	8.77	2.11158	0.000251386	Nr2e3
MA0800.1	25	877	18.5185	8.77	2.11158	0.000251386	EOMES
MA1642.1	40	1726	29.6296	17.26	1.71666	0.00025196	NEUROG2(var.2)
MA1118.1	26	934	19.2593	9.34	2.06202	0.000269939	SIX1
MA0762.1	18	531	13.3333	5.31	2.51099	0.000270717	ETV2
MA0644.1	24	838	17.7778	8.38	2.12145	0.00031808	ESX1
MA0880.1	21	687	15.5556	6.87	2.26427	0.000334315	Dlx3
MA0881.1	21	687	15.5556	6.87	2.26427	0.000334315	Dlx4
MA0888.1	18	541	13.3333	5.41	2.46457	0.000339578	EVX2
MA1625.1	36	1513	26.6667	15.13	1.7625	0.000345914	Stat5b
MA0510.2	18	542	13.3333	5.42	2.46002	0.000347239	RFX5
MA0664.1	11	238	8.14815	2.38	3.42359	0.000367716	MLXIPL
MA0091.1	29	1118	21.4815	11.18	1.92142	0.000375127	TAL1::TCF3
MA0828.1	12	280	8.88889	2.8	3.1746	0.000395494	SREBF2(var.2)
MA0501.1	31	1235	22.963	12.35	1.85935	0.000401699	MAF::NFE2
MA1524.1	20	648	14.8148	6.48	2.28624	0.000415184	MSGN1
MA0832.1	27	1020	20	10.2	1.96078	0.000452757	Tcf21
MA0700.2	26	966	19.2593	9.66	1.99371	0.000456228	LHX2
MA0621.1	30	1188	22.2222	11.88	1.87056	0.000460441	mix-a
MA0611.1	20	654	14.8148	6.54	2.26526	0.000467362	Dux
MA0891.1	23	810	17.037	8.1	2.10334	0.000487064	GSC2
MA0844.1	11	247	8.14815	2.47	3.29885	0.000503446	XBP1
MA0092.1	26	973	19.2593	9.73	1.97937	0.00050965	Hand1::Tcf3
MA0117.2	28	1088	20.7407	10.88	1.90632	0.000549099	Mafb
MA0912.2	19	613	14.0741	6.13	2.29593	0.000556547	HOXD3
MA1124.1	37	1614	27.4074	16.14	1.6981	0.000582104	ZNF24
MA0050.2	75	4144	55.5556	41.44	1.34063	0.000605219	IRF1
MA0662.1	26	986	19.2593	9.86	1.95327	0.000623678	MIXL1
MA0819.1	12	295	8.88889	2.95	3.01318	0.000630788	CLOCK
MA1520.1	21	723	15.5556	7.23	2.15153	0.000657486	MAF
MA0842.2	25	935	18.5185	9.35	1.98059	0.000658814	NRL
MA0731.1	26	990	19.2593	9.9	1.94538	0.000663015	BCL6B
MA0113.3	15	432	11.1111	4.32	2.57202	0.000706786	NR3C1
MA1624.1	33	1395	24.4444	13.95	1.75229	0.000730863	Stat5a
MA0018.4	27	1052	20	10.52	1.90114	0.000733043	CREB1
MA0689.1	24	888	17.7778	8.88	2.002	0.000736994	TBX20
MA0674.1	22	785	16.2963	7.85	2.07596	0.000781414	NKX6-1
MA0675.1	22	785	16.2963	7.85	2.07596	0.000781414	NKX6-2
MA1519.1	22	785	16.2963	7.85	2.07596	0.000781414	LHX5
MA1117.1	24	892	17.7778	8.92	1.99302	0.000785436	RELB
MA0682.2	23	839	17.037	8.39	2.03064	0.000794248	PITX1
MA0820.1	31	1287	22.963	12.87	1.78422	0.000816185	FIGLA
MA0853.1	23	842	17.037	8.42	2.0234	0.000834064	Alx4
MA0659.2	34	1465	25.1852	14.65	1.71913	0.000838673	MAFG
MA0142.1	39	1769	28.8889	17.69	1.63306	0.000860296	Pou5f1::Sox2
MA1496.1	20	687	14.8148	6.87	2.15645	0.000869362	HOXA4
MA0517.1	55	2802	40.7407	28.02	1.45399	0.000916455	STAT1::STAT2
MA0151.1	81	4639	60	46.39	1.29338	0.000953735	Arid3a
MA0511.2	19	642	14.0741	6.42	2.19222	0.000972811	RUNX2
MA0882.1	21	759	15.5556	7.59	2.04948	0.00122479	DLX6
MA0019.1	20	708	14.8148	7.08	2.09249	0.00125823	Ddit3::Cebpa
MA1618.1	33	1448	24.4444	14.48	1.68815	0.00139837	Ptf1a
MA0714.1	24	931	17.7778	9.31	1.90954	0.00142387	PITX3
MA0909.2	21	771	15.5556	7.71	2.01758	0.00149031	HOXD13
MA0642.1	17	567	12.5926	5.67	2.22092	0.00158972	EN2
MA1501.1	20	724	14.8148	7.24	2.04625	0.00164718	HOXB7
MA0861.1	16	519	11.8519	5.19	2.28359	0.00165042	TP73
MA0625.1	34	1524	25.1852	15.24	1.65257	0.00168036	NFATC3
MA0037.3	24	944	17.7778	9.44	1.88324	0.00171893	GATA3
MA0027.2	18	624	13.3333	6.24	2.13675	0.00177657	EN1
MA0727.1	14	427	10.3704	4.27	2.42866	0.00184113	NR3C2
MA0704.1	21	788	15.5556	7.88	1.97406	0.00195024	Lhx4
MA0721.1	21	788	15.5556	7.88	1.97406	0.00195024	UNCX
MA1480.1	19	682	14.0741	6.82	2.06365	0.00196879	DPRX
MA0041.1	52	2693	38.5185	26.93	1.43032	0.00206799	Foxd3
MA1546.1	10	251	7.40741	2.51	2.95116	0.00209323	PAX3(var.2)
MA0718.1	23	903	17.037	9.03	1.88672	0.00211689	RAX
MA0479.1	24	960	17.7778	9.6	1.85185	0.00215322	FOXH1
MA0799.1	18	635	13.3333	6.35	2.09974	0.00215359	RFX4
MA0508.3	48	2436	35.5556	24.36	1.45959	0.00221213	PRDM1
MA1483.1	13	388	9.62963	3.88	2.48186	0.00221811	ELF2
MA0789.1	26	1076	19.2593	10.76	1.78989	0.00222953	POU3F4
MA0663.1	10	254	7.40741	2.54	2.9163	0.00228333	MLX
MA0895.1	15	488	11.1111	4.88	2.27687	0.00237904	HMBOX1
MA0060.3	20	747	14.8148	7.47	1.98324	0.00238367	NFYA
MA0666.1	20	749	14.8148	7.49	1.97795	0.00245919	MSX1
MA0708.1	20	749	14.8148	7.49	1.97795	0.00245919	MSX2
MA0876.1	20	749	14.8148	7.49	1.97795	0.00245919	BSX
MA0771.1	21	806	15.5556	8.06	1.92997	0.00256429	HSF4
MA0887.1	16	543	11.8519	5.43	2.18266	0.00260894	EVX1
MA1622.1	27	1147	20	11.47	1.74368	0.00263957	Smad2::Smad3
MA0914.1	20	757	14.8148	7.57	1.95704	0.00278188	ISL2
MA1547.1	24	979	17.7778	9.79	1.81591	0.00278831	PITX2
MA0756.1	21	813	15.5556	8.13	1.91335	0.00284388	ONECUT2
MA1115.1	33	1512	24.4444	15.12	1.6167	0.00287422	POU5F1
MA1623.1	65	3629	48.1481	36.29	1.32676	0.002948	Stat2
MA1420.1	16	550	11.8519	5.5	2.15488	0.00296331	IRF5
MA1138.1	21	816	15.5556	8.16	1.90632	0.00297138	FOSL2::JUNB
MA0063.2	22	873	16.2963	8.73	1.8667	0.00304246	NKX2-5
MA0792.1	27	1159	20	11.59	1.72563	0.00305827	POU5F1B
MA0600.2	15	502	11.1111	5.02	2.21337	0.00311523	RFX2
MA1525.1	31	1404	22.963	14.04	1.63554	0.00332272	NFATC4
MA0489.1	27	1166	20	11.66	1.71527	0.00332784	JUN(var.2)
MA0495.3	32	1465	23.7037	14.65	1.618	0.0033366	MAFF
MA1418.1	38	1842	28.1481	18.42	1.52813	0.00350917	IRF3
MA0038.2	27	1175	20	11.75	1.70213	0.00370406	GFI1
MA0785.1	30	1355	22.2222	13.55	1.64002	0.00376211	POU2F1
MA1466.1	11	318	8.14815	3.18	2.56231	0.00379746	ATF6
MA0474.2	12	365	8.88889	3.65	2.43531	0.00381063	ERG
MA1463.1	24	1005	17.7778	10.05	1.76893	0.00391142	ARGFX
MA0638.1	10	279	7.40741	2.79	2.65498	0.00446888	CREB3
MA1585.1	16	576	11.8519	5.76	2.05761	0.0046485	ZKSCAN1
MA0894.1	19	739	14.0741	7.39	1.90448	0.00479153	HESX1
MA0095.2	27	1202	20	12.02	1.66389	0.00505732	YY1
MA1135.1	21	857	15.5556	8.57	1.81512	0.00525822	FOSB::JUNB
MA0804.1	13	430	9.62963	4.3	2.23945	0.00532247	TBX19
MA0509.2	24	1030	17.7778	10.3	1.726	0.00533087	RFX1
MA1592.1	24	1031	17.7778	10.31	1.72432	0.00539562	ZNF274
MA0100.3	20	806	14.8148	8.06	1.83807	0.00563849	MYB
MA1534.1	19	751	14.0741	7.51	1.87404	0.0056893	NR1I3
MA0671.1	21	863	15.5556	8.63	1.8025	0.00569179	NFIX
MA0687.1	34	1644	25.1852	16.44	1.53195	0.00585311	SPIC
MA0463.2	21	870	15.5556	8.7	1.78799	0.00623473	BCL6
MA0633.1	18	703	13.3333	7.03	1.89663	0.00629635	Twist2
MA0879.1	19	765	14.0741	7.65	1.83975	0.00690773	Dlx1
MA0802.1	20	823	14.8148	8.23	1.8001	0.00707366	TBR1
MA0707.1	30	1423	22.2222	14.23	1.56165	0.00764296	MNX1
MA0624.1	32	1549	23.7037	15.49	1.53026	0.00778616	NFATC1
MA0703.2	26	1184	19.2593	11.84	1.62663	0.00800455	LMX1B
MA0478.1	23	1013	17.037	10.13	1.68184	0.00868527	FOSL2
MA0132.2	12	409	8.88889	4.09	2.17332	0.00922007	PDX1
MA1481.1	12	409	8.88889	4.09	2.17332	0.00922007	DRGX
MA0612.2	12	409	8.88889	4.09	2.17332	0.00922007	EMX1
MA1132.1	18	732	13.3333	7.32	1.82149	0.00941808	JUN::JUNB
MA1657.1	23	1023	17.037	10.23	1.6654	0.00972764	ZNF652
MA1468.1	18	736	13.3333	7.36	1.81159	0.00993278	ATOH7
MA1499.1	22	966	16.2963	9.66	1.68699	0.00993763	HOXB4
MA0798.2	23	1029	17.037	10.29	1.65569	0.0104007	RFX3
MA0780.1	14	522	10.3704	5.22	1.98666	0.0107297	PAX3
MA0763.1	9	272	6.66667	2.72	2.45098	0.0113296	ETV3
MA0476.1	24	1097	17.7778	10.97	1.62058	0.0113865	FOS
MA0752.1	17	696	12.5926	6.96	1.80928	0.0123081	ZNF410
MA0706.1	23	1046	17.037	10.46	1.62878	0.0125168	MEOX2
MA0893.2	18	754	13.3333	7.54	1.76835	0.0125362	GSX2
MA1137.1	21	930	15.5556	9.3	1.67264	0.0128798	FOSL1::JUNB
MA0488.1	24	1109	17.7778	11.09	1.60305	0.0129121	JUN
MA0907.1	16	644	11.8519	6.44	1.84035	0.0129737	HOXC13
MA0470.2	5	104	3.7037	1.04	3.56125	0.0131981	E2F4
MA1144.1	19	816	14.0741	8.16	1.72476	0.0132749	FOSL2::JUND
MA0131.2	7	187	5.18519	1.87	2.77283	0.0133055	HINFP
MA0122.3	22	997	16.2963	9.97	1.63453	0.0140374	Nkx3-2
MA1419.1	16	653	11.8519	6.53	1.81498	0.0146465	IRF4
MA0760.1	11	384	8.14815	3.84	2.12191	0.0147211	ERF
MA0467.1	28	1369	20.7407	13.69	1.51503	0.0148749	Crx
MA0898.1	25	1184	18.5185	11.84	1.56406	0.0149095	Hmx3
MA0137.3	29	1440	21.4815	14.4	1.49177	0.0160423	STAT1
MA0099.3	21	953	15.5556	9.53	1.63227	0.0165964	FOS::JUN
MA0620.3	13	497	9.62963	4.97	1.93755	0.0166682	MITF
MA0757.1	25	1199	18.5185	11.99	1.5445	0.0172392	ONECUT3
MA0897.1	23	1081	17.037	10.81	1.57604	0.0179705	Hmx2
MA0628.1	16	671	11.8519	6.71	1.7663	0.0184956	POU6F1
MA0711.1	5	115	3.7037	1.15	3.22061	0.0196049	OTX1
MA0680.1	12	458	8.88889	4.58	1.94081	0.0208849	PAX7
MA0867.2	36	1924	26.6667	19.24	1.386	0.0210812	SOX4
MA0669.1	14	572	10.3704	5.72	1.813	0.0221282	NEUROG2
MA1549.1	23	1106	17.037	11.06	1.54042	0.0229124	POU6F1(var.2)
MA0124.2	17	748	12.5926	7.48	1.6835	0.0233592	Nkx3-1
MA1145.1	12	466	8.88889	4.66	1.90749	0.0235337	FOSL2::JUND(var.2)
MA1101.2	17	754	12.5926	7.54	1.67011	0.0250107	BACH2
MA0634.1	22	1055	16.2963	10.55	1.54467	0.0252781	ALX3
MA1580.1	16	699	11.8519	6.99	1.69554	0.0259832	ZBTB32
MA1487.1	32	1691	23.7037	16.91	1.40176	0.0260591	FOXE1
MA1473.1	20	943	14.8148	9.43	1.57103	0.0278246	CDX4
MA0098.3	10	370	7.40741	3.7	2.002	0.0280342	ETS1
MA1634.1	25	1255	18.5185	12.55	1.47558	0.0286171	BATF
MA1594.1	20	946	14.8148	9.46	1.56605	0.0286602	ZNF382
MA0653.1	23	1137	17.037	11.37	1.49842	0.0304511	IRF9
MA0468.1	24	1200	17.7778	12	1.48148	0.0305959	DUX4
MA0652.1	17	773	12.5926	7.73	1.62905	0.0308304	IRF8
MA0462.2	25	1264	18.5185	12.64	1.46507	0.0308923	BATF::JUN
MA0854.1	19	897	14.0741	8.97	1.56902	0.0321453	Alx1
MA0835.2	25	1269	18.5185	12.69	1.4593	0.0322151	BATF3
MA1640.1	24	1208	17.7778	12.08	1.47167	0.0327705	MEIS2(var.2)
MA0864.2	5	132	3.7037	1.32	2.80584	0.033032	E2F2
MA1542.1	14	604	10.3704	6.04	1.71695	0.0331769	OSR1
MA1497.1	17	782	12.5926	7.82	1.61031	0.0339173	HOXA6
MA0028.2	7	227	5.18519	2.27	2.28422	0.0340267	ELK1
MA0719.1	20	969	14.8148	9.69	1.52888	0.0357179	RHOXF1
MA0009.2	10	386	7.40741	3.86	1.91902	0.0359554	TBXT
MA0667.1	18	849	13.3333	8.49	1.57048	0.0363913	MYF6
MA0725.1	12	499	8.88889	4.99	1.78134	0.037135	VSX1
MA0726.1	12	499	8.88889	4.99	1.78134	0.037135	VSX2
MA1475.1	6	183	4.44444	1.83	2.42866	0.037478	CREB3L4(var.2)
MA0442.2	37	2080	27.4074	20.8	1.31766	0.039276	SOX10
MA1141.1	21	1042	15.5556	10.42	1.49286	0.0395218	FOS::JUND
MA0515.1	36	2019	26.6667	20.19	1.32079	0.0408447	Sox6
MA1151.1	20	984	14.8148	9.84	1.50557	0.0409764	RORC
MA0046.2	23	1173	17.037	11.73	1.45243	0.0414455	HNF1A
MA0670.1	20	986	14.8148	9.86	1.50252	0.0417186	NFIA
MA0637.1	5	141	3.7037	1.41	2.62674	0.0420062	CENPB
MA0631.1	12	512	8.88889	5.12	1.73611	0.0437877	Six3
MA0087.1	31	1701	22.963	17.01	1.34997	0.0449366	Sox5
MA1134.1	17	811	12.5926	8.11	1.55272	0.0454301	FOS::JUNB
MA0836.2	17	814	12.5926	8.14	1.547	0.0467646	CEBPD
MA0900.2	12	519	8.88889	5.19	1.7127	0.0476962	HOXA2
MA0902.2	12	519	8.88889	5.19	1.7127	0.0476962	HOXB2
MA0904.2	12	519	8.88889	5.19	1.7127	0.0476962	HOXB5
MA0492.1	21	1066	15.5556	10.66	1.45925	0.0485593	JUND(var.2)
MA1140.2	8	298	5.92593	2.98	1.98857	0.0486021	JUNB(var.2)
MA1113.2	23	1193	17.037	11.93	1.42808	0.0487117	PBX2
MA0070.1	16	758	11.8519	7.58	1.56357	0.0489569	PBX1
MA0480.1	31	1714	22.963	17.14	1.33973	0.049072	Foxo1
MA1126.1	12	524	8.88889	5.24	1.69635	0.050632	FOS::JUN(var.2)
MA1554.1	9	355	6.66667	3.55	1.87793	0.0508717	RFX7
MA1128.1	20	1009	14.8148	10.09	1.46827	0.0509817	FOSL1::JUN
MA1507.1	15	706	11.1111	7.06	1.57381	0.0532201	HOXD4
MA1127.1	10	414	7.40741	4.14	1.78923	0.053361	FOSB::JUN
MA0475.2	8	304	5.92593	3.04	1.94932	0.0534682	FLI1
MA1504.1	13	588	9.62963	5.88	1.63769	0.0539443	HOXC4
MA0627.2	28	1537	20.7407	15.37	1.34943	0.0564888	POU2F3
MA0772.1	28	1541	20.7407	15.41	1.34593	0.0580442	IRF7
MA0497.1	44	2625	32.5926	26.25	1.24162	0.0584603	MEF2C
MA1602.1	8	310	5.92593	3.1	1.91159	0.0586386	ZSCAN29
MA0052.4	46	2769	34.0741	27.69	1.23056	0.0600607	MEF2A
MA0794.1	9	368	6.66667	3.68	1.81159	0.0611011	PROX1
MA0679.2	28	1555	20.7407	15.55	1.33381	0.0637348	ONECUT1
MA0647.1	11	487	8.14815	4.87	1.67313	0.0648173	GRHL1
MA0525.2	9	373	6.66667	3.73	1.78731	0.0653644	TP63
MA0722.1	13	608	9.62963	6.08	1.58382	0.066711	VAX1
MA0723.1	13	608	9.62963	6.08	1.58382	0.066711	VAX2
MA0158.2	11	492	8.14815	4.92	1.65613	0.0686476	HOXA5
MA0910.2	15	733	11.1111	7.33	1.51584	0.0690413	HOXD8
MA0878.2	17	857	12.5926	8.57	1.46938	0.0690903	CDX1
MA0607.1	13	612	9.62963	6.12	1.57347	0.0694873	Bhlha15
MA0143.4	20	1048	14.8148	10.48	1.41363	0.0699405	SOX2
MA0884.1	21	1118	15.5556	11.18	1.39137	0.0731455	DUXA
MA1130.1	18	927	13.3333	9.27	1.43833	0.0733453	FOSL2::JUN
MA1470.1	9	384	6.66667	3.84	1.73611	0.0753973	BACH2(var.2)
MA1545.1	3	73	2.22222	0.73	3.04414	0.0757178	OVOL2
MA1509.1	4	119	2.96296	1.19	2.48988	0.0772332	IRF6
MA1498.1	10	444	7.40741	4.44	1.66834	0.0774412	HOXA7
MA1502.1	10	444	7.40741	4.44	1.66834	0.0774412	HOXB8
MA0683.1	26	1455	19.2593	14.55	1.32366	0.0786456	POU4F2
MA0032.2	31	1790	22.963	17.9	1.28285	0.0791258	FOXC1
MA0477.2	19	1006	14.0741	10.06	1.39901	0.0827239	FOSL1
MA1120.1	20	1081	14.8148	10.81	1.37047	0.0894128	SOX13
MA1105.2	20	1086	14.8148	10.86	1.36416	0.0926489	GRHL2
MA0083.3	9	402	6.66667	4.02	1.65837	0.0937711	SRF
MA1568.1	10	463	7.40741	4.63	1.59987	0.0957368	TCF21(var.2)
MA0615.1	3	82	2.22222	0.82	2.71003	0.0990046	Gmeb1
MA0465.2	25	1427	18.5185	14.27	1.29772	0.10009	CDX2
MA0773.1	30	1765	22.2222	17.65	1.25905	0.100963	MEF2D
MA0838.1	7	295	5.18519	2.95	1.75769	0.104297	CEBPG
MA1563.1	15	786	11.1111	7.86	1.41363	0.108643	SOX18
MA1142.1	18	980	13.3333	9.8	1.36054	0.109613	FOSL1::JUND
MA0846.1	37	2264	27.4074	22.64	1.21057	0.111018	FOXC2
MA0834.1	7	301	5.18519	3.01	1.72265	0.112767	ATF7
MA1639.1	18	985	13.3333	9.85	1.35364	0.11353	MEIS1(var.2)
MA0623.2	9	420	6.66667	4.2	1.5873	0.114569	NEUROG1
MA0145.3	7	305	5.18519	3.05	1.70006	0.118611	TFCP2
MA0593.1	27	1599	20	15.99	1.25078	0.12414	FOXP2
MA0072.1	18	1005	13.3333	10.05	1.3267	0.130057	RORA(var.2)
MA0724.1	7	315	5.18519	3.15	1.64609	0.133898	VENTX
MA0786.1	26	1550	19.2593	15.5	1.24253	0.137486	POU3F1
MA0787.1	25	1485	18.5185	14.85	1.24704	0.139683	POU3F2
MA0156.2	6	262	4.44444	2.62	1.69635	0.143325	FEV
MA0140.2	17	955	12.5926	9.55	1.3186	0.144266	GATA1::TAL1
MA0629.1	13	697	9.62963	6.97	1.38158	0.146722	Rhox11
MA0869.1	21	1226	15.5556	12.26	1.26881	0.148628	Sox11
MA0655.1	14	766	10.3704	7.66	1.35383	0.151541	JDP2
MA0660.1	25	1503	18.5185	15.03	1.2321	0.153675	MEF2B
MA1562.1	12	640	8.88889	6.4	1.38889	0.155038	SOX14
MA1557.1	5	211	3.7037	2.11	1.75531	0.156714	SMAD5
MA0913.2	18	1037	13.3333	10.37	1.28576	0.159328	HOXD9
MA0877.2	4	157	2.96296	1.57	1.88724	0.162551	BARHL1
MA0650.2	17	974	12.5926	9.74	1.29287	0.162843	HOXA13
MA0713.1	21	1250	15.5556	12.5	1.24444	0.170016	PHOX2A
MA0870.1	13	719	9.62963	7.19	1.33931	0.172297	Sox1
MA0759.1	6	278	4.44444	2.78	1.59872	0.1737	ELK3
MA0036.3	16	924	11.8519	9.24	1.28267	0.180345	GATA2
MA0469.3	3	109	2.22222	1.09	2.03874	0.182387	E2F3
MA0791.1	25	1543	18.5185	15.43	1.20016	0.187583	POU4F3
MA0883.1	15	866	11.1111	8.66	1.28304	0.190211	Dmbx1
MA1570.1	9	474	6.66667	4.74	1.40647	0.190681	TFAP4(var.2)
MA0899.1	23	1412	17.037	14.12	1.20659	0.193844	HOXA10
MA0795.1	6	288	4.44444	2.88	1.54321	0.193938	SMAD3
MA1500.1	12	671	8.88889	6.71	1.32472	0.194594	HOXB6
MA0845.1	26	1631	19.2593	16.31	1.18083	0.204579	FOXB1
MA0847.2	27	1702	20	17.02	1.17509	0.205837	FOXD2
MA0755.1	7	357	5.18519	3.57	1.45243	0.207697	CUX2
MA0885.1	10	550	7.40741	5.5	1.3468	0.208697	Dlx2
MA0102.4	17	1019	12.5926	10.19	1.23578	0.211688	CEBPA
MA0153.2	14	823	10.3704	8.23	1.26007	0.219897	HNF1B
MA1139.1	6	302	4.44444	3.02	1.47167	0.223688	FOSL2::JUNB(var.2)
MA1495.1	7	368	5.18519	3.68	1.40902	0.229227	HOXA1
MA0527.1	4	183	2.96296	1.83	1.61911	0.234284	ZBTB33
MA0790.1	25	1600	18.5185	16	1.15741	0.242194	POU4F1
MA0784.1	25	1608	18.5185	16.08	1.15165	0.250398	POU1F1
MA1133.1	7	382	5.18519	3.82	1.35738	0.257682	JUN::JUNB(var.2)
MA0491.2	14	852	10.3704	8.52	1.21718	0.259167	JUND
MA0702.2	12	717	8.88889	7.17	1.23973	0.260826	LMX1A
MA0077.1	15	922	11.1111	9.22	1.20511	0.261226	SOX9
MA1131.1	9	521	6.66667	5.21	1.27959	0.270893	FOSL2::JUN(var.2)
MA0507.1	25	1628	18.5185	16.28	1.1375	0.271434	POU2F2
MA1544.1	2	76	1.48148	0.76	1.94932	0.273881	OVOL1
MA0461.2	8	457	5.92593	4.57	1.2967	0.276004	Atoh1
MA0024.3	2	81	1.48148	0.81	1.82899	0.298937	E2F1
MA0901.2	31	2087	22.963	20.87	1.10029	0.304727	HOXB13
MA0681.2	31	2087	22.963	20.87	1.10029	0.304727	PHOX2B
MA1588.1	16	1026	11.8519	10.26	1.15515	0.308769	ZNF136
MA0826.1	7	410	5.18519	4.1	1.26468	0.31734	OLIG1
MA1129.1	5	283	3.7037	2.83	1.30873	0.335341	FOSL1::JUN(var.2)
MA0605.2	7	419	5.18519	4.19	1.23751	0.337073	ATF3
MA0601.1	23	1544	17.037	15.44	1.10344	0.337404	Arid3b
MA0715.1	19	1261	14.0741	12.61	1.1161	0.340116	PROP1
MA0030.1	16	1055	11.8519	10.55	1.1234	0.349729	FOXF2
MA0482.2	16	1058	11.8519	10.58	1.12021	0.354039	GATA4
MA0833.2	15	991	11.1111	9.91	1.1212	0.359883	ATF4
MA0108.2	10	641	7.40741	6.41	1.1556	0.365085	TBP
MA1607.1	24	1639	17.7778	16.39	1.08467	0.365346	Foxl2
MA0604.1	2	96	1.48148	0.96	1.54321	0.372956	Atf1
MA0868.2	17	1144	12.5926	11.44	1.10075	0.375031	SOX8
MA0656.1	7	440	5.18519	4.4	1.17845	0.383695	JDP2(var.2)
MA0862.1	2	99	1.48148	0.99	1.49645	0.387422	GMEB2
MA0827.1	8	515	5.92593	5.15	1.15067	0.393879	OLIG3
MA0069.1	9	589	6.66667	5.89	1.13186	0.400324	PAX6
MA0851.1	27	1905	20	19.05	1.04987	0.423051	Foxj3
MA0906.1	5	316	3.7037	3.16	1.17206	0.424113	HOXC12
MA0668.1	6	389	4.44444	3.89	1.14253	0.429191	NEUROD2
MA1603.1	13	907	9.62963	9.07	1.0617	0.453372	Dmrt1
MA0040.1	18	1273	13.3333	12.73	1.04739	0.454981	Foxq1
MA0619.1	20	1425	14.8148	14.25	1.03964	0.462636	LIN54
MA0754.1	5	335	3.7037	3.35	1.10558	0.474484	CUX1
MA0837.1	4	263	2.96296	2.63	1.1266	0.476567	CEBPE
MA1505.1	7	483	5.18519	4.83	1.07354	0.479239	HOXC8
MA0466.2	4	264	2.96296	2.64	1.12233	0.479515	CEBPB
MA0148.4	19	1366	14.0741	13.66	1.03031	0.482129	FOXA1
MA0905.1	8	563	5.92593	5.63	1.05256	0.493112	HOXC10
MA1152.1	28	2039	20.7407	20.39	1.0172	0.493989	SOX15
MA0635.1	6	418	4.44444	4.18	1.06326	0.498443	BARHL2
MA0840.1	5	349	3.7037	3.49	1.06123	0.510715	Creb5
MA1561.1	5	350	3.7037	3.5	1.0582	0.513267	SOX12
MA0866.1	13	947	9.62963	9.47	1.01686	0.517941	SOX21
MA1606.1	21	1551	15.5556	15.51	1.00294	0.531151	Foxf1
MA0490.2	12	890	8.88889	8.9	0.998752	0.546312	JUNB
MA0084.1	16	1196	11.8519	11.96	0.990958	0.555659	SRY
MA0042.2	16	1197	11.8519	11.97	0.99013	0.55708	FOXI1
MA0033.2	16	1197	11.8519	11.97	0.99013	0.55708	FOXL1
MA0848.1	16	1197	11.8519	11.97	0.99013	0.55708	FOXO4
MA0849.1	16	1197	11.8519	11.97	0.99013	0.55708	FOXO6
MA0850.1	16	1197	11.8519	11.97	0.99013	0.55708	FOXP3
MA0817.1	6	451	4.44444	4.51	0.985464	0.573562	BHLHE23
MA0818.1	5	378	3.7037	3.78	0.979816	0.582315	BHLHE22
MA1506.1	5	389	3.7037	3.89	0.952109	0.608002	HOXD10
MA0651.1	4	318	2.96296	3.18	0.931749	0.626923	HOXC11
MA1489.1	10	788	7.40741	7.88	0.940026	0.628029	FOXN3
MA0594.2	1	74	0.740741	0.74	1.001	0.635606	HOXA9
MA0485.2	4	325	2.96296	3.25	0.911681	0.64402	HOXC9
MA1683.1	16	1261	11.8519	12.61	0.939877	0.644415	FOXA3
MA0051.1	16	1274	11.8519	12.74	0.930287	0.661122	IRF2
MA0481.3	17	1352	12.5926	13.52	0.931405	0.662472	FOXP1
MA1103.2	15	1204	11.1111	12.04	0.92285	0.670257	FOXK2
MA1136.1	4	342	2.96296	3.42	0.866363	0.683388	FOSB::JUNB(var.2)
MA1471.1	15	1218	11.1111	12.18	0.912242	0.68799	BARX2
MA0109.1	8	676	5.92593	6.76	0.876616	0.70078	HLTF
MA0135.1	18	1474	13.3333	14.74	0.904568	0.714819	Lhx3
MA1503.1	4	360	2.96296	3.6	0.823045	0.721682	HOXB9
MA0035.4	9	771	6.66667	7.71	0.864678	0.722922	GATA1
MA0911.1	4	363	2.96296	3.63	0.816243	0.727725	Hoxa11
MA1104.2	13	1095	9.62963	10.95	0.879418	0.729638	GATA6
MA0678.1	5	450	3.7037	4.5	0.823045	0.732915	OLIG2
MA1478.1	9	790	6.66667	7.9	0.843882	0.749291	DMRTA2
MA0047.3	16	1354	11.8519	13.54	0.875321	0.754389	FOXA2
MA0602.1	11	962	8.14815	9.62	0.847001	0.761964	Arid5a
MA1143.1	3	302	2.22222	3.02	0.735835	0.77941	FOSL1::JUND(var.2)
MA0031.1	11	978	8.14815	9.78	0.833144	0.780585	FOXD1
MA0157.2	11	978	8.14815	9.78	0.833144	0.780585	FOXO3
MA0025.2	10	901	7.40741	9.01	0.822132	0.785874	NFIL3
MA0788.1	19	1623	14.0741	16.23	0.867164	0.785897	POU3F3
MA0029.1	13	1147	9.62963	11.47	0.839549	0.78818	Mecom
MA1636.1	12	1097	8.88889	10.97	0.810291	0.819395	CEBPG(var.2)
MA0776.1	1	127	0.740741	1.27	0.58326	0.823991	MYBL1
MA0613.1	13	1193	9.62963	11.93	0.807178	0.832163	FOXG1
MA0614.1	13	1193	9.62963	11.93	0.807178	0.832163	Foxj2
MA0610.1	7	695	5.18519	6.95	0.74607	0.837309	DMRT3
MA0777.1	1	140	0.740741	1.4	0.529101	0.852852	MYBL2
MA0043.3	7	727	5.18519	7.27	0.71323	0.869064	HLF
MA0852.2	12	1160	8.88889	11.6	0.766284	0.872413	FOXK1
MA1479.1	8	866	5.92593	8.66	0.684287	0.907873	DMRTC2
MA0873.1	2	329	1.48148	3.29	0.450298	0.940056	HOXD12
MA0908.1	3	441	2.22222	4.41	0.503905	0.941127	HOXD11
MA0639.1	1	265	0.740741	2.65	0.279525	0.974025	DBP
MA0843.1	1	320	0.740741	3.2	0.231481	0.987975	TEF
MA0749.1	0	60	0	0.6	0	1	ZBED1

## Sheet: 6-lRPCs
motif	observed	background	percent.observed	percent.background	fold.enrichment	pvalue	motif.name
MA0703.2	527	1184	35.3217	11.84	2.98325	2.90395e-156	LMX1B
MA0618.1	485	1036	32.5067	10.36	3.13771	4.36869e-153	LBX1
MA0621.1	520	1188	34.8525	11.88	2.93372	8.2781e-150	mix-a
MA0892.1	469	1002	31.4343	10.02	3.13716	3.33576e-147	GSX1
MA0903.1	460	1003	30.8311	10.03	3.07389	1.50016e-139	HOXB3
MA0630.1	476	1065	31.9035	10.65	2.99563	1.65659e-139	SHOX
MA0634.1	473	1055	31.7024	10.55	3.00497	3.69253e-139	ALX3
MA0601.1	589	1544	39.4772	15.44	2.55681	1.59206e-138	Arid3b
MA0151.1	1129	4639	75.6702	46.39	1.63118	2.80841e-137	Arid3a
MA0707.1	556	1423	37.2654	14.23	2.61879	1.56154e-134	MNX1
MA0709.1	463	1040	31.0322	10.4	2.98386	2.92574e-134	Msx3
MA0793.1	483	1128	32.3727	11.28	2.86992	1.49742e-132	POU6F2
MA1549.1	477	1106	31.9705	11.06	2.89064	3.75389e-132	POU6F1(var.2)
MA1463.1	434	1005	29.0885	10.05	2.89438	1.04559e-118	ARGFX
MA0662.1	426	986	28.5523	9.86	2.89577	2.69414e-116	MIXL1
MA0700.2	406	966	27.2118	9.66	2.81696	3.18644e-105	LHX2
MA0654.1	347	740	23.2574	7.4	3.14289	3.79827e-105	ISX
MA0716.1	347	740	23.2574	7.4	3.14289	3.79827e-105	PRRX1
MA0717.1	347	740	23.2574	7.4	3.14289	3.79827e-105	RAX2
MA0720.1	347	740	23.2574	7.4	3.14289	3.79827e-105	Shox2
MA0854.1	382	897	25.6032	8.97	2.85432	2.12461e-100	Alx1
MA0674.1	353	785	23.6595	7.85	3.01395	2.1469e-100	NKX6-1
MA0675.1	353	785	23.6595	7.85	3.01395	2.1469e-100	NKX6-2
MA1519.1	353	785	23.6595	7.85	3.01395	2.1469e-100	LHX5
MA0515.1	621	2019	41.622	20.19	2.06151	4.76355e-96	Sox6
MA0702.2	329	717	22.0509	7.17	3.07544	6.43709e-96	LMX1A
MA1152.1	624	2039	41.8231	20.39	2.05116	1.52586e-95	SOX15
MA0890.1	363	851	24.3298	8.51	2.85896	4.30632e-95	GBX2
MA0704.1	345	788	23.1233	7.88	2.93443	8.57769e-94	Lhx4
MA0721.1	345	788	23.1233	7.88	2.93443	8.57769e-94	UNCX
MA0135.1	505	1474	33.8472	14.74	2.29628	2.0548e-93	Lhx3
MA0867.2	595	1924	39.8794	19.24	2.07273	5.74722e-92	SOX4
MA0784.1	530	1608	35.5228	16.08	2.20913	1.88864e-91	POU1F1
MA0699.1	361	868	24.1957	8.68	2.78752	1.32982e-90	LBX2
MA1577.1	342	796	22.9223	7.96	2.87968	4.35826e-90	TLX2
MA0893.2	329	754	22.0509	7.54	2.92453	1.53298e-88	GSX2
MA0644.1	350	838	23.4584	8.38	2.79934	3.60284e-88	ESX1
MA0868.2	421	1144	28.2172	11.44	2.46653	1.11693e-86	SOX8
MA0514.1	719	2640	48.1903	26.4	1.82539	1.33025e-86	Sox3
MA0706.1	398	1046	26.6756	10.46	2.55025	1.74875e-86	MEOX2
MA0628.1	304	671	20.3753	6.71	3.03656	2.75519e-86	POU6F1
MA1500.1	304	671	20.3753	6.71	3.03656	2.75519e-86	HOXB6
MA1530.1	389	1014	26.0724	10.14	2.57124	1.54876e-85	NKX6-3
MA0875.1	331	780	22.185	7.8	2.84423	3.79999e-85	BARX1
MA0853.1	344	842	23.0563	8.42	2.73828	2.5715e-83	Alx4
MA0710.1	315	740	21.1126	7.4	2.85305	4.47466e-81	NOTO
MA0683.1	479	1455	32.1046	14.55	2.2065	1.2252e-80	POU4F2
MA0791.1	497	1543	33.311	15.43	2.15885	2.05541e-80	POU4F3
MA0661.1	333	816	22.319	8.16	2.73518	3.15256e-80	MEOX1
MA0681.2	603	2087	40.4155	20.87	1.93654	1.90188e-79	PHOX2B
MA0874.1	325	790	21.7828	7.9	2.75732	3.33471e-79	Arx
MA1120.1	394	1081	26.4075	10.81	2.44288	7.12974e-79	SOX13
MA0879.1	318	765	21.3137	7.65	2.7861	1.0162e-78	Dlx1
MA0882.1	315	759	21.1126	7.59	2.78163	1.067e-77	DLX6
MA0666.1	311	749	20.8445	7.49	2.78298	1.09358e-76	MSX1
MA0708.1	311	749	20.8445	7.49	2.78298	1.09358e-76	MSX2
MA0876.1	311	749	20.8445	7.49	2.78298	1.09358e-76	BSX
MA0910.2	306	733	20.5094	7.33	2.79801	4.86388e-76	HOXD8
MA0725.1	243	499	16.2869	4.99	3.2639	5.89835e-76	VSX1
MA0726.1	243	499	16.2869	4.99	3.2639	5.89835e-76	VSX2
MA0722.1	273	608	18.2976	6.08	3.00947	8.62961e-76	VAX1
MA0723.1	273	608	18.2976	6.08	3.00947	8.62961e-76	VAX2
MA0718.1	346	903	23.1903	9.03	2.56814	7.57248e-75	RAX
MA0125.1	311	761	20.8445	7.61	2.73909	1.24257e-74	Nobox
MA1562.1	276	640	18.4987	6.4	2.89042	7.86409e-72	SOX14
MA0787.1	469	1485	31.4343	14.85	2.11679	9.37418e-72	POU3F2
MA0143.4	374	1048	25.067	10.48	2.39189	2.29957e-71	SOX2
MA0786.1	480	1550	32.1716	15.5	2.07559	1.55687e-70	POU3F1
MA0889.1	274	641	18.3646	6.41	2.86499	3.05008e-70	GBX1
MA0896.1	332	875	22.252	8.75	2.54309	3.14439e-70	Hmx1
MA0790.1	489	1600	32.7748	16	2.04842	5.98365e-70	POU4F1
MA0442.2	582	2080	39.008	20.8	1.87539	9.15921e-70	SOX10
MA1497.1	307	782	20.5764	7.82	2.63125	1.39936e-68	HOXA6
MA0087.1	506	1701	33.9142	17.01	1.99378	2.41656e-68	Sox5
MA0886.1	264	614	17.6944	6.14	2.88182	3.59837e-68	EMX2
MA1501.1	292	724	19.571	7.24	2.70318	3.96457e-68	HOXB7
MA0713.1	412	1250	27.6139	12.5	2.20912	1.09318e-67	PHOX2A
MA0880.1	282	687	18.9008	6.87	2.75121	1.18618e-67	Dlx3
MA0881.1	282	687	18.9008	6.87	2.75121	1.18618e-67	Dlx4
MA0897.1	374	1081	25.067	10.81	2.31887	4.51507e-67	Hmx2
MA0068.2	261	610	17.4933	6.1	2.86775	8.35248e-67	PAX4
MA0788.1	486	1623	32.5737	16.23	2.00701	4.15333e-66	POU3F3
MA0705.1	253	584	16.9571	5.84	2.90361	5.64315e-66	Lhx8
MA0701.2	253	584	16.9571	5.84	2.90361	5.64315e-66	LHX9
MA0075.3	253	584	16.9571	5.84	2.90361	5.64315e-66	PRRX2
MA0715.1	410	1261	27.4799	12.61	2.17921	2.40942e-65	PROP1
MA0658.1	271	658	18.1635	6.58	2.76042	3.3289e-65	LHX6
MA0077.1	334	922	22.3861	9.22	2.42799	9.19489e-65	SOX9
MA1505.1	224	483	15.0134	4.83	3.10837	9.85598e-65	HOXC8
MA0898.1	391	1184	26.2064	11.84	2.21338	5.34413e-64	Hmx3
MA0885.1	240	550	16.0858	5.5	2.92469	3.7858e-63	Dlx2
MA0785.1	425	1355	28.4853	13.55	2.10223	7.4057e-63	POU2F1
MA0894.1	286	739	19.1689	7.39	2.5939	6.65685e-62	HESX1
MA0050.2	910	4144	60.992	41.44	1.47181	3.14768e-61	IRF1
MA1471.1	392	1218	26.2735	12.18	2.1571	1.13697e-60	BARX2
MA0027.2	254	624	17.0241	6.24	2.72823	1.20232e-59	EN1
MA1476.1	257	642	17.2252	6.42	2.68305	1.1695e-58	DLX5
MA0869.1	389	1226	26.0724	12.26	2.12662	2.99833e-58	Sox11
MA0913.2	348	1037	23.3244	10.37	2.24922	4.62354e-58	HOXD9
MA0507.1	467	1628	31.3003	16.28	1.92262	1.54737e-56	POU2F2
MA0899.1	423	1412	28.3512	14.12	2.00788	4.53261e-56	HOXA10
MA0078.1	318	927	21.3137	9.27	2.29921	5.10923e-55	Sox17
MA1499.1	325	966	21.7828	9.66	2.25495	4.12156e-54	HOXB4
MA1134.1	290	811	19.437	8.11	2.39667	4.12603e-54	FOS::JUNB
MA0627.2	443	1537	29.6917	15.37	1.93179	9.85355e-54	POU2F3
MA0142.1	487	1769	32.6408	17.69	1.84515	2.7955e-53	Pou5f1::Sox2
MA0491.2	297	852	19.9062	8.52	2.3364	9.03242e-53	JUND
MA1130.1	313	927	20.9786	9.27	2.26306	2.57916e-52	FOSL2::JUN
MA1142.1	324	980	21.7158	9.8	2.2159	5.90575e-52	FOSL1::JUND
MA1124.1	454	1614	30.429	16.14	1.88531	6.82299e-52	ZNF24
MA1128.1	330	1009	22.118	10.09	2.19207	8.66775e-52	FOSL1::JUN
MA1563.1	280	786	18.7668	7.86	2.38763	1.02382e-51	SOX18
MA1135.1	296	857	19.8391	8.57	2.31495	1.34092e-51	FOSB::JUNB
MA1125.1	805	3633	53.9544	36.33	1.48512	1.97199e-51	ZNF384
MA1138.1	286	816	19.1689	8.16	2.34913	3.21049e-51	FOSL2::JUNB
MA0477.2	327	1006	21.9169	10.06	2.17862	1.39697e-50	FOSL1
MA1622.1	357	1147	23.9276	11.47	2.0861	1.46447e-50	Smad2::Smad3
MA1623.1	802	3629	53.7534	36.29	1.48122	1.48444e-50	Stat2
MA0490.2	301	890	20.1743	8.9	2.26677	2.6469e-50	JUNB
MA1141.1	334	1042	22.3861	10.42	2.14837	3.37816e-50	FOS::JUND
MA0052.4	659	2769	44.1689	27.69	1.59512	4.3912e-50	MEF2A
MA1137.1	309	930	20.7105	9.3	2.22693	7.49349e-50	FOSL1::JUNB
MA0099.3	314	953	21.0456	9.53	2.20835	7.92804e-50	FOS::JUN
MA1144.1	283	816	18.9678	8.16	2.32449	1.43186e-49	FOSL2::JUND
MA0080.5	781	3518	52.3458	35.18	1.48794	2.31978e-49	SPI1
MA0901.2	534	2087	35.7909	20.87	1.71494	3.4883e-48	HOXB13
MA0888.1	215	541	14.4102	5.41	2.66362	5.02046e-48	EVX2
MA0866.1	309	947	20.7105	9.47	2.18695	6.22373e-48	SOX21
MA0655.1	268	766	17.9625	7.66	2.34497	1.3374e-47	JDP2
MA1507.1	254	706	17.0241	7.06	2.41135	1.58291e-47	HOXD4
MA0089.2	368	1232	24.6649	12.32	2.00202	2.03689e-47	NFE2L1
MA0497.1	627	2625	42.0241	26.25	1.60092	2.49234e-47	MEF2C
MA0478.1	322	1013	21.5818	10.13	2.13048	2.61447e-47	FOSL2
MA0887.1	214	543	14.3432	5.43	2.64147	4.33125e-47	EVX1
MA1518.1	230	612	15.4155	6.12	2.51888	1.53112e-46	LHX1
MA0792.1	351	1159	23.5255	11.59	2.02981	1.7127e-46	POU5F1B
MA1643.1	434	1584	29.0885	15.84	1.83639	9.2728e-46	NFIB
MA1528.1	338	1106	22.6542	11.06	2.0483	1.48344e-45	NFIX(var.2)
MA0489.1	349	1166	23.3914	11.66	2.00613	6.79126e-45	JUN(var.2)
MA0900.2	204	519	13.6729	5.19	2.63447	1.32341e-44	HOXA2
MA0902.2	204	519	13.6729	5.19	2.63447	1.32341e-44	HOXB2
MA0904.2	204	519	13.6729	5.19	2.63447	1.32341e-44	HOXB5
MA0158.2	196	492	13.1367	4.92	2.67007	7.72692e-44	HOXA5
MA1115.1	415	1512	27.815	15.12	1.83962	1.26854e-43	POU5F1
MA0462.2	366	1264	24.5308	12.64	1.94073	1.4086e-43	BATF::JUN
MA0476.1	331	1097	22.185	10.97	2.02233	3.65511e-43	FOS
MA0517.1	644	2802	43.1635	28.02	1.54045	1.50501e-42	STAT1::STAT2
MA0501.1	357	1235	23.9276	12.35	1.93746	3.47244e-42	MAF::NFE2
MA0789.1	324	1076	21.7158	10.76	2.0182	6.02017e-42	POU3F4
MA1633.1	380	1354	25.4692	13.54	1.88103	6.979e-42	BACH1
MA0835.2	363	1269	24.3298	12.69	1.91724	7.89995e-42	BATF3
MA0912.2	222	613	14.8794	6.13	2.4273	8.45969e-42	HOXD3
MA1634.1	360	1255	24.1287	12.55	1.9226	9.62814e-42	BATF
MA1150.1	308	1002	20.6434	10.02	2.06022	1.08155e-41	RORB
MA1132.1	249	732	16.689	7.32	2.27992	1.47006e-41	JUN::JUNB
MA1151.1	303	984	20.3083	9.84	2.06385	3.98547e-41	RORC
MA0046.2	342	1173	22.9223	11.73	1.95416	4.23081e-41	HNF1A
MA0870.1	245	719	16.4209	7.19	2.28385	5.29214e-41	Sox1
MA0149.1	754	3508	50.5362	35.08	1.4406	1.60801e-40	EWSR1-FLI1
MA0081.2	625	2725	41.8901	27.25	1.53725	1.7769e-40	SPIB
MA0619.1	390	1425	26.1394	14.25	1.83434	2.90344e-40	LIN54
MA0488.1	327	1109	21.9169	11.09	1.97628	3.11137e-40	JUN
MA0041.1	618	2693	41.4209	26.93	1.5381	6.14009e-40	Foxd3
MA0132.2	168	409	11.2601	4.09	2.75307	1.62803e-39	PDX1
MA1481.1	168	409	11.2601	4.09	2.75307	1.62803e-39	DRGX
MA0612.2	168	409	11.2601	4.09	2.75307	1.62803e-39	EMX1
MA0642.1	207	567	13.874	5.67	2.44691	1.73056e-39	EN2
MA0073.1	604	2623	40.4826	26.23	1.54337	3.16218e-39	RREB1
MA0084.1	342	1196	22.9223	11.96	1.91658	4.36025e-39	SRY
MA0040.1	356	1273	23.8606	12.73	1.87436	1.59486e-38	Foxq1
MA0144.2	483	1957	32.3727	19.57	1.6542	8.79806e-38	STAT3
MA0841.1	253	787	16.9571	7.87	2.15465	2.02967e-37	NFE2
MA0508.3	566	2436	37.9357	24.36	1.55729	3.16179e-37	PRDM1
MA1504.1	207	588	13.874	5.88	2.35952	9.0245e-37	HOXC4
MA0119.1	351	1271	23.5255	12.71	1.85094	1.24308e-36	NFIC::TLX1
MA0518.1	446	1773	29.8928	17.73	1.686	1.57058e-36	Stat4
MA0153.2	258	823	17.2922	8.23	2.10112	4.38038e-36	HNF1B
MA0523.1	400	1534	26.8097	15.34	1.7477	5.50866e-36	TCF7L2
MA0602.1	285	962	19.1019	9.62	1.98564	4.75103e-35	Arid5a
MA0764.2	539	2321	36.126	23.21	1.55648	7.34031e-35	ETV4
MA0161.2	351	1295	23.5255	12.95	1.81664	9.34649e-35	NFIC
MA1101.2	240	754	16.0858	7.54	2.13339	1.27119e-34	BACH2
MA0025.2	270	901	18.0965	9.01	2.00849	5.00406e-34	NFIL3
MA0846.1	526	2264	35.2547	22.64	1.55719	7.61353e-34	FOXC2
MA0780.1	186	522	12.4665	5.22	2.38822	9.23923e-34	PAX3
MA1632.1	309	1097	20.7105	10.97	1.88792	1.39702e-33	ATF2
MA1496.1	223	687	14.9464	6.87	2.1756	1.6764e-33	HOXA4
MA0914.1	238	757	15.9517	7.57	2.10723	2.26294e-33	ISL2
MA0907.1	213	644	14.2761	6.44	2.21679	2.79878e-33	HOXC13
MA0480.1	424	1714	28.4182	17.14	1.65801	1.50994e-32	Foxo1
MA1608.1	214	656	14.3432	6.56	2.18646	1.85459e-32	Isl1
MA1155.1	387	1516	25.9383	15.16	1.71097	1.98349e-32	ZSCAN4
MA1479.1	259	866	17.3592	8.66	2.00453	2.11212e-32	DMRTC2
MA1495.1	146	368	9.78552	3.68	2.65911	2.556e-32	HOXA1
MA0495.3	377	1465	25.2681	14.65	1.72478	2.81051e-32	MAFF
MA1487.1	419	1691	28.0831	16.91	1.66074	2.83239e-32	FOXE1
MA0492.1	299	1066	20.0402	10.66	1.87995	4.9047e-32	JUND(var.2)
MA1116.1	466	1955	31.2332	19.55	1.59761	5.0804e-32	RBPJ
MA1473.1	274	943	18.3646	9.43	1.94747	5.34247e-32	CDX4
MA1478.1	242	790	16.2198	7.9	2.05314	5.8011e-32	DMRTA2
MA1527.1	324	1196	21.7158	11.96	1.8157	9.37287e-32	NFIC(var.2)
MA0465.2	368	1427	24.6649	14.27	1.72844	1.30274e-31	CDX2
MA1498.1	163	444	10.9249	4.44	2.46057	2.62469e-31	HOXA7
MA1502.1	163	444	10.9249	4.44	2.46057	2.62469e-31	HOXB8
MA1548.1	246	817	16.4879	8.17	2.01811	3.34454e-31	PLAGL2
MA0878.2	254	857	17.0241	8.57	1.98648	4.83102e-31	CDX1
MA1615.1	431	1778	28.8874	17.78	1.62471	5.90244e-31	Plagl1
MA1607.1	405	1639	27.1448	16.39	1.65618	9.83592e-31	Foxl2
MA0753.2	413	1684	27.681	16.84	1.64376	1.1916e-30	ZNF740
MA1525.1	361	1404	24.1957	14.04	1.72334	1.19232e-30	NFATC4
MA0650.2	277	974	18.5657	9.74	1.90613	1.28047e-30	HOXA13
MA0773.1	427	1765	28.6193	17.65	1.62149	2.10132e-30	MEF2D
MA1107.2	561	2535	37.6005	25.35	1.48326	3.21914e-30	KLF9
MA0072.1	282	1005	18.9008	10.05	1.88068	4.11502e-30	RORA(var.2)
MA0152.1	540	2414	36.193	24.14	1.4993	4.31472e-30	NFATC2
MA0150.2	344	1323	23.0563	13.23	1.74273	4.64153e-30	Nfe2l2
MA0043.3	224	727	15.0134	7.27	2.06512	6.66721e-30	HLF
MA1508.1	567	2579	38.0027	25.79	1.47354	8.67263e-30	IKZF1
MA1131.1	178	521	11.9303	5.21	2.28988	1.12958e-29	FOSL2::JUN(var.2)
MA1624.1	356	1395	23.8606	13.95	1.71044	1.80797e-29	Stat5a
MA0610.1	216	695	14.4772	6.95	2.08305	2.17503e-29	DMRT3
MA0018.4	289	1052	19.37	10.52	1.84125	3.57906e-29	CREB1
MA0640.2	470	2034	31.5013	20.34	1.54874	8.33547e-29	ELF3
MA0659.2	367	1465	24.5979	14.65	1.67903	9.88047e-29	MAFG
MA1646.1	422	1766	28.2842	17.66	1.6016	1.0661e-28	OSR2
MA0528.2	552	2514	36.9973	25.14	1.47165	1.34456e-28	ZNF263
MA0521.1	501	2216	33.5791	22.16	1.5153	1.39112e-28	Tcf12
MA1627.1	532	2398	35.6568	23.98	1.48694	1.65419e-28	Wt1
MA1625.1	375	1513	25.134	15.13	1.66121	2.01968e-28	Stat5b
MA0624.1	380	1549	25.4692	15.49	1.64423	7.1814e-28	NFATC1
MA0496.3	448	1927	30.0268	19.27	1.55822	7.89471e-28	MAFK
MA0724.1	125	315	8.37802	3.15	2.65969	9.77201e-28	VENTX
MA0519.1	378	1542	25.3351	15.42	1.643	1.24062e-27	Stat5a::Stat5b
MA0909.2	228	771	15.2815	7.71	1.98204	1.3888e-27	HOXD13
MA0591.1	315	1209	21.1126	12.09	1.74629	1.88142e-27	Bach1::Mafk
MA0057.1	373	1518	25	15.18	1.6469	1.93974e-27	MZF1(var.2)
MA1635.1	362	1463	24.2627	14.63	1.65842	3.70371e-27	BHLHE22(var.2)
MA1113.2	311	1193	20.8445	11.93	1.74723	4.0627e-27	PBX2
MA0606.1	413	1745	27.681	17.45	1.5863	5.02404e-27	NFAT5
MA0048.2	341	1354	22.8552	13.54	1.68798	6.31575e-27	NHLH1
MA1578.1	222	750	14.8794	7.5	1.98391	6.71967e-27	VEZF1
MA0738.1	302	1152	20.2413	11.52	1.75706	1.02099e-26	HIC2
MA1522.1	516	2343	34.5845	23.43	1.47608	1.42922e-26	MAZ
MA1127.1	147	414	9.85255	4.14	2.37984	1.72488e-26	FOSB::JUN
MA1600.1	322	1263	21.5818	12.63	1.70877	2.74058e-26	ZNF684
MA0816.1	415	1773	27.815	17.73	1.56881	4.39882e-26	Ascl2
MA1629.1	533	2455	35.7239	24.55	1.45515	5.32056e-26	Zic2
MA1601.1	409	1741	27.4129	17.41	1.57455	5.36493e-26	ZNF75D
MA0002.2	389	1631	26.0724	16.31	1.59855	6.18917e-26	RUNX1
MA1100.2	358	1462	23.9946	14.62	1.64122	6.82137e-26	ASCL1
MA1654.1	407	1734	27.2788	17.34	1.57317	9.14066e-26	ZNF16
MA0625.1	368	1524	24.6649	15.24	1.61843	1.91278e-25	NFATC3
MA0741.1	425	1842	28.4853	18.42	1.54643	2.16481e-25	KLF16
MA0847.2	400	1702	26.8097	17.02	1.57519	2.25015e-25	FOXD2
MA0680.1	155	458	10.3887	4.58	2.26828	2.40386e-25	PAX7
MA1514.1	393	1664	26.3405	16.64	1.58296	2.54337e-25	KLF17
MA0062.3	451	1993	30.2279	19.93	1.5167	3.14764e-25	GABPA
MA1645.1	293	1129	19.6381	11.29	1.73942	4.38626e-25	NKX2-2
MA1580.1	207	699	13.874	6.99	1.98483	4.52121e-25	ZBTB32
MA1579.1	418	1809	28.0161	18.09	1.54871	4.81644e-25	ZBTB26
MA1467.1	378	1588	25.3351	15.88	1.59541	6.35491e-25	ATOH1(var.2)
MA1593.1	390	1655	26.1394	16.55	1.57942	6.80773e-25	ZNF317
MA0164.1	243	877	16.2869	8.77	1.85711	7.06473e-25	Nr2e3
MA0836.2	230	814	15.4155	8.14	1.8938	9.0241e-25	CEBPD
MA0851.1	434	1905	29.0885	19.05	1.52695	9.2155e-25	Foxj3
MA1656.1	330	1330	22.118	13.3	1.663	9.8676e-25	ZNF449
MA0479.1	259	960	17.3592	9.6	1.80826	1.10627e-24	FOXH1
MA0593.1	379	1599	25.4021	15.99	1.58863	1.29411e-24	FOXP2
MA0769.2	308	1215	20.6434	12.15	1.69905	1.33931e-24	TCF7
MA0155.1	356	1474	23.8606	14.74	1.61876	1.55807e-24	INSM1
MA0520.1	362	1507	24.2627	15.07	1.61	1.59648e-24	Stat6
MA0030.1	277	1055	18.5657	10.55	1.75978	1.79125e-24	FOXF2
MA0102.4	270	1019	18.0965	10.19	1.77591	1.79276e-24	CEBPA
MA1636.1	285	1097	19.1019	10.97	1.74128	1.96349e-24	CEBPG(var.2)
MA1630.1	414	1800	27.748	18	1.54155	2.52493e-24	Znf281
MA0613.1	303	1193	20.3083	11.93	1.70229	2.57297e-24	FOXG1
MA0614.1	303	1193	20.3083	11.93	1.70229	2.57297e-24	Foxj2
MA0761.2	453	2028	30.3619	20.28	1.49714	4.80898e-24	ETV1
MA0117.2	282	1088	18.9008	10.88	1.73721	5.47423e-24	Mafb
MA1145.1	154	466	10.3217	4.66	2.21496	5.82686e-24	FOSL2::JUND(var.2)
MA1589.1	303	1199	20.3083	11.99	1.69377	6.25211e-24	ZNF140
MA1647.1	426	1876	28.5523	18.76	1.52198	6.53682e-24	PRDM4
MA1421.1	333	1362	22.319	13.62	1.6387	9.02474e-24	TCF7L1
MA1108.2	301	1192	20.1743	11.92	1.69247	1.057e-23	MXI1
MA1639.1	261	985	17.4933	9.85	1.77597	1.28059e-23	MEIS1(var.2)
MA1599.1	334	1370	22.3861	13.7	1.63402	1.28603e-23	ZNF682
MA1418.1	419	1842	28.0831	18.42	1.5246	1.29545e-23	IRF3
MA1640.1	303	1208	20.3083	12.08	1.68115	2.32108e-23	MEIS2(var.2)
MA1637.1	360	1519	24.1287	15.19	1.58846	3.20392e-23	EBF3
MA0513.1	424	1879	28.4182	18.79	1.51241	3.50508e-23	SMAD2::SMAD3::SMAD4
MA1597.1	375	1603	25.134	16.03	1.56794	3.59355e-23	ZNF528
MA0137.3	345	1440	23.1233	14.4	1.60579	4.97435e-23	STAT1
MA0163.1	380	1634	25.4692	16.34	1.5587	5.2929e-23	PLAG1
MA1604.1	356	1501	23.8606	15.01	1.58965	5.38101e-23	Ebf2
MA1114.1	384	1662	25.7373	16.62	1.54857	1.05028e-22	PBX3
MA0905.1	172	563	11.5282	5.63	2.04763	1.95093e-22	HOXC10
MA1126.1	163	524	10.9249	5.24	2.08491	3.50194e-22	FOS::JUN(var.2)
MA0473.3	437	1980	29.2895	19.8	1.47927	6.75026e-22	ELF1
MA0782.2	363	1560	24.3298	15.6	1.5596	6.76282e-22	PKNOX1
MA0768.1	366	1579	24.5308	15.79	1.55357	8.9215e-22	LEF1
MA0122.3	258	997	17.2922	9.97	1.73443	9.67362e-22	Nkx3-2
MA1657.1	263	1023	17.6273	10.23	1.7231	9.71343e-22	ZNF652
MA0483.1	404	1795	27.0777	17.95	1.50851	1.09241e-21	Gfi1b
MA0673.1	236	886	15.8177	8.86	1.78529	1.32028e-21	NKX2-8
MA1655.1	308	1264	20.6434	12.64	1.63318	1.37069e-21	ZNF341
MA1491.1	280	1115	18.7668	11.15	1.68312	1.47099e-21	GLI3
MA0739.1	222	816	14.8794	8.16	1.82345	1.48548e-21	Hic1
MA1653.1	565	2752	37.8686	27.52	1.37604	2.16716e-21	ZNF148
MA1619.1	289	1166	19.37	11.66	1.66123	2.32491e-21	Ptf1a(var.2)
MA0069.1	175	589	11.7292	5.89	1.99138	2.34836e-21	PAX6
MA0051.1	309	1274	20.7105	12.74	1.62562	2.53734e-21	IRF2
MA0772.1	357	1541	23.9276	15.41	1.55273	3.88868e-21	IRF7
MA0660.1	350	1503	23.4584	15.03	1.56077	4.3608e-21	MEF2B
MA0679.2	359	1555	24.0617	15.55	1.54737	5.46633e-21	ONECUT1
MA0730.1	267	1056	17.8954	10.56	1.69464	5.80855e-21	RARA(var.2)
MA0734.2	289	1175	19.37	11.75	1.64851	8.05787e-21	GLI2
MA1534.1	207	751	13.874	7.51	1.8474	8.10865e-21	NR1I3
MA0066.1	220	817	14.7453	8.17	1.80481	9.49758e-21	PPARG
MA0159.1	281	1134	18.8338	11.34	1.66083	1.01756e-20	RARA::RXRA
MA1149.1	253	987	16.9571	9.87	1.71805	1.08285e-20	RARA::RXRG
MA0693.2	270	1077	18.0965	10.77	1.68027	1.22602e-20	VDR
MA0039.4	579	2857	38.807	28.57	1.35831	1.29157e-20	KLF4
MA0038.2	288	1175	19.3029	11.75	1.6428	1.67049e-20	GFI1
MA0852.2	285	1160	19.1019	11.6	1.64671	1.93012e-20	FOXK1
MA0684.2	284	1155	19.0349	11.55	1.64804	2.02397e-20	RUNX3
MA0500.2	313	1312	20.9786	13.12	1.59898	2.11848e-20	MYOG
MA0070.1	207	758	13.874	7.58	1.83034	2.70724e-20	PBX1
MA1561.1	120	350	8.0429	3.5	2.29797	2.77792e-20	SOX12
MA0598.3	414	1882	27.748	18.82	1.47439	2.87886e-20	EHF
MA0029.1	282	1147	18.9008	11.47	1.64785	2.92154e-20	Mecom
MA0154.4	398	1792	26.6756	17.92	1.48859	3.54287e-20	EBF1
MA1603.1	236	907	15.8177	9.07	1.74396	3.65727e-20	Dmrt1
MA1512.1	326	1389	21.8499	13.89	1.57306	4.33677e-20	KLF11
MA0032.2	397	1790	26.6086	17.9	1.48651	5.31347e-20	FOXC1
MA0639.1	99	265	6.63539	2.65	2.50392	6.88417e-20	DBP
MA0162.4	273	1106	18.2976	11.06	1.65439	7.6339e-20	EGR1
MA0884.1	275	1118	18.4316	11.18	1.64863	9.16047e-20	DUXA
MA0509.2	258	1030	17.2922	10.3	1.67886	1.24469e-19	RFX1
MA0845.1	367	1631	24.5979	16.31	1.50815	1.95676e-19	FOXB1
MA0498.2	275	1124	18.4316	11.24	1.63983	2.06076e-19	MEIS1
MA0138.2	324	1391	21.7158	13.91	1.56117	2.12008e-19	REST
MA0516.2	369	1644	24.7319	16.44	1.50437	2.35529e-19	SP2
MA1110.1	213	802	14.2761	8.02	1.78007	2.64373e-19	NR1H4
MA1112.2	354	1561	23.7265	15.61	1.51996	2.86578e-19	NR4A1
MA0843.1	111	320	7.43968	3.2	2.3249	2.87569e-19	TEF
MA0130.1	588	2950	39.4102	29.5	1.33594	3.53481e-19	ZNF354C
MA0727.1	135	427	9.04826	4.27	2.11903	3.7897e-19	NR3C2
MA1628.1	528	2589	35.3887	25.89	1.36689	6.3398e-19	Zic1::Zic2
MA1472.1	326	1412	21.8499	14.12	1.54744	6.89716e-19	BHLHA15(var.2)
MA0670.1	247	986	16.555	9.86	1.679	8.9347e-19	NFIA
MA1511.1	344	1517	23.0563	15.17	1.51986	1.14475e-18	KLF10
MA1652.1	516	2524	34.5845	25.24	1.37022	1.26605e-18	ZKSCAN5
MA0732.1	187	681	12.5335	6.81	1.84046	1.27959e-18	EGR3
MA0631.1	152	512	10.1877	5.12	1.98978	1.44497e-18	Six3
MA0146.2	395	1810	26.4745	18.1	1.46268	1.49379e-18	Zfx
MA0088.2	264	1081	17.6944	10.81	1.63685	1.71619e-18	ZNF143
MA0833.2	247	991	16.555	9.91	1.67053	1.79927e-18	ATF4
MA1649.1	274	1136	18.3646	11.36	1.6166	2.03295e-18	ZBTB12
MA0100.3	211	806	14.1421	8.06	1.7546	2.46856e-18	MYB
MA0599.1	541	2684	36.2601	26.84	1.35097	2.55884e-18	KLF5
MA0071.1	254	1032	17.0241	10.32	1.64962	3.07316e-18	RORA
MA1641.1	278	1167	18.6327	11.67	1.59663	6.69176e-18	MYF5
MA0468.1	284	1200	19.0349	12	1.58624	6.99097e-18	DUX4
MA0687.1	363	1644	24.3298	16.44	1.47991	9.43086e-18	SPIC
MA0047.3	311	1354	20.8445	13.54	1.53948	1.31971e-17	FOXA2
MA1606.1	346	1551	23.1903	15.51	1.49519	1.39929e-17	Foxf1
MA0752.1	187	696	12.5335	6.96	1.80079	1.573e-17	ZNF410
MA0109.1	183	676	12.2654	6.76	1.81441	1.58459e-17	HLTF
MA0858.1	243	986	16.2869	9.86	1.65181	1.65146e-17	Rarb(var.2)
MA0747.1	364	1663	24.3968	16.63	1.46703	3.75319e-17	SP8
MA1153.1	205	794	13.7399	7.94	1.73047	4.29573e-17	Smad4
MA0482.2	255	1058	17.0912	10.58	1.61542	4.65415e-17	GATA4
MA0774.1	233	942	15.6166	9.42	1.65782	5.57272e-17	MEIS2
MA0731.1	242	990	16.2198	9.9	1.63837	5.73583e-17	BCL6B
MA0463.2	219	870	14.6783	8.7	1.68716	6.98802e-17	BCL6
MA1489.1	203	788	13.6059	7.88	1.72664	8.15126e-17	FOXN3
MA0504.1	346	1568	23.1903	15.68	1.47898	8.48234e-17	NR2C2
MA0757.1	280	1199	18.7668	11.99	1.5652	8.79052e-17	ONECUT3
MA0783.1	269	1139	18.0295	11.39	1.58292	8.93496e-17	PKNOX2
MA0484.2	277	1184	18.5657	11.84	1.56805	1.04478e-16	HNF4G
MA0481.3	307	1352	20.5764	13.52	1.52192	1.3135e-16	FOXP1
MA1521.1	187	710	12.5335	7.1	1.76528	1.4653e-16	MAFA
MA0116.1	228	923	15.2815	9.23	1.65563	1.52748e-16	Znf423
MA0908.1	132	441	8.84718	4.41	2.00616	1.54683e-16	HOXD11
MA1588.1	247	1026	16.555	10.26	1.61354	1.90124e-16	ZNF136
MA0499.2	365	1685	24.4638	16.85	1.45186	1.94122e-16	MYOD1
MA1683.1	290	1261	19.437	12.61	1.5414	1.96191e-16	FOXA3
MA1133.1	119	382	7.97587	3.82	2.08792	1.97876e-16	JUN::JUNB(var.2)
MA0689.1	221	888	14.8123	8.88	1.66806	1.98713e-16	TBX20
MA1136.1	110	342	7.37265	3.42	2.15575	2.32204e-16	FOSB::JUNB(var.2)
MA0065.2	424	2035	28.4182	20.35	1.39647	3.22146e-16	Pparg::Rxra
MA0148.4	308	1366	20.6434	13.66	1.51123	3.31756e-16	FOXA1
MA0503.1	292	1278	19.571	12.78	1.53138	3.83637e-16	Nkx2-5(var.2)
MA0471.2	372	1733	24.933	17.33	1.43872	4.07971e-16	E2F6
MA0510.2	152	542	10.1877	5.42	1.87964	4.23723e-16	RFX5
MA0113.3	129	432	8.64611	4.32	2.00141	4.32782e-16	NR3C1
MA0733.1	183	700	12.2654	7	1.7522	7.23379e-16	EGR4
MA0872.1	214	863	14.3432	8.63	1.66201	1.00241e-15	TFAP2A(var.3)
MA0657.1	156	567	10.4558	5.67	1.84405	1.0805e-15	KLF13
MA0737.1	170	638	11.3941	6.38	1.78591	1.31882e-15	GLIS3
MA0007.3	147	525	9.85255	5.25	1.87668	1.57402e-15	Ar
MA0600.2	142	502	9.51743	5.02	1.8959	1.99267e-15	RFX2
MA0656.1	129	440	8.64611	4.4	1.96503	2.12177e-15	JDP2(var.2)
MA0751.1	235	983	15.7507	9.83	1.60231	2.87325e-15	ZIC4
MA1594.1	228	946	15.2815	9.46	1.61538	3.10026e-15	ZNF382
MA0611.1	172	654	11.5282	6.54	1.76271	3.32326e-15	Dux
MA0597.1	294	1309	19.7051	13.09	1.50535	3.39451e-15	THAP1
MA0063.2	214	873	14.3432	8.73	1.64297	3.81796e-15	NKX2-5
MA0798.2	243	1029	16.2869	10.29	1.58279	4.02403e-15	RFX3
MA1105.2	253	1086	16.9571	10.86	1.56143	5.41799e-15	GRHL2
MA0736.1	167	632	11.193	6.32	1.77105	5.5604e-15	GLIS2
MA0842.2	225	935	15.0804	9.35	1.61288	5.89171e-15	NRL
MA0042.2	273	1197	18.2976	11.97	1.52862	5.93192e-15	FOXI1
MA0033.2	273	1197	18.2976	11.97	1.52862	5.93192e-15	FOXL1
MA0848.1	273	1197	18.2976	11.97	1.52862	5.93192e-15	FOXO4
MA0849.1	273	1197	18.2976	11.97	1.52862	5.93192e-15	FOXO6
MA0850.1	273	1197	18.2976	11.97	1.52862	5.93192e-15	FOXP3
MA0697.1	235	989	15.7507	9.89	1.59259	6.02578e-15	ZIC3
MA0653.1	262	1137	17.5603	11.37	1.54444	6.50051e-15	IRF9
MA1535.1	229	958	15.3485	9.58	1.60214	7.12194e-15	NR2C1
MA0114.4	274	1205	18.3646	12.05	1.52403	7.77764e-15	HNF4A
MA0111.1	232	975	15.5496	9.75	1.59483	7.89173e-15	Spz1
MA0124.2	189	748	12.6676	7.48	1.69352	8.92433e-15	Nkx3-1
MA0665.1	272	1197	18.2306	11.97	1.52302	1.09549e-14	MSC
MA1631.1	410	1992	27.4799	19.92	1.37951	1.10858e-14	ASCL1(var.2)
MA0698.1	353	1659	23.6595	16.59	1.42613	1.28071e-14	ZBTB18
MA1532.1	209	856	14.008	8.56	1.63645	1.32845e-14	NR1D2
MA0671.1	210	863	14.0751	8.63	1.63095	1.65337e-14	NFIX
MA0814.2	367	1745	24.5979	17.45	1.40962	1.93602e-14	TFAP2C(var.2)
MA1520.1	183	723	12.2654	7.23	1.69646	2.12605e-14	MAF
MA0006.1	290	1308	19.437	13.08	1.48601	3.25493e-14	Ahr::Arnt
MA1542.1	159	604	10.6568	6.04	1.76438	3.83798e-14	OSR1
MA0735.1	95	297	6.36729	2.97	2.14387	4.12737e-14	GLIS1
MA1123.2	317	1464	21.2466	14.64	1.45127	4.20991e-14	TWIST1
MA0140.2	225	955	15.0804	9.55	1.5791	6.84756e-14	GATA1::TAL1
MA0834.1	95	301	6.36729	3.01	2.11538	1.03072e-13	ATF7
MA1419.1	167	653	11.193	6.53	1.71409	1.29732e-13	IRF4
MA1103.2	269	1204	18.0295	12.04	1.49747	1.39535e-13	FOXK2
MA0799.1	163	635	10.9249	6.35	1.72046	1.87922e-13	RFX4
MA0059.1	136	499	9.11528	4.99	1.82671	1.9328e-13	MAX::MYC
MA0813.1	223	953	14.9464	9.53	1.56835	1.94862e-13	TFAP2B(var.3)
MA0093.3	225	964	15.0804	9.64	1.56436	1.97527e-13	USF1
MA0067.1	70	197	4.69169	1.97	2.38157	3.71166e-13	Pax2
MA1119.1	271	1225	18.1635	12.25	1.48274	3.81809e-13	SIX2
MA0911.1	107	363	7.17158	3.63	1.97564	4.12243e-13	Hoxa11
MA0808.1	287	1318	19.2359	13.18	1.45948	4.8777e-13	TEAD3
MA0505.1	315	1479	21.1126	14.79	1.42749	5.1684e-13	Nr5a2
MA0800.1	207	877	13.874	8.77	1.58198	6.89438e-13	EOMES
MA0775.1	214	916	14.3432	9.16	1.56585	7.81846e-13	MEIS3
MA1140.2	92	298	6.16622	2.98	2.0692	1.0774e-12	JUNB(var.2)
MA1513.1	202	854	13.5389	8.54	1.58535	1.10854e-12	KLF15
MA1564.1	291	1350	19.504	13.5	1.44474	1.17986e-12	SP9
MA1585.1	149	576	9.9866	5.76	1.73378	1.19664e-12	ZKSCAN1
MA0258.2	283	1305	18.9678	13.05	1.45347	1.25524e-12	ESR2
MA0003.4	367	1795	24.5979	17.95	1.37035	1.46989e-12	TFAP2A
MA1109.1	361	1760	24.1957	17.6	1.37476	1.5288e-12	NEUROD1
MA0815.1	190	793	12.7346	7.93	1.60587	1.68138e-12	TFAP2C(var.3)
MA1117.1	208	892	13.941	8.92	1.56289	2.11672e-12	RELB
MA0696.1	239	1063	16.0188	10.63	1.50694	2.23074e-12	ZIC1
MA0676.1	281	1300	18.8338	13	1.44875	2.31377e-12	Nr2e1
MA1569.1	200	850	13.4048	8.5	1.57704	2.48205e-12	TFAP2E
MA0605.2	116	419	7.7748	4.19	1.85556	4.27968e-12	ATF3
MA1558.1	358	1755	23.9946	17.55	1.36722	4.36184e-12	SNAI1
MA0511.2	160	642	10.7239	6.42	1.67038	4.40836e-12	RUNX2
MA0865.1	175	721	11.7292	7.21	1.6268	4.48401e-12	E2F8
MA0526.3	214	932	14.3432	9.32	1.53897	4.79012e-12	USF2
MA1531.1	248	1121	16.622	11.21	1.48278	4.93018e-12	NR1D1
MA1541.1	229	1015	15.3485	10.15	1.51217	4.93591e-12	NR6A1
MA0525.2	106	373	7.10456	3.73	1.90471	6.66018e-12	TP63
MA0106.3	133	507	8.91421	5.07	1.75823	7.45936e-12	TP53
MA0108.2	159	641	10.6568	6.41	1.66253	7.76534e-12	TBP
MA1102.2	303	1440	20.3083	14.4	1.4103	7.9828e-12	CTCFL
MA1559.1	338	1645	22.6542	16.45	1.37715	8.42397e-12	SNAI3
MA0797.1	207	899	13.874	8.99	1.54327	8.66409e-12	TGIF2
MA1506.1	109	389	7.30563	3.89	1.87805	8.70999e-12	HOXD10
MA1154.1	236	1061	15.8177	10.61	1.49083	1.02347e-11	ZNF282
MA1638.1	315	1513	21.1126	15.13	1.39541	1.05907e-11	HAND2
MA1540.1	262	1208	17.5603	12.08	1.45367	1.07334e-11	NR5A1
MA0796.1	207	902	13.874	9.02	1.53814	1.20748e-11	TGIF1
MA1129.1	86	283	5.76408	2.83	2.03678	1.54648e-11	FOSL1::JUN(var.2)
MA1618.1	303	1448	20.3083	14.48	1.40251	1.60507e-11	Ptf1a
MA1143.1	90	302	6.03217	3.02	1.99741	1.68759e-11	FOSL1::JUND(var.2)
MA1104.2	241	1095	16.1528	10.95	1.47514	1.86183e-11	GATA6
MA1642.1	350	1726	23.4584	17.26	1.35912	1.91444e-11	NEUROG2(var.2)
MA1485.1	225	1010	15.0804	10.1	1.49311	2.95497e-11	FERD3L
MA0522.3	341	1680	22.8552	16.8	1.36043	3.42059e-11	TCF3
MA0781.1	102	363	6.83646	3.63	1.88332	3.51269e-11	PAX9
MA0830.2	353	1752	23.6595	17.52	1.35043	3.64318e-11	TCF4
MA0840.1	99	349	6.63539	3.49	1.90126	3.82511e-11	Creb5
MA1524.1	158	648	10.5898	6.48	1.63423	3.83755e-11	MSGN1
MA0629.1	167	697	11.193	6.97	1.60589	4.49611e-11	Rhox11
MA0672.1	181	773	12.1314	7.73	1.56939	4.9634e-11	NKX2-3
MA0486.2	194	844	13.0027	8.44	1.5406	5.14477e-11	HSF1
MA0095.2	258	1202	17.2922	12.02	1.43862	5.16337e-11	YY1
MA1648.1	345	1711	23.1233	17.11	1.35145	6.05887e-11	TCF12(var.2)
MA0743.2	199	873	13.3378	8.73	1.52781	6.12087e-11	SCRT1
MA0812.1	221	995	14.8123	9.95	1.48868	6.20123e-11	TFAP2B(var.2)
MA1529.1	251	1165	16.8231	11.65	1.44404	6.74103e-11	NHLH2
MA1651.1	252	1172	16.8901	11.72	1.44113	7.60846e-11	ZFP42
MA0895.1	126	488	8.44504	4.88	1.73054	8.69541e-11	HMBOX1
MA0060.3	175	747	11.7292	7.47	1.57018	1.04064e-10	NFYA
MA1139.1	88	302	5.89812	3.02	1.95302	1.05841e-10	FOSL2::JUNB(var.2)
MA0863.1	137	546	9.18231	5.46	1.68174	1.07347e-10	MTF1
MA1596.1	598	3285	40.0804	32.85	1.2201	1.1893e-10	ZNF460
MA0832.1	224	1020	15.0134	10.2	1.4719	1.39726e-10	Tcf21
MA0651.1	91	318	6.0992	3.18	1.91799	1.46193e-10	HOXC11
MA0776.1	48	127	3.21716	1.27	2.5332	1.69183e-10	MYBL1
MA0770.1	203	905	13.6059	9.05	1.50341	1.74107e-10	HSF2
MA0083.3	108	402	7.23861	4.02	1.80065	1.74823e-10	SRF
MA0037.3	210	944	14.0751	9.44	1.491	1.7589e-10	GATA3
MA0031.1	216	978	14.4772	9.78	1.48029	1.84867e-10	FOXD1
MA0157.2	216	978	14.4772	9.78	1.48029	1.84867e-10	FOXO3
MA0104.4	101	368	6.76944	3.68	1.83952	1.91622e-10	MYCN
MA0691.1	223	1018	14.9464	10.18	1.46821	1.98567e-10	TFAP4
MA0502.2	195	863	13.0697	8.63	1.51445	2.19723e-10	NFYB
MA1515.1	350	1758	23.4584	17.58	1.33438	2.23872e-10	KLF2
MA1573.1	264	1253	17.6944	12.53	1.41216	2.28e-10	THAP11
MA0860.1	271	1294	18.1635	12.94	1.40367	2.39986e-10	Rarg(var.2)
MA1546.1	76	251	5.09383	2.51	2.02942	2.92134e-10	PAX3(var.2)
MA0652.1	178	773	11.9303	7.73	1.54338	3.11118e-10	IRF8
MA0771.1	184	806	12.3324	8.06	1.53008	3.18137e-10	HSF4
MA0592.3	265	1263	17.7614	12.63	1.40629	3.28611e-10	ESRRA
MA0036.3	205	924	13.7399	9.24	1.48701	3.87069e-10	GATA2
MA0688.1	200	897	13.4048	8.97	1.49441	4.20865e-10	TBX2
MA1550.1	229	1060	15.3485	10.6	1.44797	4.28831e-10	PPARD
MA0809.2	302	1485	20.2413	14.85	1.36305	5.48182e-10	TEAD4
MA1574.1	214	978	14.3432	9.78	1.46658	5.51369e-10	THRB
MA1616.1	315	1562	21.1126	15.62	1.35164	5.60078e-10	Prdm15
MA0795.1	83	288	5.563	2.88	1.9316	6.60282e-10	SMAD3
MA1584.1	201	909	13.4718	9.09	1.48205	7.99753e-10	ZIC5
MA1121.1	267	1287	17.8954	12.87	1.39048	9.35257e-10	TEAD2
MA0004.1	223	1035	14.9464	10.35	1.44409	9.85671e-10	Arnt
MA1536.1	200	906	13.4048	9.06	1.47956	1.03123e-09	NR2C2(var.2)
MA0633.1	163	703	10.9249	7.03	1.55404	1.11913e-09	Twist2
MA1470.1	102	384	6.83646	3.84	1.78033	1.13697e-09	BACH2(var.2)
MA0485.2	90	325	6.03217	3.25	1.85605	1.18316e-09	HOXC9
MA0090.3	298	1472	19.9732	14.72	1.35687	1.24512e-09	TEAD1
MA0729.1	279	1362	18.6997	13.62	1.37296	1.40948e-09	RARA
MA0779.1	93	341	6.23324	3.41	1.82793	1.47404e-09	PAX1
MA0524.2	221	1029	14.8123	10.29	1.43949	1.60667e-09	TFAP2C
MA1644.1	183	817	12.2654	8.17	1.50127	1.79135e-09	NFYC
MA0744.2	204	937	13.6729	9.37	1.45922	2.35027e-09	SCRT2
MA0035.4	174	771	11.6622	7.71	1.51261	2.615e-09	GATA1
MA1493.1	115	456	7.70777	4.56	1.6903	2.72859e-09	HES6
MA0667.1	188	849	12.6005	8.49	1.48416	2.73984e-09	MYF6
MA1503.1	96	360	6.43432	3.6	1.78731	2.86846e-09	HOXB9
MA0092.1	210	973	14.0751	9.73	1.44656	2.86866e-09	Hand1::Tcf3
MA1592.1	220	1031	14.7453	10.31	1.43019	3.20671e-09	ZNF274
MA0810.1	240	1147	16.0858	11.47	1.40242	3.61369e-09	TFAP2A(var.2)
MA0756.1	181	813	12.1314	8.13	1.49217	3.66033e-09	ONECUT2
MA0856.1	208	965	13.941	9.65	1.44467	3.88769e-09	RXRG
MA0635.1	107	418	7.17158	4.18	1.71569	4.16538e-09	BARHL2
MA1148.1	233	1110	15.6166	11.1	1.4069	4.77653e-09	PPARA::RXRA
MA0147.3	127	524	8.51206	5.24	1.62444	5.55302e-09	MYC
MA0103.3	334	1710	22.3861	17.1	1.30913	6.85642e-09	ZEB1
MA1565.1	303	1526	20.3083	15.26	1.33082	7.6326e-09	TBX18
MA0758.1	128	532	8.57909	5.32	1.61261	7.76292e-09	E2F7
MA1581.1	338	1738	22.6542	17.38	1.30346	8.93844e-09	ZBTB6
MA0596.1	227	1085	15.2145	10.85	1.40226	1.0648e-08	SREBF2
MA1533.1	148	643	9.91957	6.43	1.5427	1.18635e-08	NR1I2
MA1111.1	260	1281	17.4263	12.81	1.36036	1.49229e-08	NR2F2
MA0115.1	212	1003	14.2091	10.03	1.41666	1.50236e-08	NR1H2::RXRA
MA0855.1	212	1004	14.2091	10.04	1.41525	1.63703e-08	RXRB
MA1122.1	103	408	6.90349	4.08	1.69203	1.80519e-08	TFDP1
MA1575.1	132	561	8.84718	5.61	1.57704	1.93294e-08	THRB(var.2)
MA0056.2	268	1332	17.9625	13.32	1.34853	2.01313e-08	MZF1
MA0690.1	189	876	12.6676	8.76	1.44607	2.08155e-08	TBX21
MA0091.1	231	1118	15.4826	11.18	1.38485	2.396e-08	TAL1::TCF3
MA0873.1	87	329	5.8311	3.29	1.77237	2.47721e-08	HOXD12
MA1494.1	178	817	11.9303	8.17	1.46026	2.72052e-08	HNF4A(var.2)
MA1554.1	92	355	6.16622	3.55	1.73696	2.80981e-08	RFX7
MA0802.1	179	823	11.9973	8.23	1.45775	2.82066e-08	TBR1
MA0906.1	84	316	5.63003	3.16	1.78165	3.36057e-08	HOXC12
MA0766.2	167	758	11.193	7.58	1.47665	3.448e-08	GATA5
MA0494.1	275	1383	18.4316	13.83	1.33273	4.05315e-08	Nr1h3::Rxra
MA1620.1	300	1532	20.1072	15.32	1.31248	4.05921e-08	Ptf1a(var.3)
MA0607.1	140	612	9.38338	6.12	1.53323	4.57471e-08	Bhlha15
MA0141.3	212	1018	14.2091	10.18	1.39579	5.28908e-08	ESRRB
MA0643.1	213	1024	14.2761	10.24	1.39415	5.39291e-08	Esrrg
MA0493.1	355	1870	23.7936	18.7	1.27238	5.72164e-08	Klf1
MA0019.1	157	708	10.5228	7.08	1.48627	5.93402e-08	Ddit3::Cebpa
MA1420.1	128	550	8.57909	5.5	1.55983	6.3601e-08	IRF5
MA0811.1	218	1055	14.6113	10.55	1.38495	6.40181e-08	TFAP2B
MA0647.1	116	487	7.7748	4.87	1.59647	7.33378e-08	GRHL1
MA1553.1	113	473	7.57373	4.73	1.60121	9.22909e-08	RARG(var.3)
MA0740.1	187	883	12.5335	8.83	1.41942	1.05322e-07	KLF14
MA1557.1	61	211	4.08847	2.11	1.93766	1.10463e-07	SMAD5
MA0669.1	131	572	8.78016	5.72	1.53499	1.19323e-07	NEUROG2
MA0692.1	120	513	8.0429	5.13	1.56782	1.25333e-07	TFEB
MA1538.1	134	590	8.98123	5.9	1.52224	1.4203e-07	NR2F1(var.3)
MA0595.1	216	1054	14.4772	10.54	1.37355	1.47412e-07	SREBF1
MA0160.1	216	1057	14.4772	10.57	1.36965	1.85821e-07	NR4A2
MA0694.1	96	391	6.43432	3.91	1.64561	2.31988e-07	ZBTB7B
MA1621.1	287	1481	19.2359	14.81	1.29885	2.43308e-07	Rbpjl
MA0136.2	185	882	12.3995	8.82	1.40583	2.53737e-07	ELF5
MA1576.1	225	1114	15.0804	11.14	1.35372	2.60367e-07	THRB(var.3)
MA1537.1	217	1072	14.5442	10.72	1.35674	3.71452e-07	NR2F1(var.2)
MA0074.1	134	600	8.98123	6	1.49687	3.93642e-07	RXRA::VDR
MA1523.1	182	871	12.1984	8.71	1.4005	4.22483e-07	MSANTD3
MA0512.2	201	983	13.4718	9.83	1.37048	5.09813e-07	Rxra
MA0750.2	152	703	10.1877	7.03	1.44917	5.14475e-07	ZBTB7A
MA0745.2	292	1525	19.571	15.25	1.28335	5.85332e-07	SNAI2
MA1484.1	87	352	5.8311	3.52	1.65656	6.37997e-07	ETS2
MA1570.1	110	474	7.37265	4.74	1.55541	6.53768e-07	TFAP4(var.2)
MA1146.1	125	556	8.37802	5.56	1.50684	6.83343e-07	NR1H4::RXRA
MA0831.2	130	584	8.71314	5.84	1.49198	7.17106e-07	TFE3
MA0857.1	302	1591	20.2413	15.91	1.27224	8.13437e-07	Rarb
MA0685.1	238	1208	15.9517	12.08	1.32051	8.89753e-07	SP4
MA0107.1	212	1056	14.2091	10.56	1.34556	9.80099e-07	RELA
MA1560.1	71	274	4.75871	2.74	1.73676	1.10576e-06	SOHLH2
MA0677.1	218	1094	14.6113	10.94	1.33558	1.19055e-06	Nr2f6
MA1147.1	113	497	7.57373	4.97	1.52389	1.34836e-06	NR4A2::RXRA
MA0472.2	93	390	6.23324	3.9	1.59827	1.43183e-06	EGR2
MA1555.1	111	488	7.43968	4.88	1.52452	1.64294e-06	RXRB(var.2)
MA0645.1	138	639	9.24933	6.39	1.44747	1.92071e-06	ETV6
MA1566.1	219	1109	14.6783	11.09	1.32356	2.22964e-06	TBX3
MA0695.1	103	449	6.90349	4.49	1.53752	2.62858e-06	ZBTB7C
MA1572.1	130	599	8.71314	5.99	1.45461	2.97101e-06	TGIF2LY
MA1118.1	188	934	12.6005	9.34	1.34909	3.7097e-06	SIX1
MA0861.1	115	519	7.70777	5.19	1.48512	4.08406e-06	TP73
MA0626.1	107	476	7.17158	4.76	1.50663	4.51305e-06	Npas2
MA1602.1	76	310	5.09383	3.1	1.64317	4.51782e-06	ZSCAN29
MA0604.1	32	96	2.14477	0.96	2.23414	4.62636e-06	Atf1
MA0663.1	65	254	4.35657	2.54	1.71518	4.92771e-06	MLX
MA0828.1	70	280	4.69169	2.8	1.6756	5.21071e-06	SREBF2(var.2)
MA0101.1	189	945	12.6676	9.45	1.34048	5.35156e-06	REL
MA0608.1	88	375	5.89812	3.75	1.57283	5.50369e-06	Creb3l2
MA1509.1	37	119	2.47989	1.19	2.08394	5.53941e-06	IRF6
MA0871.2	95	415	6.36729	4.15	1.53429	7.10427e-06	TFEC
MA0844.1	63	247	4.22252	2.47	1.70952	7.71022e-06	XBP1
MA1587.1	454	2582	30.429	25.82	1.1785	7.85958e-06	ZNF135
MA1517.1	219	1129	14.6783	11.29	1.30011	8.26167e-06	KLF6
MA0145.3	74	305	4.95979	3.05	1.62616	8.95729e-06	TFCP2
MA0746.2	277	1482	18.5657	14.82	1.25275	9.76878e-06	SP3
MA0622.1	84	360	5.63003	3.6	1.5639	1.13187e-05	Mlxip
MA0823.1	85	369	5.69705	3.69	1.54392	1.68483e-05	HEY1
MA0838.1	71	295	4.75871	2.95	1.61312	1.81379e-05	CEBPG
MA0825.1	94	420	6.30027	4.2	1.50006	2.07899e-05	MNT
MA1571.1	132	634	8.84718	6.34	1.39546	2.24651e-05	TGIF2LX
MA0112.3	172	866	11.5282	8.66	1.3312	2.25432e-05	ESR1
MA0609.2	80	345	5.36193	3.45	1.55418	2.31665e-05	CREM
MA1552.1	105	483	7.03753	4.83	1.45705	2.55447e-05	RARB(var.3)
MA0641.1	107	495	7.17158	4.95	1.4488	2.75445e-05	ELF4
MA1556.1	144	706	9.65147	7.06	1.36706	2.83436e-05	RXRG(var.2)
MA0466.2	64	264	4.28954	2.64	1.62483	3.67098e-05	CEBPB
MA1650.1	90	405	6.03217	4.05	1.48943	4.13047e-05	ZBTB14
MA0801.1	191	988	12.8016	9.88	1.29571	4.1884e-05	MGA
MA0803.1	191	988	12.8016	9.88	1.29571	4.1884e-05	TBX15
MA1475.1	48	183	3.21716	1.83	1.75801	4.26346e-05	CREB3L4(var.2)
MA0058.3	92	417	6.16622	4.17	1.47871	4.53593e-05	MAX
MA0760.1	86	384	5.76408	3.84	1.50106	4.54174e-05	ERF
MA0475.2	71	304	4.75871	3.04	1.56537	5.18327e-05	FLI1
MA0620.3	106	497	7.10456	4.97	1.42949	5.3769e-05	MITF
MA0623.2	92	420	6.16622	4.2	1.46815	6.01999e-05	NEUROG1
MA0837.1	63	263	4.22252	2.63	1.60552	6.1662e-05	CEBPE
MA0821.1	104	488	6.97051	4.88	1.42838	6.53156e-05	HES5
MA0818.1	84	378	5.63003	3.78	1.48943	7.4177e-05	BHLHE22
MA1583.1	57	234	3.82038	2.34	1.63264	8.36818e-05	ZFP57
MA0763.1	64	272	4.28954	2.72	1.57704	9.51477e-05	ETV3
MA0806.1	187	978	12.5335	9.78	1.28155	9.69468e-05	TBX4
MA0807.1	187	978	12.5335	9.78	1.28155	9.69468e-05	TBX5
MA0859.1	277	1527	18.5657	15.27	1.21583	9.9275e-05	Rarg
MA0759.1	65	278	4.35657	2.78	1.56711	0.000102611	ELK3
MA1468.1	146	736	9.78552	7.36	1.32955	0.000104314	ATOH7
MA0822.1	97	456	6.50134	4.56	1.42573	0.0001234	HES7
MA1480.1	136	682	9.11528	6.82	1.33655	0.000142084	DPRX
MA0877.2	41	157	2.74799	1.57	1.75031	0.000166789	BARHL1
MA0156.2	61	262	4.08847	2.62	1.56049	0.00018779	FEV
MA0767.1	55	231	3.68633	2.31	1.59581	0.000209054	GCM2
MA1106.1	55	231	3.68633	2.31	1.59581	0.000209054	HIF1A
MA0259.1	51	210	3.41823	2.1	1.62773	0.000210024	ARNT::HIF1A
MA0461.2	96	457	6.43432	4.57	1.40795	0.000215245	Atoh1
MA0646.1	76	345	5.09383	3.45	1.47647	0.000215696	GCM1
MA0719.1	183	969	12.2654	9.69	1.26578	0.000229842	RHOXF1
MA0028.2	54	227	3.6193	2.27	1.59441	0.000243494	ELK1
MA1539.1	113	556	7.57373	5.56	1.36218	0.000244657	NR2F6(var.3)
MA0467.1	248	1369	16.622	13.69	1.21417	0.000271115	Crx
MA0474.2	79	365	5.29491	3.65	1.45066	0.000294125	ERG
MA0883.1	165	866	11.059	8.66	1.27702	0.000307921	Dmbx1
MA1483.1	83	388	5.563	3.88	1.43376	0.000310784	ELF2
MA0762.1	108	531	7.23861	5.31	1.3632	0.000325177	ETV2
MA1516.1	197	1061	13.2038	10.61	1.24446	0.000339882	KLF3
MA0765.2	96	463	6.43432	4.63	1.3897	0.000348334	ETV5
MA0819.1	66	295	4.42359	2.95	1.49952	0.000350374	CLOCK
MA0076.2	106	524	7.10456	5.24	1.35583	0.000453329	ELK4
MA0506.1	71	326	4.75871	3.26	1.45973	0.000486327	NRF1
MA0839.1	87	416	5.8311	4.16	1.40171	0.000489159	CREB3L1
MA1568.1	95	463	6.36729	4.63	1.37523	0.000541885	TCF21(var.2)
MA0098.3	78	370	5.22788	3.7	1.41294	0.000737343	ETS1
MA0820.1	231	1287	15.4826	12.87	1.203	0.00078111	FIGLA
MA0805.1	192	1047	12.8686	10.47	1.2291	0.000781965	TBX1
MA0817.1	92	451	6.16622	4.51	1.36723	0.000803619	BHLHE23
MA1567.1	181	982	12.1314	9.82	1.23537	0.00086982	TBX6
MA0686.1	52	228	3.48525	2.28	1.52862	0.000902099	SPDEF
MA0742.1	190	1041	12.7346	10.41	1.2233	0.00105832	Klf12
MA0668.1	80	389	5.36193	3.89	1.37839	0.00135429	NEUROD2
MA0829.2	159	866	10.6568	8.66	1.23058	0.00213404	SREBF1(var.2)
MA0804.1	86	430	5.76408	4.3	1.34048	0.00215581	TBX19
MA0755.1	73	357	4.89276	3.57	1.37052	0.00251625	CUX2
MA0632.2	53	244	3.55228	2.44	1.45585	0.00254787	TCFL5
MA0678.1	89	450	5.96515	4.5	1.32559	0.00255725	OLIG2
MA0827.1	100	515	6.70241	5.15	1.30144	0.00261276	OLIG3
MA0017.2	300	1753	20.1072	17.53	1.14702	0.00283867	NR2F1
MA0728.1	286	1667	19.1689	16.67	1.1499	0.00313197	Nr2f6(var.2)
MA1466.1	65	318	4.35657	3.18	1.36999	0.00424952	ATF6
MA0079.4	253	1472	16.9571	14.72	1.15198	0.00509424	SP1
MA0649.1	68	340	4.55764	3.4	1.34048	0.00597235	HEY2
MA0778.1	156	871	10.4558	8.71	1.20043	0.00629932	NFKB2
MA1544.1	20	76	1.34048	0.76	1.76379	0.00672332	OVOL1
MA0009.2	75	386	5.02681	3.86	1.30228	0.00833669	TBXT
MA0014.3	70	357	4.69169	3.57	1.3142	0.00856278	PAX5
MA0754.1	66	335	4.42359	3.35	1.32048	0.00941929	CUX1
MA0105.4	156	882	10.4558	8.82	1.18546	0.0100139	NFKB1
MA0748.2	58	290	3.8874	2.9	1.34048	0.0105453	YY2
MA1464.1	67	346	4.49062	3.46	1.29787	0.013111	ARNT2
MA1099.2	68	354	4.55764	3.54	1.28747	0.0149051	HES1
MA0638.1	55	279	3.68633	2.79	1.32126	0.0165114	CREB3
MA0794.1	70	368	4.69169	3.68	1.27492	0.0168967	PROX1
MA0826.1	77	410	5.16086	4.1	1.25875	0.0170199	OLIG1
MA1545.1	18	73	1.20643	0.73	1.65265	0.019253	OVOL2
MA0594.2	18	74	1.20643	0.74	1.63032	0.022005	HOXA9
MA0616.2	61	320	4.08847	3.2	1.27765	0.0235126	HES2
MA0777.1	30	140	2.01072	1.4	1.43623	0.0235847	MYBL2
MA0664.1	47	238	3.15013	2.38	1.32359	0.0244781	MLXIPL
MA0131.2	38	187	2.54692	1.87	1.36199	0.0267752	HINFP
MA0024.3	19	81	1.27346	0.81	1.57217	0.027255	E2F1
MA0862.1	22	99	1.47453	0.99	1.48943	0.0329926	GMEB2
MA0603.1	65	351	4.35657	3.51	1.24119	0.0348112	Arntl
MA0682.2	142	839	9.51743	8.39	1.13438	0.0508689	PITX1
MA0714.1	155	931	10.3887	9.31	1.11587	0.0673993	PITX3
MA1474.1	68	389	4.55764	3.89	1.17163	0.0867687	CREB3L4
MA0712.2	212	1309	14.2091	13.09	1.08549	0.0897505	OTX2
MA0648.1	127	765	8.51206	7.65	1.11269	0.0970432	GSC
MA0464.2	45	250	3.01609	2.5	1.20643	0.0998001	BHLHE40
MA0749.1	13	60	0.871314	0.6	1.45219	0.102262	ZBED1
MA0470.2	20	104	1.34048	1.04	1.28893	0.136211	E2F4
MA1547.1	158	979	10.5898	9.79	1.0817	0.1404	PITX2
MA0636.1	41	236	2.74799	2.36	1.1644	0.163702	BHLHE41
MA0864.2	24	132	1.60858	1.32	1.21862	0.173558	E2F2
MA0891.1	129	810	8.64611	8.1	1.06742	0.21458	GSC2
MA0615.1	14	82	0.938338	0.82	1.14431	0.335838	Gmeb1
MA0637.1	23	141	1.54155	1.41	1.0933	0.35502	CENPB
MA0469.3	18	109	1.20643	1.09	1.10682	0.358797	E2F3
MA0711.1	17	115	1.13941	1.15	0.990791	0.557061	OTX1
MA0527.1	27	183	1.80965	1.83	0.988881	0.557671	ZBTB33
MA0139.1	292	2013	19.571	20.13	0.972233	0.730958	CTCF

## Sheet: 7-cones
motif	observed	background	percent.observed	percent.background	fold.enrichment	pvalue	motif.name
MA0506.1	296	326	18.4309	3.26	5.65365	5.00684e-206	NRF1
MA1650.1	334	405	20.797	4.05	5.13506	9.33778e-204	ZBTB14
MA1513.1	498	854	31.0087	8.54	3.631	1.58483e-197	KLF15
MA0632.2	241	244	15.0062	2.44	6.15009	6.17986e-193	TCFL5
MA0732.1	434	681	27.0237	6.81	3.96823	2.50695e-191	EGR3
MA1564.1	629	1350	39.1656	13.5	2.90116	3.00036e-186	SP9
MA0162.4	562	1106	34.9938	11.06	3.16399	4.36926e-186	EGR1
MA1512.1	632	1389	39.3524	13.89	2.83315	2.61134e-180	KLF11
MA0741.1	736	1842	45.8281	18.42	2.48796	3.82643e-175	KLF16
MA0747.1	686	1663	42.7148	16.63	2.56854	3.18266e-169	SP8
MA0830.2	706	1752	43.9601	17.52	2.50914	2.04567e-168	TCF4
MA0163.1	672	1634	41.8431	16.34	2.56078	6.11579e-164	PLAG1
MA0753.2	681	1684	42.4035	16.84	2.51802	8.70257e-162	ZNF740
MA0746.2	631	1482	39.2902	14.82	2.65116	5.66941e-161	SP3
MA1515.1	696	1758	43.3375	17.58	2.46516	4.55453e-160	KLF2
MA1511.1	636	1517	39.6015	15.17	2.61051	3.06396e-158	KLF10
MA1653.1	896	2752	55.7908	27.52	2.02728	9.07721e-153	ZNF148
MA0516.2	659	1644	41.0336	16.44	2.49596	1.11968e-152	SP2
MA1522.1	809	2343	50.3736	23.43	2.14996	1.2269e-149	MAZ
MA0146.2	690	1810	42.9639	18.1	2.3737	2.21443e-147	Zfx
MA1630.1	686	1800	42.7148	18	2.37305	3.40703e-146	Znf281
MA0599.1	870	2684	54.1719	26.84	2.01833	1.227e-144	KLF5
MA0103.3	662	1710	41.2204	17.1	2.41055	6.78898e-144	ZEB1
MA1596.1	978	3285	60.8966	32.85	1.85378	1.82893e-141	ZNF460
MA1631.1	721	1992	44.8941	19.92	2.25372	6.5756e-141	ASCL1(var.2)
MA0740.1	445	883	27.7086	8.83	3.13801	2.24216e-140	KLF14
MA0472.2	280	390	17.4346	3.9	4.47042	2.98136e-140	EGR2
MA0039.4	893	2857	55.604	28.57	1.94624	4.23917e-138	KLF4
MA1107.2	830	2535	51.6812	25.35	2.03871	4.62356e-138	KLF9
MA0685.1	531	1208	33.0635	12.08	2.73705	5.84498e-138	SP4
MA0813.1	462	953	28.7671	9.53	3.01859	7.41564e-138	TFAP2B(var.3)
MA1584.1	448	909	27.8954	9.09	3.0688	1.26202e-136	ZIC5
MA1627.1	799	2398	49.7509	23.98	2.07468	5.53068e-136	Wt1
MA1648.1	650	1711	40.4732	17.11	2.36547	1.49543e-135	TCF12(var.2)
MA0733.1	384	700	23.9103	7	3.41576	2.44216e-135	EGR4
MA0522.3	640	1680	39.8506	16.8	2.37206	1.26182e-133	TCF3
MA1102.2	583	1440	36.3014	14.4	2.52093	1.80928e-133	CTCFL
MA0471.2	648	1733	40.3487	17.33	2.32826	7.13165e-131	E2F6
MA0872.1	426	863	26.5255	8.63	3.07364	2.11231e-129	TFAP2A(var.3)
MA1122.1	277	408	17.2478	4.08	4.22741	1.37171e-128	TFDP1
MA1517.1	496	1129	30.8842	11.29	2.73553	3.22911e-127	KLF6
MA0815.1	402	793	25.0311	7.93	3.15651	2.04766e-126	TFAP2C(var.3)
MA0073.1	827	2623	51.4944	26.23	1.96319	1.18718e-125	RREB1
MA1516.1	475	1061	29.5766	10.61	2.78761	6.14107e-125	KLF3
MA1514.1	622	1664	38.7298	16.64	2.32751	3.63351e-124	KLF17
MA0079.4	575	1472	35.8032	14.72	2.43229	1.00477e-122	SP1
MA0751.1	450	983	28.0199	9.83	2.85045	6.74906e-122	ZIC4
MA0696.1	469	1063	29.203	10.63	2.74722	4.24709e-120	ZIC1
MA1558.1	636	1755	39.6015	17.55	2.2565	6.15376e-120	SNAI1
MA0736.1	345	632	21.4819	6.32	3.39904	1.52133e-119	GLIS2
MA1615.1	640	1778	39.8506	17.78	2.24131	3.19853e-119	Plagl1
MA0528.2	790	2514	49.1905	25.14	1.95666	1.26959e-116	ZNF263
MA1578.1	377	750	23.4745	7.5	3.12993	3.25033e-116	VEZF1
MA1599.1	540	1370	33.6239	13.7	2.4543	1.09332e-115	ZNF682
MA0467.1	536	1369	33.3748	13.69	2.4379	3.35176e-113	Crx
MA0697.1	439	989	27.335	9.89	2.7639	1.67151e-112	ZIC3
MA0504.1	581	1568	36.1768	15.68	2.3072	4.84116e-112	NR2C2
MA1548.1	390	817	24.2839	8.17	2.97233	3.72564e-111	PLAGL2
MA0810.1	477	1147	29.7011	11.47	2.58946	2.35121e-110	TFAP2A(var.2)
MA0155.1	553	1474	34.4334	14.74	2.33605	3.95525e-108	INSM1
MA1559.1	590	1645	36.7372	16.45	2.23327	9.03047e-107	SNAI3
MA1581.1	607	1738	37.7958	17.38	2.17467	1.57547e-104	ZBTB6
MA0814.2	605	1745	37.6712	17.45	2.15881	1.91933e-102	TFAP2C(var.2)
MA0006.1	503	1308	31.32	13.08	2.3945	2.40773e-101	Ahr::Arnt
MA0131.2	160	187	9.96264	1.87	5.32762	3.2173e-100	HINFP
MA1569.1	383	850	23.8481	8.5	2.80566	5.2356e-99	TFAP2E
MA1587.1	768	2582	47.8207	25.82	1.85208	2.95243e-97	ZNF135
MA0057.1	540	1518	33.6239	15.18	2.21501	4.41073e-94	MZF1(var.2)
MA0048.2	501	1354	31.1955	13.54	2.30395	2.30165e-93	NHLH1
MA1621.1	528	1481	32.8767	14.81	2.2199	5.52047e-92	Rbpjl
MA1656.1	493	1330	30.6974	13.3	2.30807	6.18719e-92	ZNF449
MA0493.1	612	1870	38.1071	18.7	2.03781	3.89761e-91	Klf1
MA1637.1	535	1519	33.3126	15.19	2.19306	4.77097e-91	EBF3
MA1529.1	452	1165	28.1445	11.65	2.41583	5.41549e-91	NHLH2
MA0116.1	387	923	24.0971	9.23	2.61074	2.83383e-88	Znf423
MA0149.1	920	3508	57.2852	35.08	1.63299	3.62428e-88	EWSR1-FLI1
MA0742.1	415	1041	25.8406	10.41	2.48229	5.99265e-87	Klf12
MA0745.2	527	1525	32.8144	15.25	2.15177	9.66936e-86	SNAI2
MA0738.1	438	1152	27.2727	11.52	2.36742	2.61247e-84	HIC2
MA1604.1	518	1501	32.254	15.01	2.14884	1.01925e-83	Ebf2
MA1099.2	214	354	13.325	3.54	3.76413	1.08887e-83	HES1
MA0499.2	558	1685	34.7447	16.85	2.062	1.99194e-83	MYOD1
MA0734.2	438	1175	27.2727	11.75	2.32108	5.26878e-81	GLI2
MA1491.1	423	1115	26.3387	11.15	2.36222	1.18759e-80	GLI3
MA1620.1	519	1532	32.3163	15.32	2.10942	1.77664e-80	Ptf1a(var.3)
MA0712.2	468	1309	29.1407	13.09	2.22618	3.65337e-80	OTX2
MA0065.2	623	2035	38.792	20.35	1.90624	5.78748e-79	Pparg::Rxra
MA0138.2	483	1391	30.0747	13.91	2.16209	4.61726e-78	REST
MA0812.1	389	995	24.2217	9.95	2.43434	7.54684e-78	TFAP2B(var.2)
MA0524.2	397	1029	24.7198	10.29	2.40231	1.3099e-77	TFAP2C
MA0811.1	403	1055	25.0934	10.55	2.37852	2.16812e-77	TFAP2B
MA0764.2	677	2321	42.1544	23.21	1.81622	2.60873e-77	ETV4
MA0154.4	569	1792	35.4296	17.92	1.9771	3.25079e-77	EBF1
MA0648.1	328	765	20.4234	7.65	2.66973	1.37995e-76	GSC
MA1652.1	712	2524	44.3337	25.24	1.75649	3.30485e-75	ZKSCAN5
MA0003.4	563	1795	35.056	17.95	1.95298	7.02808e-74	TFAP2A
MA1600.1	446	1263	27.7709	12.63	2.1988	8.78099e-74	ZNF684
MA0735.1	183	297	11.3948	2.97	3.83662	3.25056e-73	GLIS1
MA1109.1	554	1760	34.4956	17.6	1.95998	4.54201e-73	NEUROD1
MA1654.1	546	1734	33.9975	17.34	1.96064	7.993e-72	ZNF16
MA1100.2	487	1462	30.3238	14.62	2.07413	1.0636e-71	ASCL1
MA0657.1	265	567	16.5006	5.67	2.91016	1.08288e-70	KLF13
MA0891.1	330	810	20.5479	8.1	2.53678	3.18428e-70	GSC2
MA0521.1	641	2216	39.9128	22.16	1.80112	3.65375e-70	Tcf12
MA1635.1	484	1463	30.137	14.63	2.05994	4.95284e-70	BHLHE22(var.2)
MA0597.1	448	1309	27.8954	13.09	2.13105	3.54047e-69	THAP1
MA0682.2	335	839	20.8593	8.39	2.48621	1.02398e-68	PITX1
MA0750.2	299	703	18.6177	7.03	2.64832	2.64023e-68	ZBTB7A
MA1547.1	366	979	22.7895	9.79	2.32784	1.65893e-66	PITX2
MA0816.1	543	1773	33.8107	17.73	1.90698	2.1268e-66	Ascl2
MA0258.2	440	1305	27.3973	13.05	2.09941	1.85302e-65	ESR2
MA1485.1	370	1010	23.0386	10.1	2.28105	1.53248e-64	FERD3L
MA1642.1	529	1726	32.939	17.26	1.9084	2.02891e-64	NEUROG2(var.2)
MA1643.1	498	1584	31.0087	15.84	1.95762	6.08859e-64	NFIB
MA0714.1	349	931	21.731	9.31	2.33416	1.90892e-63	PITX3
MA0820.1	432	1287	26.8991	12.87	2.09006	2.02087e-63	FIGLA
MA0778.1	334	871	20.797	8.71	2.38772	2.71612e-63	NFKB2
MA0130.1	764	2950	47.5716	29.5	1.6126	3.81993e-63	ZNF354C
MA0513.1	557	1879	34.6824	18.79	1.84579	9.56661e-63	SMAD2::SMAD3::SMAD4
MA1480.1	284	682	17.6837	6.82	2.59292	3.31379e-62	DPRX
MA1629.1	669	2455	41.6563	24.55	1.69679	4.96302e-62	Zic2
MA0737.1	271	638	16.8742	6.38	2.64486	2.33281e-61	GLIS3
MA0004.1	370	1035	23.0386	10.35	2.22595	2.87537e-61	Arnt
MA0056.2	437	1332	27.2105	13.32	2.04283	6.94418e-61	MZF1
MA0105.4	332	882	20.6725	8.82	2.34382	1.43738e-60	NFKB1
MA0505.1	466	1479	29.0162	14.79	1.96188	2.13259e-59	Nr5a2
MA1149.1	354	987	22.0423	9.87	2.23327	9.59875e-59	RARA::RXRG
MA1116.1	563	1955	35.056	19.55	1.79315	1.43785e-58	RBPJ
MA0748.2	164	290	10.2117	2.9	3.52128	6.2695e-58	YY2
MA1628.1	683	2589	42.528	25.89	1.64264	2.39209e-57	Zic1::Zic2
MA1114.1	500	1662	31.1333	16.62	1.87324	3.26355e-57	PBX3
MA0739.1	309	816	19.2403	8.16	2.35789	1.047e-56	Hic1
MA1528.1	376	1106	23.4122	11.06	2.11684	9.03891e-56	NFIX(var.2)
MA0062.3	564	1993	35.1183	19.93	1.76208	9.70615e-56	GABPA
MA1565.1	467	1526	29.0785	15.26	1.90553	3.33692e-55	TBX18
MA0080.5	839	3518	52.2416	35.18	1.48498	4.15185e-53	SPI1
MA0473.3	555	1980	34.5579	19.8	1.74535	4.63812e-53	ELF1
MA0694.1	189	391	11.7684	3.91	3.00981	1.32611e-52	ZBTB7B
MA1531.1	372	1121	23.1631	11.21	2.06629	4.435e-52	NR1D1
MA0640.2	563	2034	35.056	20.34	1.7235	5.81385e-52	ELF3
MA0500.2	414	1312	25.7783	13.12	1.96481	6.01504e-52	MYOG
MA1576.1	370	1114	23.0386	11.14	2.0681	7.12425e-52	THRB(var.3)
MA1523.1	313	871	19.4894	8.71	2.23759	1.50033e-51	MSANTD3
MA1472.1	434	1412	27.0237	14.12	1.91386	3.05204e-51	BHLHA15(var.2)
MA1550.1	356	1060	22.1669	10.6	2.09121	5.20475e-51	PPARD
MA1540.1	389	1208	24.2217	12.08	2.00511	6.44917e-51	NR5A1
MA1575.1	234	561	14.5704	5.61	2.59721	7.05129e-51	THRB(var.2)
MA1106.1	136	231	8.46824	2.31	3.66591	7.35421e-51	HIF1A
MA0147.3	224	524	13.9477	5.24	2.66177	7.79455e-51	MYC
MA1508.1	663	2579	41.2827	25.79	1.60072	2.77254e-50	IKZF1
MA0104.4	179	368	11.1457	3.68	3.02872	2.82346e-50	MYCN
MA1532.1	307	856	19.1158	8.56	2.23316	2.88192e-50	NR1D2
MA0052.4	698	2769	43.462	27.69	1.56959	2.99205e-50	MEF2A
MA1467.1	467	1588	29.0785	15.88	1.83114	1.72671e-49	ATOH1(var.2)
MA0591.1	386	1209	24.0349	12.09	1.988	2.08229e-49	Bach1::Mafk
MA0527.1	117	183	7.28518	1.83	3.98097	3.8335e-49	ZBTB33
MA1574.1	333	978	20.7347	9.78	2.12012	6.39422e-49	THRB
MA0743.2	308	873	19.1781	8.73	2.1968	1.13014e-48	SCRT1
MA0744.2	323	937	20.1121	9.37	2.14643	1.14547e-48	SCRT2
MA0695.1	200	449	12.4533	4.49	2.77356	1.26131e-48	ZBTB7C
MA0112.3	306	866	19.0535	8.66	2.20018	1.70278e-48	ESR1
MA0496.3	532	1927	33.1258	19.27	1.71903	5.27462e-48	MAFK
MA0595.1	348	1054	21.6687	10.54	2.05586	8.92682e-48	SREBF1
MA0081.2	683	2725	42.528	27.25	1.56066	1.05691e-47	SPIB
MA1649.1	366	1136	22.7895	11.36	2.00612	1.32e-47	ZBTB12
MA1155.1	447	1516	27.8331	15.16	1.83596	2.39351e-47	ZSCAN4
MA1597.1	465	1603	28.9539	16.03	1.80623	2.41575e-47	ZNF528
MA1527.1	378	1196	23.5367	11.96	1.96795	4.8891e-47	NFIC(var.2)
MA0860.1	399	1294	24.8443	12.94	1.91996	6.55353e-47	Rarg(var.2)
MA0592.3	391	1263	24.3462	12.63	1.92765	2.51162e-46	ESRRA
MA1601.1	490	1741	30.5106	17.41	1.75247	4.46132e-46	ZNF75D
MA0719.1	325	969	20.2366	9.69	2.0884	5.32951e-46	RHOXF1
MA0767.1	130	231	8.09465	2.31	3.50418	1.47706e-45	GCM2
MA0883.1	300	866	18.68	8.66	2.15704	1.98603e-45	Dmbx1
MA0076.2	215	524	13.3873	5.24	2.55483	3.2965e-45	ELK4
MA1537.1	346	1072	21.5442	10.72	2.00972	6.32845e-45	NR2F1(var.2)
MA0616.2	157	320	9.77584	3.2	3.05495	1.1978e-44	HES2
MA1579.1	500	1809	31.1333	18.09	1.72102	1.21547e-44	ZBTB26
MA0871.2	184	415	11.457	4.15	2.76073	2.65559e-44	TFEC
MA1646.1	490	1766	30.5106	17.66	1.72767	4.31256e-44	OSR2
MA0596.1	346	1085	21.5442	10.85	1.98564	1.34635e-43	SREBF2
MA0159.1	356	1134	22.1669	11.34	1.95475	3.07406e-43	RARA::RXRA
MA1583.1	128	234	7.97011	2.34	3.40603	5.01502e-43	ZFP57
MA0730.1	338	1056	21.0461	10.56	1.993	6.96244e-43	RARA(var.2)
MA0139.1	535	2013	33.3126	20.13	1.65487	1.08408e-42	CTCF
MA0107.1	337	1056	20.9838	10.56	1.9871	1.98539e-42	RELA
MA0761.2	537	2028	33.4371	20.28	1.64877	2.34936e-42	ETV1
MA0497.1	649	2625	40.411	26.25	1.53947	3.61842e-42	MEF2C
MA0829.2	293	866	18.2441	8.66	2.10671	5.72978e-42	SREBF1(var.2)
MA0259.1	118	210	7.34745	2.1	3.49878	2.72433e-41	ARNT::HIF1A
MA1647.1	504	1876	31.3823	18.76	1.67283	4.02671e-41	PRDM4
MA0503.1	382	1278	23.7858	12.78	1.86117	4.6777e-41	Nkx2-5(var.2)
MA0160.1	334	1057	20.797	10.57	1.96755	5.59888e-41	NR4A2
MA1566.1	345	1109	21.4819	11.09	1.93706	8.5873e-41	TBX3
MA1533.1	237	643	14.7572	6.43	2.29505	1.71118e-40	NR1I2
MA1573.1	375	1253	23.3499	12.53	1.86352	2.37325e-40	THAP11
MA0773.1	480	1765	29.8879	17.65	1.69337	2.39815e-40	MEF2D
MA0598.3	503	1882	31.32	18.82	1.66419	2.55701e-40	EHF
MA0859.1	432	1527	26.8991	15.27	1.76157	2.57502e-40	Rarg
MA1619.1	356	1166	22.1669	11.66	1.9011	3.37757e-40	Ptf1a(var.2)
MA0856.1	311	965	19.3649	9.65	2.00672	7.76038e-40	RXRG
MA0608.1	166	375	10.3362	3.75	2.75633	8.20716e-40	Creb3l2
MA0017.2	476	1753	29.6389	17.53	1.69075	9.62308e-40	NR2F1
MA1641.1	355	1167	22.1046	11.67	1.89414	1.11304e-39	MYF5
MA0823.1	164	369	10.2117	3.69	2.7674	1.32874e-39	HEY1
MA0014.3	160	357	9.96264	3.57	2.79066	3.42213e-39	PAX5
MA0711.1	81	115	5.04359	1.15	4.38573	5.16011e-39	OTX1
MA0512.2	312	983	19.4271	9.83	1.97631	1.76891e-38	Rxra
MA1655.1	372	1264	23.1631	12.64	1.83253	3.709e-38	ZNF341
MA0646.1	155	345	9.65131	3.45	2.79748	4.00396e-38	GCM1
MA0071.1	321	1032	19.9875	10.32	1.93678	1.10885e-37	RORA
MA0035.4	262	771	16.3138	7.71	2.11593	1.20067e-37	GATA1
MA0801.1	310	988	19.3026	9.88	1.95371	4.14203e-37	MGA
MA0803.1	310	988	19.3026	9.88	1.95371	4.14203e-37	TBX15
MA0508.3	599	2436	37.2976	24.36	1.5311	4.50721e-37	PRDM1
MA1150.1	313	1002	19.4894	10.02	1.94505	4.51896e-37	RORB
MA1151.1	309	984	19.2403	9.84	1.95532	4.65647e-37	RORC
MA0660.1	418	1503	26.0274	15.03	1.7317	8.06825e-37	MEF2B
MA0645.1	229	639	14.259	6.39	2.23146	8.07152e-37	ETV6
MA1125.1	810	3633	50.4359	36.33	1.38827	1.02869e-36	ZNF384
MA1616.1	429	1562	26.7123	15.62	1.71014	1.79174e-36	Prdm15
MA0855.1	312	1004	19.4271	10.04	1.93497	1.89386e-36	RXRB
MA0494.1	392	1383	24.4085	13.83	1.76489	2.8985e-36	Nr1h3::Rxra
MA0119.1	367	1271	22.8518	12.71	1.79794	1.40448e-35	NFIC::TLX1
MA0691.1	313	1018	19.4894	10.18	1.91448	1.44028e-35	TFAP4
MA0677.1	328	1094	20.4234	10.94	1.86686	5.75538e-35	Nr2f6
MA0152.1	585	2414	36.4259	24.14	1.50894	7.0483e-34	NFATC2
MA0484.2	343	1184	21.3574	11.84	1.80384	2.50988e-33	HNF4G
MA0002.2	434	1631	27.0237	16.31	1.65688	2.558e-33	RUNX1
MA0728.1	441	1667	27.4595	16.67	1.64724	2.79823e-33	Nr2f6(var.2)
MA0095.2	346	1202	21.5442	12.02	1.79236	5.00682e-33	YY1
MA1560.1	127	274	7.90785	2.74	2.88608	5.74976e-33	SOHLH2
MA1539.1	201	556	12.5156	5.56	2.251	8.14305e-33	NR2F6(var.3)
MA0074.1	211	600	13.1382	6	2.18971	1.73604e-32	RXRA::VDR
MA0141.3	305	1018	18.9913	10.18	1.86555	2.94113e-32	ESRRB
MA0858.1	298	986	18.5554	9.86	1.88189	3.19309e-32	Rarb(var.2)
MA0689.1	276	888	17.1856	8.88	1.93531	5.48982e-32	TBX20
MA0782.2	416	1560	25.9029	15.6	1.66044	5.90376e-32	PKNOX1
MA0665.1	342	1197	21.2951	11.97	1.77904	6.7514e-32	MSC
MA0502.2	270	863	16.812	8.63	1.94808	8.65485e-32	NFYB
MA0643.1	304	1024	18.929	10.24	1.84854	2.43445e-31	Esrrg
MA1651.1	335	1172	20.8593	11.72	1.7798	3.19398e-31	ZFP42
MA1535.1	289	958	17.995	9.58	1.87839	4.99183e-31	NR2C1
MA0144.2	489	1957	30.4483	19.57	1.55587	1.37314e-30	STAT3
MA0857.1	418	1591	26.0274	15.91	1.63591	1.53948e-30	Rarb
MA0101.1	284	945	17.6837	9.45	1.87129	3.80677e-30	REL
MA0092.1	290	973	18.0573	9.73	1.85584	3.96384e-30	Hand1::Tcf3
MA0822.1	171	456	10.6476	4.56	2.33499	4.41134e-30	HES7
MA0114.4	338	1205	21.0461	12.05	1.74656	8.71175e-30	HNF4A
MA0518.1	451	1773	28.0822	17.73	1.58388	1.03059e-29	Stat4
MA1154.1	307	1061	19.1158	10.61	1.80168	1.92179e-29	ZNF282
MA0150.2	361	1323	22.4782	13.23	1.69903	2.28143e-29	Nfe2l2
MA1556.1	229	706	14.259	7.06	2.01969	2.58073e-29	RXRG(var.2)
MA0673.1	269	886	16.7497	8.86	1.89048	2.88886e-29	NKX2-8
MA0765.2	171	463	10.6476	4.63	2.29969	3.68709e-29	ETV5
MA1538.1	201	590	12.5156	5.9	2.12128	8.36005e-29	NR2F1(var.3)
MA0036.3	276	924	17.1856	9.24	1.85991	9.16655e-29	GATA2
MA1593.1	425	1655	26.4633	16.55	1.59899	1.04266e-28	ZNF317
MA0050.2	867	4144	53.9851	41.44	1.30273	1.33672e-28	IRF1
MA0161.2	353	1295	21.9801	12.95	1.6973	1.48209e-28	NFIC
MA0649.1	138	340	8.59278	3.4	2.52729	2.33048e-28	HEY2
MA0698.1	424	1659	26.401	16.59	1.59138	3.88872e-28	ZBTB18
MA0517.1	635	2802	39.5392	28.02	1.41111	6.20392e-28	STAT1::STAT2
MA1148.1	313	1110	19.4894	11.1	1.7558	7.54445e-28	PPARA::RXRA
MA0066.1	250	817	15.5666	8.17	1.90534	1.10467e-27	PPARG
MA0783.1	318	1139	19.8007	11.39	1.73843	1.76105e-27	PKNOX2
MA0806.1	284	978	17.6837	9.78	1.80815	2.21262e-27	TBX4
MA0807.1	284	978	17.6837	9.78	1.80815	2.21262e-27	TBX5
MA0111.1	283	975	17.6214	9.75	1.80733	3.03713e-27	Spz1
MA0136.2	263	882	16.3761	8.82	1.8567	3.24573e-27	ELF5
MA1111.1	346	1281	21.5442	12.81	1.68183	4.09201e-27	NR2F2
MA0626.1	170	476	10.5853	4.76	2.2238	5.10277e-27	Npas2
MA1117.1	264	892	16.4384	8.92	1.84287	9.19434e-27	RELB
MA0603.1	138	351	8.59278	3.51	2.44808	1.0461e-26	Arntl
MA0863.1	186	546	11.5816	5.46	2.12117	1.2298e-26	MTF1
MA0164.1	260	877	16.1893	8.77	1.84599	1.82783e-26	Nr2e3
MA1638.1	390	1513	24.2839	15.13	1.60502	2.20151e-26	HAND2
MA0482.2	298	1058	18.5554	10.58	1.75382	2.47216e-26	GATA4
MA0151.1	938	4639	58.406	46.39	1.25902	4.06846e-26	Arid3a
MA1494.1	245	817	15.2553	8.17	1.86723	1.11379e-25	HNF4A(var.2)
MA0766.2	232	758	14.4458	7.58	1.90578	1.20079e-25	GATA5
MA0832.1	288	1020	17.9328	10.2	1.75811	1.38293e-25	Tcf21
MA0519.1	393	1542	24.4707	15.42	1.58695	1.53795e-25	Stat5a::Stat5b
MA0729.1	357	1362	22.2291	13.62	1.6321	2.30446e-25	RARA
MA0831.2	192	584	11.9552	5.84	2.04712	2.53917e-25	TFE3
MA1633.1	355	1354	22.1046	13.54	1.63254	3.12655e-25	BACH1
MA1464.1	134	346	8.34371	3.46	2.41148	3.30487e-25	ARNT2
MA0805.1	292	1047	18.1818	10.47	1.73656	5.26831e-25	TBX1
MA0839.1	151	416	9.40224	4.16	2.26015	7.19138e-25	CREB3L1
MA1625.1	385	1513	23.9726	15.13	1.58444	8.23082e-25	Stat5b
MA0796.1	261	902	16.2516	9.02	1.80172	8.31016e-25	TGIF1
MA1567.1	277	982	17.2478	9.82	1.7564	1.73877e-24	TBX6
MA1618.1	371	1448	23.1009	14.48	1.59536	2.05907e-24	Ptf1a
MA0067.1	92	197	5.72852	1.97	2.90788	2.10291e-24	Pax2
MA0091.1	304	1118	18.929	11.18	1.69311	4.26946e-24	TAL1::TCF3
MA0672.1	231	773	14.3836	7.73	1.86075	6.01672e-24	NKX2-3
MA0072.1	280	1005	17.4346	10.05	1.73479	7.55222e-24	RORA(var.2)
MA1123.2	372	1464	23.1631	14.64	1.58218	9.40228e-24	TWIST1
MA0093.3	271	964	16.8742	9.64	1.75044	1.09344e-23	USF1
MA1541.1	281	1015	17.4969	10.15	1.72383	1.79204e-23	NR6A1
MA1421.1	351	1362	21.8555	13.62	1.60467	1.87681e-23	TCF7L1
MA1483.1	141	388	8.77958	3.88	2.26278	2.5859e-23	ELF2
MA0526.3	263	932	16.3761	9.32	1.75709	3.17314e-23	USF2
MA0501.1	325	1235	20.2366	12.35	1.63859	3.24761e-23	MAF::NFE2
MA0037.3	265	944	16.5006	9.44	1.74795	4.82786e-23	GATA3
MA0693.2	292	1077	18.1818	10.77	1.68819	7.11763e-23	VDR
MA0058.3	147	417	9.15318	4.17	2.19501	9.08408e-23	MAX
MA0059.1	166	499	10.3362	4.99	2.07139	1.57069e-22	MAX::MYC
MA0798.2	281	1029	17.4969	10.29	1.70038	1.75266e-22	RFX3
MA0509.2	280	1030	17.4346	10.3	1.69268	4.46446e-22	RFX1
MA1104.2	293	1095	18.2441	10.95	1.66613	5.4458e-22	GATA6
MA1623.1	753	3629	46.8867	36.29	1.292	1.17394e-21	Stat2
MA1594.1	261	946	16.2516	9.46	1.71792	1.65817e-21	ZNF382
MA0821.1	161	488	10.0249	4.88	2.05428	1.90787e-21	HES5
MA0115.1	272	1003	16.9365	10.03	1.68858	2.96725e-21	NR1H2::RXRA
MA0514.1	580	2640	36.1146	26.4	1.36798	3.89336e-21	Sox3
MA0774.1	259	942	16.127	9.42	1.712	4.15511e-21	MEIS2
MA0797.1	250	899	15.5666	8.99	1.73155	4.38673e-21	TGIF2
MA1645.1	297	1129	18.4932	11.29	1.63801	4.56749e-21	NKX2-2
MA1555.1	160	488	9.96264	4.88	2.04152	5.25402e-21	RXRB(var.2)
MA0483.1	425	1795	26.4633	17.95	1.47428	8.2683e-21	Gfi1b
MA0622.1	129	360	8.03238	3.6	2.23122	8.99796e-21	Mlxip
MA1521.1	209	710	13.0137	7.1	1.83292	9.16601e-21	MAFA
MA1474.1	136	389	8.46824	3.89	2.17693	9.69423e-21	CREB3L4
MA0825.1	143	420	8.90411	4.2	2.12003	1.54217e-20	MNT
MA0600.2	162	502	10.0872	5.02	2.0094	1.78964e-20	RFX2
MA0137.3	356	1440	22.1669	14.4	1.53937	2.14726e-20	STAT1
MA1592.1	275	1031	17.1233	10.31	1.66084	2.29558e-20	ZNF274
MA0851.1	443	1905	27.5841	19.05	1.44798	3.75802e-20	Foxj3
MA0828.1	107	280	6.66252	2.8	2.37947	8.86134e-20	SREBF2(var.2)
MA1147.1	159	497	9.90037	4.97	1.99203	1.09632e-19	NR4A2::RXRA
MA1622.1	296	1147	18.4309	11.47	1.60688	1.22619e-19	Smad2::Smad3
MA0671.1	238	863	14.8194	8.63	1.7172	1.51561e-19	NFIX
MA1112.2	376	1561	23.4122	15.61	1.49982	1.66546e-19	NR4A1
MA1624.1	344	1395	21.4197	13.95	1.53546	1.86472e-19	Stat5a
MA1493.1	149	456	9.27771	4.56	2.03459	1.91181e-19	HES6
MA1487.1	400	1691	24.9066	16.91	1.47289	2.37669e-19	FOXE1
MA0909.2	218	771	13.5741	7.71	1.76058	2.68089e-19	HOXD13
MA0510.2	168	542	10.4608	5.42	1.93003	3.36372e-19	RFX5
MA0865.1	207	721	12.8892	7.21	1.78768	3.66065e-19	E2F8
MA0686.1	92	228	5.72852	2.28	2.51251	5.41714e-19	SPDEF
MA0799.1	188	635	11.7061	6.35	1.84348	5.423e-19	RFX4
MA1140.2	109	298	6.78705	2.98	2.27753	1.86652e-18	JUNB(var.2)
MA1589.1	302	1199	18.8045	11.99	1.56835	2.29204e-18	ZNF140
MA0684.2	293	1155	18.2441	11.55	1.57957	2.86807e-18	RUNX3
MA1105.2	279	1086	17.3724	10.86	1.59966	3.56805e-18	GRHL2
MA0861.1	160	519	9.96264	5.19	1.91958	4.63527e-18	TP73
MA1145.1	148	466	9.21544	4.66	1.97756	4.79227e-18	FOSL2::JUND(var.2)
MA0523.1	365	1534	22.7273	15.34	1.48157	6.17197e-18	TCF7L2
MA1475.1	78	183	4.85679	1.83	2.65398	6.3044e-18	CREB3L4(var.2)
MA0692.1	158	513	9.83811	5.13	1.91776	8.45763e-18	TFEB
MA0606.1	404	1745	25.1557	17.45	1.44159	8.72486e-18	NFAT5
MA0775.1	243	916	15.1308	9.16	1.65183	1.26414e-17	MEIS3
MA0462.2	312	1264	19.4271	12.64	1.53696	1.33413e-17	BATF::JUN
MA1634.1	310	1255	19.3026	12.55	1.53806	1.56736e-17	BATF
MA1141.1	268	1042	16.6874	10.42	1.60148	1.65138e-17	FOS::JUND
MA0480.1	397	1714	24.7198	17.14	1.44223	1.77112e-17	Foxo1
MA0498.2	284	1124	17.6837	11.24	1.57328	1.97625e-17	MEIS1
MA1124.1	378	1614	23.5367	16.14	1.45829	2.12092e-17	ZNF24
MA1525.1	338	1404	21.0461	14.04	1.49901	2.44774e-17	NFATC4
MA0636.1	91	236	5.66625	2.36	2.40095	2.81862e-17	BHLHE41
MA0520.1	357	1507	22.2291	15.07	1.47506	3.4835e-17	Stat6
MA0478.1	261	1013	16.2516	10.13	1.6043	3.78409e-17	FOSL2
MA0731.1	256	990	15.9402	9.9	1.61012	4.9721e-17	BCL6B
MA0641.1	152	495	9.46451	4.95	1.91202	5.10474e-17	ELF4
MA0088.2	274	1081	17.061	10.81	1.57826	5.38357e-17	ZNF143
MA1553.1	147	473	9.15318	4.73	1.93513	5.42576e-17	RARG(var.3)
MA0486.2	226	844	14.0722	8.44	1.66733	6.70963e-17	HSF1
MA1552.1	149	483	9.27771	4.83	1.92085	6.79795e-17	RARB(var.3)
MA0844.1	93	247	5.79078	2.47	2.34445	7.6697e-17	XBP1
MA0638.1	101	279	6.28892	2.79	2.25409	8.03557e-17	CREB3
MA0770.1	238	905	14.8194	9.05	1.63751	9.1458e-17	HSF2
MA0106.3	154	507	9.58904	5.07	1.89133	9.33474e-17	TP53
MA0846.1	494	2264	30.7597	22.64	1.35864	1.04878e-16	FOXC2
MA1418.1	417	1842	25.9651	18.42	1.40962	1.38058e-16	IRF3
MA1484.1	118	352	7.34745	3.52	2.08734	1.63191e-16	ETS2
MA0464.2	93	250	5.79078	2.5	2.31631	1.89676e-16	BHLHE40
MA0028.2	87	227	5.41719	2.27	2.38643	2.22791e-16	ELK1
MA0619.1	338	1425	21.0461	14.25	1.47692	2.70657e-16	LIN54
MA0089.2	301	1232	18.7422	12.32	1.52128	2.75049e-16	NFE2L1
MA0051.1	309	1274	19.2403	12.74	1.51023	2.93928e-16	IRF2
MA0489.1	288	1166	17.9328	11.66	1.53797	3.08696e-16	JUN(var.2)
MA0624.1	361	1549	22.4782	15.49	1.45114	3.40306e-16	NFATC1
MA1128.1	256	1009	15.9402	10.09	1.5798	6.43097e-16	FOSL1::JUN
MA0637.1	63	141	3.92279	1.41	2.78212	6.436e-16	CENPB
MA0687.1	377	1644	23.4745	16.44	1.42789	9.01376e-16	SPIC
MA0794.1	120	368	7.47198	3.68	2.03043	9.46964e-16	PROX1
MA0688.1	233	897	14.5081	8.97	1.6174	9.71384e-16	TBX2
MA1146.1	162	556	10.0872	5.56	1.81424	9.86164e-16	NR1H4::RXRA
MA0835.2	306	1269	19.0535	12.69	1.50146	1.01609e-15	BATF3
MA1153.1	212	794	13.2005	7.94	1.66253	1.0218e-15	Smad4
MA0763.1	97	272	6.03985	2.72	2.22053	1.03949e-15	ETV3
MA0609.2	114	345	7.09838	3.45	2.0575	1.7763e-15	CREM
MA1130.1	238	927	14.8194	9.27	1.59864	1.94983e-15	FOSL2::JUN
MA0802.1	217	823	13.5118	8.23	1.64178	1.97358e-15	TBR1
MA0667.1	222	849	13.8232	8.49	1.62817	2.39633e-15	MYF6
MA0019.1	193	708	12.0174	7.08	1.69738	2.55691e-15	Ddit3::Cebpa
MA0041.1	563	2693	35.056	26.93	1.30175	2.8072e-15	Foxd3
MA1134.1	214	811	13.325	8.11	1.64304	2.92302e-15	FOS::JUNB
MA1135.1	223	857	13.8854	8.57	1.62024	3.67203e-15	FOSB::JUNB
MA0727.1	132	427	8.21918	4.27	1.92487	3.83656e-15	NR3C2
MA0030.1	262	1055	16.3138	10.55	1.54633	4.69756e-15	FOXF2
MA0759.1	97	278	6.03985	2.78	2.17261	5.1972e-15	ELK3
MA1132.1	197	732	12.2665	7.32	1.67575	5.2212e-15	JUN::JUNB
MA0463.2	225	870	14.01	8.7	1.61034	5.61157e-15	BCL6
MA1572.1	169	599	10.523	5.99	1.75677	5.95256e-15	TGIF2LY
MA0690.1	226	876	14.0722	8.76	1.60642	6.45444e-15	TBX21
MA0475.2	103	304	6.41345	3.04	2.10969	6.78034e-15	FLI1
MA0800.1	226	877	14.0722	8.77	1.60459	7.39253e-15	EOMES
MA0099.3	241	953	15.0062	9.53	1.57463	8.27464e-15	FOS::JUN
MA0769.2	292	1215	18.1818	12.15	1.49645	8.91877e-15	TCF7
MA0476.1	269	1097	16.7497	10.97	1.52686	9.96952e-15	FOS
MA0758.1	154	532	9.58904	5.32	1.80245	1.00457e-14	E2F7
MA0024.3	43	81	2.67746	0.81	3.30551	1.43042e-14	E2F1
MA1632.1	268	1097	16.6874	10.97	1.52119	1.84157e-14	ATF2
MA1118.1	236	934	14.6949	9.34	1.57333	1.84162e-14	SIX1
MA0477.2	250	1006	15.5666	10.06	1.54738	2.11488e-14	FOSL1
MA1127.1	127	414	7.90785	4.14	1.91011	2.51371e-14	FOSB::JUN
MA0653.1	274	1137	17.061	11.37	1.50053	5.25361e-14	IRF9
MA0593.1	361	1599	22.4782	15.99	1.40577	5.54948e-14	FOXP2
MA0625.1	347	1524	21.6065	15.24	1.41775	5.84902e-14	NFATC3
MA0834.1	100	301	6.22665	3.01	2.06865	7.03942e-14	ATF7
MA0042.2	285	1197	17.746	11.97	1.48254	7.1487e-14	FOXI1
MA0033.2	285	1197	17.746	11.97	1.48254	7.1487e-14	FOXL1
MA0848.1	285	1197	17.746	11.97	1.48254	7.1487e-14	FOXO4
MA0849.1	285	1197	17.746	11.97	1.48254	7.1487e-14	FOXO6
MA0850.1	285	1197	17.746	11.97	1.48254	7.1487e-14	FOXP3
MA1108.2	284	1192	17.6837	11.92	1.48353	7.32806e-14	MXI1
MA0007.3	150	525	9.33998	5.25	1.77904	7.56583e-14	Ar
MA1571.1	173	634	10.7721	6.34	1.69907	7.77616e-14	TGIF2LX
MA0760.1	119	384	7.40971	3.84	1.92961	7.81655e-14	ERF
MA1131.1	149	521	9.27771	5.21	1.78075	8.47495e-14	FOSL2::JUN(var.2)
MA0878.2	218	857	13.5741	8.57	1.58391	1.05067e-13	CDX1
MA0113.3	129	432	8.03238	4.32	1.85935	1.45084e-13	NR3C1
MA1138.1	209	816	13.0137	8.16	1.59482	1.77257e-13	FOSL2::JUNB
MA1466.1	103	318	6.41345	3.18	2.01681	1.84056e-13	ATF6
MA0018.4	255	1052	15.878	10.52	1.50931	2.4156e-13	CREB1
MA0659.2	333	1465	20.7347	14.65	1.41534	2.89927e-13	MAFG
MA0492.1	257	1066	16.0025	10.66	1.50117	3.67674e-13	JUND(var.2)
MA1473.1	233	943	14.5081	9.43	1.5385	3.7876e-13	CDX4
MA1471.1	286	1218	17.8082	12.18	1.46209	3.94935e-13	BARX2
MA0515.1	433	2019	26.9614	20.19	1.33538	4.73138e-13	Sox6
MA0768.1	353	1579	21.9801	15.79	1.39202	5.10919e-13	LEF1
MA0781.1	112	363	6.97385	3.63	1.92117	6.07596e-13	PAX9
MA0771.1	205	806	12.7646	8.06	1.5837	6.561e-13	HSF4
MA1585.1	158	576	9.83811	5.76	1.708	6.58855e-13	ZKSCAN1
MA1115.1	340	1512	21.1706	15.12	1.40017	7.06126e-13	POU5F1
MA0867.2	415	1924	25.8406	19.24	1.34307	7.40101e-13	SOX4
MA1133.1	116	382	7.22291	3.82	1.89082	7.6353e-13	JUN::JUNB(var.2)
MA0465.2	324	1427	20.1743	14.27	1.41376	7.95091e-13	CDX2
MA1520.1	188	723	11.7061	7.23	1.6191	7.96561e-13	MAF
MA1119.1	286	1225	17.8082	12.25	1.45373	8.2523e-13	SIX2
MA1580.1	183	699	11.3948	6.99	1.63015	8.66954e-13	ZBTB32
MA1657.1	247	1023	15.3798	10.23	1.5034	9.8846e-13	ZNF652
MA0098.3	113	370	7.03611	3.7	1.90165	1.01181e-12	ETS1
MA0491.2	213	852	13.2628	8.52	1.55666	1.3676e-12	JUND
MA1607.1	362	1639	22.5405	16.39	1.37526	1.39346e-12	Foxl2
MA0060.3	192	747	11.9552	7.47	1.60042	1.4048e-12	NFYA
MA1644.1	206	817	12.8269	8.17	1.57	1.41487e-12	NFYC
MA1139.1	97	302	6.03985	3.02	1.99995	1.67863e-12	FOSL2::JUNB(var.2)
MA1554.1	109	355	6.78705	3.55	1.91184	1.7822e-12	RFX7
MA0845.1	360	1631	22.4159	16.31	1.37437	1.81289e-12	FOXB1
MA1536.1	223	906	13.8854	9.06	1.53261	2.02911e-12	NR2C2(var.2)
MA0852.2	272	1160	16.9365	11.6	1.46004	2.05949e-12	FOXK1
MA0762.1	147	531	9.15318	5.31	1.72376	2.09273e-12	ETV2
MA0078.1	227	927	14.1345	9.27	1.52476	2.17123e-12	Sox17
MA0676.1	298	1300	18.5554	13	1.42734	2.61407e-12	Nr2e1
MA0090.3	330	1472	20.5479	14.72	1.39592	2.648e-12	TEAD1
MA1606.1	344	1551	21.4197	15.51	1.38102	3.49485e-12	Foxf1
MA0884.1	263	1118	16.3761	11.18	1.46477	3.58191e-12	DUXA
MA1602.1	98	310	6.10212	3.1	1.96842	3.70323e-12	ZSCAN29
MA0108.2	169	641	10.523	6.41	1.64166	3.82569e-12	TBP
MA0627.2	341	1537	21.2329	15.37	1.38145	4.31419e-12	POU2F3
MA1588.1	245	1026	15.2553	10.26	1.48687	4.40604e-12	ZNF136
MA1144.1	204	816	12.7024	8.16	1.55666	4.41114e-12	FOSL2::JUND
MA0047.3	307	1354	19.1158	13.54	1.4118	4.62635e-12	FOXA2
MA0029.1	268	1147	16.6874	11.47	1.45488	4.77149e-12	Mecom
MA0772.1	341	1541	21.2329	15.41	1.37786	6.18271e-12	IRF7
MA1142.1	235	980	14.6326	9.8	1.49313	8.399e-12	FOSL1::JUND
MA0479.1	231	960	14.3836	9.6	1.49829	9.05852e-12	FOXH1
MA0842.2	226	935	14.0722	9.35	1.50505	9.89219e-12	NRL
MA0124.2	189	748	11.7684	7.48	1.57331	1.11859e-11	Nkx3-1
MA1103.2	277	1204	17.2478	12.04	1.43254	1.24178e-11	FOXK2
MA0474.2	109	365	6.78705	3.65	1.85947	1.2428e-11	ERG
MA1563.1	196	786	12.2042	7.86	1.5527	1.58519e-11	SOX18
MA1683.1	287	1261	17.8705	12.61	1.41717	1.78893e-11	FOXA3
MA0145.3	95	305	5.91532	3.05	1.93945	2.05397e-11	TFCP2
MA0025.2	218	901	13.5741	9.01	1.50656	2.22657e-11	NFIL3
MA0156.2	85	262	5.29265	2.62	2.0201	2.31156e-11	FEV
MA0100.3	199	806	12.391	8.06	1.53735	2.83711e-11	MYB
MA0063.2	212	873	13.2005	8.73	1.51208	3.06529e-11	NKX2-5
MA0664.1	79	238	4.91905	2.38	2.06683	3.35126e-11	MLXIPL
MA0490.2	215	890	13.3873	8.9	1.50419	3.67197e-11	JUNB
MA0819.1	92	295	5.72852	2.95	1.94187	3.99147e-11	CLOCK
MA0841.1	194	787	12.0797	7.87	1.5349	6.06622e-11	NFE2
MA0481.3	301	1352	18.7422	13.52	1.38626	7.72197e-11	FOXP1
MA1542.1	157	604	9.77584	6.04	1.61852	7.83945e-11	OSR1
MA0809.2	325	1485	20.2366	14.85	1.36273	9.59553e-11	TEAD4
MA1137.1	221	930	13.7609	9.3	1.47967	9.87893e-11	FOSL1::JUNB
MA0148.4	303	1366	18.8667	13.66	1.38117	1.02512e-10	FOXA1
MA0495.3	321	1465	19.9875	14.65	1.36434	1.12495e-10	MAFF
MA0779.1	101	341	6.28892	3.41	1.84426	1.22135e-10	PAX1
MA1121.1	288	1287	17.9328	12.87	1.39338	1.23328e-10	TEAD2
MA1544.1	36	76	2.24159	0.76	2.94947	1.47269e-10	OVOL1
MA1509.1	48	119	2.98879	1.19	2.51159	1.60233e-10	IRF6
MA0663.1	81	254	5.04359	2.54	1.98566	1.79319e-10	MLX
MA1126.1	139	524	8.65504	5.24	1.65173	2.35755e-10	FOS::JUN(var.2)
MA0507.1	349	1628	21.731	16.28	1.33483	2.37975e-10	POU2F2
MA0864.2	51	132	3.17559	1.32	2.40575	2.73564e-10	E2F2
MA0639.1	83	265	5.16812	2.65	1.95023	2.90477e-10	DBP
MA0647.1	131	487	8.15691	4.87	1.67493	2.99527e-10	GRHL1
MA0117.2	249	1088	15.5044	10.88	1.42503	3.02276e-10	Mafb
MA1136.1	100	342	6.22665	3.42	1.82066	3.35347e-10	FOSB::JUNB(var.2)
MA0650.2	227	974	14.1345	9.74	1.45118	3.71618e-10	HOXA13
MA1152.1	421	2039	26.2142	20.39	1.28564	4.19798e-10	SOX15
MA0869.1	274	1226	17.061	12.26	1.3916	4.53783e-10	Sox11
MA0488.1	252	1109	15.6912	11.09	1.41489	4.89428e-10	JUN
MA0468.1	269	1200	16.7497	12	1.39581	4.91739e-10	DUX4
MA0031.1	227	978	14.1345	9.78	1.44524	5.5614e-10	FOXD1
MA0157.2	227	978	14.1345	9.78	1.44524	5.5614e-10	FOXO3
MA0038.2	264	1175	16.4384	11.75	1.39901	5.81392e-10	GFI1
MA0901.2	428	2087	26.6501	20.87	1.27696	7.5151e-10	HOXB13
MA1110.1	192	802	11.9552	8.02	1.49067	1.06828e-09	NR1H4
MA0140.2	221	955	13.7609	9.55	1.44093	1.30332e-09	GATA1::TAL1
MA1129.1	85	283	5.29265	2.83	1.8702	1.78031e-09	FOSL1::JUN(var.2)
MA0613.1	265	1193	16.5006	11.93	1.38312	1.80057e-09	FOXG1
MA0614.1	265	1193	16.5006	11.93	1.38312	1.80057e-09	Foxj2
MA0843.1	93	320	5.79078	3.2	1.80962	2.00581e-09	TEF
MA1143.1	89	302	5.54172	3.02	1.83501	2.10658e-09	FOSL1::JUND(var.2)
MA0102.4	232	1019	14.4458	10.19	1.41765	2.29335e-09	CEBPA
MA1608.1	162	656	10.0872	6.56	1.53768	2.41495e-09	Isl1
MA0040.1	279	1273	17.3724	12.73	1.36468	2.57996e-09	Foxq1
MA0913.2	235	1037	14.6326	10.37	1.41105	2.77766e-09	HOXD9
MA0655.1	183	766	11.3948	7.66	1.48757	3.29499e-09	JDP2
MA1545.1	33	73	2.05479	0.73	2.81479	3.85067e-09	OVOL2
MA0652.1	184	773	11.457	7.73	1.48215	4.0137e-09	IRF8
MA0043.3	175	727	10.8966	7.27	1.49885	4.163e-09	HLF
MA0032.2	371	1790	23.1009	17.9	1.29055	4.5569e-09	FOXC1
MA0158.2	128	492	7.97011	4.92	1.61994	4.73197e-09	HOXA5
MA0083.3	109	402	6.78705	4.02	1.68832	6.2536e-09	SRF
MA0808.1	285	1318	17.746	13.18	1.34643	7.08092e-09	TEAD3
MA0788.1	340	1623	21.1706	16.23	1.30441	7.46974e-09	POU3F3
MA0847.2	354	1702	22.0423	17.02	1.29508	7.80292e-09	FOXD2
MA0670.1	223	986	13.8854	9.86	1.40826	9.14034e-09	NFIA
MA0656.1	116	440	7.22291	4.4	1.64157	1.15897e-08	JDP2(var.2)
MA1636.1	243	1097	15.1308	10.97	1.37929	1.28902e-08	CEBPG(var.2)
MA1420.1	138	550	8.59278	5.5	1.56232	1.41227e-08	IRF5
MA0899.1	300	1412	18.68	14.12	1.32294	1.73254e-08	HOXA10
MA0792.1	253	1159	15.7534	11.59	1.35923	2.5039e-08	POU5F1B
MA0633.1	167	703	10.3985	7.03	1.47916	2.64972e-08	Twist2
MA0892.1	223	1002	13.8854	10.02	1.38577	3.82443e-08	GSX1
MA0607.1	148	612	9.21544	6.12	1.50579	5.37334e-08	Bhlha15
MA1468.1	172	736	10.7098	7.36	1.45514	5.48799e-08	ATOH7
MA0895.1	123	488	7.65878	4.88	1.56942	6.88615e-08	HMBOX1
MA0142.1	360	1769	22.4159	17.69	1.26715	7.48572e-08	Pou5f1::Sox2
MA0877.2	52	157	3.23786	1.57	2.06233	8.51571e-08	BARHL1
MA0601.1	319	1544	19.863	15.44	1.28646	1.13653e-07	Arid3b
MA1101.2	174	754	10.8344	7.54	1.43692	1.15443e-07	BACH2
MA1506.1	102	389	6.35118	3.89	1.63269	1.22337e-07	HOXD10
MA0605.2	108	419	6.72478	4.19	1.60496	1.33777e-07	ATF3
MA0787.1	308	1485	19.1781	14.85	1.29145	1.36114e-07	POU3F2
MA0722.1	145	608	9.02864	6.08	1.48497	1.8431e-07	VAX1
MA0723.1	145	608	9.02864	6.08	1.48497	1.8431e-07	VAX2
MA0882.1	174	759	10.8344	7.59	1.42745	1.86184e-07	DLX6
MA0724.1	86	315	5.35492	3.15	1.69997	1.86873e-07	VENTX
MA0840.1	93	349	5.79078	3.49	1.65925	2.01552e-07	Creb5
MA1561.1	93	350	5.79078	3.5	1.65451	2.32366e-07	SOX12
MA1603.1	201	907	12.5156	9.07	1.37989	2.78154e-07	Dmrt1
MA0027.2	147	624	9.15318	6.24	1.46686	3.33324e-07	EN1
MA0109.1	157	676	9.77584	6.76	1.44613	3.34462e-07	HLTF
MA0873.1	88	329	5.47945	3.29	1.66549	3.60519e-07	HOXD12
MA0870.1	165	719	10.274	7.19	1.42893	3.72198e-07	Sox1
MA0525.2	97	373	6.03985	3.73	1.61926	3.80721e-07	TP63
MA0785.1	282	1355	17.5592	13.55	1.29588	3.88481e-07	POU2F1
MA0511.2	150	642	9.33998	6.42	1.45482	4.26558e-07	RUNX2
MA0906.1	85	316	5.29265	3.16	1.67489	4.41065e-07	HOXC12
MA1419.1	152	653	9.46451	6.53	1.44939	4.52384e-07	IRF4
MA0087.1	343	1701	21.3574	17.01	1.25558	4.58902e-07	Sox5
MA1503.1	94	360	5.85305	3.6	1.62585	4.74535e-07	HOXB9
MA0442.2	409	2080	25.467	20.8	1.22437	4.76796e-07	SOX10
MA0893.2	171	754	10.6476	7.54	1.41214	5.09002e-07	GSX2
MA0757.1	253	1199	15.7534	11.99	1.31388	5.49012e-07	ONECUT3
MA0642.1	135	567	8.40598	5.67	1.48254	5.53828e-07	EN2
MA0833.2	215	991	13.3873	9.91	1.35089	5.55326e-07	ATF4
MA0836.2	182	814	11.3325	8.14	1.3922	5.85794e-07	CEBPD
MA0651.1	85	318	5.29265	3.18	1.66436	5.89395e-07	HOXC11
MA0914.1	171	757	10.6476	7.57	1.40655	6.68023e-07	ISL2
MA0789.1	230	1076	14.3213	10.76	1.33098	7.10784e-07	POU3F4
MA0485.2	86	325	5.35492	3.25	1.64767	8.03308e-07	HOXC9
MA0604.1	35	96	2.17933	0.96	2.27013	8.8062e-07	Atf1
MA1501.1	164	724	10.2117	7.24	1.41046	9.64157e-07	HOXB7
MA1524.1	149	648	9.27771	6.48	1.43175	1.27136e-06	MSGN1
MA1495.1	94	368	5.85305	3.68	1.5905	1.36037e-06	HOXA1
MA0777.1	45	140	2.80199	1.4	2.00142	1.59808e-06	MYBL2
MA0866.1	204	947	12.7024	9.47	1.34133	1.90805e-06	SOX21
MA0908.1	108	441	6.72478	4.41	1.52489	1.97647e-06	HOXD11
MA0790.1	321	1600	19.9875	16	1.24922	1.99278e-06	POU4F1
MA1113.2	248	1193	15.4421	11.93	1.29439	2.5157e-06	PBX2
MA0911.1	92	363	5.72852	3.63	1.5781	2.52282e-06	Hoxa11
MA0635.1	103	418	6.41345	4.18	1.53432	2.54734e-06	BARHL2
MA0669.1	133	572	8.28144	5.72	1.4478	2.63491e-06	NEUROG2
MA0070.1	168	758	10.4608	7.58	1.38005	2.93334e-06	PBX1
MA0122.3	212	997	13.2005	9.97	1.32402	3.06245e-06	Nkx3-2
MA0084.1	248	1196	15.4421	11.96	1.29114	3.08142e-06	SRY
MA1640.1	250	1208	15.5666	12.08	1.28863	3.26474e-06	MEIS2(var.2)
MA1120.1	227	1081	14.1345	10.81	1.30754	3.40098e-06	SOX13
MA0752.1	156	696	9.71357	6.96	1.39563	3.4782e-06	ZNF410
MA0009.2	96	386	5.97758	3.86	1.5486	3.67691e-06	TBXT
MA0795.1	76	288	4.73225	2.88	1.64314	3.91576e-06	SMAD3
MA0786.1	310	1550	19.3026	15.5	1.24533	4.20302e-06	POU3F1
MA0888.1	126	541	7.84558	5.41	1.4502	4.47517e-06	EVX2
MA0594.2	28	74	1.74346	0.74	2.35603	4.6794e-06	HOXA9
MA1498.1	107	444	6.66252	4.44	1.50057	4.85549e-06	HOXA7
MA1502.1	107	444	6.66252	4.44	1.50057	4.85549e-06	HOXB8
MA0620.3	117	497	7.28518	4.97	1.46583	5.8104e-06	MITF
MA0046.2	242	1173	15.0685	11.73	1.28461	6.16334e-06	HNF1A
MA0784.1	319	1608	19.863	16.08	1.23526	6.19023e-06	POU1F1
MA0681.2	402	2087	25.0311	20.87	1.19938	6.2024e-06	PHOX2B
MA0470.2	35	104	2.17933	1.04	2.09551	7.23593e-06	E2F4
MA0897.1	225	1081	14.01	10.81	1.29602	7.29985e-06	Hmx2
MA0887.1	125	543	7.78331	5.43	1.43339	8.97899e-06	EVX1
MA0629.1	154	697	9.58904	6.97	1.37576	9.40238e-06	Rhox11
MA1546.1	67	251	4.17186	2.51	1.66209	9.63106e-06	PAX3(var.2)
MA0153.2	177	823	11.0212	8.23	1.33915	1.09446e-05	HNF1B
MA0900.2	120	519	7.47198	5.19	1.43969	1.09709e-05	HOXA2
MA0902.2	120	519	7.47198	5.19	1.43969	1.09709e-05	HOXB2
MA0904.2	120	519	7.47198	5.19	1.43969	1.09709e-05	HOXB5
MA0699.1	185	868	11.5193	8.68	1.32711	1.21529e-05	LBX2
MA0898.1	242	1184	15.0685	11.84	1.27268	1.25197e-05	Hmx3
MA0666.1	163	749	10.1494	7.49	1.35507	1.26126e-05	MSX1
MA0708.1	163	749	10.1494	7.49	1.35507	1.26126e-05	MSX2
MA0876.1	163	749	10.1494	7.49	1.35507	1.26126e-05	BSX
MA1497.1	168	782	10.4608	7.82	1.33769	1.99142e-05	HOXA6
MA0894.1	160	739	9.96264	7.39	1.34812	2.04981e-05	HESX1
MA0905.1	127	563	7.90785	5.63	1.40459	2.14444e-05	HOXC10
MA1570.1	110	474	6.84932	4.74	1.445	2.16839e-05	TFAP4(var.2)
MA0631.1	117	512	7.28518	5.12	1.42289	2.48765e-05	Six3
MA0791.1	303	1543	18.8667	15.43	1.22273	2.68797e-05	POU4F3
MA0804.1	101	430	6.28892	4.3	1.46254	2.81041e-05	TBX19
MA0879.1	164	765	10.2117	7.65	1.33486	2.84364e-05	Dlx1
MA0610.1	151	695	9.40224	6.95	1.35284	2.93911e-05	DMRT3
MA0713.1	251	1250	15.6289	12.5	1.25031	3.18647e-05	PHOX2A
MA0644.1	177	838	11.0212	8.38	1.31518	3.28778e-05	ESX1
MA1499.1	200	966	12.4533	9.66	1.28916	3.54463e-05	HOXB4
MA0880.1	149	687	9.27771	6.87	1.35047	3.65579e-05	Dlx3
MA0881.1	149	687	9.27771	6.87	1.35047	3.65579e-05	Dlx4
MA0890.1	179	851	11.1457	8.51	1.30972	3.78892e-05	GBX2
MA1562.1	140	640	8.71731	6.4	1.36208	4.10924e-05	SOX14
MA0862.1	32	99	1.99253	0.99	2.01265	4.39393e-05	GMEB2
MA0132.2	96	409	5.97758	4.09	1.46151	4.55822e-05	PDX1
MA1481.1	96	409	5.97758	4.09	1.46151	4.55822e-05	DRGX
MA0612.2	96	409	5.97758	4.09	1.46151	4.55822e-05	EMX1
MA0623.2	98	420	6.10212	4.2	1.45289	4.86751e-05	NEUROG1
MA0135.1	289	1474	17.995	14.74	1.22083	4.89368e-05	Lhx3
MA0634.1	215	1055	13.3873	10.55	1.26894	5.0019e-05	ALX3
MA0461.2	105	457	6.53798	4.57	1.43063	5.15119e-05	Atoh1
MA0674.1	166	785	10.3362	7.85	1.31672	5.51122e-05	NKX6-1
MA0675.1	166	785	10.3362	7.85	1.31672	5.51122e-05	NKX6-2
MA1519.1	166	785	10.3362	7.85	1.31672	5.51122e-05	LHX5
MA0709.1	212	1040	13.2005	10.4	1.26928	5.58647e-05	Msx3
MA1507.1	151	706	9.40224	7.06	1.33176	6.78644e-05	HOXD4
MA1577.1	167	796	10.3985	7.96	1.30634	8.10173e-05	TLX2
MA1470.1	90	384	5.60399	3.84	1.45937	8.29714e-05	BACH2(var.2)
MA1549.1	222	1106	13.8232	11.06	1.24983	0.000100516	POU6F1(var.2)
MA0661.1	170	816	10.5853	8.16	1.29722	0.000102565	MEOX1
MA0069.1	128	589	7.97011	5.89	1.35316	0.000120025	PAX6
MA1505.1	108	483	6.72478	4.83	1.39229	0.000129138	HOXC8
MA0776.1	37	127	2.30386	1.27	1.81406	0.000139947	MYBL1
MA1639.1	199	985	12.391	9.85	1.25797	0.000164635	MEIS1(var.2)
MA0618.1	208	1036	12.9514	10.36	1.25014	0.000168361	LBX1
MA0611.1	139	654	8.65504	6.54	1.3234	0.000179709	Dux
MA0683.1	281	1455	17.4969	14.55	1.20254	0.000193414	POU4F2
MA1489.1	163	788	10.1494	7.88	1.288	0.000207645	FOXN3
MA0818.1	87	378	5.41719	3.78	1.43312	0.000210428	BHLHE22
MA0910.2	153	733	9.52677	7.33	1.2997	0.000210612	HOXD8
MA0889.1	136	641	8.46824	6.41	1.3211	0.000228746	GBX1
MA1534.1	156	751	9.71357	7.51	1.29342	0.000232096	NR1I3
MA0654.1	154	740	9.58904	7.4	1.29582	0.000232664	ISX
MA0716.1	154	740	9.58904	7.4	1.29582	0.000232664	PRRX1
MA0717.1	154	740	9.58904	7.4	1.29582	0.000232664	RAX2
MA0720.1	154	740	9.58904	7.4	1.29582	0.000232664	Shox2
MA0903.1	201	1003	12.5156	10.03	1.24781	0.00024381	HOXB3
MA1496.1	144	687	8.96638	6.87	1.30515	0.000266934	HOXA4
MA0912.2	130	613	8.09465	6.13	1.3205	0.000320728	HOXD3
MA0896.1	177	875	11.0212	8.75	1.25956	0.000363546	Hmx1
MA0826.1	91	410	5.66625	4.1	1.38201	0.000558586	OLIG1
MA0793.1	220	1128	13.6986	11.28	1.21442	0.000611508	POU6F2
MA0756.1	164	813	10.2117	8.13	1.25605	0.000688081	ONECUT2
MA0679.2	293	1555	18.2441	15.55	1.17325	0.000778158	ONECUT1
MA0615.1	25	82	1.55666	0.82	1.89837	0.000779739	Gmeb1
MA0143.4	205	1048	12.7646	10.48	1.218	0.00081422	SOX2
MA0715.1	242	1261	15.0685	12.61	1.19496	0.000845076	PROP1
MA1504.1	122	588	7.59651	5.88	1.29192	0.0011674	HOXC4
MA0703.2	227	1184	14.1345	11.84	1.19379	0.00131283	LMX1B
MA1557.1	51	211	3.17559	2.11	1.50502	0.0013524	SMAD5
MA0706.1	202	1046	12.5778	10.46	1.20247	0.0017213	MEOX2
MA1568.1	98	463	6.10212	4.63	1.31795	0.00182564	TCF21(var.2)
MA0602.1	186	962	11.5816	9.62	1.20391	0.0024901	Arid5a
MA1500.1	134	671	8.34371	6.71	1.24347	0.00310696	HOXB6
MA1478.1	155	790	9.65131	7.9	1.22168	0.0031622	DMRTA2
MA0907.1	129	644	8.03238	6.44	1.24726	0.00330258	HOXC13
MA0817.1	94	451	5.85305	4.51	1.29779	0.00361087	BHLHE23
MA0700.2	185	966	11.5193	9.66	1.19247	0.00392772	LHX2
MA0886.1	123	614	7.65878	6.14	1.24736	0.00406475	EMX2
MA0621.1	223	1188	13.8854	11.88	1.16881	0.00429454	mix-a
MA0125.1	148	761	9.21544	7.61	1.21096	0.00545386	Nobox
MA0466.2	58	264	3.61146	2.64	1.36798	0.00659047	CEBPB
MA0668.1	81	389	5.04359	3.89	1.29655	0.0067742	NEUROD2
MA0868.2	213	1144	13.2628	11.44	1.15933	0.00761047	SOX8
MA0827.1	103	515	6.41345	5.15	1.24533	0.00857382	OLIG3
MA0718.1	171	903	10.6476	9.03	1.17913	0.00861483	RAX
MA0705.1	115	584	7.16065	5.84	1.22614	0.00925444	Lhx8
MA0701.2	115	584	7.16065	5.84	1.22614	0.00925444	LHX9
MA0075.3	115	584	7.16065	5.84	1.22614	0.00925444	PRRX2
MA0658.1	128	658	7.97011	6.58	1.21126	0.00935939	LHX6
MA0837.1	57	263	3.54919	2.63	1.3495	0.00936607	CEBPE
MA1463.1	187	1005	11.6438	10.05	1.15859	0.012487	ARGFX
MA0630.1	197	1065	12.2665	10.65	1.15178	0.0132639	SHOX
MA0710.1	141	740	8.77958	7.4	1.18643	0.0133537	NOTO
MA0068.2	118	610	7.34745	6.1	1.2045	0.0145358	PAX4
MA1518.1	118	612	7.34745	6.12	1.20056	0.0159986	LHX1
MA1476.1	123	642	7.65878	6.42	1.19296	0.0170588	DLX5
MA0702.2	136	717	8.46824	7.17	1.18107	0.0172403	LMX1A
MA0678.1	89	450	5.54172	4.5	1.23149	0.018341	OLIG2
MA1479.1	161	866	10.0249	8.66	1.15761	0.0203464	DMRTC2
MA0628.1	127	671	7.90785	6.71	1.17852	0.0222776	POU6F1
MA1530.1	185	1014	11.5193	10.14	1.13603	0.0266689	NKX6-3
MA0707.1	254	1423	15.8157	14.23	1.11143	0.0268182	MNX1
MA0875.1	145	780	9.02864	7.8	1.15752	0.0269283	BARX1
MA0854.1	164	897	10.2117	8.97	1.13843	0.0334014	Alx1
MA0838.1	58	295	3.61146	2.95	1.22422	0.0543309	CEBPG
MA0077.1	162	922	10.0872	9.22	1.09405	0.103983	SOX9
MA0885.1	99	550	6.16438	5.5	1.1208	0.11318	Dlx2
MA0780.1	94	522	5.85305	5.22	1.12127	0.119156	PAX3
MA0662.1	170	986	10.5853	9.86	1.07356	0.154268	MIXL1
MA0749.1	13	60	0.809465	0.6	1.34911	0.155852	ZBED1
MA0704.1	137	788	8.53051	7.88	1.08255	0.157307	Lhx4
MA0721.1	137	788	8.53051	7.88	1.08255	0.157307	UNCX
MA0680.1	80	458	4.98132	4.58	1.08762	0.217711	PAX7
MA0725.1	85	499	5.29265	4.99	1.06065	0.289677	VSX1
MA0726.1	85	499	5.29265	4.99	1.06065	0.289677	VSX2
MA0469.3	20	109	1.24533	1.09	1.1425	0.293203	E2F3
MA0874.1	130	790	8.09465	7.9	1.02464	0.392021	Arx
MA0853.1	138	842	8.59278	8.42	1.02052	0.408326	Alx4
MA0754.1	55	335	3.42466	3.35	1.02229	0.451613	CUX1
MA0755.1	55	357	3.42466	3.57	0.959288	0.656564	CUX2

## Sheet: 8-T1
motif	observed	background	percent.observed	percent.background	fold.enrichment	pvalue	motif.name
MA1109.1	1994	1760	70.4843	17.6	4.00479	0	NEUROD1
MA1642.1	1954	1726	69.0703	17.26	4.00176	0	NEUROG2(var.2)
MA0091.1	1234	1118	43.6197	11.18	3.90158	0	TAL1::TCF3
MA1638.1	1546	1513	54.6483	15.13	3.61192	0	HAND2
MA1485.1	989	1010	34.9593	10.1	3.46132	0	FERD3L
MA1472.1	1363	1412	48.1796	14.12	3.41215	0	BHLHA15(var.2)
MA1468.1	685	736	24.2135	7.36	3.28988	0	ATOH7
MA1467.1	1464	1588	51.7497	15.88	3.2588	0	ATOH1(var.2)
MA1641.1	1059	1167	37.4337	11.67	3.20769	0	MYF5
MA0832.1	912	1020	32.2375	10.2	3.16054	0	Tcf21
MA1618.1	1257	1448	44.4327	14.48	3.06855	0	Ptf1a
MA1619.1	1000	1166	35.3482	11.66	3.03158	0	Ptf1a(var.2)
MA1100.2	1180	1462	41.7109	14.62	2.853	0	ASCL1
MA0500.2	1050	1312	37.1156	13.12	2.82893	0	MYOG
MA0816.1	1374	1773	48.5684	17.73	2.73933	0	Ascl2
MA1123.2	1106	1464	39.0951	14.64	2.67043	0	TWIST1
MA0048.2	1013	1354	35.8077	13.54	2.64459	0	NHLH1
MA0521.1	1621	2216	57.2994	22.16	2.58571	0	Tcf12
MA0669.1	566	572	20.0071	5.72	3.49774	0	NEUROG2
MA1635.1	1053	1463	37.2216	14.63	2.5442	0	BHLHE22(var.2)
MA0665.1	912	1197	32.2375	11.97	2.69319	2.874e-300	MSC
MA1529.1	886	1165	31.3185	11.65	2.68828	2.81397e-289	NHLH2
MA0499.2	1080	1685	38.176	16.85	2.26564	7.42615e-254	MYOD1
MA0667.1	672	849	23.754	8.49	2.79788	4.71177e-230	MYF6
MA0691.1	751	1018	26.5465	10.18	2.60771	9.26727e-225	TFAP4
MA1631.1	1133	1992	40.0495	19.92	2.01052	3.79885e-202	ASCL1(var.2)
MA1568.1	422	463	14.9169	4.63	3.2218	8.97224e-189	TCF21(var.2)
MA0783.1	750	1139	26.5111	11.39	2.32758	5.09128e-175	PKNOX2
MA1615.1	996	1778	35.2068	17.78	1.98013	6.04221e-165	Plagl1
MA1628.1	1269	2589	44.8568	25.89	1.73259	8.79433e-154	Zic1::Zic2
MA0461.2	391	457	13.8211	4.57	3.02432	8.69271e-152	Atoh1
MA1653.1	1313	2752	46.4122	27.52	1.68649	9.30354e-148	ZNF148
MA0830.2	954	1752	33.7222	17.52	1.92478	9.46049e-145	TCF4
MA0668.1	341	389	12.0537	3.89	3.09865	9.52643e-139	NEUROD2
MA0797.1	595	899	21.0322	8.99	2.33951	1.3721e-136	TGIF2
MA0163.1	890	1634	31.4599	16.34	1.92533	4.67644e-133	PLAG1
MA1522.1	1143	2343	40.403	23.43	1.72441	3.05987e-131	MAZ
MA0623.2	348	420	12.3012	4.2	2.92885	1.34644e-125	NEUROG1
MA1629.1	1167	2455	41.2513	24.55	1.6803	8.54478e-124	Zic2
MA0146.2	939	1810	33.1919	18.1	1.83381	1.84088e-123	Zfx
MA1648.1	900	1711	31.8134	17.11	1.85934	4.4881e-122	TCF12(var.2)
MA0796.1	577	902	20.3959	9.02	2.26119	5.5243e-122	TGIF1
MA1571.1	452	634	15.9774	6.34	2.52009	7.51516e-120	TGIF2LX
MA0522.3	883	1680	31.2124	16.8	1.85788	5.41669e-119	TCF3
MA1627.1	1130	2398	39.9434	23.98	1.6657	5.29384e-115	Wt1
MA0599.1	1225	2684	43.3015	26.84	1.61332	1.36556e-114	KLF5
MA0698.1	866	1659	30.6115	16.59	1.84518	6.98091e-114	ZBTB18
MA0039.4	1277	2857	45.1396	28.57	1.57997	2.21397e-112	KLF4
MA1572.1	424	599	14.9876	5.99	2.50211	3.03075e-110	TGIF2LY
MA1524.1	447	648	15.8006	6.48	2.43837	4.21254e-110	MSGN1
MA0826.1	328	410	11.5942	4.1	2.82785	1.11452e-109	OLIG1
MA0753.2	865	1684	30.5762	16.84	1.81569	2.45081e-108	ZNF740
MA0818.1	308	378	10.8872	3.78	2.88022	7.326e-107	BHLHE22
MA0633.1	467	703	16.5076	7.03	2.34816	6.56952e-106	Twist2
MA0073.1	1186	2623	41.9229	26.23	1.59828	8.90904e-106	RREB1
MA1548.1	508	817	17.9569	8.17	2.1979	3.66906e-99	PLAGL2
MA0528.2	1135	2514	40.1202	25.14	1.59587	5.14383e-99	ZNF263
MA0607.1	416	612	14.7048	6.12	2.40275	1.05976e-98	Bhlha15
MA0065.2	971	2035	34.3231	20.35	1.68664	1.6282e-98	Pparg::Rxra
MA0741.1	903	1842	31.9194	18.42	1.73287	1.64725e-98	KLF16
MA1655.1	688	1264	24.3195	12.64	1.92401	4.47096e-98	ZNF341
MA1514.1	838	1664	29.6218	16.64	1.78015	4.6305e-98	KLF17
MA0697.1	575	989	20.3252	9.89	2.05513	7.18396e-96	ZIC3
MA1108.2	655	1192	23.1531	11.92	1.94237	3.05656e-95	MXI1
MA0154.4	876	1792	30.965	17.92	1.72796	5.17766e-94	EBF1
MA0513.1	905	1879	31.9901	18.79	1.70251	4.05365e-93	SMAD2::SMAD3::SMAD4
MA1107.2	1128	2535	39.8727	25.35	1.57289	7.65074e-93	KLF9
MA0504.1	792	1568	27.9958	15.68	1.78544	1.65358e-92	NR2C2
MA0696.1	598	1063	21.1382	10.63	1.98854	1.00133e-91	ZIC1
MA0103.3	841	1710	29.7278	17.1	1.73847	2.9245e-91	ZEB1
MA1637.1	768	1519	27.1474	15.19	1.78719	1.80363e-89	EBF3
MA0817.1	326	451	11.5235	4.51	2.5551	1.03648e-87	BHLHE23
MA1570.1	336	474	11.877	4.74	2.50569	1.0604e-86	TFAP4(var.2)
MA0516.2	807	1644	28.526	16.44	1.73516	2.727e-86	SP2
MA1630.1	856	1800	30.258	18	1.681	3.09852e-83	Znf281
MA0678.1	318	450	11.2407	4.5	2.49794	2.4105e-81	OLIG2
MA1654.1	826	1734	29.1976	17.34	1.68383	3.60867e-80	ZNF16
MA0827.1	347	515	12.2658	5.15	2.38171	5.24504e-80	OLIG3
MA0149.1	1403	3508	49.5935	35.08	1.41373	1.55759e-79	EWSR1-FLI1
MA1604.1	739	1501	26.1223	15.01	1.74033	1.65856e-78	Ebf2
MA1652.1	1088	2524	38.4588	25.24	1.52373	1.06771e-77	ZKSCAN5
MA0162.4	588	1106	20.7847	11.06	1.87927	9.48011e-77	EGR1
MA0003.4	836	1795	29.5511	17.95	1.6463	4.27247e-75	TFAP2A
MA0747.1	789	1663	27.8897	16.63	1.67707	8.18809e-75	SP8
MA1599.1	681	1370	24.0721	13.7	1.75709	1.1435e-73	ZNF682
MA1593.1	781	1655	27.6069	16.55	1.66809	1.59668e-72	ZNF317
MA0734.2	606	1175	21.421	11.75	1.82306	1.78508e-72	GLI2
MA0751.1	532	983	18.8052	9.83	1.91304	2.35218e-72	ZIC4
MA0155.1	716	1474	25.3093	14.74	1.71705	2.42505e-72	INSM1
MA1584.1	502	909	17.7448	9.09	1.95212	6.53282e-72	ZIC5
MA1149.1	532	987	18.8052	9.87	1.90529	1.62402e-71	RARA::RXRG
MA0471.2	806	1733	28.4906	17.33	1.64401	1.74952e-71	E2F6
MA1558.1	812	1755	28.7027	17.55	1.63548	9.08664e-71	SNAI1
MA1491.1	578	1115	20.4312	11.15	1.8324	7.96992e-70	GLI3
MA1564.1	665	1350	23.5065	13.5	1.74123	1.36595e-69	SP9
MA1512.1	679	1389	24.0014	13.89	1.72796	1.71655e-69	KLF11
MA1646.1	812	1766	28.7027	17.66	1.6253	3.75107e-69	OSR2
MA0810.1	588	1147	20.7847	11.47	1.81209	8.85061e-69	TFAP2A(var.2)
MA0138.2	677	1391	23.9307	13.91	1.7204	3.02384e-68	REST
MA0515.1	892	2019	31.5306	20.19	1.56169	1.69756e-66	Sox6
MA0764.2	992	2321	35.0654	23.21	1.51079	2.71732e-66	ETV4
MA0814.2	796	1745	28.1372	17.45	1.61244	1.55989e-65	TFAP2C(var.2)
MA1656.1	648	1330	22.9056	13.3	1.72223	3.84524e-65	ZNF449
MA1511.1	714	1517	25.2386	15.17	1.66372	1.22914e-64	KLF10
MA0813.1	504	953	17.8155	9.53	1.86941	8.90178e-64	TFAP2B(var.3)
MA1102.2	682	1440	24.1075	14.4	1.67413	1.16611e-62	CTCFL
MA0867.2	850	1924	30.046	19.24	1.56164	1.23828e-62	SOX4
MA1116.1	860	1955	30.3994	19.55	1.55496	1.90233e-62	RBPJ
MA0774.1	497	942	17.568	9.42	1.86497	2.24873e-62	MEIS2
MA1114.1	759	1662	26.8293	16.62	1.61428	3.53589e-62	PBX3
MA0811.1	538	1055	19.0173	10.55	1.80259	2.54203e-61	TFAP2B
MA1643.1	729	1584	25.7688	15.84	1.62682	4.93513e-61	NFIB
MA0524.2	526	1029	18.5931	10.29	1.80691	2.85511e-60	TFAP2C
MA0685.1	590	1208	20.8554	12.08	1.72644	4.41765e-59	SP4
MA0733.1	395	700	13.9625	7	1.99465	4.56297e-59	EGR4
MA1578.1	415	750	14.6695	7.5	1.95593	5.80416e-59	VEZF1
MA0597.1	626	1309	22.128	13.09	1.69045	8.90043e-59	THAP1
MA0782.2	714	1560	25.2386	15.6	1.61786	2.39782e-58	PKNOX1
MA0812.1	507	995	17.9215	9.95	1.80116	2.52153e-57	TFAP2B(var.2)
MA0746.2	680	1482	24.0368	14.82	1.62191	1.18274e-55	SP3
MA0514.1	1064	2640	37.6105	26.4	1.42464	2.44318e-55	Sox3
MA0820.1	609	1287	21.527	12.87	1.67265	6.64315e-55	FIGLA
MA0505.1	677	1479	23.9307	14.79	1.61803	7.1103e-55	Nr5a2
MA1569.1	446	850	15.7653	8.5	1.85474	1.30621e-54	TFAP2E
MA1620.1	694	1532	24.5316	15.32	1.60128	2.79358e-54	Ptf1a(var.3)
MA1600.1	598	1263	21.1382	12.63	1.67365	6.63792e-54	ZNF684
MA1647.1	809	1876	28.5967	18.76	1.52434	2.42698e-53	PRDM4
MA0872.1	448	863	15.836	8.63	1.83499	3.9584e-53	TFAP2A(var.3)
MA0006.1	609	1308	21.527	13.08	1.6458	8.36003e-52	Ahr::Arnt
MA1596.1	1253	3285	44.2913	32.85	1.34829	1.10549e-51	ZNF460
MA1597.1	709	1603	25.0619	16.03	1.56343	1.20329e-50	ZNF528
MA1581.1	754	1738	26.6525	17.38	1.53352	2.77504e-50	ZBTB6
MA0258.2	604	1305	21.3503	13.05	1.63604	3.21605e-50	ESR2
MA0116.1	464	923	16.4016	9.23	1.77698	6.52685e-50	Znf423
MA1559.1	721	1645	25.486	16.45	1.5493	8.96629e-50	SNAI3
MA0815.1	413	793	14.5988	7.93	1.84096	3.2635e-49	TFAP2C(var.3)
MA1601.1	750	1741	26.5111	17.41	1.52275	1.70025e-48	ZNF75D
MA1120.1	519	1081	18.3457	10.81	1.69711	2.23972e-48	SOX13
MA0493.1	792	1870	27.9958	18.7	1.4971	4.59608e-48	Klf1
MA1515.1	751	1758	26.5465	17.58	1.51004	7.59495e-47	KLF2
MA0730.1	506	1056	17.8862	10.56	1.69377	9.72198e-47	RARA(var.2)
MA0473.3	824	1980	29.1269	19.8	1.47106	1.44378e-46	ELF1
MA1540.1	556	1208	19.6536	12.08	1.62695	7.40577e-45	NR5A1
MA0736.1	341	632	12.0537	6.32	1.90724	1.02628e-44	GLIS2
MA0062.3	822	1993	29.0562	19.93	1.45791	1.62702e-44	GABPA
MA0161.2	584	1295	20.6433	12.95	1.59408	7.74863e-44	NFIC
MA1528.1	517	1106	18.275	11.06	1.65235	7.75014e-44	NFIX(var.2)
MA1527.1	549	1196	19.4062	11.96	1.62259	8.58632e-44	NFIC(var.2)
MA0744.2	454	937	16.0481	9.37	1.71271	3.37321e-43	SCRT2
MA0059.1	284	499	10.0389	4.99	2.0118	5.49544e-43	MAX::MYC
MA1621.1	646	1481	22.8349	14.81	1.54186	5.67319e-43	Rbpjl
MA0143.4	492	1048	17.3913	10.48	1.65948	3.44692e-42	SOX2
MA0004.1	487	1035	17.2146	10.35	1.66324	4.5763e-42	Arnt
MA0596.1	504	1085	17.8155	10.85	1.64198	1.1266e-41	SREBF2
MA0775.1	442	916	15.6239	9.16	1.70567	2.12589e-41	MEIS3
MA1537.1	498	1072	17.6034	10.72	1.64211	3.78016e-41	NR2F1(var.2)
MA1513.1	418	854	14.7755	8.54	1.73016	6.09589e-41	KLF15
MA0130.1	1113	2950	39.3425	29.5	1.33364	7.84181e-41	ZNF354C
MA0732.1	352	681	12.4426	6.81	1.8271	1.06427e-40	EGR3
MA0159.1	518	1134	18.3104	11.34	1.61467	2.4249e-40	RARA::RXRA
MA0798.2	479	1029	16.9318	10.29	1.64546	9.42475e-40	RFX3
MA0078.1	442	927	15.6239	9.27	1.68543	9.89363e-40	Sox17
MA0640.2	820	2034	28.9855	20.34	1.42505	1.05397e-39	ELF3
MA0077.1	440	922	15.5532	9.22	1.6869	1.16417e-39	SOX9
MA0743.2	421	873	14.8816	8.73	1.70465	3.07343e-39	SCRT1
MA1531.1	510	1121	18.0276	11.21	1.60817	4.60922e-39	NR1D1
MA0738.1	519	1152	18.3457	11.52	1.59251	2.40762e-38	HIC2
MA0657.1	302	567	10.6752	5.67	1.88274	4.93759e-38	KLF13
MA0104.4	220	368	7.7766	3.68	2.11321	8.79802e-38	MYCN
MA0160.1	483	1057	17.0732	10.57	1.61525	1.88886e-37	NR4A2
MA0761.2	809	2028	28.5967	20.28	1.41009	5.23122e-37	ETV1
MA1535.1	446	958	15.7653	9.58	1.64565	7.55953e-37	NR2C1
MA1574.1	452	978	15.9774	9.78	1.63368	2.16573e-36	THRB
MA0677.1	493	1094	17.4267	10.94	1.59293	2.6396e-36	Nr2f6
MA0079.4	623	1472	22.0219	14.72	1.49605	3.16739e-36	SP1
MA0858.1	454	986	16.0481	9.86	1.62759	4.62236e-36	Rarb(var.2)
MA0002.2	675	1631	23.86	16.31	1.46291	7.91861e-36	RUNX1
MA0740.1	416	883	14.7048	8.83	1.66533	9.98332e-36	KLF14
MA1532.1	406	856	14.3514	8.56	1.67656	1.1599e-35	NR1D2
MA1633.1	581	1354	20.5373	13.54	1.51679	1.3966e-35	BACH1
MA0745.2	638	1525	22.5521	15.25	1.47883	2.54251e-35	SNAI2
MA1155.1	634	1516	22.4107	15.16	1.47828	5.19357e-35	ZSCAN4
MA1576.1	496	1114	17.5327	11.14	1.57385	7.38564e-35	THRB(var.3)
MA1565.1	634	1526	22.4107	15.26	1.46859	5.76481e-34	TBX18
MA0081.2	1016	2725	35.9138	27.25	1.31794	1.69158e-33	SPIB
MA0066.1	386	817	13.6444	8.17	1.67006	2.25989e-33	PPARG
MA0057.1	629	1518	22.234	15.18	1.46469	3.00955e-33	MZF1(var.2)
MA0484.2	515	1184	18.2043	11.84	1.53753	5.121e-33	HNF4G
MA0498.2	494	1124	17.462	11.24	1.55356	6.06886e-33	MEIS1
MA0119.1	544	1271	19.2294	12.71	1.51294	9.92064e-33	NFIC::TLX1
MA0080.5	1251	3518	44.2206	35.18	1.25698	3.08388e-32	SPI1
MA1523.1	402	871	14.21	8.71	1.63145	5.28989e-32	MSANTD3
MA0737.1	316	638	11.17	6.38	1.75079	7.20943e-32	GLIS3
MA0111.1	438	975	15.4825	9.75	1.58795	1.28892e-31	Spz1
MA0868.2	497	1144	17.568	11.44	1.53567	1.2987e-31	SOX8
MA1575.1	286	561	10.1096	5.61	1.80206	1.4504e-31	THRB(var.2)
MA0595.1	465	1054	16.4369	10.54	1.55948	2.33592e-31	SREBF1
MA0147.3	271	524	9.57936	5.24	1.82812	3.0444e-31	MYC
MA0509.2	456	1030	16.1188	10.3	1.56493	3.79612e-31	RFX1
MA1150.1	446	1002	15.7653	10.02	1.57338	4.39597e-31	RORB
MA0679.2	634	1555	22.4107	15.55	1.44121	4.67187e-31	ONECUT1
MA0591.1	517	1209	18.275	12.09	1.51158	7.59506e-31	Bach1::Mafk
MA0114.4	514	1205	18.169	12.05	1.5078	2.54199e-30	HNF4A
MA0526.3	418	932	14.7755	9.32	1.58536	6.53253e-30	USF2
MA1538.1	293	590	10.357	5.9	1.75543	8.88423e-30	NR2F1(var.3)
MA0735.1	176	297	6.22128	2.97	2.09471	1.16542e-29	GLIS1
MA1499.1	429	966	15.1644	9.66	1.56981	1.43501e-29	HOXB4
MA0151.1	1565	4639	55.3199	46.39	1.1925	1.65677e-29	Arid3a
MA0093.3	428	964	15.129	9.64	1.5694	1.81848e-29	USF1
MA0508.3	909	2436	32.1315	24.36	1.31903	3.68069e-29	PRDM1
MA0018.4	457	1052	16.1541	10.52	1.53556	6.74233e-29	CREB1
MA0750.2	332	703	11.7356	7.03	1.66936	1.52542e-28	ZBTB7A
MA0739.1	371	816	13.1142	8.16	1.60713	7.5289e-28	Hic1
MA1562.1	307	640	10.8519	6.4	1.69561	7.88574e-28	SOX14
MA0598.3	727	1882	25.6981	18.82	1.36547	2.22945e-27	EHF
MA1507.1	330	706	11.6649	7.06	1.65225	2.35808e-27	HOXD4
MA0791.1	617	1543	21.8098	15.43	1.41347	2.43636e-27	POU4F3
MA1550.1	454	1060	16.0481	10.6	1.51397	4.95379e-27	PPARD
MA1111.1	529	1281	18.6992	12.81	1.45973	5.02123e-27	NR2F2
MA1496.1	322	687	11.3821	6.87	1.65679	6.05627e-27	HOXA4
MA0139.1	767	2013	27.1121	20.13	1.34685	6.24529e-27	CTCF
MA0141.3	439	1018	15.5179	10.18	1.52435	7.31478e-27	ESRRB
MA0472.2	209	390	7.38777	3.9	1.8943	8.17935e-27	EGR2
MA0856.1	420	965	14.8462	9.65	1.53847	1.17973e-26	RXRG
MA1566.1	469	1109	16.5783	11.09	1.49489	1.78659e-26	TBX3
MA1579.1	700	1809	24.7437	18.09	1.36781	1.85807e-26	ZBTB26
MA0503.1	526	1278	18.5931	12.78	1.45486	1.93004e-26	Nkx2-5(var.2)
MA1649.1	478	1136	16.8964	11.36	1.48736	2.04948e-26	ZBTB12
MA1493.1	234	456	8.27147	4.56	1.81392	2.24431e-26	HES6
MA0683.1	584	1455	20.6433	14.55	1.41879	3.23367e-26	POU4F2
MA0092.1	421	973	14.8816	9.73	1.52945	4.46965e-26	Hand1::Tcf3
MA1110.1	361	802	12.7607	8.02	1.59111	4.54443e-26	NR1H4
MA1517.1	474	1129	16.755	11.29	1.48406	6.38685e-26	KLF6
MA0871.2	217	415	7.67055	4.15	1.84833	6.57993e-26	TFEC
MA0863.1	267	546	9.43796	5.46	1.72856	8.20021e-26	MTF1
MA0071.1	440	1032	15.5532	10.32	1.50709	1.1953e-25	RORA
MA1147.1	248	497	8.76635	4.97	1.76385	1.30989e-25	NR4A2::RXRA
MA0626.1	239	476	8.44821	4.76	1.77484	3.50837e-25	Npas2
MA1151.1	422	984	14.9169	9.84	1.51595	3.51591e-25	RORC
MA1539.1	269	556	9.50866	5.56	1.71019	4.2147e-25	NR2F6(var.3)
MA1124.1	631	1614	22.3047	16.14	1.38195	6.83078e-25	ZNF24
MA0100.3	359	806	12.69	8.06	1.57444	6.93259e-25	MYB
MA0756.1	361	813	12.7607	8.13	1.56958	1.00366e-24	ONECUT2
MA0442.2	779	2080	27.5362	20.8	1.32386	1.04766e-24	SOX10
MA0742.1	440	1041	15.5532	10.41	1.49406	1.07421e-24	Klf12
MA1148.1	463	1110	16.3662	11.1	1.47443	1.48954e-24	PPARA::RXRA
MA0860.1	524	1294	18.5224	12.94	1.43141	2.38113e-24	Rarg(var.2)
MA0643.1	433	1024	15.3058	10.24	1.4947	2.48333e-24	Esrrg
MA0510.2	261	542	9.22587	5.42	1.70219	5.52025e-24	RFX5
MA0152.1	879	2414	31.071	24.14	1.28712	8.99334e-24	NFATC2
MA1651.1	481	1172	17.0025	11.72	1.45072	1.0407e-23	ZFP42
MA1112.2	609	1561	21.527	15.61	1.37905	1.17854e-23	NR4A1
MA0695.1	225	449	7.95334	4.49	1.77135	1.36813e-23	ZBTB7C
MA1494.1	359	817	12.69	8.17	1.55324	1.38977e-23	HNF4A(var.2)
MA0608.1	196	375	6.92824	3.75	1.84753	1.95409e-23	Creb3l2
MA1508.1	927	2579	32.7678	25.79	1.27056	3.52873e-23	IKZF1
MA1533.1	295	643	10.4277	6.43	1.62173	7.52977e-23	NR1I2
MA0634.1	438	1055	15.4825	10.55	1.46754	1.12007e-22	ALX3
MA0512.2	413	983	14.5988	9.83	1.48513	1.61356e-22	Rxra
MA0592.3	507	1263	17.9215	12.63	1.41896	1.65194e-22	ESRRA
MA0694.1	200	391	7.06964	3.91	1.80809	2.05955e-22	ZBTB7B
MA0501.1	497	1235	17.568	12.35	1.42251	2.58615e-22	MAF::NFE2
MA0801.1	414	988	14.6341	9.88	1.48119	2.61495e-22	MGA
MA0803.1	414	988	14.6341	9.88	1.48119	2.61495e-22	TBX15
MA0115.1	419	1003	14.8109	10.03	1.47666	2.80725e-22	NR1H2::RXRA
MA0831.2	272	584	9.6147	5.84	1.64635	2.89448e-22	TFE3
MA0488.1	454	1109	16.0481	11.09	1.44708	4.76663e-22	JUN
MA1146.1	261	556	9.22587	5.56	1.65933	5.58816e-22	NR1H4::RXRA
MA1560.1	152	274	5.37292	2.74	1.96092	1.07862e-21	SOHLH2
MA1541.1	421	1015	14.8816	10.15	1.46617	1.12921e-21	NR6A1
MA0645.1	290	639	10.251	6.39	1.60422	1.39404e-21	ETV6
MA0790.1	613	1600	21.6684	16	1.35428	1.59147e-21	POU4F1
MA0072.1	417	1005	14.7402	10.05	1.46669	1.6981e-21	RORA(var.2)
MA0622.1	185	360	6.53941	3.6	1.8165	4.37974e-21	Mlxip
MA0017.2	660	1753	23.3298	17.53	1.33085	4.45849e-21	NR2F1
MA0700.2	402	966	14.21	9.66	1.47101	5.53291e-21	LHX2
MA0709.1	427	1040	15.0937	10.4	1.45131	5.61023e-21	Msx3
MA0823.1	188	369	6.64546	3.69	1.80094	7.25003e-21	HEY1
MA0865.1	317	721	11.2054	7.21	1.55414	7.33645e-21	E2F8
MA1536.1	381	906	13.4677	9.06	1.4865	8.04145e-21	NR2C2(var.2)
MA0892.1	413	1002	14.5988	10.02	1.45697	1.21435e-20	GSX1
MA1616.1	597	1562	21.1029	15.62	1.35102	1.28113e-20	Prdm15
MA1152.1	748	2039	26.4404	20.39	1.29674	1.3156e-20	SOX15
MA0519.1	590	1542	20.8554	15.42	1.35249	1.7499e-20	Stat5a::Stat5b
MA0673.1	373	886	13.1849	8.86	1.48813	1.77363e-20	NKX2-8
MA0496.3	712	1927	25.1679	19.27	1.30607	2.07811e-20	MAFK
MA0618.1	423	1036	14.9523	10.36	1.44327	3.08889e-20	LBX1
MA0150.2	518	1323	18.3104	13.23	1.384	3.09508e-20	Nfe2l2
MA1645.1	454	1129	16.0481	11.29	1.42144	3.2309e-20	NKX2-2
MA0144.2	720	1957	25.4507	19.57	1.3005	4.21768e-20	STAT3
MA0800.1	368	877	13.0081	8.77	1.48325	6.55658e-20	EOMES
MA0757.1	476	1199	16.8257	11.99	1.40331	6.60303e-20	ONECUT3
MA1516.1	430	1061	15.1997	10.61	1.43258	7.35926e-20	KLF3
MA1521.1	310	710	10.9579	7.1	1.54337	7.63735e-20	MAFA
MA1583.1	132	234	4.66596	2.34	1.994	7.74757e-20	ZFP57
MA0649.1	174	340	6.15058	3.4	1.809	1.21347e-19	HEY2
MA0912.2	275	613	9.72075	6.13	1.58577	1.30278e-19	HOXD3
MA0630.1	429	1065	15.1644	10.65	1.42388	3.12356e-19	SHOX
MA1153.1	337	794	11.9123	7.94	1.50029	3.6658e-19	Smad4
MA0058.3	202	417	7.14033	4.17	1.71231	4.49189e-19	MAX
MA1573.1	490	1253	17.3206	12.53	1.38233	5.82612e-19	THAP11
MA0882.1	324	759	11.4528	7.59	1.50893	6.93328e-19	DLX6
MA0855.1	407	1004	14.3867	10.04	1.43294	8.5031e-19	RXRB
MA0765.2	218	463	7.7059	4.63	1.66434	1.18147e-18	ETV5
MA0616.2	164	320	5.7971	3.2	1.81159	1.19006e-18	HES2
MA0825.1	202	420	7.14033	4.2	1.70008	1.24833e-18	MNT
MA1624.1	534	1395	18.8759	13.95	1.35311	1.90287e-18	Stat5a
MA1561.1	175	350	6.18593	3.5	1.76741	2.10622e-18	SOX12
MA1632.1	436	1097	15.4118	10.97	1.4049	2.76858e-18	ATF2
MA1589.1	469	1199	16.5783	11.99	1.38268	3.85922e-18	ZNF140
MA1650.1	195	405	6.8929	4.05	1.70195	4.4221e-18	ZBTB14
MA0688.1	368	897	13.0081	8.97	1.45018	5.67347e-18	TBX2
MA0692.1	234	513	8.27147	5.13	1.61237	7.60296e-18	TFEB
MA0606.1	642	1745	22.6935	17.45	1.30049	1.14321e-17	NFAT5
MA0806.1	394	978	13.9272	9.78	1.42405	1.1972e-17	TBX4
MA0807.1	394	978	13.9272	9.78	1.42405	1.1972e-17	TBX5
MA0758.1	240	532	8.48356	5.32	1.59465	1.48306e-17	E2F7
MA0014.3	175	357	6.18593	3.57	1.73275	2.68728e-17	PAX5
MA0624.1	578	1549	20.4312	15.49	1.319	3.03429e-17	NFATC1
MA0802.1	340	823	12.0184	8.23	1.46031	3.72527e-17	TBR1
MA1549.1	434	1106	15.3411	11.06	1.38708	4.90489e-17	POU6F1(var.2)
MA0087.1	625	1701	22.0926	17.01	1.2988	5.20274e-17	Sox5
MA0089.2	475	1232	16.7904	12.32	1.36286	5.42696e-17	NFE2L1
MA0839.1	196	416	6.92824	4.16	1.66544	6.74081e-17	CREB3L1
MA0056.2	506	1332	17.8862	13.32	1.34281	1.11487e-16	MZF1
MA0731.1	394	990	13.9272	9.9	1.40679	1.29787e-16	BCL6B
MA0710.1	309	740	10.9226	7.4	1.47603	2.17599e-16	NOTO
MA0854.1	362	897	12.796	8.97	1.42654	2.34993e-16	Alx1
MA1625.1	562	1513	19.8657	15.13	1.313	2.88657e-16	Stat5b
MA0603.1	170	351	6.00919	3.51	1.71202	3.37778e-16	Arntl
MA0480.1	625	1714	22.0926	17.14	1.28895	3.58334e-16	Foxo1
MA1555.1	220	488	7.7766	4.88	1.59357	4.05692e-16	RXRB(var.2)
MA0088.2	422	1081	14.9169	10.81	1.37992	4.11697e-16	ZNF143
MA0666.1	311	749	10.9933	7.49	1.46773	4.38761e-16	MSX1
MA0708.1	311	749	10.9933	7.49	1.46773	4.38761e-16	MSX2
MA0876.1	311	749	10.9933	7.49	1.46773	4.38761e-16	BSX
MA1552.1	218	483	7.7059	4.83	1.59543	4.7626e-16	RARB(var.3)
MA0502.2	349	863	12.3365	8.63	1.42949	6.20713e-16	NFYB
MA0880.1	289	687	10.2156	6.87	1.48699	7.27412e-16	Dlx3
MA0881.1	289	687	10.2156	6.87	1.48699	7.27412e-16	Dlx4
MA0689.1	357	888	12.6193	8.88	1.42109	7.77093e-16	TBX20
MA1608.1	278	656	9.82679	6.56	1.49799	8.98972e-16	Isl1
MA0703.2	454	1184	16.0481	11.84	1.35541	9.83021e-16	LMX1B
MA0909.2	317	771	11.2054	7.71	1.45336	1.1317e-15	HOXD13
MA0896.1	352	875	12.4426	8.75	1.42201	1.14775e-15	Hmx1
MA0492.1	415	1066	14.6695	10.66	1.37613	1.30073e-15	JUND(var.2)
MA0654.1	306	740	10.8165	7.4	1.46169	1.52378e-15	ISX
MA0716.1	306	740	10.8165	7.4	1.46169	1.52378e-15	PRRX1
MA0717.1	306	740	10.8165	7.4	1.46169	1.52378e-15	RAX2
MA0720.1	306	740	10.8165	7.4	1.46169	1.52378e-15	Shox2
MA0483.1	647	1795	22.8703	17.95	1.27411	1.64231e-15	Gfi1b
MA0644.1	339	838	11.983	8.38	1.42996	1.64648e-15	ESX1
MA1594.1	375	946	13.2556	9.46	1.40122	1.67432e-15	ZNF382
MA0690.1	351	876	12.4072	8.76	1.41635	2.53656e-15	TBX21
MA0621.1	453	1188	16.0127	11.88	1.34787	3.27311e-15	mix-a
MA1623.1	1196	3629	42.2764	36.29	1.16496	4.55292e-15	Stat2
MA1145.1	209	466	7.38777	4.66	1.58536	4.56044e-15	FOSL2::JUND(var.2)
MA0518.1	637	1773	22.5168	17.73	1.26998	6.62413e-15	Stat4
MA0112.3	346	866	12.2305	8.66	1.41229	6.74396e-15	ESR1
MA0106.3	223	507	7.88264	5.07	1.55476	7.13839e-15	TP53
MA0506.1	157	326	5.54966	3.26	1.70235	8.98685e-15	NRF1
MA0687.1	596	1644	21.0675	16.44	1.28148	9.00325e-15	SPIC
MA1577.1	322	796	11.3821	7.96	1.42991	9.45216e-15	TLX2
MA0046.2	446	1173	15.7653	11.73	1.34401	9.90775e-15	HNF1A
MA0771.1	325	806	11.4882	8.06	1.42533	1.17164e-14	HSF4
MA1099.2	167	354	5.90315	3.54	1.66756	1.2966e-14	HES1
MA0625.1	557	1524	19.6889	15.24	1.29192	1.60631e-14	NFATC3
MA0699.1	345	868	12.1951	8.68	1.40497	1.77295e-14	LBX2
MA1105.2	416	1086	14.7048	10.86	1.35404	2.50885e-14	GRHL2
MA1567.1	382	982	13.503	9.82	1.37505	2.55681e-14	TBX6
MA1520.1	295	723	10.4277	7.23	1.44228	4.05342e-14	MAF
MA1639.1	382	985	13.503	9.85	1.37086	4.35152e-14	MEIS1(var.2)
MA0507.1	587	1628	20.7494	16.28	1.27453	5.30411e-14	POU2F2
MA1602.1	149	310	5.26688	3.1	1.69899	5.44255e-14	ZSCAN29
MA0819.1	143	295	5.05479	2.95	1.71349	7.60919e-14	CLOCK
MA1587.1	878	2582	31.0357	25.82	1.202	8.16713e-14	ZNF135
MA1556.1	288	706	10.1803	7.06	1.44197	8.73212e-14	RXRG(var.2)
MA0164.1	345	877	12.1951	8.77	1.39055	9.61469e-14	Nr2e3
MA0646.1	161	345	5.69106	3.45	1.64958	1.26584e-13	GCM1
MA0074.1	251	600	8.87239	6	1.47873	1.51812e-13	RXRA::VDR
MA0889.1	265	641	9.36727	6.41	1.46135	1.55249e-13	GBX1
MA0117.2	413	1088	14.5988	10.88	1.3418	1.63065e-13	Mafb
MA1463.1	386	1005	13.6444	10.05	1.35765	1.6675e-13	ARGFX
MA0671.1	339	863	11.983	8.63	1.38853	2.05892e-13	NFIX
MA1530.1	388	1014	13.7151	10.14	1.35257	2.70158e-13	NKX6-3
MA0095.2	448	1202	15.836	12.02	1.31747	3.73118e-13	YY1
MA0707.1	518	1423	18.3104	14.23	1.28674	4.08551e-13	MNX1
MA1501.1	291	724	10.2863	7.24	1.42076	5.48374e-13	HOXB7
MA0841.1	312	787	11.0286	7.87	1.40135	5.62909e-13	NFE2
MA0600.2	215	502	7.59986	5.02	1.51392	6.13293e-13	RFX2
MA0027.2	257	624	9.08448	6.24	1.45585	6.21771e-13	EN1
MA0601.1	555	1544	19.6182	15.44	1.27061	6.34292e-13	Arid3b
MA1525.1	511	1404	18.0629	14.04	1.28653	6.40002e-13	NFATC4
MA0897.1	408	1081	14.4221	10.81	1.33414	6.40002e-13	Hmx2
MA0662.1	377	986	13.3263	9.86	1.35155	7.13253e-13	MIXL1
MA0067.1	103	197	3.64086	1.97	1.84815	7.17892e-13	Pax2
MA0158.2	211	492	7.45847	4.92	1.51595	8.72133e-13	HOXA5
MA1464.1	159	346	5.62036	3.46	1.62438	8.88793e-13	ARNT2
MA0878.2	334	857	11.8063	8.57	1.37763	1.07324e-12	CDX1
MA0704.1	311	788	10.9933	7.88	1.39509	1.1903e-12	Lhx4
MA0721.1	311	788	10.9933	7.88	1.39509	1.1903e-12	UNCX
MA0681.2	721	2087	25.486	20.87	1.22118	1.20885e-12	PHOX2B
MA0793.1	421	1128	14.8816	11.28	1.31929	1.79153e-12	POU6F2
MA0799.1	259	635	9.15518	6.35	1.44176	1.81318e-12	RFX4
MA1504.1	243	588	8.58961	5.88	1.46082	1.83347e-12	HOXC4
MA1622.1	427	1147	15.0937	11.47	1.31593	1.86919e-12	Smad2::Smad3
MA0007.3	221	525	7.81195	5.25	1.48799	2.32809e-12	Ar
MA1122.1	180	408	6.36267	4.08	1.55948	2.41001e-12	TFDP1
MA0153.2	321	823	11.3468	8.23	1.37871	2.82746e-12	HNF1B
MA0036.3	354	924	12.5133	9.24	1.35425	3.00001e-12	GATA2
MA0870.1	286	719	10.1096	7.19	1.40606	3.74746e-12	Sox1
MA1518.1	250	612	8.83704	6.12	1.44396	3.77569e-12	LHX1
MA1466.1	147	318	5.19618	3.18	1.63402	3.79054e-12	ATF6
MA0659.2	526	1465	18.5931	14.65	1.26916	3.9082e-12	MAFG
MA1476.1	260	642	9.19053	6.42	1.43155	4.12747e-12	DLX5
MA0903.1	379	1003	13.397	10.03	1.33569	4.16593e-12	HOXB3
MA0770.1	347	905	12.2658	9.05	1.35534	4.52516e-12	HSF2
MA0869.1	450	1226	15.9067	12.26	1.29745	5.1533e-12	Sox11
MA0135.1	528	1474	18.6638	14.74	1.2662	5.51205e-12	Lhx3
MA0672.1	303	773	10.7105	7.73	1.38558	6.32939e-12	NKX2-3
MA0038.2	433	1175	15.3058	11.75	1.30262	7.32915e-12	GFI1
MA0464.2	121	250	4.27713	2.5	1.71085	7.4972e-12	BHLHE40
MA0890.1	327	851	11.5589	8.51	1.35827	1.51891e-11	GBX2
MA0780.1	217	522	7.67055	5.22	1.46945	1.58867e-11	PAX3
MA1553.1	200	473	7.06964	4.73	1.49464	1.70477e-11	RARG(var.3)
MA0866.1	358	947	12.6546	9.47	1.33629	1.7112e-11	SOX21
MA0822.1	194	456	6.85755	4.56	1.50385	1.82014e-11	HES7
MA0125.1	297	761	10.4984	7.61	1.37955	1.9017e-11	Nobox
MA0805.1	390	1047	13.7858	10.47	1.31669	1.91398e-11	TBX1
MA1117.1	339	892	11.983	8.92	1.34339	3.02909e-11	RELB
MA0478.1	378	1013	13.3616	10.13	1.31901	3.17921e-11	FOSL2
MA1140.2	137	298	4.8427	2.98	1.62507	3.39265e-11	JUNB(var.2)
MA1563.1	304	786	10.7458	7.86	1.36716	3.6543e-11	SOX18
MA0821.1	204	488	7.21103	4.88	1.47767	3.68877e-11	HES5
MA1421.1	488	1362	17.2499	13.62	1.26651	4.2988e-11	TCF7L1
MA1127.1	178	414	6.29198	4.14	1.5198	4.54598e-11	FOSB::JUN
MA0107.1	391	1056	13.8211	10.56	1.30882	4.58454e-11	RELA
MA0495.3	520	1465	18.3811	14.65	1.25468	4.64003e-11	MAFF
MA0778.1	331	871	11.7002	8.71	1.34331	5.4223e-11	NFKB2
MA1154.1	392	1061	13.8565	10.61	1.30598	6.02683e-11	ZNF282
MA0628.1	265	671	9.36727	6.71	1.39602	6.19486e-11	POU6F1
MA0875.1	301	780	10.6398	7.8	1.36408	6.24309e-11	BARX1
MA0898.1	431	1184	15.2351	11.84	1.28675	6.37244e-11	Hmx3
MA0520.1	532	1507	18.8052	15.07	1.24786	7.09232e-11	Stat6
MA0748.2	133	290	4.70131	2.9	1.62114	8.1175e-11	YY2
MA1126.1	215	524	7.59986	5.24	1.45035	8.48226e-11	FOS::JUN(var.2)
MA0069.1	237	589	8.37752	5.89	1.42233	8.50548e-11	PAX6
MA0632.2	116	244	4.10039	2.44	1.68049	8.58484e-11	TCFL5
MA1471.1	441	1218	15.5885	12.18	1.27985	8.80118e-11	BARX2
MA0785.1	484	1355	17.1085	13.55	1.26262	9.04012e-11	POU2F1
MA0486.2	321	844	11.3468	8.44	1.3444	9.91505e-11	HSF1
MA0517.1	923	2802	32.6264	28.02	1.1644	9.97474e-11	STAT1::STAT2
MA1473.1	353	943	12.4779	9.43	1.32321	1.0192e-10	CDX4
MA1592.1	381	1031	13.4677	10.31	1.30627	1.14366e-10	ZNF274
MA0050.2	1313	4144	46.4122	41.44	1.11998	1.4921e-10	IRF1
MA0068.2	243	610	8.58961	6.1	1.40813	1.55144e-10	PAX4
MA0680.1	191	458	6.7515	4.58	1.47413	2.0491e-10	PAX7
MA0642.1	228	567	8.05938	5.67	1.42141	2.14597e-10	EN2
MA0693.2	394	1077	13.9272	10.77	1.29315	2.40714e-10	VDR
MA0901.2	705	2087	24.9205	20.87	1.19408	3.73169e-10	HOXB13
MA0113.3	181	432	6.39802	4.32	1.48102	3.99647e-10	NR3C1
MA0676.1	463	1300	16.3662	13	1.25894	4.18289e-10	Nr2e1
MA1542.1	239	604	8.44821	6.04	1.39871	4.73363e-10	OSR1
MA0063.2	327	873	11.5589	8.73	1.32404	5.11665e-10	NKX2-5
MA0784.1	558	1608	19.7243	16.08	1.22663	5.18118e-10	POU1F1
MA0787.1	520	1485	18.3811	14.85	1.23778	5.23318e-10	POU3F2
MA0101.1	350	945	12.3719	9.45	1.30919	5.50995e-10	REL
MA0140.2	353	955	12.4779	9.55	1.30659	6.04325e-10	GATA1::TAL1
MA1101.2	288	754	10.1803	7.54	1.35017	6.11209e-10	BACH2
MA0853.1	316	842	11.17	8.42	1.32661	8.145e-10	Alx4
MA0463.2	325	870	11.4882	8.7	1.32048	8.29429e-10	BCL6
MA1131.1	210	521	7.42312	5.21	1.42478	9.14561e-10	FOSL2::JUN(var.2)
MA1534.1	286	751	10.1096	7.51	1.34615	1.01429e-09	NR1I3
MA0465.2	500	1427	17.6741	14.27	1.23855	1.12651e-09	CDX2
MA0083.3	169	402	5.97384	4.02	1.48603	1.15111e-09	SRF
MA0609.2	149	345	5.26688	3.45	1.52663	1.25368e-09	CREM
MA0913.2	377	1037	13.3263	10.37	1.28508	1.5394e-09	HOXD9
MA0108.2	249	641	8.8017	6.41	1.37312	1.61082e-09	TBP
MA0627.2	533	1537	18.8406	15.37	1.2258	1.62602e-09	POU2F3
MA0076.2	210	524	7.42312	5.24	1.41663	1.63741e-09	ELK4
MA0523.1	532	1534	18.8052	15.34	1.2259	1.67131e-09	TCF7L2
MA0674.1	296	785	10.4631	7.85	1.33287	1.69579e-09	NKX6-1
MA0675.1	296	785	10.4631	7.85	1.33287	1.69579e-09	NKX6-2
MA1519.1	296	785	10.4631	7.85	1.33287	1.69579e-09	LHX5
MA1497.1	295	782	10.4277	7.82	1.33347	1.71769e-09	HOXA6
MA0037.3	347	944	12.2658	9.44	1.29935	1.82773e-09	GATA3
MA0482.2	383	1058	13.5384	10.58	1.27962	2.0295e-09	GATA4
MA1115.1	524	1512	18.5224	15.12	1.22503	2.60001e-09	POU5F1
MA0894.1	280	739	9.89749	7.39	1.33931	2.81889e-09	HESX1
MA0051.1	450	1274	15.9067	12.74	1.24856	2.84363e-09	IRF2
MA0792.1	414	1159	14.6341	11.59	1.26265	2.86075e-09	POU5F1B
MA0705.1	229	584	8.09473	5.84	1.38608	2.92613e-09	Lhx8
MA0701.2	229	584	8.09473	5.84	1.38608	2.92613e-09	LHX9
MA0075.3	229	584	8.09473	5.84	1.38608	2.92613e-09	PRRX2
MA0070.1	286	758	10.1096	7.58	1.33372	3.06621e-09	PBX1
MA0874.1	296	790	10.4631	7.9	1.32444	3.64494e-09	Arx
MA0102.4	369	1019	13.0435	10.19	1.28003	4.052e-09	CEBPA
MA1104.2	393	1095	13.8918	10.95	1.26866	4.06277e-09	GATA6
MA1657.1	370	1023	13.0788	10.23	1.27848	4.52858e-09	ZNF652
MA0479.1	350	960	12.3719	9.6	1.28874	4.54804e-09	FOXH1
MA0828.1	124	280	4.38317	2.8	1.56542	5.16149e-09	SREBF2(var.2)
MA0755.1	151	357	5.33758	3.57	1.49512	5.52877e-09	CUX2
MA0619.1	495	1425	17.4973	14.25	1.22788	5.67812e-09	LIN54
MA0658.1	252	658	8.90774	6.58	1.35376	6.05303e-09	LHX6
MA0497.1	857	2625	30.2934	26.25	1.15403	6.09776e-09	MEF2C
MA1132.1	276	732	9.7561	7.32	1.3328	6.45101e-09	JUN::JUNB
MA0718.1	331	903	11.7002	9.03	1.29571	6.52508e-09	RAX
MA1484.1	149	352	5.26688	3.52	1.49627	6.57274e-09	ETS2
MA0767.1	106	231	3.74691	2.31	1.62204	6.62543e-09	GCM2
MA0842.2	341	935	12.0537	9.35	1.28917	7.10963e-09	NRL
MA0137.3	499	1440	17.6387	14.4	1.22491	7.12008e-09	STAT1
MA0779.1	145	341	5.12549	3.41	1.50308	7.36361e-09	PAX1
MA0611.1	250	654	8.83704	6.54	1.35123	8.53256e-09	Dux
MA1130.1	338	927	11.9477	9.27	1.28885	8.62877e-09	FOSL2::JUN
MA0914.1	283	757	10.0035	7.57	1.32147	1.07859e-08	ISL2
MA0885.1	215	550	7.59986	5.5	1.38179	1.2439e-08	Dlx2
MA0636.1	107	236	3.78226	2.36	1.60265	1.263e-08	BHLHE41
MA1128.1	363	1009	12.8314	10.09	1.27169	1.30526e-08	FOSL1::JUN
MA0772.1	528	1541	18.6638	15.41	1.21115	1.45766e-08	IRF7
MA0494.1	479	1383	16.9318	13.83	1.22428	1.68273e-08	Nr1h3::Rxra
MA0476.1	390	1097	13.7858	10.97	1.25668	1.71933e-08	FOS
MA0041.1	873	2693	30.859	26.93	1.1459	1.97082e-08	Foxd3
MA0099.3	344	953	12.1598	9.53	1.27595	2.21307e-08	FOS::JUN
MA0859.1	522	1527	18.4517	15.27	1.20837	2.6041e-08	Rarg
MA0124.2	278	748	9.82679	7.48	1.31374	2.81105e-08	Nkx3-1
MA1644.1	300	817	10.6045	8.17	1.29797	3.00545e-08	NFYC
MA0861.1	203	519	7.17568	5.19	1.3826	3.07903e-08	TP73
MA1141.1	371	1042	13.1142	10.42	1.25856	3.38448e-08	FOS::JUND
MA0136.2	320	882	11.3114	8.82	1.28247	4.08337e-08	ELF5
MA1475.1	86	183	3.03994	1.83	1.66117	4.63106e-08	CREB3L4(var.2)
MA0899.1	485	1412	17.1439	14.12	1.21415	4.66521e-08	HOXA10
MA0836.2	298	814	10.5338	8.14	1.29407	4.70911e-08	CEBPD
MA0525.2	153	373	5.40827	3.73	1.44994	5.07881e-08	TP63
MA0900.2	202	519	7.14033	5.19	1.37579	5.20707e-08	HOXA2
MA0902.2	202	519	7.14033	5.19	1.37579	5.20707e-08	HOXB2
MA0904.2	202	519	7.14033	5.19	1.37579	5.20707e-08	HOXB5
MA1133.1	156	382	5.51432	3.82	1.44354	5.29554e-08	JUN::JUNB(var.2)
MA0888.1	209	541	7.38777	5.41	1.36558	5.98474e-08	EVX2
MA0893.2	278	754	9.82679	7.54	1.30329	6.63541e-08	GSX2
MA1474.1	158	389	5.58501	3.89	1.43574	6.63822e-08	CREB3L4
MA1634.1	435	1255	15.3765	12.55	1.22522	8.11459e-08	BATF
MA0886.1	232	614	8.20078	6.14	1.33563	9.38933e-08	EMX2
MA0132.2	164	409	5.7971	4.09	1.41738	1.03411e-07	PDX1
MA1481.1	164	409	5.7971	4.09	1.41738	1.03411e-07	DRGX
MA0612.2	164	409	5.7971	4.09	1.41738	1.03411e-07	EMX1
MA0462.2	437	1264	15.4472	12.64	1.22209	1.06626e-07	BATF::JUN
MA0844.1	108	247	3.8176	2.47	1.54559	1.13273e-07	XBP1
MA0148.4	468	1366	16.5429	13.66	1.21105	1.22936e-07	FOXA1
MA0835.2	438	1269	15.4825	12.69	1.22006	1.28694e-07	BATF3
MA0656.1	174	440	6.15058	4.4	1.39786	1.29752e-07	JDP2(var.2)
MA0489.1	406	1166	14.3514	11.66	1.23082	1.34609e-07	JUN(var.2)
MA0713.1	432	1250	15.2704	12.5	1.22163	1.34787e-07	PHOX2A
MA0638.1	119	279	4.20643	2.79	1.50768	1.35947e-07	CREB3
MA0722.1	229	608	8.09473	6.08	1.33137	1.53968e-07	VAX1
MA0723.1	229	608	8.09473	6.08	1.33137	1.53968e-07	VAX2
MA0706.1	368	1046	13.0081	10.46	1.24361	1.70243e-07	MEOX2
MA1495.1	149	368	5.26688	3.68	1.43122	1.99135e-07	HOXA1
MA0477.2	355	1006	12.5486	10.06	1.24738	2.04669e-07	FOSL1
MA1113.2	413	1193	14.5988	11.93	1.2237	2.17559e-07	PBX2
MA1143.1	126	302	4.45387	3.02	1.47479	2.58581e-07	FOSL1::JUND(var.2)
MA1125.1	1137	3633	40.1909	36.33	1.10627	2.8757e-07	ZNF384
MA0060.3	272	747	9.6147	7.47	1.28711	3.31897e-07	NFYA
MA0834.1	125	301	4.41852	3.01	1.46795	3.9046e-07	ATF7
MA0781.1	146	363	5.16083	3.63	1.42172	4.23742e-07	PAX9
MA0846.1	734	2264	25.9456	22.64	1.14601	5.04234e-07	FOXC2
MA1585.1	216	576	7.63521	5.76	1.32556	5.17344e-07	ZKSCAN1
MA0857.1	532	1591	18.8052	15.91	1.18198	5.34688e-07	Rarb
MA0491.2	304	852	10.7458	8.52	1.26125	5.5699e-07	JUND
MA0769.2	417	1215	14.7402	12.15	1.21318	5.62332e-07	TCF7
MA0715.1	431	1261	15.2351	12.61	1.20817	5.9133e-07	PROP1
MA0702.2	261	717	9.22587	7.17	1.28673	6.02643e-07	LMX1A
MA0910.2	266	733	9.40262	7.33	1.28276	6.27981e-07	HOXD8
MA0833.2	347	991	12.2658	9.91	1.23772	6.90318e-07	ATF4
MA0788.1	540	1623	19.088	16.23	1.17609	8.80947e-07	POU3F3
MA0650.2	341	974	12.0537	9.74	1.23755	8.8745e-07	HOXA13
MA0098.3	147	370	5.19618	3.7	1.40437	9.08133e-07	ETS1
MA1135.1	304	857	10.7458	8.57	1.25389	1.01675e-06	FOSB::JUNB
MA0766.2	272	758	9.6147	7.58	1.26843	1.36961e-06	GATA5
MA0768.1	525	1579	18.5578	15.79	1.17529	1.44264e-06	LEF1
MA1139.1	123	302	4.34783	3.02	1.43968	1.62357e-06	FOSL2::JUNB(var.2)
MA0052.4	878	2769	31.0357	27.69	1.12083	1.73401e-06	MEF2A
MA0009.2	151	386	5.33758	3.86	1.38279	1.87586e-06	TBXT
MA0851.1	622	1905	21.9866	19.05	1.15415	1.91161e-06	Foxj3
MA0142.1	581	1769	20.5373	17.69	1.16095	2.04662e-06	Pou5f1::Sox2
MA1546.1	105	251	3.71156	2.51	1.47871	2.2098e-06	PAX3(var.2)
MA0661.1	289	816	10.2156	8.16	1.25191	2.24905e-06	MEOX1
MA0727.1	164	427	5.7971	4.27	1.35763	2.51165e-06	NR3C2
MA1134.1	287	811	10.1449	8.11	1.25092	2.63931e-06	FOS::JUNB
MA1483.1	151	388	5.33758	3.88	1.37566	2.65337e-06	ELF2
MA1554.1	140	355	4.94875	3.55	1.39401	2.66541e-06	RFX7
MA1479.1	304	866	10.7458	8.66	1.24086	2.88095e-06	DMRTC2
MA0035.4	274	771	9.6854	7.71	1.25621	3.08615e-06	GATA1
MA0725.1	187	499	6.61011	4.99	1.32467	3.25144e-06	VSX1
MA0726.1	187	499	6.61011	4.99	1.32467	3.25144e-06	VSX2
MA1144.1	288	816	10.1803	8.16	1.24758	3.25924e-06	FOSL2::JUND
MA0729.1	456	1362	16.1188	13.62	1.18346	3.67608e-06	RARA
MA1136.1	135	342	4.772	3.42	1.39532	3.78871e-06	FOSB::JUNB(var.2)
MA0877.2	71	157	2.50972	1.57	1.59855	3.91543e-06	BARHL1
MA0776.1	60	127	2.12089	1.27	1.66999	3.93906e-06	MYBL1
MA0845.1	537	1631	18.982	16.31	1.16382	4.07799e-06	FOXB1
MA0641.1	185	495	6.53941	4.95	1.32109	4.47657e-06	ELF4
MA1142.1	338	980	11.9477	9.8	1.21915	4.79996e-06	FOSL1::JUND
MA0490.2	310	890	10.9579	8.9	1.23123	4.88615e-06	JUNB
MA0604.1	48	96	1.69671	0.96	1.76741	5.17557e-06	Atf1
MA0789.1	367	1076	12.9728	10.76	1.20565	5.89614e-06	POU3F4
MA0032.2	583	1790	20.608	17.9	1.15128	6.42316e-06	FOXC1
MA0019.1	252	708	8.90774	7.08	1.25816	6.93945e-06	Ddit3::Cebpa
MA0030.1	360	1055	12.7253	10.55	1.20619	6.99826e-06	FOXF2
MA0887.1	198	543	6.99894	5.43	1.28894	1.30222e-05	EVX1
MA0653.1	383	1137	13.5384	11.37	1.19071	1.36191e-05	IRF9
MA0635.1	157	418	5.54966	4.18	1.32767	1.74671e-05	BARHL2
MA0911.1	139	363	4.9134	3.63	1.35355	1.74808e-05	Hoxa11
MA0905.1	203	563	7.17568	5.63	1.27454	2.28098e-05	HOXC10
MA0786.1	506	1550	17.8862	15.5	1.15395	2.38918e-05	POU3F1
MA0629.1	245	697	8.6603	6.97	1.24251	2.56291e-05	Rhox11
MA0749.1	32	60	1.13114	0.6	1.88524	3.72548e-05	ZBED1
MA0728.1	539	1667	19.0527	16.67	1.14293	3.96781e-05	Nr2f6(var.2)
MA0670.1	333	986	11.7709	9.86	1.19381	4.22817e-05	NFIA
MA0829.2	296	866	10.4631	8.66	1.20821	4.34144e-05	SREBF1(var.2)
MA1500.1	235	671	8.30682	6.71	1.23798	4.95502e-05	HOXB6
MA0686.1	92	228	3.25203	2.28	1.42633	4.96221e-05	SPDEF
MA1137.1	315	930	11.1347	9.3	1.19728	5.41016e-05	FOSL1::JUNB
MA0105.4	300	882	10.6045	8.82	1.20232	5.81868e-05	NFKB1
MA0040.1	419	1273	14.8109	12.73	1.16346	6.10427e-05	Foxq1
MA1119.1	404	1225	14.2807	12.25	1.16577	6.95464e-05	SIX2
MA1138.1	279	816	9.86214	8.16	1.2086	7.11801e-05	FOSL2::JUNB
MA0663.1	100	254	3.53482	2.54	1.39166	7.54954e-05	MLX
MA0879.1	263	765	9.29657	7.65	1.21524	7.63602e-05	Dlx1
MA0610.1	241	695	8.51891	6.95	1.22574	8.29836e-05	DMRT3
MA0724.1	120	315	4.24178	3.15	1.3466	8.38442e-05	VENTX
MA1418.1	587	1842	20.7494	18.42	1.12646	0.000101972	IRF3
MA1487.1	542	1691	19.1587	16.91	1.13298	0.000105912	FOXE1
MA0759.1	107	278	3.78226	2.78	1.36052	0.000125134	ELK3
MA1420.1	194	550	6.85755	5.5	1.24683	0.000145905	IRF5
MA1640.1	396	1208	13.9979	12.08	1.15876	0.000147313	MEIS2(var.2)
MA1470.1	141	384	4.98409	3.84	1.29794	0.000159319	BACH2(var.2)
MA0475.2	115	304	4.06504	3.04	1.33718	0.000163147	FLI1
MA0895.1	174	488	6.15058	4.88	1.26037	0.000171282	HMBOX1
MA0664.1	93	238	3.28738	2.38	1.38125	0.000182128	MLXIPL
MA0847.2	542	1702	19.1587	17.02	1.12566	0.000220092	FOXD2
MA0593.1	511	1599	18.0629	15.99	1.12964	0.000240917	FOXP2
MA0684.2	378	1155	13.3616	11.55	1.15685	0.000246084	RUNX3
MA0481.3	437	1352	15.4472	13.52	1.14254	0.000258412	FOXP1
MA1129.1	107	283	3.78226	2.83	1.33649	0.000277978	FOSL1::JUN(var.2)
MA0602.1	319	962	11.2761	9.62	1.17215	0.000285073	Arid5a
MA0655.1	259	766	9.15518	7.66	1.19519	0.000292772	JDP2
MA0156.2	100	262	3.53482	2.62	1.34917	0.000293342	FEV
MA0763.1	103	272	3.64086	2.72	1.33855	0.000335836	ETV3
MA0795.1	108	288	3.8176	2.88	1.32556	0.000372985	SMAD3
MA0605.2	150	419	5.30223	4.19	1.26545	0.000385514	ATF3
MA1683.1	408	1261	14.4221	12.61	1.1437	0.000389559	FOXA3
MA0511.2	219	642	7.74125	6.42	1.2058	0.000503051	RUNX2
MA0474.2	132	365	4.66596	3.65	1.27835	0.000529583	ERG
MA0907.1	219	644	7.74125	6.44	1.20206	0.000608882	HOXC13
MA0752.1	235	696	8.30682	6.96	1.19351	0.000612172	ZNF410
MA0754.1	122	335	4.31248	3.35	1.28731	0.000623694	CUX1
MA1478.1	263	790	9.29657	7.9	1.17678	0.000765771	DMRTA2
MA1607.1	517	1639	18.275	16.39	1.11501	0.000833979	Foxl2
MA1557.1	81	211	2.8632	2.11	1.35697	0.000867151	SMAD5
MA0777.1	57	140	2.01485	1.4	1.43918	0.000980689	MYBL2
MA0047.3	431	1354	15.2351	13.54	1.12519	0.00113548	FOXA2
MA1106.1	87	231	3.07529	2.31	1.3313	0.00113911	HIF1A
MA0762.1	182	531	6.43337	5.31	1.21156	0.00115051	ETV2
MA0042.2	384	1197	13.5737	11.97	1.13398	0.00118458	FOXI1
MA0033.2	384	1197	13.5737	11.97	1.13398	0.00118458	FOXL1
MA0848.1	384	1197	13.5737	11.97	1.13398	0.00118458	FOXO4
MA0849.1	384	1197	13.5737	11.97	1.13398	0.00118458	FOXO6
MA0850.1	384	1197	13.5737	11.97	1.13398	0.00118458	FOXP3
MA0652.1	256	773	9.04913	7.73	1.17065	0.00125454	IRF8
MA1503.1	128	360	4.52457	3.6	1.25682	0.0013507	HOXB9
MA0906.1	114	316	4.02969	3.16	1.27522	0.00136104	HOXC12
MA0084.1	383	1196	13.5384	11.96	1.13197	0.00138315	SRY
MA0109.1	226	676	7.98869	6.76	1.18176	0.00139978	HLTF
MA1636.1	353	1097	12.4779	10.97	1.13746	0.00151053	CEBPG(var.2)
MA0760.1	135	384	4.772	3.84	1.24271	0.00166674	ERF
MA0485.2	116	325	4.10039	3.25	1.26166	0.00190661	HOXC9
MA1498.1	153	444	5.40827	4.44	1.21808	0.00217125	HOXA7
MA1502.1	153	444	5.40827	4.44	1.21808	0.00217125	HOXB8
MA1103.2	383	1204	13.5384	12.04	1.12445	0.00230673	FOXK2
MA0029.1	366	1147	12.9374	11.47	1.12794	0.00231466	Mecom
MA1419.1	217	653	7.67055	6.53	1.17466	0.00241475	IRF4
MA0620.3	169	497	5.97384	4.97	1.20198	0.00249336	MITF
MA0773.1	548	1765	19.3708	17.65	1.0975	0.00264965	MEF2D
MA1588.1	329	1026	11.6296	10.26	1.13348	0.00278781	ZNF136
MA0259.1	78	210	2.75716	2.1	1.31293	0.0030769	ARNT::HIF1A
MA0660.1	470	1503	16.6136	15.03	1.10537	0.00313872	MEF2B
MA0647.1	165	487	5.83245	4.87	1.19763	0.00329136	GRHL1
MA0613.1	378	1193	13.3616	11.93	1.12	0.00329417	FOXG1
MA0614.1	378	1193	13.3616	11.93	1.12	0.00329417	Foxj2
MA0804.1	147	430	5.19618	4.3	1.20841	0.00369266	TBX19
MA0651.1	112	318	3.959	3.18	1.24497	0.00371189	HOXC11
MA0131.2	70	187	2.47437	1.87	1.32319	0.00391614	HINFP
MA0852.2	367	1160	12.9728	11.6	1.11834	0.00419242	FOXK1
MA0873.1	114	329	4.02969	3.29	1.22483	0.00617589	HOXD12
MA1544.1	32	76	1.13114	0.76	1.48834	0.00659255	OVOL1
MA0031.1	310	978	10.9579	9.78	1.12044	0.00748638	FOXD1
MA0157.2	310	978	10.9579	9.78	1.12044	0.00748638	FOXO3
MA0468.1	375	1200	13.2556	12	1.10463	0.00875124	DUX4
MA0794.1	125	368	4.41852	3.68	1.20069	0.00886618	PROX1
MA0631.1	169	512	5.97384	5.12	1.16677	0.00925934	Six3
MA1505.1	160	483	5.65571	4.83	1.17095	0.0096684	HOXC8
MA0145.3	104	305	3.67621	3.05	1.20531	0.0141882	TFCP2
MA0122.3	312	997	11.0286	9.97	1.10618	0.0151108	Nkx3-2
MA0637.1	52	141	1.83811	1.41	1.30362	0.0160059	CENPB
MA0840.1	117	349	4.13574	3.49	1.18502	0.0168766	Creb5
MA1606.1	474	1551	16.755	15.51	1.08027	0.0170335	Foxf1
MA0908.1	145	441	5.12549	4.41	1.16224	0.0173583	HOXD11
MA0711.1	43	115	1.51997	1.15	1.32171	0.020937	OTX1
MA1545.1	29	73	1.0251	0.73	1.40424	0.0227797	OVOL2
MA0884.1	345	1118	12.1951	11.18	1.0908	0.0240173	DUXA
MA0028.2	78	227	2.75716	2.27	1.21461	0.0253931	ELK1
MA0466.2	89	264	3.14599	2.64	1.19166	0.0293424	CEBPB
MA0837.1	88	263	3.11064	2.63	1.18275	0.0361274	CEBPE
MA0594.2	28	74	0.989749	0.74	1.3375	0.0472549	HOXA9
MA1118.1	286	934	10.1096	9.34	1.0824	0.0530462	SIX1
MA1489.1	243	788	8.58961	7.88	1.09005	0.0541951	FOXN3
MA1121.1	388	1287	13.7151	12.87	1.06566	0.0609131	TEAD2
MA1506.1	124	389	4.38317	3.89	1.12678	0.0624129	HOXD10
MA1603.1	277	907	9.79145	9.07	1.07954	0.0626041	Dmrt1
MA0838.1	95	295	3.35808	2.95	1.13833	0.074898	CEBPG
MA0024.3	29	81	1.0251	0.81	1.26555	0.0853583	E2F1
MA0043.3	221	727	7.81195	7.27	1.07455	0.102896	HLF
MA0025.2	271	901	9.57936	9.01	1.06319	0.11349	NFIL3
MA0090.3	436	1472	15.4118	14.72	1.047	0.116286	TEAD1
MA1547.1	292	979	10.3217	9.79	1.05431	0.138825	PITX2
MA0719.1	288	969	10.1803	9.69	1.0506	0.157824	RHOXF1
MA0639.1	82	265	2.89855	2.65	1.09379	0.182827	DBP
MA0712.2	382	1309	13.503	13.09	1.03155	0.230326	OTX2
MA1509.1	37	119	1.30788	1.19	1.09906	0.27766	IRF6
MA0843.1	94	320	3.32273	3.2	1.03835	0.351167	TEF
MA0527.1	54	183	1.9088	1.83	1.04306	0.383257	ZBTB33
MA1580.1	201	699	7.10498	6.99	1.01645	0.40331	ZBTB32
MA0808.1	375	1318	13.2556	13.18	1.00573	0.455829	TEAD3
MA0714.1	265	931	9.36727	9.31	1.00615	0.464125	PITX3
MA1480.1	194	682	6.85755	6.82	1.00551	0.478068	DPRX
MA0682.2	234	839	8.27147	8.39	0.985873	0.619501	PITX1
MA0809.2	415	1485	14.6695	14.85	0.987845	0.635796	TEAD4
MA0615.1	21	82	0.742312	0.82	0.905258	0.743406	Gmeb1
MA0864.2	34	132	1.20184	1.32	0.910483	0.77074	E2F2
MA0467.1	375	1369	13.2556	13.69	0.968266	0.795319	Crx
MA0470.2	25	104	0.883704	1.04	0.849716	0.859971	E2F4
MA0648.1	202	765	7.14033	7.65	0.933377	0.894194	GSC
MA0891.1	214	810	7.56451	8.1	0.93389	0.899143	GSC2
MA0469.3	25	109	0.883704	1.09	0.810738	0.914597	E2F3
MA0862.1	22	99	0.77766	0.99	0.785515	0.930632	GMEB2
MA0883.1	224	866	7.91799	8.66	0.914318	0.955993	Dmbx1

## Sheet: 9-BCs
motif	observed	background	percent.observed	percent.background	fold.enrichment	pvalue	motif.name
MA1642.1	1280	1726	45.3901	17.26	2.62978	0	NEUROG2(var.2)
MA1109.1	1293	1760	45.8511	17.6	2.60517	0	NEUROD1
MA1528.1	882	1106	31.2766	11.06	2.8279	0	NFIX(var.2)
MA1643.1	1086	1584	38.5106	15.84	2.43123	3.83073e-298	NFIB
MA1638.1	1033	1513	36.6312	15.13	2.4211	6.01062e-278	HAND2
MA1527.1	872	1196	30.922	11.96	2.58545	2.3066e-261	NFIC(var.2)
MA0091.1	783	1118	27.766	11.18	2.48354	6.095e-212	TAL1::TCF3
MA1472.1	902	1412	31.9858	14.12	2.26528	1.30394e-203	BHLHA15(var.2)
MA1618.1	901	1448	31.9504	14.48	2.20652	3.0744e-191	Ptf1a
MA0119.1	821	1271	29.1135	12.71	2.2906	5.51929e-187	NFIC::TLX1
MA1123.2	889	1464	31.5248	14.64	2.15333	1.6354e-177	TWIST1
MA1467.1	935	1588	33.156	15.88	2.08791	8.14714e-175	ATOH1(var.2)
MA0521.1	1147	2216	40.6738	22.16	1.83546	7.85414e-160	Tcf12
MA1641.1	721	1167	25.5674	11.67	2.19086	5.97493e-145	MYF5
MA1100.2	819	1462	29.0426	14.62	1.98649	4.63722e-131	ASCL1
MA0816.1	931	1773	33.0142	17.73	1.86205	1.08103e-127	Ascl2
MA1619.1	693	1166	24.5745	11.66	2.10759	6.4234e-126	Ptf1a(var.2)
MA0467.1	764	1369	27.0922	13.69	1.97898	1.53432e-119	Crx
MA1468.1	496	736	17.5887	7.36	2.38976	2.23004e-117	ATOH7
MA0712.2	731	1309	25.922	13.09	1.98029	9.16319e-114	OTX2
MA1485.1	606	1010	21.4894	10.1	2.12766	6.94365e-111	FERD3L
MA0698.1	854	1659	30.2837	16.59	1.82542	2.57045e-108	ZBTB18
MA0500.2	722	1312	25.6028	13.12	1.95144	9.97721e-108	MYOG
MA0832.1	601	1020	21.3121	10.2	2.08942	6.16842e-105	Tcf21
MA0719.1	575	969	20.3901	9.69	2.10424	9.87468e-102	RHOXF1
MA0648.1	488	765	17.305	7.65	2.26209	1.41683e-101	GSC
MA0714.1	554	931	19.6454	9.31	2.11014	2.41844e-98	PITX3
MA0665.1	660	1197	23.4043	11.97	1.95524	1.00671e-97	MSC
MA0151.1	1769	4639	62.7305	46.39	1.35224	3.47921e-94	Arid3a
MA1547.1	567	979	20.1064	9.79	2.05377	4.26406e-94	PITX2
MA1615.1	865	1778	30.6738	17.78	1.72518	5.27425e-92	Plagl1
MA1630.1	869	1800	30.8156	18	1.71198	3.51279e-90	Znf281
MA1480.1	431	682	15.2837	6.82	2.24101	5.61365e-87	DPRX
MA1635.1	740	1463	26.2411	14.63	1.79365	1.54967e-86	BHLHE22(var.2)
MA1599.1	705	1370	25	13.7	1.82482	2.92533e-86	ZNF682
MA0738.1	622	1152	22.0567	11.52	1.91465	3.71507e-86	HIC2
MA0682.2	496	839	17.5887	8.39	2.09638	9.86853e-86	PITX1
MA1653.1	1179	2752	41.8085	27.52	1.5192	1.14201e-85	ZNF148
MA0669.1	377	572	13.3688	5.72	2.3372	2.26046e-83	NEUROG2
MA0753.2	809	1684	28.6879	16.84	1.70356	2.60022e-81	ZNF740
MA0163.1	788	1634	27.9433	16.34	1.71011	8.02294e-80	PLAG1
MA0499.2	805	1685	28.5461	16.85	1.69413	2.61701e-79	MYOD1
MA0691.1	557	1018	19.7518	10.18	1.94025	4.1836e-79	TFAP4
MA1627.1	1044	2398	37.0213	23.98	1.54384	1.24008e-77	Wt1
MA0883.1	491	866	17.4113	8.66	2.01055	5.36661e-76	Dmbx1
MA1514.1	785	1664	27.8369	16.64	1.67289	1.19611e-73	KLF17
MA0891.1	463	810	16.4184	8.1	2.02697	6.62808e-73	GSC2
MA1522.1	1012	2343	35.8865	23.43	1.53165	4.1746e-72	MAZ
MA0048.2	668	1354	23.6879	13.54	1.74948	5.71071e-71	NHLH1
MA0146.2	826	1810	29.2908	18.1	1.61828	2.04253e-69	Zfx
MA0741.1	835	1842	29.6099	18.42	1.60749	1.38206e-68	KLF16
MA0599.1	1109	2684	39.3262	26.84	1.46521	4.85294e-67	KLF5
MA0783.1	577	1139	20.461	11.39	1.7964	1.81532e-65	PKNOX2
MA0155.1	698	1474	24.7518	14.74	1.67922	5.40812e-65	INSM1
MA1529.1	585	1165	20.7447	11.65	1.78066	1.17035e-64	NHLH2
MA0056.2	645	1332	22.8723	13.32	1.71714	4.33766e-64	MZF1
MA0130.1	1183	2950	41.9504	29.5	1.42205	1.65095e-63	ZNF354C
MA1568.1	300	463	10.6383	4.63	2.29769	3.12241e-63	TCF21(var.2)
MA0516.2	753	1644	26.7021	16.44	1.62422	5.58502e-63	SP2
MA0528.2	1042	2514	36.9504	25.14	1.46978	1.61048e-62	ZNF263
MA0739.1	447	816	15.8511	8.16	1.94253	1.67401e-62	Hic1
MA0039.4	1149	2857	40.7447	28.57	1.42614	7.91951e-62	KLF4
MA1107.2	1044	2535	37.0213	25.35	1.46041	7.73756e-61	KLF9
MA1581.1	774	1738	27.4468	17.38	1.57922	1.99199e-58	ZBTB6
MA0073.1	1064	2623	37.7305	26.23	1.43845	4.87389e-58	RREB1
MA0161.2	613	1295	21.7376	12.95	1.67858	6.02864e-56	NFIC
MA0747.1	740	1663	26.2411	16.63	1.57794	3.25917e-55	SP8
MA0513.1	813	1879	28.8298	18.79	1.53432	3.98024e-55	SMAD2::SMAD3::SMAD4
MA1578.1	407	750	14.4326	7.5	1.92435	4.27714e-55	VEZF1
MA1656.1	623	1330	22.0922	13.3	1.66107	6.73181e-55	ZNF449
MA1548.1	427	817	15.1418	8.17	1.85335	6.00324e-52	PLAGL2
MA1654.1	753	1734	26.7021	17.34	1.53992	4.75102e-51	ZNF16
MA0667.1	437	849	15.4965	8.49	1.82526	7.74248e-51	MYF6
MA1631.1	838	1992	29.7163	19.92	1.49178	1.22162e-50	ASCL1(var.2)
MA1596.1	1245	3285	44.1489	32.85	1.34396	3.02563e-50	ZNF460
MA1511.1	671	1517	23.7943	15.17	1.56851	4.27682e-48	KLF10
MA0461.2	274	457	9.71631	4.57	2.12611	9.39693e-48	Atoh1
MA0830.2	749	1752	26.5603	17.52	1.516	1.80941e-47	TCF4
MA0162.4	524	1106	18.5816	11.06	1.68007	3.79635e-47	EGR1
MA1646.1	751	1766	26.6312	17.66	1.508	1.54662e-46	OSR2
MA0504.1	684	1568	24.2553	15.68	1.5469	1.78777e-46	NR2C2
MA0623.2	256	420	9.07801	4.2	2.16143	1.90598e-46	NEUROG1
MA0006.1	591	1308	20.9574	13.08	1.60225	2.8962e-45	Ahr::Arnt
MA1108.2	550	1192	19.5035	11.92	1.6362	3.24558e-45	MXI1
MA0796.1	444	902	15.7447	9.02	1.74553	6.96261e-45	TGIF1
MA0733.1	367	700	13.0142	7	1.85917	1.01144e-44	EGR4
MA0488.1	519	1109	18.4043	11.09	1.65954	1.15128e-44	JUN
MA1570.1	276	474	9.78723	4.74	2.06482	1.20745e-44	TFAP4(var.2)
MA0797.1	442	899	15.6738	8.99	1.74347	1.70338e-44	TGIF2
MA0633.1	367	703	13.0142	7.03	1.85124	3.73061e-44	Twist2
MA0736.1	338	632	11.9858	6.32	1.89649	1.576e-43	GLIS2
MA0872.1	425	863	15.0709	8.63	1.74634	6.52588e-43	TFAP2A(var.3)
MA0057.1	656	1518	23.2624	15.18	1.53244	1.37043e-42	MZF1(var.2)
MA0258.2	582	1305	20.6383	13.05	1.58148	2.70066e-42	ESR2
MA1491.1	515	1115	18.2624	11.15	1.63788	3.14225e-42	GLI3
MA0732.1	354	681	12.5532	6.81	1.84335	5.44003e-42	EGR3
MA0597.1	582	1309	20.6383	13.09	1.57665	8.70223e-42	THAP1
MA0004.1	485	1035	17.1986	10.35	1.6617	1.08035e-41	Arnt
MA0492.1	496	1066	17.5887	10.66	1.64997	1.21757e-41	JUND(var.2)
MA0813.1	454	953	16.0993	9.53	1.68933	3.67884e-41	TFAP2B(var.3)
MA0116.1	443	923	15.7092	9.23	1.70197	3.84127e-41	Znf423
MA1515.1	732	1758	25.9574	17.58	1.47653	4.45767e-41	KLF2
MA1584.1	437	909	15.4965	9.09	1.70478	8.86262e-41	ZIC5
MA0103.3	715	1710	25.3546	17.1	1.48273	9.89384e-41	ZEB1
MA1628.1	995	2589	35.2837	25.89	1.36283	6.79724e-40	Zic1::Zic2
MA0149.1	1275	3508	45.2128	35.08	1.28885	8.21058e-40	EWSR1-FLI1
MA0471.2	719	1733	25.4965	17.33	1.47123	1.46939e-39	E2F6
MA1114.1	695	1662	24.6454	16.62	1.48288	2.00725e-39	PBX3
MA1629.1	951	2455	33.7234	24.55	1.37366	2.47532e-39	Zic2
MA1600.1	559	1263	19.8227	12.63	1.56949	3.05598e-39	ZNF684
MA0154.4	737	1792	26.1348	17.92	1.45841	4.32451e-39	EBF1
MA0815.1	390	793	13.8298	7.93	1.74398	4.97294e-39	TFAP2C(var.3)
MA0671.1	415	863	14.7163	8.63	1.70525	1.19876e-38	NFIX
MA1632.1	499	1097	17.695	10.97	1.61304	1.50757e-38	ATF2
MA1513.1	411	854	14.5745	8.54	1.70661	2.32599e-38	KLF15
MA1512.1	598	1389	21.2057	13.89	1.52669	9.55395e-38	KLF11
MA1569.1	408	850	14.4681	8.5	1.70213	1.00119e-37	TFAP2E
MA0764.2	903	2321	32.0213	23.21	1.37963	1.03102e-37	ETV4
MA0681.2	826	2087	29.2908	20.87	1.40349	5.07834e-37	PHOX2B
MA1564.1	582	1350	20.6383	13.5	1.52876	7.84192e-37	SP9
MA0818.1	222	378	7.87234	3.78	2.08263	1.12334e-36	BHLHE22
MA0065.2	808	2035	28.6525	20.35	1.40798	1.19902e-36	Pparg::Rxra
MA1102.2	612	1440	21.7021	14.4	1.50709	1.20992e-36	CTCFL
MA0826.1	235	410	8.33333	4.1	2.03252	1.92313e-36	OLIG1
MA0147.3	281	524	9.96454	5.24	1.90163	2.48152e-36	MYC
MA0668.1	226	389	8.01418	3.89	2.0602	2.61444e-36	NEUROD2
MA1540.1	531	1208	18.8298	12.08	1.55876	4.46426e-36	NR5A1
MA1593.1	682	1655	24.1844	16.55	1.46129	4.83918e-36	ZNF317
MA1116.1	780	1955	27.6596	19.55	1.41481	5.21373e-36	RBPJ
MA0696.1	480	1063	17.0213	10.63	1.60125	5.96003e-36	ZIC1
MA0810.1	508	1147	18.0142	11.47	1.57055	1.95181e-35	TFAP2A(var.2)
MA0823.1	216	369	7.65957	3.69	2.07577	2.16608e-35	HEY1
MA1601.1	708	1741	25.1064	17.41	1.44207	2.5086e-35	ZNF75D
MA0751.1	448	983	15.8865	9.83	1.61613	1.36889e-34	ZIC4
MA1151.1	448	984	15.8865	9.84	1.61448	1.8547e-34	RORC
MA0640.2	800	2034	28.3688	20.34	1.39473	1.89803e-34	ELF3
MA0035.4	370	771	13.1206	7.71	1.70176	4.79925e-34	GATA1
MA0505.1	616	1479	21.844	14.79	1.47694	1.00784e-33	Nr5a2
MA1652.1	952	2524	33.7589	25.24	1.33751	1.01629e-33	ZKSCAN5
MA0522.3	681	1680	24.1489	16.8	1.43744	3.04057e-33	TCF3
MA1524.1	322	648	11.4184	6.48	1.7621	4.0384e-33	MSGN1
MA0734.2	511	1175	18.1206	11.75	1.54218	4.0498e-33	GLI2
MA1572.1	303	599	10.7447	5.99	1.79377	6.14548e-33	TGIF2LY
MA0473.3	777	1980	27.5532	19.8	1.39158	7.35949e-33	ELF1
MA0052.4	1023	2769	36.2766	27.69	1.3101	1.58222e-32	MEF2A
MA1571.1	315	634	11.1702	6.34	1.76186	2.2544e-32	TGIF2LX
MA1648.1	688	1711	24.3972	17.11	1.4259	2.54817e-32	TCF12(var.2)
MA1655.1	539	1264	19.1135	12.64	1.51214	2.68838e-32	ZNF341
MA0827.1	269	515	9.53901	5.15	1.85223	3.33141e-32	OLIG3
MA0811.1	466	1055	16.5248	10.55	1.56633	5.92571e-32	TFAP2B
MA1597.1	651	1603	23.0851	16.03	1.44012	7.33442e-32	ZNF528
MA1637.1	623	1519	22.0922	15.19	1.45439	8.66689e-32	EBF3
MA0138.2	579	1391	20.5319	13.91	1.47605	2.2024e-31	REST
MA1149.1	440	987	15.6028	9.87	1.58083	3.49935e-31	RARA::RXRG
MA1604.1	615	1501	21.8085	15.01	1.45293	3.51337e-31	Ebf2
MA0104.4	208	368	7.37589	3.68	2.00432	4.06322e-31	MYCN
MA0871.2	227	415	8.04965	4.15	1.93967	4.90679e-31	TFEC
MA0678.1	241	450	8.5461	4.5	1.89913	4.92473e-31	OLIG2
MA0159.1	489	1134	17.3404	11.34	1.52914	1.73949e-30	RARA::RXRA
MA0080.5	1240	3518	43.9716	35.18	1.2499	1.79588e-30	SPI1
MA0697.1	438	989	15.5319	9.89	1.57047	3.07371e-30	ZIC3
MA0616.2	186	320	6.59574	3.2	2.06117	5.38926e-30	HES2
MA0601.1	625	1544	22.1631	15.44	1.43544	6.06835e-30	Arid3b
MA0503.1	536	1278	19.0071	12.78	1.48725	7.73276e-30	Nkx2-5(var.2)
MA0685.1	512	1208	18.156	12.08	1.50298	9.54345e-30	SP4
MA0524.2	450	1029	15.9574	10.29	1.55077	1.4164e-29	TFAP2C
MA0812.1	438	995	15.5319	9.95	1.561	1.61664e-29	TFAP2B(var.2)
MA0607.1	300	612	10.6383	6.12	1.73828	1.68681e-29	Bhlha15
MA0092.1	430	973	15.2482	9.73	1.56714	2.07666e-29	Hand1::Tcf3
MA1155.1	613	1516	21.7376	15.16	1.43388	3.83321e-29	ZSCAN4
MA1131.1	264	521	9.3617	5.21	1.79687	7.82253e-29	FOSL2::JUN(var.2)
MA1579.1	707	1809	25.0709	18.09	1.3859	9.27007e-29	ZBTB26
MA0493.1	726	1870	25.7447	18.7	1.37672	1.33199e-28	Klf1
MA0003.4	701	1795	24.8582	17.95	1.38486	2.32172e-28	TFAP2A
MA0081.2	992	2725	35.1773	27.25	1.29091	2.70469e-28	SPIB
MA1516.1	457	1061	16.2057	10.61	1.5274	3.13225e-28	KLF3
MA0649.1	191	340	6.77305	3.4	1.99207	3.70255e-28	HEY2
MA0814.2	684	1745	24.2553	17.45	1.38999	3.98954e-28	TFAP2C(var.2)
MA0592.3	525	1263	18.617	12.63	1.47403	5.12559e-28	ESRRA
MA1650.1	216	405	7.65957	4.05	1.89125	1.59401e-27	ZBTB14
MA0817.1	234	451	8.29787	4.51	1.83988	1.74689e-27	BHLHE23
MA0483.1	697	1795	24.7163	17.95	1.37695	2.63857e-27	Gfi1b
MA0782.2	620	1560	21.9858	15.6	1.40935	4.6499e-27	PKNOX1
MA0506.1	183	326	6.48936	3.26	1.9906	5.90936e-27	NRF1
MA1575.1	274	561	9.71631	5.61	1.73196	1.27962e-26	THRB(var.2)
MA0497.1	954	2625	33.8298	26.25	1.28875	1.37909e-26	MEF2C
MA0773.1	684	1765	24.2553	17.65	1.37424	1.9782e-26	MEF2D
MA0066.1	366	817	12.9787	8.17	1.58858	3.02208e-26	PPARG
MA0626.1	240	476	8.51064	4.76	1.78795	7.80182e-26	Npas2
MA1640.1	499	1208	17.695	12.08	1.46482	9.00565e-26	MEIS2(var.2)
MA0656.1	226	440	8.01418	4.4	1.82141	9.04157e-26	JDP2(var.2)
MA1126.1	258	524	9.14894	5.24	1.74598	9.67589e-26	FOS::JUN(var.2)
MA0135.1	586	1474	20.7801	14.74	1.40978	1.8659e-25	Lhx3
MA0152.1	884	2414	31.3475	24.14	1.29857	2.01722e-25	NFATC2
MA0711.1	86	115	3.04965	1.15	2.65187	2.72664e-25	OTX1
MA1531.1	468	1121	16.5957	11.21	1.48044	2.86167e-25	NR1D1
MA0059.1	247	499	8.75887	4.99	1.75528	4.42665e-25	MAX::MYC
MA1576.1	465	1114	16.4894	11.14	1.48019	4.43105e-25	THRB(var.3)
MA1559.1	639	1645	22.6596	16.45	1.37748	8.72378e-25	SNAI3
MA1099.2	190	354	6.73759	3.54	1.90327	9.98334e-25	HES1
MA0750.2	321	703	11.383	7.03	1.6192	1.08884e-24	ZBTB7A
MA1129.1	161	283	5.70922	2.83	2.01739	1.1479e-24	FOSL1::JUN(var.2)
MA1583.1	140	234	4.96454	2.34	2.1216	1.69718e-24	ZFP57
MA0141.3	430	1018	15.2482	10.18	1.49786	2.35069e-24	ESRRB
MA1122.1	210	408	7.44681	4.08	1.8252	3.89057e-24	TFDP1
MA0737.1	296	638	10.4965	6.38	1.64521	4.04015e-24	GLIS3
MA1560.1	156	274	5.53191	2.74	2.01895	5.60637e-24	SOHLH2
MA1537.1	446	1072	15.8156	10.72	1.47534	1.19048e-23	NR2F1(var.2)
MA1150.1	422	1002	14.9645	10.02	1.49347	1.40456e-23	RORB
MA0605.2	213	419	7.55319	4.19	1.80267	1.42476e-23	ATF3
MA1508.1	926	2579	32.8369	25.79	1.27324	1.6869e-23	IKZF1
MA0840.1	185	349	6.56028	3.49	1.87974	2.90628e-23	Creb5
MA0791.1	600	1543	21.2766	15.43	1.37891	3.07653e-23	POU4F3
MA1649.1	466	1136	16.5248	11.36	1.45465	3.34471e-23	ZBTB12
MA0479.1	406	960	14.3972	9.6	1.4997	4.50719e-23	FOXH1
MA0825.1	212	420	7.51773	4.2	1.78994	5.80988e-23	MNT
MA1647.1	705	1876	25	18.76	1.33262	6.87898e-23	PRDM4
MA0472.2	200	390	7.0922	3.9	1.81851	9.05582e-23	EGR2
MA1145.1	229	466	8.12057	4.66	1.74261	9.36545e-23	FOSL2::JUND(var.2)
MA1558.1	666	1755	23.617	17.55	1.3457	9.64345e-23	SNAI1
MA0660.1	585	1503	20.7447	15.03	1.38022	1.02208e-22	MEF2B
MA0608.1	194	375	6.87943	3.75	1.83452	1.08087e-22	Creb3l2
MA0790.1	616	1600	21.844	16	1.36525	1.21638e-22	POU4F1
MA0071.1	429	1032	15.2128	10.32	1.47411	1.25644e-22	RORA
MA0508.3	877	2436	31.0993	24.36	1.27665	2.21769e-22	PRDM1
MA1124.1	619	1614	21.9504	16.14	1.36	2.83934e-22	ZNF24
MA0062.3	739	1993	26.2057	19.93	1.31489	3.09312e-22	GABPA
MA1574.1	409	978	14.5035	9.78	1.48298	3.96696e-22	THRB
MA1651.1	474	1172	16.8085	11.72	1.43417	4.48917e-22	ZFP42
MA0863.1	257	546	9.11348	5.46	1.66913	4.55801e-22	MTF1
MA0591.1	486	1209	17.234	12.09	1.42548	5.35213e-22	Bach1::Mafk
MA0643.1	423	1024	15	10.24	1.46484	1.14414e-21	Esrrg
MA0901.2	764	2087	27.0922	20.87	1.29814	2.88288e-21	HOXB13
MA0745.2	586	1525	20.7801	15.25	1.36263	3.35872e-21	SNAI2
MA0742.1	427	1041	15.1418	10.41	1.45455	3.55021e-21	Klf12
MA0746.2	571	1482	20.2482	14.82	1.36628	6.38987e-21	SP3
MA0058.3	206	417	7.30496	4.17	1.75179	6.9568e-21	MAX
MA0595.1	429	1054	15.2128	10.54	1.44334	1.62241e-20	SREBF1
MA0683.1	559	1455	19.8227	14.55	1.36238	4.02774e-20	POU4F2
MA0002.2	615	1631	21.8085	16.31	1.33713	4.93712e-20	RUNX1
MA0598.3	693	1882	24.5745	18.82	1.30576	9.49854e-20	EHF
MA0496.3	707	1927	25.0709	19.27	1.30103	9.91416e-20	MAFK
MA0144.2	716	1957	25.3901	19.57	1.2974	1.19063e-19	STAT3
MA1532.1	359	856	12.7305	8.56	1.48721	1.25323e-19	NR1D2
MA0670.1	403	986	14.2908	9.86	1.44937	1.25906e-19	NFIA
MA1587.1	908	2582	32.1986	25.82	1.24704	1.28821e-19	ZNF135
MA0677.1	439	1094	15.5674	10.94	1.42298	1.30002e-19	Nr2f6
MA0018.4	425	1052	15.0709	10.52	1.4326	1.32496e-19	CREB1
MA0093.3	395	964	14.0071	9.64	1.45302	1.85682e-19	USF1
MA1517.1	450	1129	15.9574	11.29	1.41341	1.8631e-19	KLF6
MA0596.1	435	1085	15.4255	10.85	1.42171	2.41744e-19	SREBF2
MA0778.1	363	871	12.8723	8.71	1.47788	2.65081e-19	NFKB2
MA0072.1	408	1005	14.4681	10.05	1.43961	3e-19	RORA(var.2)
MA0690.1	364	876	12.9078	8.76	1.47349	4.2233e-19	TBX21
MA0657.1	256	567	9.07801	5.67	1.60106	6.13148e-19	KLF13
MA0484.2	466	1184	16.5248	11.84	1.39568	6.50929e-19	HNF4G
MA0140.2	390	955	13.8298	9.55	1.44815	6.56898e-19	GATA1::TAL1
MA0507.1	609	1628	21.5957	16.28	1.32652	6.90782e-19	POU2F2
MA0526.3	382	932	13.5461	9.32	1.45344	7.77753e-19	USF2
MA0735.1	155	297	5.49645	2.97	1.85066	8.59239e-19	GLIS1
MA0752.1	301	696	10.6738	6.96	1.53359	9.18144e-19	ZNF410
MA0884.1	443	1118	15.7092	11.18	1.40512	1.39267e-18	DUXA
MA1127.1	199	414	7.05674	4.14	1.70453	1.68553e-18	FOSB::JUN
MA0692.1	235	513	8.33333	5.13	1.62443	2.19663e-18	TFEB
MA0088.2	430	1081	15.2482	10.81	1.41057	2.22071e-18	ZNF143
MA1473.1	384	943	13.617	9.43	1.44401	2.28908e-18	CDX4
MA1523.1	359	871	12.7305	8.71	1.4616	3.68768e-18	MSANTD3
MA0878.2	354	857	12.5532	8.57	1.46478	4.37031e-18	CDX1
MA1566.1	438	1109	15.5319	11.09	1.40053	4.60601e-18	TBX3
MA0821.1	225	488	7.97872	4.88	1.63498	4.79215e-18	HES5
MA0606.1	641	1745	22.7305	17.45	1.30261	8.14756e-18	NFAT5
MA0622.1	177	360	6.2766	3.6	1.7435	8.38044e-18	Mlxip
MA1125.1	1210	3633	42.9078	36.33	1.18106	9.97301e-18	ZNF384
MA1113.2	464	1193	16.4539	11.93	1.3792	1.10063e-17	PBX2
MA0786.1	578	1550	20.4965	15.5	1.32235	1.66558e-17	POU3F1
MA1106.1	126	231	4.46809	2.31	1.93424	1.70181e-17	HIF1A
MA0114.4	467	1205	16.5603	12.05	1.3743	1.82879e-17	HNF4A
MA1139.1	154	302	5.46099	3.02	1.80828	1.85465e-17	FOSL2::JUNB(var.2)
MA0038.2	457	1175	16.2057	11.75	1.37921	2.07162e-17	GFI1
MA0036.3	374	924	13.2624	9.24	1.43533	2.20825e-17	GATA2
MA1573.1	482	1253	17.0922	12.53	1.3641	2.52609e-17	THAP11
MA0899.1	533	1412	18.9007	14.12	1.33858	2.8032e-17	HOXA10
MA0785.1	513	1355	18.1915	13.55	1.34255	6.89684e-17	POU2F1
MA1111.1	489	1281	17.3404	12.81	1.35366	7.62147e-17	NR2F2
MA0079.4	550	1472	19.5035	14.72	1.32497	8.39321e-17	SP1
MA0834.1	152	301	5.39007	3.01	1.79072	9.41704e-17	ATF7
MA0502.2	351	863	12.4468	8.63	1.44227	1.07017e-16	NFYB
MA0730.1	415	1056	14.7163	10.56	1.39359	1.1476e-16	RARA(var.2)
MA0686.1	123	228	4.3617	2.28	1.91303	1.31536e-16	SPDEF
MA0111.1	388	975	13.7589	9.75	1.41117	1.33687e-16	Spz1
MA1136.1	167	342	5.92199	3.42	1.73157	1.70115e-16	FOSB::JUNB(var.2)
MA0913.2	408	1037	14.4681	10.37	1.39519	1.7624e-16	HOXD9
MA0131.2	106	187	3.75887	1.87	2.01009	1.77296e-16	HINFP
MA0695.1	206	449	7.30496	4.49	1.62694	2.62689e-16	ZBTB7C
MA0468.1	460	1200	16.3121	12	1.35934	3.42236e-16	DUX4
MA0845.1	597	1631	21.1702	16.31	1.29799	4.14406e-16	FOXB1
MA1104.2	425	1095	15.0709	10.95	1.37634	5.45486e-16	GATA6
MA0740.1	355	883	12.5887	8.83	1.42567	5.58327e-16	KLF14
[truncated: 448 more rows]

[truncated: 7 more sheets: 10-RGCs, 11-pCM, 12-lRPCs, 13-HCs+ACs, 14-pCM, 15-MC, 16-T3]
