# Supplementary material for: Deciphering the spatiotemporal transcriptional and chromatin accessibility of human retinal organoid development at the single-cell level
Source: iScience. 2024 Mar 4;27(4):109397. doi: 10.1016/j.isci.2024.109397 (PMC10952046; doi:10.1016/j.isci.2024.109397)
Supplement: Table S8. List of significant gene expression regulators in RPCs, transient neurogenic progenitors (T1, T2), photoreceptors, bipolar, horizontal and amacrine cells, related to Figures 7 and 8 [file mmc9.zip]

Archive with 1 entries (1 files):
- Table S8-submission.xlsb
