# Supplementary material for: Deciphering the spatiotemporal transcriptional and chromatin accessibility of human retinal organoid development at the single-cell level
Source: iScience. 2024 Mar 4;27(4):109397. doi: 10.1016/j.isci.2024.109397 (PMC10952046; doi:10.1016/j.isci.2024.109397)
Supplement: Table S9. Integrated dataset from scATAC-Seq of ROs (day 10–210 of differentiation) and human developing retina (pcw 10–21), related to Figures 7 and 8 — Peaks were linked to genes using Cellranger and further processed with Signac. Harmony was used to reduce batch differences between ROs and human developing retina samples. [file mmc10.zip]

Archive with 1 entries (1 files):
- Table S9-submission.xlsb
