# Supplementary material for: Deciphering the spatiotemporal transcriptional and chromatin accessibility of human retinal organoid development at the single-cell level
Source: iScience. 2024 Mar 4;27(4):109397. doi: 10.1016/j.isci.2024.109397 (PMC10952046; doi:10.1016/j.isci.2024.109397)
Supplement: Table S11. A summary of all retinal cell type specific markers used for cluster identification in single cell analyses, related to Figures 1, 2, 3, 7, and 8 [file mmc11.xlsx]

## Sheet: RPCs
RPCs
early RPCs				late RPCs
FOXP1				HES4
ID3				SIX3
HMGA1				TCF4
EEF1A1				SOX9
TPT1				VSX2
NACA				BTG1
GNB2L1				ZFP36L2
HNRNPA1				FOS
SFRP2				ZFP36L1
MDK				JUN
FGF19				SOX4
SIX6				CKB
ID1				ACTG1
				VIM
				RORB
				CRYM
				ID1
				SOX2
				HES1
				MYB
				ASCL1
				HES6
				HMGB2
				HES5
				PAX6
				HES1
				CLU
				GLUL
				CCND1
				NFIA
				NFIB
				NFIX
				SPP1

## Sheet: NRPCs
NRPCs
CRABP1
GADD45G
CKB
MIAT
ASCL1
DCX
RGS16
SEMA5A
MAPB21L1
NRCAM
PRDM1
MAP1B
DCBLD2
PLP1
CPT1A
FZD5
PTF1A
GAL
ONECUT2
RGS16
SOX4
NEUROD4
OLIG2
MYBL1
NEUROG2
ATHO7
HES6
OTX2
PCDH17
HES5
ARF4

## Sheet: Photoreceptors
Rods				Cones
NRL				ARR3
NR2E3				PDE6H
PDE6G				DCT
PDE6A				ISL2
GNAT1				RXRγ
CNGB1				PDE6C
SAG				GNAT2
PRPH2				OPN1LW
IMPG1				OPN1MW
CNGA1				OPN1SW
RP1				MYL4
PDC				GUCA1C
RHO				CNGB3
GNB1				GNGT2
GNGT1				GRK1
				SLC24A2
				KCNB2
				SALL3
				CRABP2
				THRB
				CRX

## Sheet: Bipolar Cells
Bipolar Cells
VSX1
CABP5
GRM6
CADPS
NETO1
NEUROD4
ERBB4
PRDM8
NFIB
CA10
IGSF21
TRPM1
GNG13
PLXDC1
AANAT
TMEM215
IGF1
CAMK2B
TMEM176B

## Sheet: Horizontal Cells
Horizontal Cells
LHX1
ONECUT1
ONECUT2
ELAVL3
ESRRB
TNR
CALB1
ISL1
PCDH9
NAT16
CACGNG3
GFRA2C1QL1
PVALB
CMYA5
FRMPD4

## Sheet: Amacrine Cells
Amacrine Cells
GAD1
TFAP2B
TFAP2A
MEIS2
NRNX2
ELAVL3
RBFOX2
PAX6
ZNF385D
GABRA2
SYNPRC1QL2
CAMKV
SLC32A1
LY6H
GAD2
SYT6
GRIA4
LHX9

## Sheet: Retinal Ganglion Cells
Retinal Ganglion Cells
SNCG
NEFL
GAP43
RBPMS
SLC17A6
PRPH
POU4F1
POU4F2
POU6F2
ISL1
NHLH2
EBF1
EBF3
MYC
NEFM
NRN1
ELAVL2
KCNC2
SV2C
NEFH
CLEC2L

## Sheet: Muller Glia Cells
Muller Glia Cells
AQP4
SFRP1
FTH1
GAPDH
FRZB
GPX3
CYP26A1
GLUL
CREB5
NFIB
RLBP1
PROX1
NFIA
SLC1A3
APOE
DIO3
CLU
VIM
Kir2.1
Kir4.1
S100A16
SOX9
CRLBP-1
COL9A1
GNB11
ITM2B
CYR61
TF
HES1
SLC1A3
CRABP1
RGR
CD9

## Sheet: RPE
RPE
PMEL
TYRP1
MITF
RPE65
BEST1
TTR
CLIC6
COL8A1
ITGB8
LINC00276
PLAC9
PLD5
PRDM16
SCL6A13
MFRP

## Sheet: Microglia
Microglia
HLA-DPA1
C1QA
CX3CR1
C1QB
C1QC
AIF1
ICAM1
HLA-DRA
S100A11
RGS1
TREM2

[truncated: 3 more sheets: T1, T2, T3]
